# Supplementary material for: The mechanism of the nucleo-sugar selection by multi-subunit RNA polymerases
Source: Nat Commun. 2021 Feb 4;12:796. doi: 10.1038/s41467-021-21005-w (PMC7862312; doi:10.1038/s41467-021-21005-w)
Supplement: Supplementary file 4 — Source Data [file 41467_2021_21005_MOESM4_ESM.zip]

Archive with 29 entries (25 files):
- 3D_models_Fig_5_6_7/
- 3D_models_Fig_5_6_7/Fig_5ab.pdb
- 3D_models_Fig_5_6_7/Fig_5ab.pdf
- 3D_models_Fig_5_6_7/Fig_5c.pdb
- 3D_models_Fig_5_6_7/Fig_5c.pdf
- 3D_models_Fig_5_6_7/Fig_5d.pdb
- 3D_models_Fig_5_6_7/Fig_5d.pdf
- 3D_models_Fig_5_6_7/Fig_6a.pdb
- 3D_models_Fig_5_6_7/Fig_6a.pdf
- 3D_models_Fig_5_6_7/Fig_6b.pdb
- 3D_models_Fig_5_6_7/Fig_6b.pdf
- 3D_models_Fig_5_6_7/Fig_7ab.pdf
- 3D_models_Fig_5_6_7/Fig_7c.pdf
- 3D_models_Fig_5_6_7/Fig_7d.pdf
- Kinetic_Data_Fig_2_S1_S2/
- Kinetic_Data_Fig_2_S1_S2/Kinetic_data_Fig_2_S1_S2.xlsx
- Plasmid_sequences_Table_S5/
- Plasmid_sequences_Table_S5/plasmids.txt
- Transcriptiopn_gels_Fig_4_S4_S6/
- Transcriptiopn_gels_Fig_4_S4_S6/E20.TIF
- Transcriptiopn_gels_Fig_4_S4_S6/E22.TIF
- Transcriptiopn_gels_Fig_4_S4_S6/E27.TIF
- Transcriptiopn_gels_Fig_4_S4_S6/E36.TIF
- Transcriptiopn_gels_Fig_4_S4_S6/E37.TIF
- Transcriptiopn_gels_Fig_4_S4_S6/Gel_annotations.pdf
- Transcriptiopn_gels_Fig_4_S4_S6/J1.TIF
- Transcriptiopn_gels_Fig_4_S4_S6/J2.TIF
- Transcriptiopn_gels_Fig_4_S4_S6/J3.TIF
- Transcriptiopn_gels_Fig_4_S4_S6/V2.TIF
