# Supplementary material for: The mechanism of the nucleo-sugar selection by multi-subunit RNA polymerases
Source: Nat Commun. 2021 Feb 4;12:796. doi: 10.1038/s41467-021-21005-w (PMC7862312; doi:10.1038/s41467-021-21005-w)
Supplement: Supplementary file 4 — Source Data [file 41467_2021_21005_MOESM4_ESM.zip › 3D_models_Fig_5_6_7/Fig_5ab.pdb]

HETATM    1  PA  CMP A 514     183.037   0.309  84.775  1.00 44.01           P  
HETATM    2  C5' CMP A 514     180.806   1.698  84.619  1.00 32.67           C  
HETATM    3  O5' CMP A 514     182.213   1.665  84.817  1.00 32.39           O  
HETATM    4  C4' CMP A 514     180.458   2.774  83.633  1.00 29.74           C  
HETATM    5  O4' CMP A 514     181.608   2.987  82.777  1.00 32.20           O  
HETATM    6  C3' CMP A 514     179.361   2.402  82.651  1.00 30.24           C  
HETATM    7  O3' CMP A 514     178.048   2.491  83.216  1.00 36.42           O  
HETATM    8  C2' CMP A 514     179.665   3.346  81.485  1.00 27.85           C  
HETATM    9  O2' CMP A 514     179.284   4.681  81.768  1.00 31.20           O  
HETATM   10  C1' CMP A 514     181.194   3.268  81.448  1.00 31.99           C  
HETATM   11  N1  CMP A 514     181.722   2.246  80.518  1.00 28.91           N  
HETATM   12  O1A CMP A 514     183.622  -0.013  86.171  1.00 39.80           O  
HETATM   13  C2  CMP A 514     181.758   2.532  79.146  1.00 29.76           C  
HETATM   14  O2  CMP A 514     181.344   3.627  78.742  1.00 29.80           O  
HETATM   15  O2A CMP A 514     184.178   0.431  83.781  1.00 35.00           O1-
HETATM   16  N3  CMP A 514     182.242   1.610  78.273  1.00 27.81           N  
HETATM   17  O3A CMP A 514     182.131  -0.790  84.375  1.00 42.53           O  
HETATM   18  C4  CMP A 514     182.680   0.432  78.695  1.00 31.93           C  
HETATM   19  N4  CMP A 514     183.135  -0.418  77.771  1.00 32.38           N  
HETATM   20  C5  CMP A 514     182.666   0.096  80.082  1.00 28.44           C  
HETATM   21  C6  CMP A 514     182.184   1.018  80.941  1.00 28.65           C  
HETATM   22  H01 CMP A 514     177.431   1.995  82.672  1.00 36.42           H  
HETATM   23  H02 CMP A 514     178.970   4.740  82.673  1.00 31.20           H  
HETATM   24  H04 CMP A 514     183.480  -1.326  78.048  1.00 32.38           H  
HETATM   25  H05 CMP A 514     183.135  -0.153  76.796  1.00 32.38           H  
ATOM     26  N   SER C 389     205.649  -6.976  66.859  1.00 37.86           N  
ANISOU   26  N   SER C 389     4818   5027   4542   1234    -39    838       N  
ATOM     27  CA  SER C 389     204.592  -7.985  66.944  1.00 37.76           C  
ANISOU   27  CA  SER C 389     4858   4960   4529   1261    -42    776       C  
ATOM     28  C   SER C 389     203.561  -7.632  68.013  1.00 41.54           C  
ANISOU   28  C   SER C 389     5348   5333   5103   1273    -92    785       C  
ATOM     29  O   SER C 389     203.889  -6.999  69.017  1.00 40.24           O  
ANISOU   29  O   SER C 389     5156   5126   5007   1289   -104    808       O  
ATOM     30  CB  SER C 389     205.172  -9.373  67.212  1.00 37.64           C  
ANISOU   30  CB  SER C 389     4865   4948   4490   1331     29    690       C  
ATOM     31  OG  SER C 389     204.147 -10.350  67.270  1.00 37.48           O  
ANISOU   31  OG  SER C 389     4902   4868   4470   1346     33    628       O  
ATOM     32  HG  SER C 389     204.538 -11.217  67.399  1.00  0.00           H  
ATOM     33  H1  SER C 389     205.238  -6.071  66.682  1.00  0.00           H  
ATOM     34  H2  SER C 389     206.159  -6.949  67.730  1.00  0.00           H  
ATOM     35  H3  SER C 389     206.280  -7.212  66.107  1.00  0.00           H  
ATOM     36  N   GLN C 390     202.318  -8.043  67.792  1.00 41.03           N  
ANISOU   36  N   GLN C 390     5319   5231   5039   1261   -118    763       N  
ATOM     37  CA  GLN C 390     201.246  -7.757  68.736  1.00 37.77           C  
ANISOU   37  CA  GLN C 390     4913   4722   4715   1271   -160    767       C  
ATOM     38  C   GLN C 390     201.365  -8.653  69.961  1.00 44.05           C  
ANISOU   38  C   GLN C 390     5731   5451   5555   1336   -120    701       C  
ATOM     39  O   GLN C 390     200.901  -8.304  71.047  1.00 51.88           O  
ANISOU   39  O   GLN C 390     6720   6367   6625   1355   -140    706       O  
ATOM     40  CB  GLN C 390     199.878  -7.942  68.078  1.00 44.12           C  
ANISOU   40  CB  GLN C 390     5738   5522   5505   1234   -200    765       C  
ATOM     41  CG  GLN C 390     198.713  -7.467  68.943  1.00 50.81           C  
ANISOU   41  CG  GLN C 390     6578   6280   6448   1240   -245    782       C  
ATOM     42  CD  GLN C 390     197.382  -7.493  68.212  1.00 64.17           C  
ANISOU   42  CD  GLN C 390     8271   7984   8127   1199   -294    794       C  
ATOM     43  NE2 GLN C 390     197.402  -7.944  66.960  1.00 79.56           N  
ANISOU   43  NE2 GLN C 390    10233  10020   9978   1159   -296    784       N  
ATOM     44  OE1 GLN C 390     196.349  -7.112  68.765  1.00 55.16           O  
ANISOU   44  OE1 GLN C 390     7115   6782   7062   1202   -331    810       O  
ATOM     45  H   GLN C 390     202.111  -8.565  66.952  1.00  0.00           H  
ATOM     46 HE21 GLN C 390     196.547  -7.984  66.424  1.00  0.00           H  
ATOM     47 HE22 GLN C 390     198.272  -8.246  66.546  1.00  0.00           H  
ATOM     48  N   LEU C 391     201.992  -9.810  69.778  1.00 38.77           N  
ANISOU   48  N   LEU C 391     5086   4808   4834   1374    -61    640       N  
ATOM     49  CA  LEU C 391     202.177 -10.763  70.864  1.00 35.53           C  
ANISOU   49  CA  LEU C 391     4704   4337   4459   1443    -18    585       C  
ATOM     50  C   LEU C 391     203.406 -10.417  71.696  1.00 36.64           C  
ANISOU   50  C   LEU C 391     4804   4494   4622   1488     -2    606       C  
ATOM     51  O   LEU C 391     203.579 -10.918  72.811  1.00 45.65           O  
ANISOU   51  O   LEU C 391     5958   5586   5800   1546     17    581       O  
ATOM     52  CB  LEU C 391     202.267 -12.187  70.315  1.00 35.97           C  
ANISOU   52  CB  LEU C 391     4809   4400   4456   1470     43    512       C  
ATOM     53  CG  LEU C 391     200.941 -12.715  69.767  1.00 39.36           C  
ANISOU   53  CG  LEU C 391     5284   4800   4872   1424     29    473       C  
ATOM     54  CD1 LEU C 391     201.147 -13.932  68.887  1.00 41.79           C  
ANISOU   54  CD1 LEU C 391     5640   5135   5104   1427     91    400       C  
ATOM     55  CD2 LEU C 391     200.001 -13.036  70.915  1.00 42.05           C  
ANISOU   55  CD2 LEU C 391     5651   5038   5287   1445     21    451       C  
ATOM     56  H   LEU C 391     202.350 -10.035  68.861  1.00  0.00           H  
ATOM     57  N   SER C 392     204.252  -9.545  71.162  1.00 35.70           N  
ANISOU   57  N   SER C 392     4636   4451   4479   1456    -13    655       N  
ATOM     58  CA  SER C 392     205.398  -9.079  71.918  1.00 35.67           C  
ANISOU   58  CA  SER C 392     4583   4475   4497   1482     -6    677       C  
ATOM     59  C   SER C 392     204.947  -7.823  72.634  1.00 39.91           C  
ANISOU   59  C   SER C 392     5100   4962   5102   1442    -62    723       C  
ATOM     60  O   SER C 392     204.747  -6.778  72.014  1.00 38.16           O  
ANISOU   60  O   SER C 392     4861   4756   4883   1378    -96    776       O  
ATOM     61  CB  SER C 392     206.571  -8.770  70.986  1.00 37.98           C  
ANISOU   61  CB  SER C 392     4826   4874   4729   1459     19    702       C  
ATOM     62  OG  SER C 392     207.738  -8.427  71.718  1.00 36.41           O  
ANISOU   62  OG  SER C 392     4570   4715   4550   1484     27    718       O  
ATOM     63  H   SER C 392     204.097  -9.204  70.224  1.00  0.00           H  
ATOM     64  HG  SER C 392     208.455  -8.239  71.108  1.00  0.00           H  
ATOM     65  N   GLN C 393     204.807  -7.923  73.950  1.00 42.14           N  
ANISOU   65  N   GLN C 393     5391   5182   5438   1480    -68    705       N  
ATOM     66  CA  GLN C 393     204.212  -6.845  74.721  1.00 35.48           C  
ANISOU   66  CA  GLN C 393     4543   4275   4663   1446   -112    732       C  
ATOM     67  C   GLN C 393     205.183  -6.287  75.743  1.00 34.46           C  
ANISOU   67  C   GLN C 393     4375   4163   4557   1452   -116    740       C  
ATOM     68  O   GLN C 393     206.058  -6.995  76.234  1.00 34.58           O  
ANISOU   68  O   GLN C 393     4375   4218   4547   1505    -89    716       O  
ATOM     69  CB  GLN C 393     202.941  -7.328  75.425  1.00 39.13           C  
ANISOU   69  CB  GLN C 393     5054   4643   5169   1469   -118    699       C  
ATOM     70  CG  GLN C 393     201.857  -7.826  74.485  1.00 43.77           C  
ANISOU   70  CG  GLN C 393     5674   5216   5739   1451   -122    688       C  
ATOM     71  CD  GLN C 393     200.649  -8.356  75.232  1.00 46.27           C  
ANISOU   71  CD  GLN C 393     6032   5447   6102   1470   -121    651       C  
ATOM     72  NE2 GLN C 393     199.651  -8.830  74.489  1.00 55.57           N  
ANISOU   72  NE2 GLN C 393     7232   6614   7267   1448   -127    636       N  
ATOM     73  OE1 GLN C 393     200.611  -8.341  76.464  1.00 51.99           O  
ANISOU   73  OE1 GLN C 393     6766   6120   6869   1499   -115    637       O  
ATOM     74  H   GLN C 393     205.118  -8.760  74.422  1.00  0.00           H  
ATOM     75 HE21 GLN C 393     199.724  -8.823  73.482  1.00  0.00           H  
ATOM     76 HE22 GLN C 393     198.821  -9.196  74.933  1.00  0.00           H  
ATOM     77  N   PHE C 394     205.024  -5.005  76.049  1.00 34.44           N  
ANISOU   77  N   PHE C 394     4355   4128   4602   1397   -151    775       N  
ATOM     78  CA  PHE C 394     205.790  -4.371  77.103  1.00 34.49           C  
ANISOU   78  CA  PHE C 394     4330   4142   4634   1387   -160    774       C  
ATOM     79  C   PHE C 394     205.456  -5.121  78.387  1.00 38.98           C  
ANISOU   79  C   PHE C 394     4929   4661   5219   1447   -152    727       C  
ATOM     80  O   PHE C 394     204.288  -5.241  78.757  1.00 64.03           O  
ANISOU   80  O   PHE C 394     8148   7751   8430   1455   -158    711       O  
ATOM     81  CB  PHE C 394     205.368  -2.906  77.207  1.00 37.81           C  
ANISOU   81  CB  PHE C 394     4747   4505   5114   1317   -192    810       C  
ATOM     82  CG  PHE C 394     206.431  -1.996  77.750  1.00 40.16           C  
ANISOU   82  CG  PHE C 394     5000   4838   5422   1270   -200    820       C  
ATOM     83  CD1 PHE C 394     207.715  -2.017  77.231  1.00 48.47           C  
ANISOU   83  CD1 PHE C 394     5997   5995   6424   1253   -185    835       C  
ATOM     84  CD2 PHE C 394     206.136  -1.090  78.762  1.00 46.62           C  
ANISOU   84  CD2 PHE C 394     5830   5585   6300   1237   -217    809       C  
ATOM     85  CE1 PHE C 394     208.693  -1.170  77.725  1.00 59.55           C  
ANISOU   85  CE1 PHE C 394     7352   7436   7837   1200   -193    841       C  
ATOM     86  CE2 PHE C 394     207.106  -0.236  79.260  1.00 48.40           C  
ANISOU   86  CE2 PHE C 394     6017   5842   6532   1182   -224    810       C  
ATOM     87  CZ  PHE C 394     208.389  -0.275  78.742  1.00 52.30           C  
ANISOU   87  CZ  PHE C 394     6451   6446   6976   1160   -215    827       C  
ATOM     88  H   PHE C 394     204.351  -4.457  75.533  1.00  0.00           H  
ATOM     89  N   LYS C 395     206.479  -5.637  79.058  1.00 41.08           N  
ANISOU   89  N   LYS C 395     5169   4985   5454   1489   -139    709       N  
ATOM     90  CA  LYS C 395     206.272  -6.455  80.247  1.00 34.03           C  
ANISOU   90  CA  LYS C 395     4309   4057   4564   1552   -129    675       C  
ATOM     91  C   LYS C 395     205.641  -5.632  81.353  1.00 36.21           C  
ANISOU   91  C   LYS C 395     4606   4262   4891   1518   -154    664       C  
ATOM     92  O   LYS C 395     206.030  -4.486  81.577  1.00 38.60           O  
ANISOU   92  O   LYS C 395     4876   4575   5214   1458   -178    677       O  
ATOM     93  CB  LYS C 395     207.603  -7.039  80.725  1.00 34.45           C  
ANISOU   93  CB  LYS C 395     4318   4200   4573   1605   -118    671       C  
ATOM     94  CG  LYS C 395     207.575  -7.667  82.111  1.00 34.37           C  
ANISOU   94  CG  LYS C 395     4333   4166   4559   1664   -118    649       C  
ATOM     95  CD  LYS C 395     208.936  -8.249  82.455  1.00 38.13           C  
ANISOU   95  CD  LYS C 395     4754   4744   4989   1724   -111    658       C  
ATOM     96  CE  LYS C 395     209.045  -8.605  83.923  1.00 59.46           C  
ANISOU   96  CE  LYS C 395     7471   7441   7680   1770   -125    649       C  
ATOM     97  NZ  LYS C 395     210.424  -9.039  84.281  1.00 77.63           N1+
ANISOU   97  NZ  LYS C 395     9704   9856   9938   1828   -130    667       N1+
ATOM     98  H   LYS C 395     207.420  -5.459  78.738  1.00  0.00           H  
ATOM     99  HZ1 LYS C 395     210.461  -9.268  85.264  1.00  0.00           H  
ATOM    100  HZ2 LYS C 395     211.074  -8.291  84.085  1.00  0.00           H  
ATOM    101  HZ3 LYS C 395     210.673  -9.852  83.736  1.00  0.00           H  
ATOM    102  N   ASP C 396     204.670  -6.213  82.050  1.00 41.00           N  
ANISOU  102  N   ASP C 396     5267   4793   5517   1553   -143    637       N  
ATOM    103  CA  ASP C 396     204.068  -5.504  83.164  1.00 37.81           C  
ANISOU  103  CA  ASP C 396     4886   4324   5156   1526   -157    619       C  
ATOM    104  C   ASP C 396     204.803  -5.899  84.439  1.00 36.91           C  
ANISOU  104  C   ASP C 396     4769   4247   5007   1563   -158    600       C  
ATOM    105  O   ASP C 396     204.612  -6.991  84.970  1.00 33.34           O  
ANISOU  105  O   ASP C 396     4354   3783   4532   1627   -136    586       O  
ATOM    106  CB  ASP C 396     202.589  -5.882  83.261  1.00 35.95           C  
ANISOU  106  CB  ASP C 396     4706   3993   4961   1539   -142    601       C  
ATOM    107  CG  ASP C 396     201.877  -5.179  84.397  1.00 37.45           C  
ANISOU  107  CG  ASP C 396     4921   4112   5198   1515   -146    578       C  
ATOM    108  OD1 ASP C 396     202.412  -4.176  84.921  1.00 46.79           O  
ANISOU  108  OD1 ASP C 396     6081   5306   6392   1473   -164    577       O  
ATOM    109  OD2 ASP C 396     200.770  -5.632  84.760  1.00 33.36           O1-
ANISOU  109  OD2 ASP C 396     4444   3525   4706   1534   -126    557       O1-
ATOM    110  H   ASP C 396     204.354  -7.141  81.806  1.00  0.00           H  
ATOM    111  N   GLU C 397     205.641  -4.986  84.919  1.00 36.17           N  
ANISOU  111  N   GLU C 397     4633   4202   4909   1517   -183    602       N  
ATOM    112  CA  GLU C 397     206.413  -5.174  86.148  1.00 34.90           C  
ANISOU  112  CA  GLU C 397     4458   4095   4706   1538   -196    587       C  
ATOM    113  C   GLU C 397     205.871  -4.472  87.385  1.00 64.86           C  
ANISOU  113  C   GLU C 397     8287   7834   8523   1498   -205    553       C  
ATOM    114  O   GLU C 397     206.587  -4.368  88.381  1.00 83.17           O  
ANISOU  114  O   GLU C 397    10588  10210  10802   1493   -224    539       O  
ATOM    115  CB  GLU C 397     207.904  -4.878  85.971  1.00 38.41           C  
ANISOU  115  CB  GLU C 397     4822   4660   5112   1520   -218    605       C  
ATOM    116  CG  GLU C 397     208.314  -4.296  84.647  1.00 51.72           C  
ANISOU  116  CG  GLU C 397     6462   6379   6811   1472   -217    633       C  
ATOM    117  CD  GLU C 397     209.821  -4.262  84.506  1.00 47.89           C  
ANISOU  117  CD  GLU C 397     5891   6024   6281   1468   -230    649       C  
ATOM    118  OE1 GLU C 397     210.491  -5.125  85.116  1.00 37.14           O  
ANISOU  118  OE1 GLU C 397     4506   4732   4874   1537   -231    648       O  
ATOM    119  OE2 GLU C 397     210.338  -3.372  83.799  1.00 57.62           O1-
ANISOU  119  OE2 GLU C 397     7076   7292   7525   1396   -237    667       O1-
ATOM    120  H   GLU C 397     205.750  -4.120  84.411  1.00  0.00           H  
ATOM    121  N   THR C 398     204.656  -3.933  87.298  1.00 57.66           N  
ANISOU  121  N   THR C 398     7418   6818   7672   1467   -193    539       N  
ATOM    122  CA  THR C 398     204.099  -3.093  88.357  1.00 40.39           C  
ANISOU  122  CA  THR C 398     5262   4568   5516   1422   -193    502       C  
ATOM    123  C   THR C 398     204.342  -3.699  89.734  1.00 38.75           C  
ANISOU  123  C   THR C 398     5080   4393   5253   1456   -191    474       C  
ATOM    124  O   THR C 398     204.902  -3.049  90.616  1.00 48.64           O  
ANISOU  124  O   THR C 398     6320   5681   6481   1412   -211    449       O  
ATOM    125  CB  THR C 398     202.583  -2.939  88.177  1.00 34.17           C  
ANISOU  125  CB  THR C 398     4521   3664   4797   1422   -167    492       C  
ATOM    126  CG2 THR C 398     202.037  -1.882  89.119  1.00 33.67           C  
ANISOU  126  CG2 THR C 398     4484   3530   4777   1372   -159    451       C  
ATOM    127  OG1 THR C 398     202.297  -2.571  86.823  1.00 40.75           O  
ANISOU  127  OG1 THR C 398     5333   4478   5672   1404   -173    528       O  
ATOM    128  H   THR C 398     204.101  -4.111  86.473  1.00  0.00           H  
ATOM    129  HG1 THR C 398     201.925  -3.324  86.358  1.00  0.00           H  
ATOM    130  N   ASN C 399     203.962  -4.964  89.883  1.00 38.03           N  
ANISOU  130  N   ASN C 399     5024   4292   5135   1532   -169    482       N  
ATOM    131  CA  ASN C 399     204.348  -5.776  91.032  1.00 34.09           C  
ANISOU  131  CA  ASN C 399     4548   3837   4569   1581   -168    477       C  
ATOM    132  C   ASN C 399     204.778  -7.142  90.497  1.00 35.95           C  
ANISOU  132  C   ASN C 399     4779   4113   4768   1668   -155    514       C  
ATOM    133  O   ASN C 399     204.506  -7.450  89.339  1.00 34.26           O  
ANISOU  133  O   ASN C 399     4559   3873   4584   1681   -140    529       O  
ATOM    134  CB  ASN C 399     203.203  -5.888  92.050  1.00 33.96           C  
ANISOU  134  CB  ASN C 399     4602   3736   4564   1582   -137    444       C  
ATOM    135  CG  ASN C 399     201.961  -6.527  91.473  1.00 33.43           C  
ANISOU  135  CG  ASN C 399     4578   3578   4547   1612    -96    446       C  
ATOM    136  ND2 ASN C 399     200.873  -5.768  91.428  1.00 34.83           N  
ANISOU  136  ND2 ASN C 399     4773   3670   4792   1567    -79    420       N  
ATOM    137  OD1 ASN C 399     201.970  -7.694  91.087  1.00 33.31           O  
ANISOU  137  OD1 ASN C 399     4579   3567   4511   1673    -78    470       O  
ATOM    138  H   ASN C 399     203.381  -5.381  89.170  1.00  0.00           H  
ATOM    139 HD21 ASN C 399     200.011  -6.143  91.059  1.00  0.00           H  
ATOM    140 HD22 ASN C 399     200.907  -4.816  91.762  1.00  0.00           H  
ATOM    141  N   PRO C 400     205.475  -7.951  91.315  1.00 34.49           N  
ANISOU  141  N   PRO C 400     4596   3991   4517   1729   -162    530       N  
ATOM    142  CA  PRO C 400     205.941  -9.253  90.818  1.00 34.60           C  
ANISOU  142  CA  PRO C 400     4609   4035   4503   1821   -143    566       C  
ATOM    143  C   PRO C 400     204.823 -10.129  90.250  1.00 34.12           C  
ANISOU  143  C   PRO C 400     4614   3871   4479   1854    -93    562       C  
ATOM    144  O   PRO C 400     205.017 -10.807  89.224  1.00 36.33           O  
ANISOU  144  O   PRO C 400     4886   4155   4765   1894    -73    577       O  
ATOM    145  CB  PRO C 400     206.545  -9.896  92.063  1.00 35.19           C  
ANISOU  145  CB  PRO C 400     4695   4168   4509   1880   -156    586       C  
ATOM    146  CG  PRO C 400     207.012  -8.742  92.875  1.00 41.67           C  
ANISOU  146  CG  PRO C 400     5477   5050   5304   1805   -202    563       C  
ATOM    147  CD  PRO C 400     205.991  -7.668  92.667  1.00 35.04           C  
ANISOU  147  CD  PRO C 400     4663   4119   4530   1716   -190    519       C  
ATOM    148  N   LEU C 401     203.663 -10.102  90.899  1.00 37.58           N  
ANISOU  148  N   LEU C 401     5116   4223   4941   1833    -69    537       N  
ATOM    149  CA  LEU C 401     202.516 -10.862  90.426  1.00 35.96           C  
ANISOU  149  CA  LEU C 401     4967   3922   4773   1849    -22    528       C  
ATOM    150  C   LEU C 401     202.089 -10.412  89.030  1.00 40.77           C  
ANISOU  150  C   LEU C 401     5548   4508   5435   1807    -25    520       C  
ATOM    151  O   LEU C 401     201.592 -11.216  88.246  1.00 76.24           O  
ANISOU  151  O   LEU C 401    10066   8960   9942   1828      5    519       O  
ATOM    152  CB  LEU C 401     201.342 -10.753  91.400  1.00 33.34           C  
ANISOU  152  CB  LEU C 401     4695   3511   4461   1823      4    500       C  
ATOM    153  CG  LEU C 401     200.031 -11.407  90.957  1.00 33.01           C  
ANISOU  153  CG  LEU C 401     4704   3372   4466   1822     51    484       C  
ATOM    154  CD1 LEU C 401     200.162 -12.917  90.934  1.00 33.25           C  
ANISOU  154  CD1 LEU C 401     4784   3384   4464   1895     91    504       C  
ATOM    155  CD2 LEU C 401     198.895 -10.975  91.856  1.00 32.92           C  
ANISOU  155  CD2 LEU C 401     4729   3294   4484   1781     75    452       C  
ATOM    156  H   LEU C 401     203.576  -9.543  91.736  1.00  0.00           H  
ATOM    157  N   SER C 402     202.293  -9.136  88.718  1.00 33.01           N  
ANISOU  157  N   SER C 402     4515   3551   4478   1743    -60    516       N  
ATOM    158  CA  SER C 402     201.960  -8.619  87.391  1.00 35.38           C  
ANISOU  158  CA  SER C 402     4785   3837   4821   1702    -68    521       C  
ATOM    159  C   SER C 402     202.783  -9.313  86.307  1.00 38.92           C  
ANISOU  159  C   SER C 402     5206   4346   5236   1739    -64    544       C  
ATOM    160  O   SER C 402     202.246  -9.734  85.285  1.00 37.59           O  
ANISOU  160  O   SER C 402     5050   4150   5082   1739    -47    542       O  
ATOM    161  CB  SER C 402     202.181  -7.109  87.322  1.00 35.18           C  
ANISOU  161  CB  SER C 402     4714   3825   4826   1630   -104    522       C  
ATOM    162  OG  SER C 402     201.565  -6.455  88.414  1.00 33.40           O  
ANISOU  162  OG  SER C 402     4515   3548   4626   1599   -101    494       O  
ATOM    163  H   SER C 402     202.685  -8.513  89.409  1.00  0.00           H  
ATOM    164  HG  SER C 402     200.628  -6.345  88.235  1.00  0.00           H  
ATOM    165  N   SER C 403     204.089  -9.425  86.539  1.00 33.59           N  
ANISOU  165  N   SER C 403     4490   3759   4514   1770    -79    562       N  
ATOM    166  CA  SER C 403     204.976 -10.116  85.612  1.00 33.59           C  
ANISOU  166  CA  SER C 403     4458   3822   4481   1816    -66    581       C  
ATOM    167  C   SER C 403     204.572 -11.574  85.497  1.00 33.61           C  
ANISOU  167  C   SER C 403     4523   3776   4472   1888    -19    574       C  
ATOM    168  O   SER C 403     204.359 -12.085  84.389  1.00 51.76           O  
ANISOU  168  O   SER C 403     6831   6061   6773   1894      7    567       O  
ATOM    169  CB  SER C 403     206.425 -10.033  86.090  1.00 34.14           C  
ANISOU  169  CB  SER C 403     4466   3999   4505   1846    -89    603       C  
ATOM    170  OG  SER C 403     206.802  -8.694  86.339  1.00 36.17           O  
ANISOU  170  OG  SER C 403     4673   4296   4773   1769   -131    602       O  
ATOM    171  H   SER C 403     204.475  -9.020  87.380  1.00  0.00           H  
ATOM    172  HG  SER C 403     206.039  -8.121  86.233  1.00  0.00           H  
ATOM    173  N   LEU C 404     204.462 -12.234  86.651  1.00 33.75           N  
ANISOU  173  N   LEU C 404     4585   3766   4474   1938     -4    575       N  
ATOM    174  CA  LEU C 404     204.128 -13.657  86.674  1.00 36.03           C  
ANISOU  174  CA  LEU C 404     4941   3997   4753   2008     48    572       C  
ATOM    175  C   LEU C 404     202.839 -13.944  85.900  1.00 40.41           C  
ANISOU  175  C   LEU C 404     5544   4463   5346   1968     78    540       C  
ATOM    176  O   LEU C 404     202.760 -14.902  85.135  1.00 52.16           O  
ANISOU  176  O   LEU C 404     7063   5926   6829   2000    118    529       O  
ATOM    177  CB  LEU C 404     204.011 -14.169  88.114  1.00 37.21           C  
ANISOU  177  CB  LEU C 404     5140   4118   4881   2053     58    584       C  
ATOM    178  CG  LEU C 404     203.641 -15.652  88.241  1.00 37.62           C  
ANISOU  178  CG  LEU C 404     5272   4095   4926   2125    117    587       C  
ATOM    179  CD1 LEU C 404     204.632 -16.513  87.477  1.00 54.29           C  
ANISOU  179  CD1 LEU C 404     7366   6245   7016   2203    142    604       C  
ATOM    180  CD2 LEU C 404     203.572 -16.083  89.695  1.00 46.96           C  
ANISOU  180  CD2 LEU C 404     6505   5258   6081   2167    125    610       C  
ATOM    181  H   LEU C 404     204.612 -11.744  87.521  1.00  0.00           H  
ATOM    182  N   ARG C 405     201.845 -13.086  86.093  1.00 42.97           N  
ANISOU  182  N   ARG C 405     5871   4744   5710   1897     59    524       N  
ATOM    183  CA  ARG C 405     200.554 -13.229  85.437  1.00 42.09           C  
ANISOU  183  CA  ARG C 405     5792   4562   5640   1853     78    497       C  
ATOM    184  C   ARG C 405     200.651 -12.930  83.940  1.00 44.82           C  
ANISOU  184  C   ARG C 405     6098   4944   5987   1818     63    496       C  
ATOM    185  O   ARG C 405     199.993 -13.577  83.122  1.00 70.32           O  
ANISOU  185  O   ARG C 405     9356   8140   9221   1807     88    474       O  
ATOM    186  CB  ARG C 405     199.538 -12.304  86.110  1.00 36.16           C  
ANISOU  186  CB  ARG C 405     5042   3764   4935   1796     61    485       C  
ATOM    187  CG  ARG C 405     198.176 -12.269  85.458  1.00 44.93           C  
ANISOU  187  CG  ARG C 405     6164   4814   6093   1747     70    462       C  
ATOM    188  CD  ARG C 405     197.977 -10.976  84.698  1.00 37.32           C  
ANISOU  188  CD  ARG C 405     5142   3875   5164   1689     25    474       C  
ATOM    189  NE  ARG C 405     196.575 -10.582  84.668  1.00 34.07           N  
ANISOU  189  NE  ARG C 405     4731   3403   4811   1646     25    459       N  
ATOM    190  CZ  ARG C 405     196.128  -9.471  84.099  1.00 33.37           C  
ANISOU  190  CZ  ARG C 405     4597   3316   4767   1601    -10    474       C  
ATOM    191  NH1 ARG C 405     196.980  -8.645  83.508  1.00 42.79           N1+
ANISOU  191  NH1 ARG C 405     5747   4563   5947   1586    -46    505       N1+
ATOM    192  NH2 ARG C 405     194.833  -9.187  84.120  1.00 35.33           N  
ANISOU  192  NH2 ARG C 405     4840   3512   5072   1572     -8    463       N  
ATOM    193  H   ARG C 405     201.990 -12.306  86.718  1.00  0.00           H  
ATOM    194  HE  ARG C 405     195.902 -11.193  85.108  1.00  0.00           H  
ATOM    195 HH11 ARG C 405     196.643  -7.798  83.073  1.00  0.00           H  
ATOM    196 HH12 ARG C 405     197.966  -8.863  83.492  1.00  0.00           H  
ATOM    197 HH21 ARG C 405     194.495  -8.340  83.686  1.00  0.00           H  
ATOM    198 HH22 ARG C 405     194.185  -9.817  84.570  1.00  0.00           H  
ATOM    199  N   HIS C 406     201.477 -11.949  83.591  1.00 32.79           N  
ANISOU  199  N   HIS C 406     4511   3494   4456   1795     24    520       N  
ATOM    200  CA  HIS C 406     201.650 -11.552  82.201  1.00 34.94           C  
ANISOU  200  CA  HIS C 406     4745   3810   4722   1758      9    528       C  
ATOM    201  C   HIS C 406     202.248 -12.695  81.396  1.00 33.21           C  
ANISOU  201  C   HIS C 406     4540   3621   4458   1807     48    518       C  
ATOM    202  O   HIS C 406     201.847 -12.944  80.259  1.00 33.29           O  
ANISOU  202  O   HIS C 406     4558   3631   4459   1780     58    503       O  
ATOM    203  CB  HIS C 406     202.544 -10.315  82.103  1.00 36.13           C  
ANISOU  203  CB  HIS C 406     4827   4031   4869   1724    -32    559       C  
ATOM    204  CG  HIS C 406     202.541  -9.669  80.751  1.00 32.98           C  
ANISOU  204  CG  HIS C 406     4393   3669   4470   1671    -51    577       C  
ATOM    205  CD2 HIS C 406     201.890  -9.994  79.609  1.00 33.01           C  
ANISOU  205  CD2 HIS C 406     4411   3663   4466   1649    -44    570       C  
ATOM    206  ND1 HIS C 406     203.272  -8.537  80.466  1.00 33.13           N  
ANISOU  206  ND1 HIS C 406     4355   3745   4489   1628    -83    609       N  
ATOM    207  CE1 HIS C 406     203.072  -8.192  79.206  1.00 33.24           C  
ANISOU  207  CE1 HIS C 406     4353   3780   4496   1587    -92    627       C  
ATOM    208  NE2 HIS C 406     202.238  -9.061  78.663  1.00 33.17           N  
ANISOU  208  NE2 HIS C 406     4386   3737   4479   1599    -72    604       N  
ATOM    209  H   HIS C 406     201.998 -11.466  84.309  1.00  0.00           H  
ATOM    210  HE2 HIS C 406     201.910  -9.042  77.708  1.00  0.00           H  
ATOM    211  N   LYS C 407     203.206 -13.395  81.994  1.00 34.83           N  
ANISOU  211  N   LYS C 407     4748   3852   4634   1881     71    525       N  
ATOM    212  CA  LYS C 407     203.849 -14.516  81.316  1.00 34.02           C  
ANISOU  212  CA  LYS C 407     4661   3770   4495   1942    119    514       C  
ATOM    213  C   LYS C 407     202.887 -15.685  81.110  1.00 34.08           C  
ANISOU  213  C   LYS C 407     4752   3687   4511   1954    169    475       C  
ATOM    214  O   LYS C 407     203.081 -16.508  80.218  1.00 37.42           O  
ANISOU  214  O   LYS C 407     5197   4109   4910   1976    211    450       O  
ATOM    215  CB  LYS C 407     205.090 -14.967  82.090  1.00 34.47           C  
ANISOU  215  CB  LYS C 407     4696   3876   4527   2029    129    539       C  
ATOM    216  CG  LYS C 407     206.201 -13.929  82.103  1.00 34.61           C  
ANISOU  216  CG  LYS C 407     4621   4000   4528   2011     86    570       C  
ATOM    217  CD  LYS C 407     207.079 -14.058  83.337  1.00 34.95           C  
ANISOU  217  CD  LYS C 407     4638   4087   4554   2075     71    598       C  
ATOM    218  CE  LYS C 407     208.046 -12.886  83.433  1.00 35.10           C  
ANISOU  218  CE  LYS C 407     4563   4211   4562   2032     21    622       C  
ATOM    219  NZ  LYS C 407     208.700 -12.791  84.770  1.00 39.63           N1+
ANISOU  219  NZ  LYS C 407     5111   4831   5117   2068     -9    645       N1+
ATOM    220  H   LYS C 407     203.493 -13.148  82.930  1.00  0.00           H  
ATOM    221  HZ1 LYS C 407     209.329 -12.001  84.782  1.00  0.00           H  
ATOM    222  HZ2 LYS C 407     207.994 -12.670  85.482  1.00  0.00           H  
ATOM    223  HZ3 LYS C 407     209.220 -13.638  84.952  1.00  0.00           H  
ATOM    224  N   ARG C 408     201.848 -15.743  81.937  1.00 33.77           N  
ANISOU  224  N   ARG C 408     4757   3569   4504   1934    168    465       N  
ATOM    225  CA  ARG C 408     200.873 -16.827  81.882  1.00 33.88           C  
ANISOU  225  CA  ARG C 408     4850   3492   4531   1935    217    428       C  
ATOM    226  C   ARG C 408     199.640 -16.494  81.044  1.00 33.72           C  
ANISOU  226  C   ARG C 408     4832   3447   4535   1847    202    398       C  
ATOM    227  O   ARG C 408     198.674 -17.253  81.031  1.00 33.73           O  
ANISOU  227  O   ARG C 408     4889   3376   4551   1827    236    363       O  
ATOM    228  CB  ARG C 408     200.469 -17.257  83.293  1.00 38.42           C  
ANISOU  228  CB  ARG C 408     5476   3998   5124   1968    237    436       C  
ATOM    229  CG  ARG C 408     201.624 -17.830  84.098  1.00 39.00           C  
ANISOU  229  CG  ARG C 408     5558   4094   5168   2065    255    469       C  
ATOM    230  CD  ARG C 408     201.239 -18.092  85.544  1.00 34.75           C  
ANISOU  230  CD  ARG C 408     5068   3501   4636   2090    266    487       C  
ATOM    231  NE  ARG C 408     200.059 -18.943  85.651  1.00 34.35           N  
ANISOU  231  NE  ARG C 408     5098   3343   4609   2069    317    456       N  
ATOM    232  CZ  ARG C 408     200.080 -20.266  85.545  1.00 34.90           C  
ANISOU  232  CZ  ARG C 408     5240   3346   4673   2120    382    446       C  
ATOM    233  NH1 ARG C 408     198.954 -20.957  85.657  1.00 34.98           N1+
ANISOU  233  NH1 ARG C 408     5323   3259   4709   2083    428    415       N1+
ATOM    234  NH2 ARG C 408     201.224 -20.900  85.324  1.00 35.45           N  
ANISOU  234  NH2 ARG C 408     5309   3444   4715   2207    404    467       N  
ATOM    235  H   ARG C 408     201.730 -15.013  82.625  1.00  0.00           H  
ATOM    236  HE  ARG C 408     199.168 -18.497  85.816  1.00  0.00           H  
ATOM    237 HH11 ARG C 408     198.969 -21.964  85.575  1.00  0.00           H  
ATOM    238 HH12 ARG C 408     198.081 -20.477  85.824  1.00  0.00           H  
ATOM    239 HH21 ARG C 408     201.236 -21.907  85.243  1.00  0.00           H  
ATOM    240 HH22 ARG C 408     202.083 -20.376  85.237  1.00  0.00           H  
ATOM    241  N   ARG C 409     199.667 -15.345  80.374  1.00 33.40           N  
ANISOU  241  N   ARG C 409     4727   3468   4496   1793    150    416       N  
ATOM    242  CA  ARG C 409     198.546 -14.894  79.549  1.00 33.26           C  
ANISOU  242  CA  ARG C 409     4698   3442   4499   1714    123    402       C  
ATOM    243  C   ARG C 409     198.373 -15.700  78.269  1.00 34.36           C  
ANISOU  243  C   ARG C 409     4862   3594   4600   1693    149    365       C  
ATOM    244  O   ARG C 409     199.343 -16.190  77.694  1.00 35.87           O  
ANISOU  244  O   ARG C 409     5057   3827   4746   1729    177    358       O  
ATOM    245  CB  ARG C 409     198.724 -13.421  79.179  1.00 33.03           C  
ANISOU  245  CB  ARG C 409     4597   3473   4481   1670     61    444       C  
ATOM    246  CG  ARG C 409     198.431 -12.446  80.299  1.00 32.66           C  
ANISOU  246  CG  ARG C 409     4528   3397   4483   1661     31    467       C  
ATOM    247  CD  ARG C 409     197.011 -11.909  80.205  1.00 34.04           C  
ANISOU  247  CD  ARG C 409     4696   3528   4711   1606      8    463       C  
ATOM    248  NE  ARG C 409     196.048 -12.682  80.986  1.00 64.17           N  
ANISOU  248  NE  ARG C 409     8559   7268   8554   1612     44    429       N  
ATOM    249  CZ  ARG C 409     194.918 -12.177  81.478  1.00 57.21           C  
ANISOU  249  CZ  ARG C 409     7668   6340   7731   1581     33    425       C  
ATOM    250  NH1 ARG C 409     194.093 -12.944  82.179  1.00 52.95           N1+
ANISOU  250  NH1 ARG C 409     7171   5736   7212   1583     74    393       N1+
ATOM    251  NH2 ARG C 409     194.617 -10.900  81.275  1.00 37.98           N  
ANISOU  251  NH2 ARG C 409     5179   3918   5334   1549    -12    455       N  
ATOM    252  H   ARG C 409     200.490 -14.763  80.437  1.00  0.00           H  
ATOM    253  HE  ARG C 409     196.251 -13.655  81.163  1.00  0.00           H  
ATOM    254 HH11 ARG C 409     194.319 -13.915  82.339  1.00  0.00           H  
ATOM    255 HH12 ARG C 409     193.239 -12.557  82.553  1.00  0.00           H  
ATOM    256 HH21 ARG C 409     195.244 -10.312  80.745  1.00  0.00           H  
ATOM    257 HH22 ARG C 409     193.761 -10.517  81.651  1.00  0.00           H  
ATOM    258  N   ILE C 410     197.124 -15.814  77.821  1.00 33.72           N  
ANISOU  258  N   ILE C 410     4794   3482   4536   1630    140    337       N  
ATOM    259  CA  ILE C 410     196.804 -16.481  76.565  1.00 34.20           C  
ANISOU  259  CA  ILE C 410     4877   3562   4556   1589    157    295       C  
ATOM    260  C   ILE C 410     195.977 -15.541  75.696  1.00 34.17           C  
ANISOU  260  C   ILE C 410     4820   3607   4555   1511     92    313       C  
ATOM    261  O   ILE C 410     195.003 -14.960  76.169  1.00 35.21           O  
ANISOU  261  O   ILE C 410     4927   3709   4740   1480     59    328       O  
ATOM    262  CB  ILE C 410     195.986 -17.756  76.810  1.00 34.51           C  
ANISOU  262  CB  ILE C 410     4990   3516   4606   1580    212    235       C  
ATOM    263  CG1 ILE C 410     196.727 -18.699  77.758  1.00 34.64           C  
ANISOU  263  CG1 ILE C 410     5065   3471   4624   1666    277    229       C  
ATOM    264  CG2 ILE C 410     195.681 -18.455  75.498  1.00 35.52           C  
ANISOU  264  CG2 ILE C 410     5144   3666   4684   1528    230    180       C  
ATOM    265  CD1 ILE C 410     195.928 -19.934  78.127  1.00 36.02           C  
ANISOU  265  CD1 ILE C 410     5322   3546   4818   1657    339    178       C  
ATOM    266  H   ILE C 410     196.372 -15.424  78.371  1.00  0.00           H  
ATOM    267  N   SER C 411     196.352 -15.393  74.429  1.00 40.27           N  
ANISOU  267  N   SER C 411     5574   4456   5270   1481     76    315       N  
ATOM    268  CA  SER C 411     195.665 -14.450  73.547  1.00 36.32           C  
ANISOU  268  CA  SER C 411     5022   4014   4764   1413      9    347       C  
ATOM    269  C   SER C 411     195.123 -15.092  72.270  1.00 36.50           C  
ANISOU  269  C   SER C 411     5064   4078   4725   1351     10    302       C  
ATOM    270  O   SER C 411     195.835 -15.817  71.577  1.00 35.74           O  
ANISOU  270  O   SER C 411     5002   4013   4563   1359     53    264       O  
ATOM    271  CB  SER C 411     196.592 -13.283  73.189  1.00 34.53           C  
ANISOU  271  CB  SER C 411     4740   3857   4521   1419    -28    414       C  
ATOM    272  OG  SER C 411     195.971 -12.392  72.276  1.00 34.74           O  
ANISOU  272  OG  SER C 411     4724   3938   4538   1358    -91    456       O  
ATOM    273  H   SER C 411     197.122 -15.939  74.071  1.00  0.00           H  
ATOM    274  HG  SER C 411     196.643 -11.875  71.826  1.00  0.00           H  
ATOM    275  N   ALA C 412     193.861 -14.810  71.958  1.00 37.54           N  
ANISOU  275  N   ALA C 412     5170   4216   4877   1289    -37    304       N  
ATOM    276  CA  ALA C 412     193.246 -15.305  70.728  1.00 38.55           C  
ANISOU  276  CA  ALA C 412     5307   4400   4941   1217    -52    263       C  
ATOM    277  C   ALA C 412     193.520 -14.362  69.564  1.00 40.51           C  
ANISOU  277  C   ALA C 412     5507   4756   5131   1182   -112    321       C  
ATOM    278  O   ALA C 412     193.165 -14.649  68.423  1.00 46.27           O  
ANISOU  278  O   ALA C 412     6239   5553   5788   1120   -131    296       O  
ATOM    279  CB  ALA C 412     191.750 -15.490  70.916  1.00 48.90           C  
ANISOU  279  CB  ALA C 412     6603   5681   6296   1162    -78    239       C  
ATOM    280  H   ALA C 412     193.314 -14.239  72.587  1.00  0.00           H  
ATOM    281  N   LEU C 413     194.155 -13.236  69.868  1.00 39.65           N  
ANISOU  281  N   LEU C 413     5355   4659   5051   1217   -140    398       N  
ATOM    282  CA  LEU C 413     194.462 -12.219  68.870  1.00 41.80           C  
ANISOU  282  CA  LEU C 413     5583   5023   5278   1187   -194    469       C  
ATOM    283  C   LEU C 413     195.840 -12.449  68.249  1.00 44.87           C  
ANISOU  283  C   LEU C 413     5992   5469   5587   1204   -151    461       C  
ATOM    284  O   LEU C 413     196.445 -13.504  68.433  1.00 42.50           O  
ANISOU  284  O   LEU C 413     5740   5144   5262   1238    -80    394       O  
ATOM    285  CB  LEU C 413     194.396 -10.834  69.510  1.00 40.57           C  
ANISOU  285  CB  LEU C 413     5373   4841   5200   1209   -242    556       C  
ATOM    286  CG  LEU C 413     193.187 -10.612  70.414  1.00 40.40           C  
ANISOU  286  CG  LEU C 413     5331   4746   5274   1213   -265    558       C  
ATOM    287  CD1 LEU C 413     193.264  -9.258  71.099  1.00 45.32           C  
ANISOU  287  CD1 LEU C 413     5911   5334   5976   1240   -297    633       C  
ATOM    288  CD2 LEU C 413     191.904 -10.737  69.614  1.00 41.21           C  
ANISOU  288  CD2 LEU C 413     5408   4891   5359   1153   -315    554       C  
ATOM    289  H   LEU C 413     194.435 -13.079  70.825  1.00  0.00           H  
ATOM    290  N   GLY C 414     196.324 -11.465  67.497  1.00 51.52           N  
ANISOU  290  N   GLY C 414     6797   6387   6391   1183   -188    533       N  
ATOM    291  CA  GLY C 414     197.646 -11.542  66.901  1.00 47.70           C  
ANISOU  291  CA  GLY C 414     6320   5968   5836   1195   -146    534       C  
ATOM    292  C   GLY C 414     197.658 -12.184  65.526  1.00 47.47           C  
ANISOU  292  C   GLY C 414     6319   6026   5691   1143   -131    492       C  
ATOM    293  O   GLY C 414     196.610 -12.565  65.002  1.00 47.57           O  
ANISOU  293  O   GLY C 414     6346   6054   5676   1090   -161    462       O  
ATOM    294  H   GLY C 414     195.758 -10.644  67.336  1.00  0.00           H  
ATOM    295  N   ILE C 438     191.863 -23.212  81.487  1.00 35.92           N  
ANISOU  295  N   ILE C 438     5570   3115   4965   1555    551     70       N  
ATOM    296  CA  ILE C 438     191.782 -21.767  81.342  1.00 41.23           C  
ANISOU  296  CA  ILE C 438     6139   3880   5645   1537    465    105       C  
ATOM    297  C   ILE C 438     190.847 -21.206  82.403  1.00 35.09           C  
ANISOU  297  C   ILE C 438     5335   3078   4919   1511    455    125       C  
ATOM    298  O   ILE C 438     189.720 -21.670  82.544  1.00 35.23           O  
ANISOU  298  O   ILE C 438     5371   3047   4968   1446    486     89       O  
ATOM    299  CB  ILE C 438     191.257 -21.383  79.949  1.00 51.66           C  
ANISOU  299  CB  ILE C 438     7404   5271   6952   1457    416     72       C  
ATOM    300  CG1 ILE C 438     192.265 -21.791  78.871  1.00 40.30           C  
ANISOU  300  CG1 ILE C 438     5985   3872   5455   1483    425     53       C  
ATOM    301  CG2 ILE C 438     190.962 -19.895  79.879  1.00 65.53           C  
ANISOU  301  CG2 ILE C 438     9060   7106   8732   1436    332    116       C  
ATOM    302  CD1 ILE C 438     191.756 -21.602  77.464  1.00 48.64           C  
ANISOU  302  CD1 ILE C 438     7003   4998   6480   1398    385     14       C  
ATOM    303  H   ILE C 438     191.733 -24.079  81.988  1.00  0.00           H  
ATOM    304  N   CYS C 439     191.317 -20.213  83.147  1.00 34.37           N  
ANISOU  304  N   CYS C 439     5201   3022   4836   1557    417    176       N  
ATOM    305  CA  CYS C 439     190.515 -19.632  84.218  1.00 34.96           C  
ANISOU  305  CA  CYS C 439     5254   3073   4955   1538    415    191       C  
ATOM    306  C   CYS C 439     189.216 -19.016  83.709  1.00 35.21           C  
ANISOU  306  C   CYS C 439     5216   3128   5033   1455    380    168       C  
ATOM    307  O   CYS C 439     189.224 -18.201  82.790  1.00 52.03           O  
ANISOU  307  O   CYS C 439     7277   5329   7165   1432    317    177       O  
ATOM    308  CB  CYS C 439     191.310 -18.588  84.989  1.00 38.58           C  
ANISOU  308  CB  CYS C 439     5677   3574   5408   1594    376    242       C  
ATOM    309  SG  CYS C 439     190.392 -17.882  86.369  1.00 33.43           S  
ANISOU  309  SG  CYS C 439     5007   2889   4804   1575    386    251       S  
ATOM    310  H   CYS C 439     192.244 -19.854  82.969  1.00  0.00           H  
ATOM    311  N   PRO C 440     188.089 -19.420  84.307  1.00 34.37           N  
ANISOU  311  N   PRO C 440     5125   2966   4967   1409    423    143       N  
ATOM    312  CA  PRO C 440     186.751 -18.923  83.982  1.00 34.50           C  
ANISOU  312  CA  PRO C 440     5068   3003   5036   1333    398    122       C  
ATOM    313  C   PRO C 440     186.550 -17.485  84.464  1.00 34.04           C  
ANISOU  313  C   PRO C 440     4932   2982   5020   1350    350    159       C  
ATOM    314  O   PRO C 440     185.617 -16.808  84.032  1.00 34.14           O  
ANISOU  314  O   PRO C 440     4864   3028   5078   1306    312    156       O  
ATOM    315  CB  PRO C 440     185.845 -19.878  84.758  1.00 34.97           C  
ANISOU  315  CB  PRO C 440     5182   2984   5122   1294    477     88       C  
ATOM    316  CG  PRO C 440     186.643 -20.243  85.946  1.00 39.22           C  
ANISOU  316  CG  PRO C 440     5799   3468   5634   1365    526    117       C  
ATOM    317  CD  PRO C 440     188.056 -20.353  85.446  1.00 34.65           C  
ANISOU  317  CD  PRO C 440     5248   2917   4999   1432    502    140       C  
ATOM    318  N   VAL C 441     187.427 -17.040  85.357  1.00 33.66           N  
ANISOU  318  N   VAL C 441     4907   2927   4956   1415    353    193       N  
ATOM    319  CA  VAL C 441     187.281 -15.765  86.062  1.00 36.73           C  
ANISOU  319  CA  VAL C 441     5241   3330   5383   1431    327    219       C  
ATOM    320  C   VAL C 441     188.045 -14.593  85.443  1.00 32.97           C  
ANISOU  320  C   VAL C 441     4708   2917   4902   1454    254    255       C  
ATOM    321  O   VAL C 441     187.443 -13.574  85.111  1.00 32.94           O  
ANISOU  321  O   VAL C 441     4631   2937   4948   1432    213    268       O  
ATOM    322  CB  VAL C 441     187.604 -15.887  87.562  1.00 39.61           C  
ANISOU  322  CB  VAL C 441     5664   3650   5735   1471    377    228       C  
ATOM    323  CG1 VAL C 441     187.723 -14.516  88.193  1.00 32.98           C  
ANISOU  323  CG1 VAL C 441     4777   2832   4923   1490    346    248       C  
ATOM    324  CG2 VAL C 441     186.519 -16.680  88.259  1.00 51.47           C  
ANISOU  324  CG2 VAL C 441     7203   5091   7263   1434    448    197       C  
ATOM    325  H   VAL C 441     188.236 -17.610  85.560  1.00  0.00           H  
ATOM    326  N   GLU C 442     189.364 -14.712  85.308  1.00 32.77           N  
ANISOU  326  N   GLU C 442     4714   2918   4821   1500    241    276       N  
ATOM    327  CA  GLU C 442     190.165 -13.535  84.994  1.00 36.29           C  
ANISOU  327  CA  GLU C 442     5110   3417   5261   1519    182    313       C  
ATOM    328  C   GLU C 442     190.275 -13.287  83.491  1.00 32.53           C  
ANISOU  328  C   GLU C 442     4589   2998   4773   1494    131    325       C  
ATOM    329  O   GLU C 442     190.978 -13.988  82.766  1.00 32.63           O  
ANISOU  329  O   GLU C 442     4629   3038   4733   1504    134    320       O  
ATOM    330  CB  GLU C 442     191.573 -13.700  85.576  1.00 37.97           C  
ANISOU  330  CB  GLU C 442     5363   3645   5418   1577    189    332       C  
ATOM    331  CG  GLU C 442     192.563 -12.624  85.149  1.00 32.11           C  
ANISOU  331  CG  GLU C 442     4573   2965   4663   1589    133    367       C  
ATOM    332  CD  GLU C 442     194.009 -13.014  85.418  1.00 34.23           C  
ANISOU  332  CD  GLU C 442     4869   3267   4868   1643    137    384       C  
ATOM    333  OE1 GLU C 442     194.257 -14.143  85.890  1.00 32.93           O  
ANISOU  333  OE1 GLU C 442     4764   3076   4671   1680    182    374       O  
ATOM    334  OE2 GLU C 442     194.902 -12.183  85.149  1.00 37.97           O1-
ANISOU  334  OE2 GLU C 442     5303   3796   5328   1649     96    410       O1-
ATOM    335  H   GLU C 442     189.807 -15.612  85.422  1.00  0.00           H  
ATOM    336  N   THR C 443     189.566 -12.251  83.053  1.00 32.55           N  
ANISOU  336  N   THR C 443     4522   3020   4826   1463     87    343       N  
ATOM    337  CA  THR C 443     189.587 -11.768  81.681  1.00 32.68           C  
ANISOU  337  CA  THR C 443     4488   3097   4832   1437     29    368       C  
ATOM    338  C   THR C 443     189.294 -10.263  81.727  1.00 33.26           C  
ANISOU  338  C   THR C 443     4496   3176   4965   1435    -16    410       C  
ATOM    339  O   THR C 443     188.723  -9.781  82.705  1.00 40.14           O  
ANISOU  339  O   THR C 443     5358   3999   5894   1444      4    404       O  
ATOM    340  CB  THR C 443     188.552 -12.516  80.821  1.00 33.11           C  
ANISOU  340  CB  THR C 443     4530   3164   4886   1385     27    338       C  
ATOM    341  CG2 THR C 443     187.139 -12.133  81.223  1.00 33.32           C  
ANISOU  341  CG2 THR C 443     4508   3163   4990   1358     27    332       C  
ATOM    342  OG1 THR C 443     188.761 -12.214  79.438  1.00 67.51           O  
ANISOU  342  OG1 THR C 443     8851   7593   9208   1361    -28    362       O  
ATOM    343  H   THR C 443     188.975 -11.769  83.715  1.00  0.00           H  
ATOM    344  HG1 THR C 443     189.427 -12.805  79.079  1.00  0.00           H  
ATOM    345  N   PRO C 444     189.706  -9.505  80.695  1.00 32.71           N  
ANISOU  345  N   PRO C 444     4387   3160   4882   1426    -71    454       N  
ATOM    346  CA  PRO C 444     189.338  -8.081  80.663  1.00 32.81           C  
ANISOU  346  CA  PRO C 444     4341   3165   4960   1425   -111    500       C  
ATOM    347  C   PRO C 444     187.824  -7.865  80.602  1.00 35.70           C  
ANISOU  347  C   PRO C 444     4655   3511   5397   1406   -120    499       C  
ATOM    348  O   PRO C 444     187.107  -8.744  80.123  1.00 33.43           O  
ANISOU  348  O   PRO C 444     4363   3245   5094   1377   -117    472       O  
ATOM    349  CB  PRO C 444     189.993  -7.582  79.373  1.00 32.97           C  
ANISOU  349  CB  PRO C 444     4336   3252   4938   1411   -164    551       C  
ATOM    350  CG  PRO C 444     191.150  -8.504  79.165  1.00 34.19           C  
ANISOU  350  CG  PRO C 444     4541   3442   5007   1421   -141    527       C  
ATOM    351  CD  PRO C 444     190.690  -9.845  79.655  1.00 32.75           C  
ANISOU  351  CD  PRO C 444     4405   3228   4811   1423    -91    467       C  
ATOM    352  N   GLU C 445     187.346  -6.721  81.086  1.00 39.93           N  
ANISOU  352  N   GLU C 445     5151   4008   6011   1422   -128    525       N  
ATOM    353  CA  GLU C 445     185.912  -6.439  81.091  1.00 48.46           C  
ANISOU  353  CA  GLU C 445     6170   5071   7170   1415   -134    528       C  
ATOM    354  C   GLU C 445     185.417  -5.992  79.722  1.00 51.63           C  
ANISOU  354  C   GLU C 445     6505   5533   7577   1397   -204    584       C  
ATOM    355  O   GLU C 445     184.270  -6.239  79.353  1.00 77.73           O  
ANISOU  355  O   GLU C 445     9757   8862  10915   1378   -221    582       O  
ATOM    356  CB  GLU C 445     185.575  -5.341  82.098  1.00 47.69           C  
ANISOU  356  CB  GLU C 445     6055   4905   7161   1446   -110    534       C  
ATOM    357  CG  GLU C 445     185.942  -5.630  83.532  1.00 44.12           C  
ANISOU  357  CG  GLU C 445     5663   4397   6703   1461    -42    481       C  
ATOM    358  CD  GLU C 445     185.279  -4.656  84.488  1.00 61.67           C  
ANISOU  358  CD  GLU C 445     7862   6552   9017   1484    -10    472       C  
ATOM    359  OE1 GLU C 445     184.164  -4.189  84.170  1.00 56.13           O  
ANISOU  359  OE1 GLU C 445     7092   5843   8393   1489    -22    491       O  
ATOM    360  OE2 GLU C 445     185.866  -4.350  85.549  1.00100.23           O1-
ANISOU  360  OE2 GLU C 445    12794  11396  13896   1496     29    445       O1-
ATOM    361  H   GLU C 445     187.987  -6.034  81.457  1.00  0.00           H  
ATOM    362  N   GLY C 446     186.299  -5.343  78.971  1.00 34.24           N  
ANISOU  362  N   GLY C 446     4306   3364   5340   1400   -247    638       N  
ATOM    363  CA  GLY C 446     185.923  -4.629  77.766  1.00 44.40           C  
ANISOU  363  CA  GLY C 446     5533   4702   6636   1391   -316    710       C  
ATOM    364  C   GLY C 446     186.004  -5.433  76.485  1.00 46.42           C  
ANISOU  364  C   GLY C 446     5787   5051   6800   1348   -356    713       C  
ATOM    365  O   GLY C 446     185.671  -6.616  76.458  1.00 65.11           O  
ANISOU  365  O   GLY C 446     8173   7439   9128   1319   -334    653       O  
ATOM    366  H   GLY C 446     187.270  -5.347  79.250  1.00  0.00           H  
ATOM    367  N   ALA C 447     186.404  -4.759  75.412  1.00 38.64           N  
ANISOU  367  N   ALA C 447     4782   4119   5782   1341   -412    785       N  
ATOM    368  CA  ALA C 447     186.433  -5.331  74.068  1.00 38.87           C  
ANISOU  368  CA  ALA C 447     4804   4248   5719   1297   -457    797       C  
ATOM    369  C   ALA C 447     187.186  -6.656  73.946  1.00 37.92           C  
ANISOU  369  C   ALA C 447     4750   4155   5502   1270   -416    722       C  
ATOM    370  O   ALA C 447     186.895  -7.458  73.063  1.00 38.17           O  
ANISOU  370  O   ALA C 447     4782   4256   5466   1226   -435    697       O  
ATOM    371  CB  ALA C 447     187.004  -4.313  73.092  1.00 44.92           C  
ANISOU  371  CB  ALA C 447     5554   5058   6456   1296   -511    890       C  
ATOM    372  H   ALA C 447     186.703  -3.802  75.532  1.00  0.00           H  
ATOM    373  N   ASN C 448     188.159  -6.881  74.818  1.00 40.54           N  
ANISOU  373  N   ASN C 448     5140   4436   5829   1297   -360    687       N  
ATOM    374  CA  ASN C 448     188.966  -8.093  74.751  1.00 41.03           C  
ANISOU  374  CA  ASN C 448     5265   4515   5808   1288   -316    624       C  
ATOM    375  C   ASN C 448     188.417  -9.247  75.579  1.00 37.52           C  
ANISOU  375  C   ASN C 448     4856   4021   5379   1286   -261    545       C  
ATOM    376  O   ASN C 448     189.077 -10.276  75.721  1.00 37.66           O  
ANISOU  376  O   ASN C 448     4934   4031   5343   1290   -213    493       O  
ATOM    377  CB  ASN C 448     190.411  -7.808  75.161  1.00 42.52           C  
ANISOU  377  CB  ASN C 448     5492   4691   5971   1320   -289    634       C  
ATOM    378  CG  ASN C 448     191.213  -7.157  74.057  1.00 41.78           C  
ANISOU  378  CG  ASN C 448     5384   4668   5823   1305   -328    694       C  
ATOM    379  ND2 ASN C 448     192.099  -6.243  74.431  1.00 46.41           N  
ANISOU  379  ND2 ASN C 448     5968   5235   6429   1326   -327    735       N  
ATOM    380  OD1 ASN C 448     191.039  -7.471  72.881  1.00 47.06           O  
ANISOU  380  OD1 ASN C 448     6044   5409   6427   1269   -358    703       O  
ATOM    381  H   ASN C 448     188.344  -6.201  75.541  1.00  0.00           H  
ATOM    382 HD21 ASN C 448     192.664  -5.774  73.738  1.00  0.00           H  
ATOM    383 HD22 ASN C 448     192.208  -6.016  75.409  1.00  0.00           H  
ATOM    384  N   ILE C 449     187.228  -9.067  76.148  1.00 36.35           N  
ANISOU  384  N   ILE C 449     4670   3835   5309   1283   -261    538       N  
ATOM    385  CA  ILE C 449     186.672 -10.068  77.054  1.00 36.50           C  
ANISOU  385  CA  ILE C 449     4721   3798   5350   1277   -201    469       C  
ATOM    386  C   ILE C 449     186.582 -11.451  76.403  1.00 37.35           C  
ANISOU  386  C   ILE C 449     4870   3936   5387   1231   -180    408       C  
ATOM    387  O   ILE C 449     186.048 -11.611  75.302  1.00 42.73           O  
ANISOU  387  O   ILE C 449     5517   4685   6034   1182   -224    409       O  
ATOM    388  CB  ILE C 449     185.304  -9.641  77.638  1.00 36.11           C  
ANISOU  388  CB  ILE C 449     4611   3715   5395   1274   -203    471       C  
ATOM    389  CG1 ILE C 449     184.844 -10.649  78.690  1.00 42.32           C  
ANISOU  389  CG1 ILE C 449     5439   4438   6201   1267   -130    402       C  
ATOM    390  CG2 ILE C 449     184.256  -9.480  76.544  1.00 40.51           C  
ANISOU  390  CG2 ILE C 449     5090   4343   5957   1230   -267    495       C  
ATOM    391  CD1 ILE C 449     183.566 -10.262  79.381  1.00 60.71           C  
ANISOU  391  CD1 ILE C 449     7709   6735   8623   1265   -118    398       C  
ATOM    392  H   ILE C 449     186.703  -8.227  75.951  1.00  0.00           H  
ATOM    393  N   GLY C 450     187.160 -12.438  77.079  1.00 37.79           N  
ANISOU  393  N   GLY C 450     5002   3940   5416   1249   -113    357       N  
ATOM    394  CA  GLY C 450     187.154 -13.808  76.605  1.00 38.32           C  
ANISOU  394  CA  GLY C 450     5124   4011   5423   1211    -76    292       C  
ATOM    395  C   GLY C 450     188.226 -14.096  75.568  1.00 40.77           C  
ANISOU  395  C   GLY C 450     5467   4379   5645   1212    -85    292       C  
ATOM    396  O   GLY C 450     188.560 -15.255  75.328  1.00 52.56           O  
ANISOU  396  O   GLY C 450     7025   5858   7086   1200    -37    235       O  
ATOM    397  H   GLY C 450     187.619 -12.227  77.953  1.00  0.00           H  
ATOM    398  N   LEU C 451     188.745 -13.046  74.936  1.00 41.04           N  
ANISOU  398  N   LEU C 451     5458   4473   5662   1223   -141    354       N  
ATOM    399  CA  LEU C 451     189.837 -13.183  73.974  1.00 39.36           C  
ANISOU  399  CA  LEU C 451     5269   4322   5364   1225   -146    360       C  
ATOM    400  C   LEU C 451     191.214 -13.227  74.639  1.00 37.70           C  
ANISOU  400  C   LEU C 451     5101   4083   5141   1291   -102    367       C  
ATOM    401  O   LEU C 451     192.118 -13.911  74.163  1.00 40.44           O  
ANISOU  401  O   LEU C 451     5491   4453   5422   1304    -69    341       O  
ATOM    402  CB  LEU C 451     189.775 -12.079  72.921  1.00 35.19           C  
ANISOU  402  CB  LEU C 451     4678   3879   4816   1200   -223    429       C  
ATOM    403  CG  LEU C 451     188.439 -11.970  72.186  1.00 38.65           C  
ANISOU  403  CG  LEU C 451     5060   4365   5259   1139   -280    435       C  
ATOM    404  CD1 LEU C 451     188.545 -11.010  71.013  1.00 41.51           C  
ANISOU  404  CD1 LEU C 451     5372   4819   5579   1118   -354    510       C  
ATOM    405  CD2 LEU C 451     187.956 -13.337  71.729  1.00 44.33           C  
ANISOU  405  CD2 LEU C 451     5820   5096   5927   1082   -249    348       C  
ATOM    406  H   LEU C 451     188.373 -12.127  75.127  1.00  0.00           H  
ATOM    407  N   ILE C 452     191.368 -12.477  75.726  1.00 37.58           N  
ANISOU  407  N   ILE C 452     5070   4021   5188   1333   -102    402       N  
ATOM    408  CA  ILE C 452     192.587 -12.506  76.523  1.00 33.50           C  
ANISOU  408  CA  ILE C 452     4585   3481   4663   1393    -66    408       C  
ATOM    409  C   ILE C 452     192.286 -13.223  77.830  1.00 33.28           C  
ANISOU  409  C   ILE C 452     4603   3370   4672   1422    -12    370       C  
ATOM    410  O   ILE C 452     191.527 -12.722  78.655  1.00 40.06           O  
ANISOU  410  O   ILE C 452     5442   4186   5595   1420    -17    378       O  
ATOM    411  CB  ILE C 452     193.085 -11.087  76.853  1.00 33.20           C  
ANISOU  411  CB  ILE C 452     4501   3456   4659   1410   -105    471       C  
ATOM    412  CG1 ILE C 452     193.325 -10.280  75.574  1.00 33.51           C  
ANISOU  412  CG1 ILE C 452     4495   3571   4664   1378   -159    521       C  
ATOM    413  CG2 ILE C 452     194.343 -11.142  77.711  1.00 34.29           C  
ANISOU  413  CG2 ILE C 452     4664   3583   4783   1464    -73    473       C  
ATOM    414  CD1 ILE C 452     194.558 -10.681  74.816  1.00 41.44           C  
ANISOU  414  CD1 ILE C 452     5519   4639   5588   1387   -142    518       C  
ATOM    415  H   ILE C 452     190.615 -11.867  76.009  1.00  0.00           H  
ATOM    416  N   THR C 453     192.869 -14.399  78.018  1.00 33.39           N  
ANISOU  416  N   THR C 453     4680   3359   4646   1452     45    330       N  
ATOM    417  CA  THR C 453     192.570 -15.210  79.193  1.00 34.70           C  
ANISOU  417  CA  THR C 453     4902   3445   4839   1479    102    300       C  
ATOM    418  C   THR C 453     193.821 -15.598  79.966  1.00 35.75           C  
ANISOU  418  C   THR C 453     5075   3563   4945   1553    139    310       C  
ATOM    419  O   THR C 453     194.928 -15.188  79.622  1.00 36.49           O  
ANISOU  419  O   THR C 453     5146   3714   5006   1583    120    338       O  
ATOM    420  CB  THR C 453     191.780 -16.481  78.822  1.00 34.39           C  
ANISOU  420  CB  THR C 453     4912   3366   4788   1440    145    240       C  
ATOM    421  CG2 THR C 453     190.379 -16.118  78.326  1.00 37.51           C  
ANISOU  421  CG2 THR C 453     5257   3777   5220   1364    107    229       C  
ATOM    422  OG1 THR C 453     192.477 -17.197  77.796  1.00 40.35           O  
ANISOU  422  OG1 THR C 453     5698   4155   5478   1441    163    213       O  
ATOM    423  H   THR C 453     193.532 -14.739  77.336  1.00  0.00           H  
ATOM    424  HG1 THR C 453     193.356 -17.426  78.106  1.00  0.00           H  
ATOM    425  N   SER C 454     193.636 -16.393  81.013  1.00 34.79           N  
ANISOU  425  N   SER C 454     5010   3370   4837   1582    191    292       N  
ATOM    426  CA  SER C 454     194.735 -16.747  81.901  1.00 33.19           C  
ANISOU  426  CA  SER C 454     4843   3156   4611   1659    221    311       C  
ATOM    427  C   SER C 454     194.846 -18.255  82.120  1.00 33.64           C  
ANISOU  427  C   SER C 454     4986   3149   4648   1695    293    281       C  
ATOM    428  O   SER C 454     193.842 -18.953  82.287  1.00 33.87           O  
ANISOU  428  O   SER C 454     5058   3111   4700   1659    331    246       O  
ATOM    429  CB  SER C 454     194.576 -16.030  83.240  1.00 39.04           C  
ANISOU  429  CB  SER C 454     5573   3876   5386   1673    210    337       C  
ATOM    430  OG  SER C 454     195.726 -16.194  84.044  1.00 69.93           O  
ANISOU  430  OG  SER C 454     9504   7802   9266   1743    221    364       O  
ATOM    431  H   SER C 454     192.713 -16.760  81.198  1.00  0.00           H  
ATOM    432  HG  SER C 454     195.680 -15.597  84.795  1.00  0.00           H  
ATOM    433  N   LEU C 455     196.082 -18.748  82.114  1.00 33.87           N  
ANISOU  433  N   LEU C 455     5036   3197   4637   1767    315    296       N  
ATOM    434  CA  LEU C 455     196.359 -20.164  82.324  1.00 34.43           C  
ANISOU  434  CA  LEU C 455     5191   3200   4692   1819    388    276       C  
ATOM    435  C   LEU C 455     196.053 -20.529  83.765  1.00 34.88           C  
ANISOU  435  C   LEU C 455     5298   3187   4768   1851    420    296       C  
ATOM    436  O   LEU C 455     196.485 -19.834  84.683  1.00 36.91           O  
ANISOU  436  O   LEU C 455     5526   3476   5024   1882    389    338       O  
ATOM    437  CB  LEU C 455     197.827 -20.459  82.017  1.00 36.11           C  
ANISOU  437  CB  LEU C 455     5397   3460   4862   1902    400    297       C  
ATOM    438  CG  LEU C 455     198.257 -21.925  81.986  1.00 35.64           C  
ANISOU  438  CG  LEU C 455     5421   3332   4788   1969    480    277       C  
ATOM    439  CD1 LEU C 455     197.610 -22.646  80.812  1.00 36.00           C  
ANISOU  439  CD1 LEU C 455     5509   3341   4828   1908    518    209       C  
ATOM    440  CD2 LEU C 455     199.771 -22.039  81.912  1.00 38.18           C  
ANISOU  440  CD2 LEU C 455     5717   3712   5076   2066    485    312       C  
ATOM    441  H   LEU C 455     196.856 -18.118  81.958  1.00  0.00           H  
ATOM    442  N   HIS C 552     182.172 -17.133  98.129  1.00 36.49           N  
ANISOU  442  N   HIS C 552     5568   2934   5364   1347    986    129       N  
ATOM    443  CA  HIS C 552     181.149 -16.211  98.606  1.00 42.35           C  
ANISOU  443  CA  HIS C 552     6240   3684   6168   1316   1022     88       C  
ATOM    444  C   HIS C 552     181.006 -14.979  97.715  1.00 44.41           C  
ANISOU  444  C   HIS C 552     6387   3981   6505   1326    949     70       C  
ATOM    445  O   HIS C 552     180.164 -14.121  97.977  1.00 69.40           O  
ANISOU  445  O   HIS C 552     9483   7150   9736   1311    973     37       O  
ATOM    446  CB  HIS C 552     181.444 -15.792 100.049  1.00 42.43           C  
ANISOU  446  CB  HIS C 552     6308   3701   6113   1335   1066     87       C  
ATOM    447  CG  HIS C 552     181.527 -16.942 101.006  1.00 37.61           C  
ANISOU  447  CG  HIS C 552     5810   3057   5422   1327   1141    115       C  
ATOM    448  CD2 HIS C 552     182.591 -17.642 101.469  1.00 37.67           C  
ANISOU  448  CD2 HIS C 552     5918   3063   5331   1369   1132    166       C  
ATOM    449  ND1 HIS C 552     180.415 -17.499 101.600  1.00 38.32           N  
ANISOU  449  ND1 HIS C 552     5918   3110   5532   1271   1242     96       N  
ATOM    450  CE1 HIS C 552     180.789 -18.491 102.388  1.00 47.18           C  
ANISOU  450  CE1 HIS C 552     7155   4204   6569   1277   1293    137       C  
ATOM    451  NE2 HIS C 552     182.105 -18.598 102.327  1.00 40.13           N  
ANISOU  451  NE2 HIS C 552     6313   3332   5603   1341   1225    182       N  
ATOM    452  H   HIS C 552     182.200 -17.913  98.769  1.00  0.00           H  
ATOM    453  HE2 HIS C 552     182.663 -19.273 102.830  1.00  0.00           H  
ATOM    454  N   ASP C 553     181.825 -14.896  96.669  1.00 39.91           N  
ANISOU  454  N   ASP C 553     5800   3437   5928   1354    863     94       N  
ATOM    455  CA  ASP C 553     181.829 -13.741  95.773  1.00 37.80           C  
ANISOU  455  CA  ASP C 553     5436   3203   5722   1367    788     90       C  
ATOM    456  C   ASP C 553     181.257 -14.094  94.413  1.00 39.70           C  
ANISOU  456  C   ASP C 553     5610   3456   6018   1335    751     89       C  
ATOM    457  O   ASP C 553     181.636 -15.107  93.830  1.00 41.71           O  
ANISOU  457  O   ASP C 553     5909   3705   6233   1326    740    102       O  
ATOM    458  CB  ASP C 553     183.251 -13.223  95.564  1.00 34.80           C  
ANISOU  458  CB  ASP C 553     5078   2855   5287   1417    714    120       C  
ATOM    459  CG  ASP C 553     183.867 -12.673  96.827  1.00 39.78           C  
ANISOU  459  CG  ASP C 553     5760   3492   5864   1442    734    117       C  
ATOM    460  OD1 ASP C 553     185.111 -12.740  96.955  1.00 34.62           O  
ANISOU  460  OD1 ASP C 553     5153   2865   5135   1478    693    145       O  
ATOM    461  OD2 ASP C 553     183.114 -12.174  97.688  1.00 80.15           O1-
ANISOU  461  OD2 ASP C 553    10862   8587  11005   1425    792     84       O1-
ATOM    462  H   ASP C 553     182.465 -15.656  96.488  1.00  0.00           H  
ATOM    463  N   ASP C 554     180.362 -13.254  93.902  1.00 35.46           N  
ANISOU  463  N   ASP C 554     4969   2937   5569   1320    730     75       N  
ATOM    464  CA  ASP C 554     179.873 -13.414  92.539  1.00 38.79           C  
ANISOU  464  CA  ASP C 554     5316   3388   6036   1291    676     79       C  
ATOM    465  C   ASP C 554     181.054 -13.348  91.577  1.00 39.63           C  
ANISOU  465  C   ASP C 554     5439   3524   6093   1321    593    112       C  
ATOM    466  O   ASP C 554     182.006 -12.604  91.810  1.00 42.30           O  
ANISOU  466  O   ASP C 554     5797   3872   6404   1367    559    133       O  
ATOM    467  CB  ASP C 554     178.847 -12.334  92.201  1.00 45.03           C  
ANISOU  467  CB  ASP C 554     5983   4199   6926   1288    657     72       C  
ATOM    468  CG  ASP C 554     178.330 -12.446  90.777  1.00 35.95           C  
ANISOU  468  CG  ASP C 554     4750   3095   5815   1257    591     82       C  
ATOM    469  OD1 ASP C 554     178.271 -13.573  90.246  1.00 36.06           O  
ANISOU  469  OD1 ASP C 554     4793   3115   5792   1212    594     72       O  
ATOM    470  OD2 ASP C 554     177.985 -11.406  90.184  1.00 36.04           O1-
ANISOU  470  OD2 ASP C 554     4668   3136   5890   1278    537    102       O1-
ATOM    471  H   ASP C 554     180.015 -12.493  94.468  1.00  0.00           H  
ATOM    472  N   ALA C 555     180.993 -14.133  90.504  1.00 40.48           N  
ANISOU  472  N   ALA C 555     5541   3650   6188   1289    564    112       N  
ATOM    473  CA  ALA C 555     182.102 -14.239  89.558  1.00 35.41           C  
ANISOU  473  CA  ALA C 555     4923   3040   5493   1313    497    139       C  
ATOM    474  C   ALA C 555     182.499 -12.891  88.965  1.00 34.18           C  
ANISOU  474  C   ALA C 555     4698   2926   5364   1346    419    170       C  
ATOM    475  O   ALA C 555     183.683 -12.609  88.791  1.00 33.75           O  
ANISOU  475  O   ALA C 555     4675   2889   5260   1384    381    196       O  
ATOM    476  CB  ALA C 555     181.766 -15.230  88.453  1.00 34.78           C  
ANISOU  476  CB  ALA C 555     4839   2975   5401   1263    484    122       C  
ATOM    477  H   ALA C 555     180.155 -14.672  90.338  1.00  0.00           H  
ATOM    478  N   ASN C 556     181.501 -12.062  88.670  1.00 34.48           N  
ANISOU  478  N   ASN C 556     4640   2980   5481   1332    400    170       N  
ATOM    479  CA  ASN C 556     181.735 -10.752  88.070  1.00 34.33           C  
ANISOU  479  CA  ASN C 556     4554   2990   5499   1362    330    206       C  
ATOM    480  C   ASN C 556     182.663  -9.860  88.894  1.00 33.98           C  
ANISOU  480  C   ASN C 556     4547   2922   5440   1409    333    218       C  
ATOM    481  O   ASN C 556     183.468  -9.112  88.339  1.00 33.70           O  
ANISOU  481  O   ASN C 556     4500   2910   5394   1432    275    252       O  
ATOM    482  CB  ASN C 556     180.411 -10.036  87.796  1.00 34.88           C  
ANISOU  482  CB  ASN C 556     4515   3070   5666   1350    321    209       C  
ATOM    483  CG  ASN C 556     179.592 -10.718  86.713  1.00 44.09           C  
ANISOU  483  CG  ASN C 556     5624   4284   6842   1298    290    204       C  
ATOM    484  ND2 ASN C 556     178.704 -11.620  87.121  1.00 41.02           N  
ANISOU  484  ND2 ASN C 556     5236   3883   6468   1252    350    162       N  
ATOM    485  OD1 ASN C 556     179.756 -10.436  85.524  1.00 55.79           O  
ANISOU  485  OD1 ASN C 556     7063   5819   8316   1295    214    238       O  
ATOM    486  H   ASN C 556     180.553 -12.348  88.867  1.00  0.00           H  
ATOM    487 HD21 ASN C 556     178.603 -11.820  88.106  1.00  0.00           H  
ATOM    488 HD22 ASN C 556     178.131 -12.106  86.446  1.00  0.00           H  
ATOM    489  N   ARG C 557     182.544  -9.920  90.215  1.00 34.07           N  
ANISOU  489  N   ARG C 557     4605   2893   5449   1417    402    189       N  
ATOM    490  CA  ARG C 557     183.453  -9.164  91.063  1.00 33.84           C  
ANISOU  490  CA  ARG C 557     4618   2848   5393   1450    406    192       C  
ATOM    491  C   ARG C 557     184.772  -9.884  91.329  1.00 33.46           C  
ANISOU  491  C   ARG C 557     4656   2814   5243   1467    400    202       C  
ATOM    492  O   ARG C 557     185.787  -9.244  91.635  1.00 33.24           O  
ANISOU  492  O   ARG C 557     4649   2798   5180   1490    374    214       O  
ATOM    493  CB  ARG C 557     182.782  -8.768  92.374  1.00 34.23           C  
ANISOU  493  CB  ARG C 557     4674   2854   5476   1451    480    154       C  
ATOM    494  CG  ARG C 557     182.627  -7.270  92.516  1.00 35.17           C  
ANISOU  494  CG  ARG C 557     4743   2954   5666   1472    468    153       C  
ATOM    495  CD  ARG C 557     181.199  -6.848  92.246  1.00 50.33           C  
ANISOU  495  CD  ARG C 557     6571   4859   7693   1468    488    145       C  
ATOM    496  NE  ARG C 557     181.043  -5.861  91.174  1.00 37.04           N  
ANISOU  496  NE  ARG C 557     4808   3187   6080   1487    420    186       N  
ATOM    497  CZ  ARG C 557     181.519  -4.615  91.195  1.00 35.08           C  
ANISOU  497  CZ  ARG C 557     4552   2914   5865   1515    396    201       C  
ATOM    498  NH1 ARG C 557     181.292  -3.807  90.171  1.00 35.28           N1+
ANISOU  498  NH1 ARG C 557     4505   2945   5954   1533    337    248       N1+
ATOM    499  NH2 ARG C 557     182.230  -4.172  92.222  1.00 35.01           N  
ANISOU  499  NH2 ARG C 557     4607   2873   5821   1522    430    171       N  
ATOM    500  H   ARG C 557     181.822 -10.491  90.631  1.00  0.00           H  
ATOM    501  HE  ARG C 557     180.533  -6.148  90.351  1.00  0.00           H  
ATOM    502 HH11 ARG C 557     180.756  -4.133  89.380  1.00  0.00           H  
ATOM    503 HH12 ARG C 557     181.655  -2.865  90.181  1.00  0.00           H  
ATOM    504 HH21 ARG C 557     182.587  -3.227  92.219  1.00  0.00           H  
ATOM    505 HH22 ARG C 557     182.415  -4.779  93.008  1.00  0.00           H  
ATOM    506  N   ALA C 558     184.762 -11.207  91.200  1.00 33.48           N  
ANISOU  506  N   ALA C 558     4706   2816   5200   1453    425    198       N  
ATOM    507  CA  ALA C 558     185.986 -11.982  91.342  1.00 33.24           C  
ANISOU  507  CA  ALA C 558     4752   2798   5080   1480    420    214       C  
ATOM    508  C   ALA C 558     186.914 -11.589  90.206  1.00 32.89           C  
ANISOU  508  C   ALA C 558     4678   2801   5018   1496    344    245       C  
ATOM    509  O   ALA C 558     188.116 -11.419  90.400  1.00 32.67           O  
ANISOU  509  O   ALA C 558     4678   2799   4935   1527    320    265       O  
ATOM    510  CB  ALA C 558     185.693 -13.468  91.304  1.00 34.20           C  
ANISOU  510  CB  ALA C 558     4929   2893   5170   1463    467    204       C  
ATOM    511  H   ALA C 558     183.893 -11.681  91.001  1.00  0.00           H  
ATOM    512  N   LEU C 559     186.332 -11.437  89.020  1.00 34.31           N  
ANISOU  512  N   LEU C 559     4796   3000   5240   1470    307    251       N  
ATOM    513  CA  LEU C 559     187.043 -10.952  87.844  1.00 35.24           C  
ANISOU  513  CA  LEU C 559     4877   3167   5346   1477    237    283       C  
ATOM    514  C   LEU C 559     187.761  -9.634  88.149  1.00 32.52           C  
ANISOU  514  C   LEU C 559     4512   2833   5011   1499    203    305       C  
ATOM    515  O   LEU C 559     188.943  -9.451  87.828  1.00 32.45           O  
ANISOU  515  O   LEU C 559     4515   2861   4954   1517    168    328       O  
ATOM    516  CB  LEU C 559     186.047 -10.773  86.695  1.00 36.65           C  
ANISOU  516  CB  LEU C 559     4983   3366   5576   1441    202    288       C  
ATOM    517  CG  LEU C 559     186.505 -10.274  85.328  1.00 32.86           C  
ANISOU  517  CG  LEU C 559     4459   2943   5085   1437    129    325       C  
ATOM    518  CD1 LEU C 559     185.580 -10.825  84.257  1.00 34.83           C  
ANISOU  518  CD1 LEU C 559     4668   3221   5347   1394    110    317       C  
ATOM    519  CD2 LEU C 559     186.504  -8.757  85.277  1.00 32.87           C  
ANISOU  519  CD2 LEU C 559     4403   2945   5141   1451     90    359       C  
ATOM    520  H   LEU C 559     185.353 -11.668  88.930  1.00  0.00           H  
ATOM    521  N   MET C 560     187.035  -8.721  88.781  1.00 32.71           N  
ANISOU  521  N   MET C 560     4505   2823   5101   1495    220    293       N  
ATOM    522  CA  MET C 560     187.560  -7.400  89.078  1.00 32.68           C  
ANISOU  522  CA  MET C 560     4483   2815   5120   1507    197    305       C  
ATOM    523  C   MET C 560     188.681  -7.455  90.114  1.00 32.55           C  
ANISOU  523  C   MET C 560     4528   2804   5034   1524    212    294       C  
ATOM    524  O   MET C 560     189.702  -6.784  89.958  1.00 32.43           O  
ANISOU  524  O   MET C 560     4509   2817   4995   1529    173    313       O  
ATOM    525  CB  MET C 560     186.429  -6.471  89.521  1.00 33.06           C  
ANISOU  525  CB  MET C 560     4486   2815   5261   1503    223    289       C  
ATOM    526  CG  MET C 560     185.305  -6.379  88.494  1.00 33.33           C  
ANISOU  526  CG  MET C 560     4444   2855   5364   1492    199    308       C  
ATOM    527  SD  MET C 560     183.980  -5.241  88.939  1.00102.35           S  
ANISOU  527  SD  MET C 560    13118  11543  14229   1502    229    297       S  
ATOM    528  CE  MET C 560     182.820  -5.512  87.599  1.00 56.08           C  
ANISOU  528  CE  MET C 560     7165   5721   8421   1488    186    329       C  
ATOM    529  H   MET C 560     186.093  -8.951  89.063  1.00  0.00           H  
ATOM    530  N   GLY C 561     188.499  -8.260  91.158  1.00 32.65           N  
ANISOU  530  N   GLY C 561     4596   2798   5010   1529    268    266       N  
ATOM    531  CA  GLY C 561     189.533  -8.432  92.167  1.00 32.63           C  
ANISOU  531  CA  GLY C 561     4653   2814   4932   1547    279    261       C  
ATOM    532  C   GLY C 561     190.806  -9.020  91.581  1.00 32.85           C  
ANISOU  532  C   GLY C 561     4698   2897   4889   1570    238    294       C  
ATOM    533  O   GLY C 561     191.923  -8.543  91.845  1.00 32.55           O  
ANISOU  533  O   GLY C 561     4662   2898   4807   1580    207    305       O  
ATOM    534  H   GLY C 561     187.627  -8.761  91.252  1.00  0.00           H  
ATOM    535  N   SER C 562     190.626 -10.063  90.776  1.00 37.93           N  
ANISOU  535  N   SER C 562     5348   3543   5521   1576    241    305       N  
ATOM    536  CA  SER C 562     191.721 -10.688  90.050  1.00 32.17           C  
ANISOU  536  CA  SER C 562     4629   2860   4733   1602    210    332       C  
ATOM    537  C   SER C 562     192.487  -9.641  89.267  1.00 32.01           C  
ANISOU  537  C   SER C 562     4554   2887   4720   1595    149    356       C  
ATOM    538  O   SER C 562     193.664  -9.399  89.533  1.00 32.00           O  
ANISOU  538  O   SER C 562     4556   2930   4671   1613    126    371       O  
ATOM    539  CB  SER C 562     191.196 -11.757  89.091  1.00 32.19           C  
ANISOU  539  CB  SER C 562     4640   2852   4740   1595    224    329       C  
ATOM    540  OG  SER C 562     190.737 -12.894  89.792  1.00 33.32           O  
ANISOU  540  OG  SER C 562     4846   2950   4865   1602    285    312       O  
ATOM    541  H   SER C 562     189.694 -10.435  90.664  1.00  0.00           H  
ATOM    542  HG  SER C 562     189.803 -12.793  89.989  1.00  0.00           H  
ATOM    543  N   ASN C 563     191.810  -9.022  88.306  1.00 33.44           N  
ANISOU  543  N   ASN C 563     4682   3062   4960   1567    123    364       N  
ATOM    544  CA  ASN C 563     192.443  -8.027  87.449  1.00 32.15           C  
ANISOU  544  CA  ASN C 563     4471   2937   4807   1555     69    394       C  
ATOM    545  C   ASN C 563     193.140  -6.919  88.232  1.00 32.23           C  
ANISOU  545  C   ASN C 563     4477   2951   4820   1550     56    394       C  
ATOM    546  O   ASN C 563     194.222  -6.470  87.859  1.00 36.88           O  
ANISOU  546  O   ASN C 563     5047   3587   5378   1547     21    417       O  
ATOM    547  CB  ASN C 563     191.419  -7.423  86.487  1.00 32.44           C  
ANISOU  547  CB  ASN C 563     4454   2959   4914   1528     45    409       C  
ATOM    548  CG  ASN C 563     190.929  -8.419  85.465  1.00 34.71           C  
ANISOU  548  CG  ASN C 563     4738   3265   5186   1519     42    410       C  
ATOM    549  ND2 ASN C 563     189.744  -8.174  84.924  1.00 45.22           N  
ANISOU  549  ND2 ASN C 563     6026   4580   6575   1496     31    412       N  
ATOM    550  OD1 ASN C 563     191.609  -9.397  85.160  1.00 33.67           O  
ANISOU  550  OD1 ASN C 563     4640   3162   4991   1534     50    406       O  
ATOM    551  H   ASN C 563     190.835  -9.246  88.166  1.00  0.00           H  
ATOM    552 HD21 ASN C 563     189.221  -7.357  85.203  1.00  0.00           H  
ATOM    553 HD22 ASN C 563     189.365  -8.805  84.232  1.00  0.00           H  
ATOM    554  N   MET C 564     192.521  -6.490  89.325  1.00 33.08           N  
ANISOU  554  N   MET C 564     4599   3009   4959   1543     89    363       N  
ATOM    555  CA  MET C 564     193.038  -5.353  90.071  1.00 34.73           C  
ANISOU  555  CA  MET C 564     4807   3213   5177   1527     82    351       C  
ATOM    556  C   MET C 564     194.271  -5.692  90.899  1.00 33.07           C  
ANISOU  556  C   MET C 564     4630   3054   4879   1539     78    344       C  
ATOM    557  O   MET C 564     195.106  -4.821  91.152  1.00 32.53           O  
ANISOU  557  O   MET C 564     4549   3012   4798   1518     53    342       O  
ATOM    558  CB  MET C 564     191.947  -4.701  90.927  1.00 32.57           C  
ANISOU  558  CB  MET C 564     4538   2869   4968   1514    125    313       C  
ATOM    559  CG  MET C 564     190.955  -3.896  90.105  1.00 32.70           C  
ANISOU  559  CG  MET C 564     4501   2840   5082   1504    115    329       C  
ATOM    560  SD  MET C 564     189.784  -2.942  91.082  1.00 33.17           S  
ANISOU  560  SD  MET C 564     4557   2814   5231   1498    169    284       S  
ATOM    561  CE  MET C 564     188.868  -4.237  91.911  1.00109.78           C  
ANISOU  561  CE  MET C 564    14294  12506  14910   1510    233    247       C  
ATOM    562  H   MET C 564     191.683  -6.957  89.642  1.00  0.00           H  
ATOM    563  N   GLN C 565     194.402  -6.949  91.315  1.00 37.32           N  
ANISOU  563  N   GLN C 565     5211   3610   5359   1572    102    343       N  
ATOM    564  CA  GLN C 565     195.611  -7.341  92.036  1.00 32.47           C  
ANISOU  564  CA  GLN C 565     4621   3056   4659   1595     91    350       C  
ATOM    565  C   GLN C 565     196.863  -7.102  91.195  1.00 33.14           C  
ANISOU  565  C   GLN C 565     4663   3212   4715   1597     40    382       C  
ATOM    566  O   GLN C 565     197.916  -6.738  91.718  1.00 35.44           O  
ANISOU  566  O   GLN C 565     4945   3562   4959   1593     15    384       O  
ATOM    567  CB  GLN C 565     195.533  -8.790  92.504  1.00 32.52           C  
ANISOU  567  CB  GLN C 565     4682   3062   4614   1639    127    356       C  
ATOM    568  CG  GLN C 565     194.595  -8.980  93.670  1.00 32.73           C  
ANISOU  568  CG  GLN C 565     4757   3035   4644   1632    181    325       C  
ATOM    569  CD  GLN C 565     194.675 -10.365  94.251  1.00 33.64           C  
ANISOU  569  CD  GLN C 565     4935   3149   4698   1675    217    341       C  
ATOM    570  NE2 GLN C 565     194.099 -11.335  93.550  1.00 32.79           N  
ANISOU  570  NE2 GLN C 565     4842   3004   4612   1689    244    349       N  
ATOM    571  OE1 GLN C 565     195.247 -10.566  95.322  1.00 41.05           O  
ANISOU  571  OE1 GLN C 565     5909   4118   5567   1694    222    346       O  
ATOM    572  H   GLN C 565     193.674  -7.625  91.134  1.00  0.00           H  
ATOM    573 HE21 GLN C 565     194.120 -12.285  93.891  1.00  0.00           H  
ATOM    574 HE22 GLN C 565     193.640 -11.122  92.676  1.00  0.00           H  
ATOM    575  N   THR C 566     196.729  -7.285  89.885  1.00 39.87           N  
ANISOU  575  N   THR C 566     5486   4068   5594   1599     25    406       N  
ATOM    576  CA  THR C 566     197.796  -6.987  88.936  1.00 32.20           C  
ANISOU  576  CA  THR C 566     4470   3162   4602   1595    -16    437       C  
ATOM    577  C   THR C 566     198.240  -5.532  89.030  1.00 32.38           C  
ANISOU  577  C   THR C 566     4456   3195   4651   1545    -46    437       C  
ATOM    578  O   THR C 566     199.403  -5.207  88.799  1.00 32.55           O  
ANISOU  578  O   THR C 566     4446   3284   4638   1535    -77    454       O  
ATOM    579  CB  THR C 566     197.324  -7.248  87.499  1.00 32.68           C  
ANISOU  579  CB  THR C 566     4510   3217   4692   1591    -23    458       C  
ATOM    580  CG2 THR C 566     198.436  -6.978  86.512  1.00 44.96           C  
ANISOU  580  CG2 THR C 566     6021   4844   6217   1585    -58    490       C  
ATOM    581  OG1 THR C 566     196.904  -8.610  87.375  1.00 39.13           O  
ANISOU  581  OG1 THR C 566     5365   4017   5486   1628     10    450       O  
ATOM    582  H   THR C 566     195.853  -7.645  89.533  1.00  0.00           H  
ATOM    583  HG1 THR C 566     196.197  -8.786  88.001  1.00  0.00           H  
ATOM    584  N   GLN C 567     197.305  -4.658  89.382  1.00 33.42           N  
ANISOU  584  N   GLN C 567     4593   3256   4848   1513    -34    414       N  
ATOM    585  CA  GLN C 567     197.551  -3.222  89.357  1.00 32.69           C  
ANISOU  585  CA  GLN C 567     4474   3148   4798   1463    -54    413       C  
ATOM    586  C   GLN C 567     198.059  -2.676  90.688  1.00 33.05           C  
ANISOU  586  C   GLN C 567     4541   3201   4816   1437    -48    371       C  
ATOM    587  O   GLN C 567     198.240  -1.472  90.837  1.00 33.38           O  
ANISOU  587  O   GLN C 567     4571   3218   4893   1388    -56    357       O  
ATOM    588  CB  GLN C 567     196.286  -2.491  88.906  1.00 32.69           C  
ANISOU  588  CB  GLN C 567     4465   3064   4893   1447    -42    415       C  
ATOM    589  CG  GLN C 567     195.784  -2.980  87.560  1.00 34.98           C  
ANISOU  589  CG  GLN C 567     4730   3361   5202   1464    -57    456       C  
ATOM    590  CD  GLN C 567     194.357  -2.565  87.264  1.00 36.54           C  
ANISOU  590  CD  GLN C 567     4914   3485   5485   1462    -45    459       C  
ATOM    591  NE2 GLN C 567     193.639  -3.410  86.535  1.00 42.34           N  
ANISOU  591  NE2 GLN C 567     5640   4227   6222   1481    -45    473       N  
ATOM    592  OE1 GLN C 567     193.904  -1.502  87.684  1.00 42.08           O  
ANISOU  592  OE1 GLN C 567     5611   4125   6253   1445    -34    448       O  
ATOM    593  H   GLN C 567     196.400  -4.997  89.675  1.00  0.00           H  
ATOM    594 HE21 GLN C 567     192.681  -3.190  86.305  1.00  0.00           H  
ATOM    595 HE22 GLN C 567     194.051  -4.273  86.211  1.00  0.00           H  
ATOM    596  N   ALA C 568     198.287  -3.567  91.649  1.00 35.12           N  
ANISOU  596  N   ALA C 568     4032   5269   4041   -294   -279    259       N  
ATOM    597  CA  ALA C 568     198.755  -3.172  92.981  1.00 35.50           C  
ANISOU  597  CA  ALA C 568     3984   5446   4057   -281   -299    236       C  
ATOM    598  C   ALA C 568     200.171  -2.599  92.969  1.00 36.12           C  
ANISOU  598  C   ALA C 568     3945   5662   4116   -277   -282    165       C  
ATOM    599  O   ALA C 568     201.091  -3.197  92.414  1.00 36.64           O  
ANISOU  599  O   ALA C 568     3993   5761   4166   -208   -270    158       O  
ATOM    600  CB  ALA C 568     198.668  -4.348  93.952  1.00 35.91           C  
ANISOU  600  CB  ALA C 568     4059   5516   4069   -177   -335    295       C  
ATOM    601  H   ALA C 568     198.133  -4.546  91.455  1.00  0.00           H  
ATOM    602  N   VAL C 569     200.338  -1.443  93.597  1.00 36.12           N  
ANISOU  602  N   VAL C 569     3862   5743   4118   -351   -279    111       N  
ATOM    603  CA  VAL C 569     201.636  -0.782  93.651  1.00 36.74           C  
ANISOU  603  CA  VAL C 569     3821   5957   4182   -363   -263     39       C  
ATOM    604  C   VAL C 569     202.427  -1.249  94.871  1.00 39.99           C  
ANISOU  604  C   VAL C 569     4149   6513   4535   -279   -299     35       C  
ATOM    605  O   VAL C 569     201.886  -1.309  95.975  1.00 86.90           O  
ANISOU  605  O   VAL C 569    10092  12475  10451   -270   -331     57       O  
ATOM    606  CB  VAL C 569     201.468   0.746  93.715  1.00 36.45           C  
ANISOU  606  CB  VAL C 569     3735   5935   4178   -492   -240    -24       C  
ATOM    607  CG1 VAL C 569     202.817   1.427  93.744  1.00 38.03           C  
ANISOU  607  CG1 VAL C 569     3810   6273   4367   -514   -222   -102       C  
ATOM    608  CG2 VAL C 569     200.643   1.239  92.535  1.00 37.82           C  
ANISOU  608  CG2 VAL C 569     3992   5968   4408   -572   -206    -13       C  
ATOM    609  H   VAL C 569     199.546  -1.010  94.049  1.00  0.00           H  
ATOM    610  N   PRO C 570     203.710  -1.592  94.675  1.00 40.26           N  
ANISOU  610  N   PRO C 570     4106   6649   4541   -213   -294      9       N  
ATOM    611  CA  PRO C 570     204.554  -1.973  95.814  1.00 40.56           C  
ANISOU  611  CA  PRO C 570     4051   6840   4520   -131   -330      2       C  
ATOM    612  C   PRO C 570     204.676  -0.829  96.810  1.00 43.58           C  
ANISOU  612  C   PRO C 570     4339   7330   4888   -213   -344    -61       C  
ATOM    613  O   PRO C 570     205.038   0.285  96.434  1.00 39.33           O  
ANISOU  613  O   PRO C 570     3743   6821   4379   -311   -314   -132       O  
ATOM    614  CB  PRO C 570     205.917  -2.248  95.166  1.00 44.04           C  
ANISOU  614  CB  PRO C 570     4417   7368   4949    -74   -310    -29       C  
ATOM    615  CG  PRO C 570     205.604  -2.592  93.757  1.00 44.29           C  
ANISOU  615  CG  PRO C 570     4543   7263   5023    -78   -272     -6       C  
ATOM    616  CD  PRO C 570     204.414  -1.744  93.391  1.00 41.16           C  
ANISOU  616  CD  PRO C 570     4220   6744   4675   -200   -255     -9       C  
ATOM    617  N   LEU C 571     204.396  -1.118  98.073  1.00 55.70           N  
ANISOU  617  N   LEU C 571     5863   8924   6378   -171   -386    -36       N  
ATOM    618  CA  LEU C 571     204.416  -0.108  99.120  1.00 44.17           C  
ANISOU  618  CA  LEU C 571     4324   7563   4896   -244   -402    -95       C  
ATOM    619  C   LEU C 571     205.672  -0.285  99.955  1.00 40.95           C  
ANISOU  619  C   LEU C 571     3789   7347   4423   -176   -434   -129       C  
ATOM    620  O   LEU C 571     206.179  -1.400 100.087  1.00 42.61           O  
ANISOU  620  O   LEU C 571     3995   7601   4595    -52   -456    -78       O  
ATOM    621  CB  LEU C 571     203.162  -0.222  99.988  1.00 39.28           C  
ANISOU  621  CB  LEU C 571     3778   6880   4266   -252   -425    -47       C  
ATOM    622  CG  LEU C 571     201.850  -0.020  99.223  1.00 38.21           C  
ANISOU  622  CG  LEU C 571     3762   6561   4194   -320   -397    -12       C  
ATOM    623  CD1 LEU C 571     200.638  -0.293 100.103  1.00 41.78           C  
ANISOU  623  CD1 LEU C 571     4284   6958   4633   -314   -421     45       C  
ATOM    624  CD2 LEU C 571     201.787   1.386  98.643  1.00 37.83           C  
ANISOU  624  CD2 LEU C 571     3687   6485   4200   -453   -358    -87       C  
ATOM    625  H   LEU C 571     204.161  -2.070  98.316  1.00  0.00           H  
ATOM    626  N   GLY C 681     178.001  11.278 103.269  1.00 30.47           N  
ANISOU  626  N   GLY C 681     3488   4162   3925  -1260    -44    293       N  
ATOM    627  CA  GLY C 681     178.061  11.353 101.825  1.00 30.15           C  
ANISOU  627  CA  GLY C 681     3479   4035   3942  -1285    -48    318       C  
ATOM    628  C   GLY C 681     179.450  11.285 101.221  1.00 30.09           C  
ANISOU  628  C   GLY C 681     3457   4057   3917  -1290    -61    271       C  
ATOM    629  O   GLY C 681     179.587  11.332 100.003  1.00 33.20           O  
ANISOU  629  O   GLY C 681     3878   4386   4351  -1309    -63    290       O  
ATOM    630  H   GLY C 681     177.356  11.501 104.014  1.00  0.00           H  
ATOM    631  N   TYR C 682     180.480  11.180 102.053  1.00 32.30           N  
ANISOU  631  N   TYR C 682     3696   4441   4136  -1273    -70    211       N  
ATOM    632  CA  TYR C 682     181.848  11.142 101.536  1.00 30.64           C  
ANISOU  632  CA  TYR C 682     3462   4271   3908  -1277    -81    162       C  
ATOM    633  C   TYR C 682     182.223   9.777 100.974  1.00 30.43           C  
ANISOU  633  C   TYR C 682     3463   4246   3852  -1228   -123    225       C  
ATOM    634  O   TYR C 682     183.174   9.657 100.212  1.00 39.12           O  
ANISOU  634  O   TYR C 682     4558   5354   4953  -1230   -130    203       O  
ATOM    635  CB  TYR C 682     182.861  11.594 102.593  1.00 31.25           C  
ANISOU  635  CB  TYR C 682     3477   4466   3933  -1280    -76     69       C  
ATOM    636  CG  TYR C 682     182.797  13.074 102.886  1.00 31.54           C  
ANISOU  636  CG  TYR C 682     3486   4491   4007  -1341    -30    -14       C  
ATOM    637  CD1 TYR C 682     183.363  13.998 102.016  1.00 32.74           C  
ANISOU  637  CD1 TYR C 682     3629   4599   4211  -1396     -1    -66       C  
ATOM    638  CD2 TYR C 682     182.166  13.550 104.026  1.00 31.85           C  
ANISOU  638  CD2 TYR C 682     3511   4560   4029  -1343    -11    -42       C  
ATOM    639  CE1 TYR C 682     183.302  15.353 102.274  1.00 31.89           C  
ANISOU  639  CE1 TYR C 682     3503   4471   4142  -1453     45   -141       C  
ATOM    640  CE2 TYR C 682     182.100  14.901 104.292  1.00 32.17           C  
ANISOU  640  CE2 TYR C 682     3533   4584   4107  -1397     35   -122       C  
ATOM    641  CZ  TYR C 682     182.670  15.798 103.416  1.00 32.20           C  
ANISOU  641  CZ  TYR C 682     3531   4537   4166  -1453     63   -171       C  
ATOM    642  OH  TYR C 682     182.608  17.147 103.683  1.00 32.59           O  
ANISOU  642  OH  TYR C 682     3566   4561   4257  -1508    112   -251       O  
ATOM    643  H   TYR C 682     180.318  11.126 103.048  1.00  0.00           H  
ATOM    644  HH  TYR C 682     181.689  17.421 103.734  1.00  0.00           H  
ATOM    645  N   ASN C 683     181.502   8.741 101.387  1.00 30.32           N  
ANISOU  645  N   ASN C 683     3480   4228   3813  -1184   -148    300       N  
ATOM    646  CA  ASN C 683     181.634   7.424 100.767  1.00 30.12           C  
ANISOU  646  CA  ASN C 683     3495   4178   3772  -1140   -184    369       C  
ATOM    647  C   ASN C 683     180.561   7.095  99.722  1.00 29.62           C  
ANISOU  647  C   ASN C 683     3493   3997   3763  -1156   -189    445       C  
ATOM    648  O   ASN C 683     180.448   5.956  99.275  1.00 29.48           O  
ANISOU  648  O   ASN C 683     3517   3949   3736  -1123   -218    506       O  
ATOM    649  CB  ASN C 683     181.831   6.300 101.791  1.00 38.80           C  
ANISOU  649  CB  ASN C 683     4590   5352   4800  -1075   -215    402       C  
ATOM    650  CG  ASN C 683     180.809   6.324 102.893  1.00 38.90           C  
ANISOU  650  CG  ASN C 683     4602   5381   4798  -1069   -206    431       C  
ATOM    651  ND2 ASN C 683     180.996   5.463 103.885  1.00 30.95           N  
ANISOU  651  ND2 ASN C 683     3588   4447   3724  -1013   -228    459       N  
ATOM    652  OD1 ASN C 683     179.855   7.099 102.858  1.00101.81           O  
ANISOU  652  OD1 ASN C 683    12576  13296  12812  -1110   -179    433       O  
ATOM    653  H   ASN C 683     180.848   8.866 102.146  1.00  0.00           H  
ATOM    654 HD21 ASN C 683     180.342   5.428 104.654  1.00  0.00           H  
ATOM    655 HD22 ASN C 683     181.793   4.842 103.871  1.00  0.00           H  
ATOM    656  N   PHE C 684     179.746   8.090  99.385  1.00 29.41           N  
ANISOU  656  N   PHE C 684     3471   3909   3795  -1205   -160    440       N  
ATOM    657  CA  PHE C 684     178.700   7.972  98.361  1.00 28.99           C  
ANISOU  657  CA  PHE C 684     3467   3751   3797  -1227   -163    506       C  
ATOM    658  C   PHE C 684     179.234   7.413  97.033  1.00 29.06           C  
ANISOU  658  C   PHE C 684     3512   3715   3814  -1225   -183    525       C  
ATOM    659  O   PHE C 684     180.289   7.827  96.557  1.00 37.59           O  
ANISOU  659  O   PHE C 684     4574   4818   4891  -1236   -173    471       O  
ATOM    660  CB  PHE C 684     178.075   9.354  98.154  1.00 30.84           C  
ANISOU  660  CB  PHE C 684     3689   3939   4091  -1277   -123    480       C  
ATOM    661  CG  PHE C 684     177.035   9.426  97.070  1.00 28.57           C  
ANISOU  661  CG  PHE C 684     3443   3551   3860  -1302   -125    543       C  
ATOM    662  CD1 PHE C 684     175.743   8.990  97.294  1.00 28.46           C  
ANISOU  662  CD1 PHE C 684     3449   3501   3862  -1295   -136    613       C  
ATOM    663  CD2 PHE C 684     177.337  10.000  95.846  1.00 28.41           C  
ANISOU  663  CD2 PHE C 684     3438   3478   3878  -1333   -115    531       C  
ATOM    664  CE1 PHE C 684     174.782   9.084  96.306  1.00 28.34           C  
ANISOU  664  CE1 PHE C 684     3465   3404   3898  -1319   -141    669       C  
ATOM    665  CE2 PHE C 684     176.377  10.102  94.857  1.00 28.15           C  
ANISOU  665  CE2 PHE C 684     3441   3361   3893  -1354   -119    590       C  
ATOM    666  CZ  PHE C 684     175.101   9.640  95.087  1.00 29.30           C  
ANISOU  666  CZ  PHE C 684     3603   3476   4053  -1346   -135    657       C  
ATOM    667  H   PHE C 684     179.852   8.975  99.859  1.00  0.00           H  
ATOM    668  N   GLU C 685     178.503   6.460  96.459  1.00 34.40           N  
ANISOU  668  N   GLU C 685     4239   4331   4500  -1213   -211    600       N  
ATOM    669  CA  GLU C 685     178.853   5.854  95.170  1.00 28.37           C  
ANISOU  669  CA  GLU C 685     3518   3517   3742  -1211   -231    621       C  
ATOM    670  C   GLU C 685     180.296   5.354  95.065  1.00 28.58           C  
ANISOU  670  C   GLU C 685     3534   3602   3724  -1175   -240    580       C  
ATOM    671  O   GLU C 685     181.054   5.789  94.195  1.00 31.31           O  
ANISOU  671  O   GLU C 685     3875   3942   4079  -1192   -228    543       O  
ATOM    672  CB  GLU C 685     178.498   6.783  94.005  1.00 28.12           C  
ANISOU  672  CB  GLU C 685     3501   3419   3766  -1261   -212    619       C  
ATOM    673  CG  GLU C 685     176.998   7.004  93.827  1.00 27.93           C  
ANISOU  673  CG  GLU C 685     3498   3327   3787  -1287   -213    677       C  
ATOM    674  CD  GLU C 685     176.295   5.872  93.099  1.00 27.77           C  
ANISOU  674  CD  GLU C 685     3534   3249   3770  -1280   -252    749       C  
ATOM    675  OE1 GLU C 685     176.424   4.705  93.525  1.00 44.38           O  
ANISOU  675  OE1 GLU C 685     5656   5370   5837  -1244   -278    774       O  
ATOM    676  OE2 GLU C 685     175.605   6.157  92.094  1.00 27.60           O1-
ANISOU  676  OE2 GLU C 685     3538   3164   3786  -1312   -256    781       O1-
ATOM    677  H   GLU C 685     177.670   6.140  96.932  1.00  0.00           H  
ATOM    678  N   ASP C 686     180.661   4.472  95.993  1.00 28.85           N  
ANISOU  678  N   ASP C 686     3558   3695   3707  -1123   -259    589       N  
ATOM    679  CA  ASP C 686     181.948   3.773  95.997  1.00 29.13           C  
ANISOU  679  CA  ASP C 686     3584   3789   3695  -1075   -273    564       C  
ATOM    680  C   ASP C 686     183.149   4.615  96.423  1.00 29.42           C  
ANISOU  680  C   ASP C 686     3552   3917   3710  -1079   -253    479       C  
ATOM    681  O   ASP C 686     184.263   4.097  96.510  1.00 29.73           O  
ANISOU  681  O   ASP C 686     3570   4018   3708  -1036   -264    455       O  
ATOM    682  CB  ASP C 686     182.227   3.074  94.663  1.00 31.13           C  
ANISOU  682  CB  ASP C 686     3889   3982   3958  -1066   -288    587       C  
ATOM    683  CG  ASP C 686     181.204   2.003  94.346  1.00 41.11           C  
ANISOU  683  CG  ASP C 686     5220   5167   5232  -1055   -314    665       C  
ATOM    684  OD1 ASP C 686     180.997   1.711  93.148  1.00 59.49           O  
ANISOU  684  OD1 ASP C 686     7597   7425   7583  -1071   -323    686       O  
ATOM    685  OD2 ASP C 686     180.603   1.455  95.294  1.00 55.90           O1-
ANISOU  685  OD2 ASP C 686     7099   7051   7091  -1033   -326    706       O1-
ATOM    686  H   ASP C 686     180.011   4.273  96.740  1.00  0.00           H  
ATOM    687  N   ALA C 687     182.939   5.899  96.692  1.00 29.40           N  
ANISOU  687  N   ALA C 687     3512   3921   3735  -1130   -222    434       N  
ATOM    688  CA  ALA C 687     184.020   6.717  97.223  1.00 29.76           C  
ANISOU  688  CA  ALA C 687     3491   4056   3761  -1142   -203    349       C  
ATOM    689  C   ALA C 687     184.414   6.156  98.584  1.00 32.59           C  
ANISOU  689  C   ALA C 687     3814   4515   4055  -1090   -222    340       C  
ATOM    690  O   ALA C 687     183.624   5.467  99.228  1.00 37.05           O  
ANISOU  690  O   ALA C 687     4404   5072   4602  -1060   -239    396       O  
ATOM    691  CB  ALA C 687     183.589   8.159  97.342  1.00 29.72           C  
ANISOU  691  CB  ALA C 687     3462   4029   3801  -1206   -164    304       C  
ATOM    692  H   ALA C 687     182.030   6.307  96.528  1.00  0.00           H  
ATOM    693  N   ILE C 688     185.645   6.421  99.009  1.00 30.62           N  
ANISOU  693  N   ILE C 688     3504   4364   3768  -1080   -221    271       N  
ATOM    694  CA  ILE C 688     186.167   5.851 100.247  1.00 31.12           C  
ANISOU  694  CA  ILE C 688     3527   4535   3760  -1024   -244    262       C  
ATOM    695  C   ILE C 688     186.700   6.943 101.169  1.00 31.55           C  
ANISOU  695  C   ILE C 688     3510   4684   3796  -1058   -226    172       C  
ATOM    696  O   ILE C 688     187.328   7.899 100.711  1.00 31.64           O  
ANISOU  696  O   ILE C 688     3485   4703   3834  -1109   -201    103       O  
ATOM    697  CB  ILE C 688     187.304   4.849  99.956  1.00 31.41           C  
ANISOU  697  CB  ILE C 688     3555   4623   3754   -961   -270    269       C  
ATOM    698  CG1 ILE C 688     186.822   3.731  99.038  1.00 31.06           C  
ANISOU  698  CG1 ILE C 688     3588   4484   3728   -927   -287    350       C  
ATOM    699  CG2 ILE C 688     187.841   4.252 101.234  1.00 31.98           C  
ANISOU  699  CG2 ILE C 688     3587   4813   3752   -897   -296    266       C  
ATOM    700  CD1 ILE C 688     187.875   2.674  98.779  1.00 31.39           C  
ANISOU  700  CD1 ILE C 688     3629   4569   3731   -856   -310    361       C  
ATOM    701  H   ILE C 688     186.234   7.032  98.462  1.00  0.00           H  
ATOM    702  N   VAL C 689     186.444   6.798 102.466  1.00 38.08           N  
ANISOU  702  N   VAL C 689     4315   5581   4573  -1031   -237    173       N  
ATOM    703  CA  VAL C 689     186.981   7.710 103.470  1.00 32.41           C  
ANISOU  703  CA  VAL C 689     3528   4966   3823  -1057   -225     84       C  
ATOM    704  C   VAL C 689     188.123   7.046 104.230  1.00 33.05           C  
ANISOU  704  C   VAL C 689     3555   5181   3821   -996   -259     63       C  
ATOM    705  O   VAL C 689     187.970   5.929 104.729  1.00 33.17           O  
ANISOU  705  O   VAL C 689     3591   5224   3789   -925   -289    129       O  
ATOM    706  CB  VAL C 689     185.904   8.107 104.492  1.00 32.45           C  
ANISOU  706  CB  VAL C 689     3540   4970   3821  -1070   -212     91       C  
ATOM    707  CG1 VAL C 689     186.507   8.970 105.588  1.00 36.04           C  
ANISOU  707  CG1 VAL C 689     3925   5538   4231  -1093   -203     -7       C  
ATOM    708  CG2 VAL C 689     184.749   8.822 103.803  1.00 32.75           C  
ANISOU  708  CG2 VAL C 689     3624   4881   3940  -1126   -177    111       C  
ATOM    709  H   VAL C 689     185.859   6.031 102.766  1.00  0.00           H  
ATOM    710  N   ILE C 690     189.263   7.726 104.324  1.00 34.81           N  
ANISOU  710  N   ILE C 690     3708   5490   4030  -1023   -254    -28       N  
ATOM    711  CA  ILE C 690     190.400   7.189 105.067  1.00 34.21           C  
ANISOU  711  CA  ILE C 690     3569   5556   3874   -966   -288    -54       C  
ATOM    712  C   ILE C 690     190.847   8.113 106.194  1.00 34.88           C  
ANISOU  712  C   ILE C 690     3579   5758   3915  -1001   -284   -151       C  
ATOM    713  O   ILE C 690     190.543   9.305 106.199  1.00 34.83           O  
ANISOU  713  O   ILE C 690     3564   5719   3952  -1080   -249   -215       O  
ATOM    714  CB  ILE C 690     191.616   6.927 104.160  1.00 34.35           C  
ANISOU  714  CB  ILE C 690     3556   5600   3898   -952   -295    -75       C  
ATOM    715  CG1 ILE C 690     192.246   8.251 103.724  1.00 34.51           C  
ANISOU  715  CG1 ILE C 690     3523   5629   3959  -1040   -262   -175       C  
ATOM    716  CG2 ILE C 690     191.222   6.073 102.961  1.00 33.75           C  
ANISOU  716  CG2 ILE C 690     3555   5405   3863   -923   -296      9       C  
ATOM    717  CD1 ILE C 690     193.568   8.089 103.029  1.00 36.00           C  
ANISOU  717  CD1 ILE C 690     3663   5873   4144  -1030   -267   -208       C  
ATOM    718  H   ILE C 690     189.343   8.627 103.875  1.00  0.00           H  
ATOM    719  N   ARG C 831     205.503   8.867  96.981  1.00 43.49           N  
ANISOU  719  N   ARG C 831     4079   7938   4507   -960   -567   -921       N  
ATOM    720  CA  ARG C 831     204.099   9.222  96.848  1.00 42.61           C  
ANISOU  720  CA  ARG C 831     4126   7579   4486   -993   -529   -903       C  
ATOM    721  C   ARG C 831     203.264   8.751  98.031  1.00 59.41           C  
ANISOU  721  C   ARG C 831     6306   9676   6592   -928   -560   -854       C  
ATOM    722  O   ARG C 831     203.068   7.549  98.225  1.00 93.01           O  
ANISOU  722  O   ARG C 831    10568  13926  10844   -768   -601   -762       O  
ATOM    723  CB  ARG C 831     203.519   8.623  95.566  1.00 48.69           C  
ANISOU  723  CB  ARG C 831     4985   8158   5359   -898   -512   -836       C  
ATOM    724  CG  ARG C 831     204.099   9.177  94.279  1.00 52.51           C  
ANISOU  724  CG  ARG C 831     5449   8625   5878   -970   -469   -879       C  
ATOM    725  CD  ARG C 831     203.324   8.660  93.074  1.00 46.38           C  
ANISOU  725  CD  ARG C 831     4779   7640   5203   -884   -451   -816       C  
ATOM    726  NE  ARG C 831     203.813   9.226  91.819  1.00 42.77           N  
ANISOU  726  NE  ARG C 831     4314   7159   4776   -954   -407   -854       N  
ATOM    727  CZ  ARG C 831     203.282   8.974  90.626  1.00 45.34           C  
ANISOU  727  CZ  ARG C 831     4725   7322   5182   -904   -385   -815       C  
ATOM    728  NH1 ARG C 831     202.239   8.166  90.514  1.00 46.29           N1+
ANISOU  728  NH1 ARG C 831     4939   7284   5363   -789   -404   -743       N1+
ATOM    729  NH2 ARG C 831     203.794   9.535  89.543  1.00 51.76           N  
ANISOU  729  NH2 ARG C 831     5525   8130   6011   -973   -342   -851       N  
ATOM    730  H   ARG C 831     206.479   8.759  96.744  1.00  0.00           H  
ATOM    731  HE  ARG C 831     204.606   9.850  91.860  1.00  0.00           H  
ATOM    732 HH11 ARG C 831     201.840   7.980  89.605  1.00  0.00           H  
ATOM    733 HH12 ARG C 831     201.843   7.736  91.337  1.00  0.00           H  
ATOM    734 HH21 ARG C 831     203.390   9.345  88.637  1.00  0.00           H  
ATOM    735 HH22 ARG C 831     204.589  10.153  89.622  1.00  0.00           H  
ATOM    736  N   LYS C 832     202.769   9.709  98.811  1.00 46.25           N  
ANISOU  736  N   LYS C 832     4679   7984   4911  -1055   -534   -916       N  
ATOM    737  CA  LYS C 832     201.789   9.435  99.852  1.00 41.42           C  
ANISOU  737  CA  LYS C 832     4138   7307   4291  -1015   -548   -877       C  
ATOM    738  C   LYS C 832     200.444   9.200  99.195  1.00 43.29           C  
ANISOU  738  C   LYS C 832     4523   7277   4649   -966   -517   -817       C  
ATOM    739  O   LYS C 832     200.203   9.663  98.080  1.00 56.66           O  
ANISOU  739  O   LYS C 832     6270   8835   6424  -1013   -477   -835       O  
ATOM    740  CB  LYS C 832     201.665  10.623 100.804  1.00 51.80           C  
ANISOU  740  CB  LYS C 832     5454   8669   5557  -1176   -523   -973       C  
ATOM    741  CG  LYS C 832     202.859  10.858 101.706  1.00 55.05           C  
ANISOU  741  CG  LYS C 832     5723   9355   5839  -1230   -558  -1037       C  
ATOM    742  CD  LYS C 832     202.627  10.273 103.084  1.00 45.98           C  
ANISOU  742  CD  LYS C 832     4559   8306   4604  -1157   -605   -998       C  
ATOM    743  CE  LYS C 832     203.734  10.674 104.043  1.00 42.60           C  
ANISOU  743  CE  LYS C 832     3994   8153   4041  -1230   -639  -1076       C  
ATOM    744  NZ  LYS C 832     203.915  12.147 104.063  1.00 45.25           N1+
ANISOU  744  NZ  LYS C 832     4323   8495   4376  -1439   -587  -1211       N1+
ATOM    745  H   LYS C 832     203.084  10.659  98.676  1.00  0.00           H  
ATOM    746  HZ1 LYS C 832     204.291  12.428 104.957  1.00  0.00           H  
ATOM    747  HZ2 LYS C 832     204.554  12.417 103.329  1.00  0.00           H  
ATOM    748  HZ3 LYS C 832     203.023  12.598 103.916  1.00  0.00           H  
ATOM    749  N   LEU C 833     199.568   8.480  99.883  1.00 46.05           N  
ANISOU  749  N   LEU C 833     4934   7555   5006   -873   -537   -746       N  
ATOM    750  CA  LEU C 833     198.200   8.307  99.421  1.00 35.55           C  
ANISOU  750  CA  LEU C 833     3741   5980   3788   -837   -508   -698       C  
ATOM    751  C   LEU C 833     197.514   9.667  99.451  1.00 35.20           C  
ANISOU  751  C   LEU C 833     3768   5819   3786   -994   -451   -778       C  
ATOM    752  O   LEU C 833     197.690  10.433 100.398  1.00 35.86           O  
ANISOU  752  O   LEU C 833     3824   5998   3805  -1097   -442   -846       O  
ATOM    753  CB  LEU C 833     197.463   7.314 100.322  1.00 35.42           C  
ANISOU  753  CB  LEU C 833     3766   5932   3759   -719   -535   -613       C  
ATOM    754  CG  LEU C 833     196.099   6.821  99.845  1.00 34.23           C  
ANISOU  754  CG  LEU C 833     3741   5542   3722   -652   -515   -548       C  
ATOM    755  CD1 LEU C 833     196.237   6.101  98.519  1.00 38.26           C  
ANISOU  755  CD1 LEU C 833     4263   5970   4304   -560   -521   -500       C  
ATOM    756  CD2 LEU C 833     195.472   5.907 100.878  1.00 34.31           C  
ANISOU  756  CD2 LEU C 833     3782   5545   3708   -552   -537   -470       C  
ATOM    757  H   LEU C 833     199.857   8.043 100.746  1.00  0.00           H  
ATOM    758  N   GLN C 834     196.750   9.985  98.410  1.00 34.23           N  
ANISOU  758  N   GLN C 834     3739   5495   3771  -1013   -412   -773       N  
ATOM    759  CA  GLN C 834     196.038  11.261  98.379  1.00 33.90           C  
ANISOU  759  CA  GLN C 834     3774   5327   3778  -1149   -356   -842       C  
ATOM    760  C   GLN C 834     194.637  11.130  97.789  1.00 32.71           C  
ANISOU  760  C   GLN C 834     3751   4934   3744  -1105   -331   -794       C  
ATOM    761  O   GLN C 834     194.242  10.055  97.339  1.00 32.14           O  
ANISOU  761  O   GLN C 834     3705   4791   3715   -976   -357   -712       O  
ATOM    762  CB  GLN C 834     196.839  12.319  97.616  1.00 36.02           C  
ANISOU  762  CB  GLN C 834     4008   5630   4047  -1276   -320   -922       C  
ATOM    763  CG  GLN C 834     197.093  11.987  96.159  1.00 40.73           C  
ANISOU  763  CG  GLN C 834     4613   6160   4703  -1225   -316   -887       C  
ATOM    764  CD  GLN C 834     197.579  13.188  95.367  1.00 41.11           C  
ANISOU  764  CD  GLN C 834     4661   6191   4770  -1364   -264   -963       C  
ATOM    765  NE2 GLN C 834     198.207  12.934  94.222  1.00 45.68           N  
ANISOU  765  NE2 GLN C 834     5209   6782   5365  -1333   -263   -946       N  
ATOM    766  OE1 GLN C 834     197.392  14.333  95.780  1.00 34.32           O  
ANISOU  766  OE1 GLN C 834     3830   5303   3909  -1498   -221  -1035       O  
ATOM    767  H   GLN C 834     196.661   9.341  97.637  1.00  0.00           H  
ATOM    768 HE21 GLN C 834     198.340  11.979  93.920  1.00  0.00           H  
ATOM    769 HE22 GLN C 834     198.551  13.696  93.655  1.00  0.00           H  
ATOM    770  N   VAL C 835     193.899  12.235  97.779  1.00 32.42           N  
ANISOU  770  N   VAL C 835     3789   4772   3756  -1213   -281   -848       N  
ATOM    771  CA  VAL C 835     192.510  12.225  97.335  1.00 31.40           C  
ANISOU  771  CA  VAL C 835     3776   4421   3733  -1179   -257   -811       C  
ATOM    772  C   VAL C 835     192.426  12.002  95.830  1.00 32.40           C  
ANISOU  772  C   VAL C 835     3938   4435   3938  -1133   -253   -776       C  
ATOM    773  O   VAL C 835     193.001  12.755  95.048  1.00 31.98           O  
ANISOU  773  O   VAL C 835     3873   4387   3890  -1211   -226   -821       O  
ATOM    774  CB  VAL C 835     191.794  13.540  97.712  1.00 36.13           C  
ANISOU  774  CB  VAL C 835     4443   4921   4364  -1306   -201   -882       C  
ATOM    775  CG1 VAL C 835     190.387  13.564  97.156  1.00 58.68           C  
ANISOU  775  CG1 VAL C 835     7411   7553   7332  -1268   -177   -844       C  
ATOM    776  CG2 VAL C 835     191.769  13.706  99.218  1.00 51.54           C  
ANISOU  776  CG2 VAL C 835     6368   6978   6239  -1346   -204   -916       C  
ATOM    777  H   VAL C 835     194.311  13.104  98.087  1.00  0.00           H  
ATOM    778  N   GLY C 836     191.699  10.963  95.430  1.00 39.54           N  
ANISOU  778  N   GLY C 836     4886   5237   4900  -1009   -277   -697       N  
ATOM    779  CA  GLY C 836     191.603  10.601  94.028  1.00 29.42           C  
ANISOU  779  CA  GLY C 836     3636   3858   3685   -951   -280   -662       C  
ATOM    780  C   GLY C 836     192.432   9.387  93.656  1.00 29.61           C  
ANISOU  780  C   GLY C 836     3592   3984   3675   -837   -325   -610       C  
ATOM    781  O   GLY C 836     192.356   8.904  92.529  1.00 29.49           O  
ANISOU  781  O   GLY C 836     3599   3894   3710   -773   -332   -577       O  
ATOM    782  H   GLY C 836     191.203  10.414  96.117  1.00  0.00           H  
ATOM    783  N   ASP C 837     193.236   8.898  94.597  1.00 30.35           N  
ANISOU  783  N   ASP C 837     3601   4251   3681   -809   -356   -604       N  
ATOM    784  CA  ASP C 837     193.981   7.661  94.392  1.00 30.63           C  
ANISOU  784  CA  ASP C 837     3571   4384   3683   -684   -400   -548       C  
ATOM    785  C   ASP C 837     193.048   6.457  94.469  1.00 30.05           C  
ANISOU  785  C   ASP C 837     3557   4198   3664   -553   -422   -465       C  
ATOM    786  O   ASP C 837     192.073   6.468  95.217  1.00 29.77           O  
ANISOU  786  O   ASP C 837     3577   4082   3652   -557   -414   -450       O  
ATOM    787  CB  ASP C 837     195.114   7.530  95.407  1.00 34.75           C  
ANISOU  787  CB  ASP C 837     3982   5131   4090   -690   -429   -565       C  
ATOM    788  CG  ASP C 837     196.365   8.272  94.981  1.00 32.39           C  
ANISOU  788  CG  ASP C 837     3597   4971   3738   -779   -418   -633       C  
ATOM    789  OD1 ASP C 837     197.137   8.721  95.856  1.00 33.28           O  
ANISOU  789  OD1 ASP C 837     3630   5253   3762   -846   -426   -681       O  
ATOM    790  OD2 ASP C 837     196.578   8.406  93.762  1.00 45.18           O1-
ANISOU  790  OD2 ASP C 837     5228   6535   5402   -784   -401   -639       O1-
ATOM    791  H   ASP C 837     193.332   9.394  95.472  1.00  0.00           H  
ATOM    792  N   LYS C 838     193.341   5.421  93.691  1.00 29.93           N  
ANISOU  792  N   LYS C 838     3528   4173   3671   -440   -447   -414       N  
ATOM    793  CA  LYS C 838     192.453   4.266  93.608  1.00 29.41           C  
ANISOU  793  CA  LYS C 838     3523   3983   3668   -320   -462   -339       C  
ATOM    794  C   LYS C 838     192.840   3.166  94.595  1.00 30.03           C  
ANISOU  794  C   LYS C 838     3555   4169   3687   -215   -497   -279       C  
ATOM    795  O   LYS C 838     193.980   2.705  94.614  1.00 85.42           O  
ANISOU  795  O   LYS C 838    10485  11335  10636   -163   -524   -268       O  
ATOM    796  CB  LYS C 838     192.421   3.718  92.179  1.00 28.94           C  
ANISOU  796  CB  LYS C 838     3490   3830   3674   -253   -466   -319       C  
ATOM    797  CG  LYS C 838     191.267   2.771  91.890  1.00 28.27           C  
ANISOU  797  CG  LYS C 838     3488   3576   3677   -161   -471   -261       C  
ATOM    798  CD  LYS C 838     191.284   2.325  90.437  1.00 38.13           C  
ANISOU  798  CD  LYS C 838     4760   4744   4983   -106   -474   -254       C  
ATOM    799  CE  LYS C 838     190.072   1.472  90.088  1.00 39.67           C  
ANISOU  799  CE  LYS C 838     5038   4763   5271    -29   -478   -209       C  
ATOM    800  NZ  LYS C 838     190.051   1.114  88.641  1.00 58.96           N1+
ANISOU  800  NZ  LYS C 838     7507   7128   7767     16   -481   -212       N1+
ATOM    801  H   LYS C 838     194.192   5.433  93.148  1.00  0.00           H  
ATOM    802  HZ1 LYS C 838     190.477   1.856  88.104  1.00  0.00           H  
ATOM    803  HZ2 LYS C 838     190.566   0.257  88.499  1.00  0.00           H  
ATOM    804  HZ3 LYS C 838     189.096   0.986  88.339  1.00  0.00           H  
ATOM    805  N   LEU C 839     191.877   2.764  95.416  1.00 29.82           N  
ANISOU  805  N   LEU C 839     3584   4065   3682   -185   -495   -237       N  
ATOM    806  CA  LEU C 839     192.053   1.672  96.365  1.00 30.39           C  
ANISOU  806  CA  LEU C 839     3631   4210   3706    -79   -523   -167       C  
ATOM    807  C   LEU C 839     191.127   0.530  95.982  1.00 29.86           C  
ANISOU  807  C   LEU C 839     3639   3979   3727     30   -523    -95       C  
ATOM    808  O   LEU C 839     190.053   0.755  95.419  1.00 29.04           O  
ANISOU  808  O   LEU C 839     3615   3706   3715     -1   -499   -106       O  
ATOM    809  CB  LEU C 839     191.724   2.130  97.786  1.00 33.52           C  
ANISOU  809  CB  LEU C 839     4028   4665   4044   -136   -515   -175       C  
ATOM    810  CG  LEU C 839     192.555   3.250  98.408  1.00 31.41           C  
ANISOU  810  CG  LEU C 839     3688   4565   3682   -251   -514   -251       C  
ATOM    811  CD1 LEU C 839     192.156   3.438  99.855  1.00 31.83           C  
ANISOU  811  CD1 LEU C 839     3748   4671   3675   -282   -510   -247       C  
ATOM    812  CD2 LEU C 839     194.037   2.948  98.303  1.00 36.07           C  
ANISOU  812  CD2 LEU C 839     4168   5350   4188   -210   -550   -254       C  
ATOM    813  H   LEU C 839     190.984   3.235  95.381  1.00  0.00           H  
ATOM    814  N   ALA C 840     191.540  -0.699  96.278  1.00 30.39           N  
ANISOU  814  N   ALA C 840     3682   4096   3768    156   -549    -24       N  
ATOM    815  CA  ALA C 840     190.685  -1.849  95.999  1.00 30.02           C  
ANISOU  815  CA  ALA C 840     3708   3894   3804    258   -546     44       C  
ATOM    816  C   ALA C 840     190.985  -3.023  96.916  1.00 30.81           C  
ANISOU  816  C   ALA C 840     3791   4059   3855    378   -565    130       C  
ATOM    817  O   ALA C 840     192.095  -3.156  97.404  1.00 31.91           O  
ANISOU  817  O   ALA C 840     3849   4375   3900    414   -592    141       O  
ATOM    818  CB  ALA C 840     190.818  -2.272  94.538  1.00 33.56           C  
ANISOU  818  CB  ALA C 840     4170   4258   4322    307   -549     38       C  
ATOM    819  H   ALA C 840     192.448  -0.837  96.697  1.00  0.00           H  
ATOM    820  N   ASN C 841     189.994  -3.877  97.153  1.00 30.59           N  
ANISOU  820  N   ASN C 841     3839   3892   3891    439   -551    192       N  
ATOM    821  CA  ASN C 841     190.255  -5.147  97.818  1.00 31.35           C  
ANISOU  821  CA  ASN C 841     3933   4023   3957    570   -565    283       C  
ATOM    822  C   ASN C 841     190.221  -6.300  96.820  1.00 31.25           C  
ANISOU  822  C   ASN C 841     3953   3897   4023    682   -567    324       C  
ATOM    823  O   ASN C 841     189.936  -6.098  95.643  1.00 30.55           O  
ANISOU  823  O   ASN C 841     3890   3708   4011    654   -559    278       O  
ATOM    824  CB  ASN C 841     189.299  -5.385  98.996  1.00 43.25           C  
ANISOU  824  CB  ASN C 841     5497   5474   5463    566   -543    334       C  
ATOM    825  CG  ASN C 841     187.843  -5.549  98.569  1.00 65.84           C  
ANISOU  825  CG  ASN C 841     8455   8115   8445    541   -508    336       C  
ATOM    826  ND2 ASN C 841     186.932  -5.257  99.494  1.00 77.80           N  
ANISOU  826  ND2 ASN C 841    10013   9588   9962    487   -481    346       N  
ATOM    827  OD1 ASN C 841     187.538  -5.943  97.440  1.00 76.02           O  
ANISOU  827  OD1 ASN C 841     9779   9281   9825    569   -504    327       O  
ATOM    828  H   ASN C 841     189.053  -3.644  96.870  1.00  0.00           H  
ATOM    829 HD21 ASN C 841     185.949  -5.349  99.281  1.00  0.00           H  
ATOM    830 HD22 ASN C 841     187.224  -4.943 100.409  1.00  0.00           H  
ATOM    831  N   ARG C 842     190.478  -7.511  97.294  1.00 31.99           N  
ANISOU  831  N   ARG C 842     4051   4004   4100    809   -576    409       N  
ATOM    832  CA  ARG C 842     190.570  -8.660  96.403  1.00 32.07           C  
ANISOU  832  CA  ARG C 842     4089   3917   4178    924   -576    446       C  
ATOM    833  C   ARG C 842     189.210  -9.169  95.929  1.00 31.37           C  
ANISOU  833  C   ARG C 842     4104   3602   4214    922   -545    459       C  
ATOM    834  O   ARG C 842     189.137 -10.041  95.067  1.00 31.34           O  
ANISOU  834  O   ARG C 842     4132   3494   4280    999   -541    473       O  
ATOM    835  CB  ARG C 842     191.357  -9.776  97.082  1.00 33.22           C  
ANISOU  835  CB  ARG C 842     4204   4154   4262   1067   -594    536       C  
ATOM    836  CG  ARG C 842     192.791  -9.385  97.390  1.00 40.77           C  
ANISOU  836  CG  ARG C 842     5047   5344   5100   1083   -631    520       C  
ATOM    837  CD  ARG C 842     193.435 -10.342  98.368  1.00 44.85           C  
ANISOU  837  CD  ARG C 842     5535   5967   5540   1216   -650    616       C  
ATOM    838  NE  ARG C 842     192.856 -10.220  99.700  1.00 37.53           N  
ANISOU  838  NE  ARG C 842     4638   5057   4564   1186   -641    661       N  
ATOM    839  CZ  ARG C 842     193.214 -10.970 100.733  1.00 37.66           C  
ANISOU  839  CZ  ARG C 842     4644   5157   4507   1290   -653    752       C  
ATOM    840  NH1 ARG C 842     194.145 -11.898 100.584  1.00 40.57           N1+
ANISOU  840  NH1 ARG C 842     4972   5595   4847   1433   -676    809       N1+
ATOM    841  NH2 ARG C 842     192.636 -10.798 101.910  1.00 49.51           N  
ANISOU  841  NH2 ARG C 842     6176   6673   5962   1254   -641    789       N  
ATOM    842  H   ARG C 842     190.612  -7.639  98.287  1.00  0.00           H  
ATOM    843  HE  ARG C 842     192.140  -9.523  99.845  1.00  0.00           H  
ATOM    844 HH11 ARG C 842     194.416 -12.472 101.370  1.00  0.00           H  
ATOM    845 HH12 ARG C 842     194.585 -12.032  99.685  1.00  0.00           H  
ATOM    846 HH21 ARG C 842     191.923 -10.092 102.024  1.00  0.00           H  
ATOM    847 HH22 ARG C 842     192.908 -11.373 102.695  1.00  0.00           H  
ATOM    848  N   HIS C 843     188.139  -8.621  96.496  1.00 34.54           N  
ANISOU  848  N   HIS C 843     4554   3929   4642    833   -520    448       N  
ATOM    849  CA  HIS C 843     186.783  -9.059  96.165  1.00 30.30           C  
ANISOU  849  CA  HIS C 843     4107   3185   4220    823   -489    458       C  
ATOM    850  C   HIS C 843     186.090  -8.195  95.117  1.00 29.27           C  
ANISOU  850  C   HIS C 843     4000   2956   4164    724   -482    373       C  
ATOM    851  O   HIS C 843     184.907  -8.376  94.834  1.00 41.89           O  
ANISOU  851  O   HIS C 843     5665   4395   5857    699   -458    368       O  
ATOM    852  CB  HIS C 843     185.931  -9.147  97.423  1.00 34.82           C  
ANISOU  852  CB  HIS C 843     4723   3724   4785    801   -462    507       C  
ATOM    853  CG  HIS C 843     186.567  -9.946  98.513  1.00 31.56           C  
ANISOU  853  CG  HIS C 843     4291   3412   4289    898   -469    596       C  
ATOM    854  CD2 HIS C 843     187.346  -9.568  99.555  1.00 32.25           C  
ANISOU  854  CD2 HIS C 843     4318   3681   4253    897   -487    615       C  
ATOM    855  ND1 HIS C 843     186.448 -11.315  98.597  1.00 32.14           N  
ANISOU  855  ND1 HIS C 843     4411   3401   4401   1015   -456    680       N  
ATOM    856  CE1 HIS C 843     187.116 -11.745  99.652  1.00 34.17           C  
ANISOU  856  CE1 HIS C 843     4640   3781   4562   1088   -466    754       C  
ATOM    857  NE2 HIS C 843     187.668 -10.706 100.251  1.00 40.00           N  
ANISOU  857  NE2 HIS C 843     5311   4687   5199   1019   -488    715       N  
ATOM    858  H   HIS C 843     188.265  -7.883  97.173  1.00  0.00           H  
ATOM    859  HD1 HIS C 843     185.932 -11.898  97.954  1.00  0.00           H  
ATOM    860  N   GLY C 844     186.816  -7.235  94.563  1.00 29.03           N  
ANISOU  860  N   GLY C 844     3915   3024   4093    665   -500    307       N  
ATOM    861  CA  GLY C 844     186.268  -6.418  93.499  1.00 28.16           C  
ANISOU  861  CA  GLY C 844     3826   2827   4046    581   -494    233       C  
ATOM    862  C   GLY C 844     185.680  -5.118  94.004  1.00 27.70           C  
ANISOU  862  C   GLY C 844     3774   2776   3975    455   -479    185       C  
ATOM    863  O   GLY C 844     184.990  -4.412  93.270  1.00 26.99           O  
ANISOU  863  O   GLY C 844     3715   2595   3945    383   -469    132       O  
ATOM    864  H   GLY C 844     187.759  -7.071  94.885  1.00  0.00           H  
ATOM    865  N   ASN C 845     185.953  -4.790  95.259  1.00 28.18           N  
ANISOU  865  N   ASN C 845     3805   2947   3954    429   -476    204       N  
ATOM    866  CA  ASN C 845     185.474  -3.527  95.789  1.00 31.66           C  
ANISOU  866  CA  ASN C 845     4249   3403   4377    309   -458    153       C  
ATOM    867  C   ASN C 845     186.547  -2.492  95.546  1.00 27.98           C  
ANISOU  867  C   ASN C 845     3715   3078   3837    244   -473     91       C  
ATOM    868  O   ASN C 845     187.620  -2.540  96.146  1.00 30.79           O  
ANISOU  868  O   ASN C 845     4004   3597   4097    266   -492    103       O  
ATOM    869  CB  ASN C 845     185.165  -3.633  97.282  1.00 29.91           C  
ANISOU  869  CB  ASN C 845     4033   3228   4103    305   -444    195       C  
ATOM    870  CG  ASN C 845     184.377  -2.444  97.803  1.00 29.27           C  
ANISOU  870  CG  ASN C 845     3974   3122   4027    186   -416    142       C  
ATOM    871  ND2 ASN C 845     183.696  -2.634  98.927  1.00 28.43           N  
ANISOU  871  ND2 ASN C 845     3895   2998   3907    182   -393    178       N  
ATOM    872  OD1 ASN C 845     184.380  -1.369  97.203  1.00 27.48           O  
ANISOU  872  OD1 ASN C 845     3740   2888   3814    100   -412     71       O  
ATOM    873  H   ASN C 845     186.491  -5.415  95.842  1.00  0.00           H  
ATOM    874 HD21 ASN C 845     183.153  -1.880  99.322  1.00  0.00           H  
ATOM    875 HD22 ASN C 845     183.721  -3.533  99.387  1.00  0.00           H  
ATOM    876  N   LYS C 846     186.247  -1.560  94.649  1.00 27.33           N  
ANISOU  876  N   LYS C 846     3650   2935   3801    163   -463     26       N  
ATOM    877  CA  LYS C 846     187.183  -0.520  94.267  1.00 27.43           C  
ANISOU  877  CA  LYS C 846     3607   3059   3756     90   -469    -37       C  
ATOM    878  C   LYS C 846     186.560   0.835  94.538  1.00 27.05           C  
ANISOU  878  C   LYS C 846     3584   2978   3718    -37   -441    -97       C  
ATOM    879  O   LYS C 846     185.341   0.998  94.493  1.00 26.50           O  
ANISOU  879  O   LYS C 846     3580   2768   3723    -62   -420   -100       O  
ATOM    880  CB  LYS C 846     187.542  -0.642  92.787  1.00 35.94           C  
ANISOU  880  CB  LYS C 846     4682   4095   4876    115   -479    -58       C  
ATOM    881  CG  LYS C 846     186.346  -0.865  91.877  1.00 50.00           C  
ANISOU  881  CG  LYS C 846     6542   5688   6769    125   -469    -59       C  
ATOM    882  CD  LYS C 846     186.754  -0.880  90.409  1.00 51.60           C  
ANISOU  882  CD  LYS C 846     6741   5865   6999    143   -479    -86       C  
ATOM    883  CE  LYS C 846     185.718  -1.586  89.541  1.00 56.58           C  
ANISOU  883  CE  LYS C 846     7439   6326   7731    194   -480    -72       C  
ATOM    884  NZ  LYS C 846     184.380  -0.938  89.598  1.00 75.87           N1+
ANISOU  884  NZ  LYS C 846     9943   8642  10242    126   -460    -93       N1+
ATOM    885  H   LYS C 846     185.334  -1.576  94.217  1.00  0.00           H  
ATOM    886  HZ1 LYS C 846     183.891  -1.249  90.425  1.00  0.00           H  
ATOM    887  HZ2 LYS C 846     183.848  -1.190  88.777  1.00  0.00           H  
ATOM    888  HZ3 LYS C 846     184.492   0.065  89.631  1.00  0.00           H  
ATOM    889  N   GLY C 847     187.403   1.813  94.827  1.00 27.42           N  
ANISOU  889  N   GLY C 847     3577   3154   3688   -117   -440   -148       N  
ATOM    890  CA  GLY C 847     186.919   3.148  95.090  1.00 27.19           C  
ANISOU  890  CA  GLY C 847     3570   3096   3663   -240   -409   -210       C  
ATOM    891  C   GLY C 847     188.057   4.134  95.121  1.00 27.67           C  
ANISOU  891  C   GLY C 847     3566   3302   3645   -325   -408   -272       C  
ATOM    892  O   GLY C 847     189.203   3.773  95.368  1.00 28.33           O  
ANISOU  892  O   GLY C 847     3575   3539   3651   -292   -433   -263       O  
ATOM    893  H   GLY C 847     188.394   1.624  94.864  1.00  0.00           H  
ATOM    894  N   VAL C 848     187.737   5.391  94.871  1.00 27.40           N  
ANISOU  894  N   VAL C 848     3560   3218   3634   -435   -377   -335       N  
ATOM    895  CA  VAL C 848     188.741   6.432  94.882  1.00 27.89           C  
ANISOU  895  CA  VAL C 848     3567   3401   3630   -534   -367   -401       C  
ATOM    896  C   VAL C 848     188.633   7.152  96.227  1.00 28.35           C  
ANISOU  896  C   VAL C 848     3614   3527   3630   -616   -349   -439       C  
ATOM    897  O   VAL C 848     187.530   7.337  96.739  1.00100.55           O  
ANISOU  897  O   VAL C 848    12819  12568  12817   -632   -327   -435       O  
ATOM    898  CB  VAL C 848     188.539   7.365  93.669  1.00 27.42           C  
ANISOU  898  CB  VAL C 848     3549   3240   3630   -602   -340   -446       C  
ATOM    899  CG1 VAL C 848     188.388   8.801  94.089  1.00 27.58           C  
ANISOU  899  CG1 VAL C 848     3587   3255   3639   -737   -300   -517       C  
ATOM    900  CG2 VAL C 848     189.674   7.192  92.676  1.00 47.48           C  
ANISOU  900  CG2 VAL C 848     6035   5861   6143   -583   -355   -451       C  
ATOM    901  H   VAL C 848     186.776   5.629  94.669  1.00  0.00           H  
ATOM    902  N   VAL C 849     189.761   7.517  96.828  1.00 29.16           N  
ANISOU  902  N   VAL C 849     3638   3809   3635   -665   -358   -476       N  
ATOM    903  CA  VAL C 849     189.705   8.155  98.136  1.00 29.69           C  
ANISOU  903  CA  VAL C 849     3691   3954   3638   -741   -343   -517       C  
ATOM    904  C   VAL C 849     189.123   9.549  97.954  1.00 29.43           C  
ANISOU  904  C   VAL C 849     3712   3819   3649   -868   -294   -591       C  
ATOM    905  O   VAL C 849     189.716  10.395  97.281  1.00 29.56           O  
ANISOU  905  O   VAL C 849     3713   3853   3665   -948   -276   -646       O  
ATOM    906  CB  VAL C 849     191.120   8.284  98.738  1.00 30.73           C  
ANISOU  906  CB  VAL C 849     3715   4310   3649   -772   -367   -550       C  
ATOM    907  CG1 VAL C 849     191.121   9.227  99.931  1.00 35.00           C  
ANISOU  907  CG1 VAL C 849     4244   4932   4124   -882   -346   -617       C  
ATOM    908  CG2 VAL C 849     191.664   6.920  99.122  1.00 31.14           C  
ANISOU  908  CG2 VAL C 849     3713   4471   3648   -640   -416   -472       C  
ATOM    909  H   VAL C 849     190.651   7.353  96.380  1.00  0.00           H  
ATOM    910  N   ALA C 850     187.960   9.792  98.555  1.00 29.11           N  
ANISOU  910  N   ALA C 850     3739   3672   3650   -885   -267   -591       N  
ATOM    911  CA  ALA C 850     187.316  11.094  98.422  1.00 29.29           C  
ANISOU  911  CA  ALA C 850     3820   3586   3721   -995   -217   -659       C  
ATOM    912  C   ALA C 850     187.572  12.061  99.572  1.00 29.63           C  
ANISOU  912  C   ALA C 850     3842   3725   3693  -1106   -190   -734       C  
ATOM    913  O   ALA C 850     187.385  13.269  99.427  1.00 29.69           O  
ANISOU  913  O   ALA C 850     3884   3672   3726  -1212   -147   -804       O  
ATOM    914  CB  ALA C 850     185.820  10.910  98.218  1.00 28.10           C  
ANISOU  914  CB  ALA C 850     3758   3246   3673   -952   -198   -624       C  
ATOM    915  H   ALA C 850     187.520   9.069  99.107  1.00  0.00           H  
ATOM    916  N   LYS C 851     188.000  11.536 100.712  1.00 30.27           N  
ANISOU  916  N   LYS C 851     3868   3951   3681  -1081   -216   -721       N  
ATOM    917  CA  LYS C 851     188.170  12.368 101.892  1.00 34.06           C  
ANISOU  917  CA  LYS C 851     4329   4526   4086  -1181   -193   -794       C  
ATOM    918  C   LYS C 851     189.211  11.787 102.838  1.00 31.94           C  
ANISOU  918  C   LYS C 851     3966   4479   3690  -1154   -237   -784       C  
ATOM    919  O   LYS C 851     189.233  10.580 103.077  1.00 31.92           O  
ANISOU  919  O   LYS C 851     3944   4517   3665  -1037   -275   -700       O  
ATOM    920  CB  LYS C 851     186.825  12.499 102.612  1.00 32.35           C  
ANISOU  920  CB  LYS C 851     4187   4192   3912  -1181   -160   -789       C  
ATOM    921  CG  LYS C 851     186.784  13.524 103.731  1.00 31.41           C  
ANISOU  921  CG  LYS C 851     4068   4134   3734  -1294   -123   -876       C  
ATOM    922  CD  LYS C 851     186.707  14.937 103.189  1.00 31.40           C  
ANISOU  922  CD  LYS C 851     4104   4042   3782  -1417    -72   -965       C  
ATOM    923  CE  LYS C 851     186.498  15.949 104.302  1.00 32.08           C  
ANISOU  923  CE  LYS C 851     4204   4162   3823  -1527    -29  -1055       C  
ATOM    924  NZ  LYS C 851     186.507  17.347 103.791  1.00 32.20           N1+
ANISOU  924  NZ  LYS C 851     4259   4090   3886  -1649     26  -1144       N1+
ATOM    925  H   LYS C 851     188.210  10.549 100.761  1.00  0.00           H  
ATOM    926  HZ1 LYS C 851     186.365  17.988 104.559  1.00  0.00           H  
ATOM    927  HZ2 LYS C 851     187.396  17.539 103.352  1.00  0.00           H  
ATOM    928  HZ3 LYS C 851     185.766  17.463 103.115  1.00  0.00           H  
ATOM    929  N   ILE C 852     190.041  12.646 103.411  1.00 32.81           N  
ANISOU  929  N   ILE C 852     4021   4730   3717  -1263   -229   -870       N  
ATOM    930  CA  ILE C 852     190.965  12.217 104.448  1.00 37.06           C  
ANISOU  930  CA  ILE C 852     4467   5489   4124  -1247   -270   -871       C  
ATOM    931  C   ILE C 852     190.673  13.017 105.703  1.00 39.93           C  
ANISOU  931  C   ILE C 852     4840   5905   4426  -1344   -241   -944       C  
ATOM    932  O   ILE C 852     190.943  14.215 105.759  1.00 39.40           O  
ANISOU  932  O   ILE C 852     4769   5853   4349  -1478   -206  -1047       O  
ATOM    933  CB  ILE C 852     192.429  12.456 104.038  1.00 35.10           C  
ANISOU  933  CB  ILE C 852     4118   5406   3812  -1292   -296   -916       C  
ATOM    934  CG1 ILE C 852     192.744  11.753 102.715  1.00 39.29           C  
ANISOU  934  CG1 ILE C 852     4641   5883   4406  -1204   -317   -852       C  
ATOM    935  CG2 ILE C 852     193.370  11.988 105.136  1.00 44.08           C  
ANISOU  935  CG2 ILE C 852     5154   6784   4810  -1267   -344   -915       C  
ATOM    936  CD1 ILE C 852     194.164  11.974 102.226  1.00 68.63           C  
ANISOU  936  CD1 ILE C 852     8256   9755   8066  -1245   -337   -895       C  
ATOM    937  H   ILE C 852     190.032  13.614 103.123  1.00  0.00           H  
ATOM    938  N   VAL C 869     189.645   3.068 107.747  1.00 34.71           N  
ANISOU  938  N   VAL C 869     4200   5327   3663   -303   -473   -125       N  
ATOM    939  CA  VAL C 869     188.928   3.250 106.493  1.00 33.54           C  
ANISOU  939  CA  VAL C 869     4113   4973   3658   -323   -445   -142       C  
ATOM    940  C   VAL C 869     187.428   3.075 106.720  1.00 32.90           C  
ANISOU  940  C   VAL C 869     4131   4707   3663   -320   -399   -110       C  
ATOM    941  O   VAL C 869     187.011   2.216 107.492  1.00 33.24           O  
ANISOU  941  O   VAL C 869     4201   4748   3681   -244   -397    -30       O  
ATOM    942  CB  VAL C 869     189.410   2.220 105.437  1.00 52.71           C  
ANISOU  942  CB  VAL C 869     6526   7365   6137   -207   -476    -76       C  
ATOM    943  CG1 VAL C 869     188.601   2.315 104.160  1.00 61.55           C  
ANISOU  943  CG1 VAL C 869     7712   8273   7400   -219   -450    -88       C  
ATOM    944  CG2 VAL C 869     190.886   2.409 105.137  1.00 34.56           C  
ANISOU  944  CG2 VAL C 869     4124   5249   3761   -209   -518   -111       C  
ATOM    945  H   VAL C 869     189.896   2.364 108.427  1.00  0.00           H  
ATOM    946  N   ILE C 870     186.617   3.891 106.057  1.00 32.04           N  
ANISOU  946  N   ILE C 870     4075   4446   3653   -402   -361   -170       N  
ATOM    947  CA  ILE C 870     185.169   3.744 106.131  1.00 31.41           C  
ANISOU  947  CA  ILE C 870     4082   4185   3666   -399   -318   -145       C  
ATOM    948  C   ILE C 870     184.603   3.317 104.778  1.00 30.44           C  
ANISOU  948  C   ILE C 870     4006   3882   3679   -355   -315   -120       C  
ATOM    949  O   ILE C 870     184.615   4.093 103.828  1.00 29.89           O  
ANISOU  949  O   ILE C 870     3940   3749   3667   -416   -308   -182       O  
ATOM    950  CB  ILE C 870     184.504   5.067 106.547  1.00 31.26           C  
ANISOU  950  CB  ILE C 870     4092   4126   3657   -528   -272   -237       C  
ATOM    951  CG1 ILE C 870     185.223   5.666 107.754  1.00 32.26           C  
ANISOU  951  CG1 ILE C 870     4166   4446   3646   -591   -278   -286       C  
ATOM    952  CG2 ILE C 870     183.027   4.856 106.836  1.00 30.79           C  
ANISOU  952  CG2 ILE C 870     4113   3906   3679   -519   -227   -207       C  
ATOM    953  CD1 ILE C 870     184.651   6.981 108.210  1.00 32.24           C  
ANISOU  953  CD1 ILE C 870     4192   4412   3647   -719   -231   -384       C  
ATOM    954  H   ILE C 870     187.011   4.628 105.490  1.00  0.00           H  
ATOM    955  N   LEU C 871     184.107   2.086 104.689  1.00 30.31           N  
ANISOU  955  N   LEU C 871     4024   3781   3710   -249   -318    -29       N  
ATOM    956  CA  LEU C 871     183.519   1.593 103.441  1.00 29.47           C  
ANISOU  956  CA  LEU C 871     3962   3505   3731   -204   -316     -7       C  
ATOM    957  C   LEU C 871     181.992   1.580 103.488  1.00 28.90           C  
ANISOU  957  C   LEU C 871     3965   3256   3758   -222   -272      1       C  
ATOM    958  O   LEU C 871     181.394   1.096 104.445  1.00 53.40           O  
ANISOU  958  O   LEU C 871     7095   6350   6845   -197   -249     48       O  
ATOM    959  CB  LEU C 871     184.030   0.191 103.106  1.00 29.72           C  
ANISOU  959  CB  LEU C 871     3981   3548   3763    -74   -348     81       C  
ATOM    960  CG  LEU C 871     185.531   0.009 102.886  1.00 30.29           C  
ANISOU  960  CG  LEU C 871     3975   3784   3751    -33   -394     83       C  
ATOM    961  CD1 LEU C 871     185.818  -1.427 102.497  1.00 30.49           C  
ANISOU  961  CD1 LEU C 871     4003   3783   3799    104   -418    173       C  
ATOM    962  CD2 LEU C 871     186.046   0.967 101.830  1.00 29.85           C  
ANISOU  962  CD2 LEU C 871     3889   3735   3718   -107   -402      0       C  
ATOM    963  H   LEU C 871     184.136   1.480 105.497  1.00  0.00           H  
ATOM    964  N   ASN C 872     181.364   2.103 102.443  1.00 28.09           N  
ANISOU  964  N   ASN C 872     3896   3019   3758   -261   -259    -45       N  
ATOM    965  CA  ASN C 872     179.911   2.155 102.382  1.00 27.55           C  
ANISOU  965  CA  ASN C 872     3891   2787   3791   -279   -220    -45       C  
ATOM    966  C   ASN C 872     179.281   0.772 102.177  1.00 27.44           C  
ANISOU  966  C   ASN C 872     3913   2668   3845   -182   -220     38       C  
ATOM    967  O   ASN C 872     179.649   0.047 101.249  1.00 39.45           O  
ANISOU  967  O   ASN C 872     5430   4156   5405   -116   -249     67       O  
ATOM    968  CB  ASN C 872     179.476   3.105 101.272  1.00 26.81           C  
ANISOU  968  CB  ASN C 872     3818   2587   3781   -342   -212   -115       C  
ATOM    969  CG  ASN C 872     178.064   3.615 101.461  1.00 26.43           C  
ANISOU  969  CG  ASN C 872     3821   2408   3812   -389   -168   -141       C  
ATOM    970  ND2 ASN C 872     177.887   4.930 101.335  1.00 26.25           N  
ANISOU  970  ND2 ASN C 872     3805   2369   3798   -479   -146   -218       N  
ATOM    971  OD1 ASN C 872     177.141   2.840 101.722  1.00 26.36           O  
ANISOU  971  OD1 ASN C 872     3845   2313   3857   -346   -150    -93       O  
ATOM    972  H   ASN C 872     181.905   2.472 101.674  1.00  0.00           H  
ATOM    973 HD21 ASN C 872     178.673   5.527 101.122  1.00  0.00           H  
ATOM    974 HD22 ASN C 872     176.967   5.329 101.452  1.00  0.00           H  
ATOM    975  N   PRO C 873     178.332   0.401 103.052  1.00 27.62           N  
ANISOU  975  N   PRO C 873     3972   2639   3885   -177   -184     74       N  
ATOM    976  CA  PRO C 873     177.626  -0.880 102.953  1.00 27.61           C  
ANISOU  976  CA  PRO C 873     4009   2527   3954    -97   -173    150       C  
ATOM    977  C   PRO C 873     176.777  -0.989 101.694  1.00 26.82           C  
ANISOU  977  C   PRO C 873     3942   2261   3987    -94   -172    129       C  
ATOM    978  O   PRO C 873     176.461  -2.098 101.271  1.00 32.25           O  
ANISOU  978  O   PRO C 873     4653   2862   4737    -24   -175    182       O  
ATOM    979  CB  PRO C 873     176.731  -0.885 104.195  1.00 28.55           C  
ANISOU  979  CB  PRO C 873     4157   2633   4058   -124   -125    172       C  
ATOM    980  CG  PRO C 873     176.610   0.542 104.595  1.00 31.13           C  
ANISOU  980  CG  PRO C 873     4471   3006   4350   -227   -106     87       C  
ATOM    981  CD  PRO C 873     177.917   1.166 104.240  1.00 30.92           C  
ANISOU  981  CD  PRO C 873     4395   3106   4249   -248   -147     43       C  
ATOM    982  N   LEU C 874     176.422   0.146 101.098  1.00 26.26           N  
ANISOU  982  N   LEU C 874     3873   2146   3958   -169   -167     52       N  
ATOM    983  CA  LEU C 874     175.625   0.156  99.872  1.00 25.56           C  
ANISOU  983  CA  LEU C 874     3812   1912   3988   -168   -170     27       C  
ATOM    984  C   LEU C 874     176.344  -0.497  98.695  1.00 27.31           C  
ANISOU  984  C   LEU C 874     4022   2125   4230   -104   -213     43       C  
ATOM    985  O   LEU C 874     175.734  -0.773  97.669  1.00 25.63           O  
ANISOU  985  O   LEU C 874     3833   1795   4110    -86   -221     34       O  
ATOM    986  CB  LEU C 874     175.237   1.586  99.495  1.00 25.69           C  
ANISOU  986  CB  LEU C 874     3832   1897   4030   -255   -158    -56       C  
ATOM    987  CG  LEU C 874     174.169   2.272 100.341  1.00 25.15           C  
ANISOU  987  CG  LEU C 874     3786   1787   3984   -317   -109    -84       C  
ATOM    988  CD1 LEU C 874     174.233   3.762 100.127  1.00 24.94           C  
ANISOU  988  CD1 LEU C 874     3757   1772   3948   -400    -99   -164       C  
ATOM    989  CD2 LEU C 874     172.790   1.755  99.984  1.00 24.83           C  
ANISOU  989  CD2 LEU C 874     3779   1595   4059   -296    -89    -69       C  
ATOM    990  H   LEU C 874     176.711   1.025 101.503  1.00  0.00           H  
ATOM    991  N   GLY C 875     177.641  -0.732  98.833  1.00 32.71           N  
ANISOU  991  N   GLY C 875     4667   2936   4824    -70   -242     63       N  
ATOM    992  CA  GLY C 875     178.405  -1.345  97.764  1.00 25.69           C  
ANISOU  992  CA  GLY C 875     3763   2052   3947     -7   -279     76       C  
ATOM    993  C   GLY C 875     178.284  -2.855  97.765  1.00 25.99           C  
ANISOU  993  C   GLY C 875     3820   2036   4017     92   -283    151       C  
ATOM    994  O   GLY C 875     178.637  -3.514  96.790  1.00 34.17           O  
ANISOU  994  O   GLY C 875     4857   3037   5089    151   -308    162       O  
ATOM    995  H   GLY C 875     178.104  -0.481  99.695  1.00  0.00           H  
ATOM    996  N   VAL C 876     177.839  -3.412  98.888  1.00 28.28           N  
ANISOU  996  N   VAL C 876     4129   2324   4291    111   -256    205       N  
ATOM    997  CA  VAL C 876     177.704  -4.861  99.019  1.00 27.19           C  
ANISOU  997  CA  VAL C 876     4018   2130   4184    203   -250    284       C  
ATOM    998  C   VAL C 876     176.552  -5.574  98.275  1.00 29.39           C  
ANISOU  998  C   VAL C 876     4345   2229   4592    222   -234    289       C  
ATOM    999  O   VAL C 876     176.805  -6.470  97.472  1.00 36.65           O  
ANISOU  999  O   VAL C 876     5275   3097   5554    290   -252    310       O  
ATOM   1000  CB  VAL C 876     177.735  -5.290 100.502  1.00 49.98           C  
ANISOU 1000  CB  VAL C 876     6909   5084   6997    224   -225    351       C  
ATOM   1001  CG1 VAL C 876     177.658  -6.804 100.617  1.00 46.52           C  
ANISOU 1001  CG1 VAL C 876     6504   4582   6589    324   -216    439       C  
ATOM   1002  CG2 VAL C 876     178.998  -4.762 101.164  1.00 67.89           C  
ANISOU 1002  CG2 VAL C 876     9122   7543   9132    220   -250    347       C  
ATOM   1003  H   VAL C 876     177.589  -2.820  99.667  1.00  0.00           H  
ATOM   1004  N   PRO C 877     175.290  -5.169  98.518  1.00 26.19           N  
ANISOU 1004  N   PRO C 877     3968   1732   4252    160   -199    265       N  
ATOM   1005  CA  PRO C 877     174.188  -6.043  98.086  1.00 27.63           C  
ANISOU 1005  CA  PRO C 877     4192   1758   4548    182   -179    282       C  
ATOM   1006  C   PRO C 877     174.049  -6.241  96.578  1.00 28.48           C  
ANISOU 1006  C   PRO C 877     4306   1777   4740    200   -209    241       C  
ATOM   1007  O   PRO C 877     173.872  -7.370  96.133  1.00 30.16           O  
ANISOU 1007  O   PRO C 877     4542   1905   5010    259   -209    273       O  
ATOM   1008  CB  PRO C 877     172.945  -5.341  98.646  1.00 32.56           C  
ANISOU 1008  CB  PRO C 877     4830   2326   5214    104   -138    252       C  
ATOM   1009  CG  PRO C 877     173.340  -3.924  98.772  1.00 33.52           C  
ANISOU 1009  CG  PRO C 877     4921   2540   5273     36   -149    192       C  
ATOM   1010  CD  PRO C 877     174.792  -3.936  99.150  1.00 28.47           C  
ANISOU 1010  CD  PRO C 877     4249   2051   4517     69   -176    217       C  
ATOM   1011  N   SER C 878     174.139  -5.166  95.805  1.00 31.70           N  
ANISOU 1011  N   SER C 878     4694   2202   5150    150   -232    172       N  
ATOM   1012  CA  SER C 878     173.990  -5.258  94.357  1.00 27.37           C  
ANISOU 1012  CA  SER C 878     4152   1577   4671    163   -262    130       C  
ATOM   1013  C   SER C 878     175.192  -5.976  93.743  1.00 31.04           C  
ANISOU 1013  C   SER C 878     4602   2094   5097    239   -295    153       C  
ATOM   1014  O   SER C 878     175.078  -6.627  92.703  1.00 35.61           O  
ANISOU 1014  O   SER C 878     5195   2597   5737    280   -313    142       O  
ATOM   1015  CB  SER C 878     173.828  -3.859  93.758  1.00 23.97           C  
ANISOU 1015  CB  SER C 878     3707   1158   4241     92   -275     59       C  
ATOM   1016  OG  SER C 878     173.863  -3.893  92.346  1.00 50.91           O  
ANISOU 1016  OG  SER C 878     7118   4551   7676    108   -297     22       O  
ATOM   1017  H   SER C 878     174.314  -4.266  96.228  1.00  0.00           H  
ATOM   1018  HG  SER C 878     173.759  -3.003  92.001  1.00  0.00           H  
ATOM   1019  N   ARG C 879     176.340  -5.847  94.397  1.00 31.45           N  
ANISOU 1019  N   ARG C 879     4623   2280   5046    258   -303    180       N  
ATOM   1020  CA  ARG C 879     177.586  -6.446  93.923  1.00 25.48           C  
ANISOU 1020  CA  ARG C 879     3843   1596   4243    333   -333    202       C  
ATOM   1021  C   ARG C 879     177.708  -7.929  94.285  1.00 27.03           C  
ANISOU 1021  C   ARG C 879     4062   1755   4453    426   -323    277       C  
ATOM   1022  O   ARG C 879     178.344  -8.701  93.569  1.00 35.10           O  
ANISOU 1022  O   ARG C 879     5083   2772   5483    499   -343    289       O  
ATOM   1023  CB  ARG C 879     178.790  -5.660  94.448  1.00 25.70           C  
ANISOU 1023  CB  ARG C 879     3819   1793   4153    313   -349    195       C  
ATOM   1024  CG  ARG C 879     179.135  -4.418  93.633  1.00 25.18           C  
ANISOU 1024  CG  ARG C 879     3728   1770   4071    246   -367    122       C  
ATOM   1025  CD  ARG C 879     178.049  -3.358  93.688  1.00 24.65           C  
ANISOU 1025  CD  ARG C 879     3683   1635   4050    154   -346     73       C  
ATOM   1026  NE  ARG C 879     178.409  -2.165  92.933  1.00 24.26           N  
ANISOU 1026  NE  ARG C 879     3615   1620   3982     92   -360     10       N  
ATOM   1027  CZ  ARG C 879     179.199  -1.202  93.398  1.00 24.41           C  
ANISOU 1027  CZ  ARG C 879     3598   1759   3917     38   -359    -16       C  
ATOM   1028  NH1 ARG C 879     179.475  -0.149  92.642  1.00 26.94           N1+
ANISOU 1028  NH1 ARG C 879     3910   2095   4231    -19   -365    -72       N1+
ATOM   1029  NH2 ARG C 879     179.717  -1.295  94.616  1.00 24.95           N  
ANISOU 1029  NH2 ARG C 879     3640   1932   3906     40   -351     14       N  
ATOM   1030  H   ARG C 879     176.353  -5.314  95.255  1.00  0.00           H  
ATOM   1031  HE  ARG C 879     178.036  -2.063  92.000  1.00  0.00           H  
ATOM   1032 HH11 ARG C 879     179.084  -0.077  91.714  1.00  0.00           H  
ATOM   1033 HH12 ARG C 879     180.077   0.582  92.994  1.00  0.00           H  
ATOM   1034 HH21 ARG C 879     180.319  -0.563  94.966  1.00  0.00           H  
ATOM   1035 HH22 ARG C 879     179.510  -2.098  95.193  1.00  0.00           H  
ATOM   1036  N   MET C 880     177.100  -8.309  95.405  1.00 26.50           N  
ANISOU 1036  N   MET C 880     4020   1662   4389    424   -288    327       N  
ATOM   1037  CA  MET C 880     177.053  -9.700  95.853  1.00 27.20           C  
ANISOU 1037  CA  MET C 880     4141   1696   4497    507   -267    405       C  
ATOM   1038  C   MET C 880     178.430 -10.314  96.111  1.00 27.88           C  
ANISOU 1038  C   MET C 880     4200   1895   4497    599   -288    460       C  
ATOM   1039  O   MET C 880     178.639 -11.501  95.850  1.00 28.36           O  
ANISOU 1039  O   MET C 880     4287   1898   4591    687   -285    506       O  
ATOM   1040  CB  MET C 880     176.263 -10.571  94.865  1.00 27.05           C  
ANISOU 1040  CB  MET C 880     4165   1514   4599    532   -260    392       C  
ATOM   1041  CG  MET C 880     174.777 -10.259  94.795  1.00 42.02           C  
ANISOU 1041  CG  MET C 880     6088   3290   6587    455   -233    354       C  
ATOM   1042  SD  MET C 880     173.941 -11.003  93.373  1.00 26.37           S  
ANISOU 1042  SD  MET C 880     4129   1271   4617    448   -199    292       S  
ATOM   1043  CE  MET C 880     174.787 -10.181  92.026  1.00 29.83           C  
ANISOU 1043  CE  MET C 880     4526   1764   5044    446   -254    226       C  
ATOM   1044  H   MET C 880     176.650  -7.605  95.972  1.00  0.00           H  
ATOM   1045  N   ASN C 881     179.373  -9.522  96.616  1.00 27.99           N  
ANISOU 1045  N   ASN C 881     4162   2070   4403    582   -309    453       N  
ATOM   1046  CA  ASN C 881     180.630 -10.112  97.055  1.00 28.78           C  
ANISOU 1046  CA  ASN C 881     4230   2291   4413    672   -329    511       C  
ATOM   1047  C   ASN C 881     180.718 -10.084  98.573  1.00 37.88           C  
ANISOU 1047  C   ASN C 881     5377   3535   5480    673   -310    572       C  
ATOM   1048  O   ASN C 881     181.155  -9.101  99.163  1.00 35.29           O  
ANISOU 1048  O   ASN C 881     5005   3338   5065    616   -322    544       O  
ATOM   1049  CB  ASN C 881     181.805  -9.332  96.459  1.00 28.60           C  
ANISOU 1049  CB  ASN C 881     4141   2404   4322    661   -370    458       C  
ATOM   1050  CG  ASN C 881     181.624  -7.821  96.571  1.00 28.01           C  
ANISOU 1050  CG  ASN C 881     4038   2388   4216    541   -373    385       C  
ATOM   1051  ND2 ASN C 881     182.613  -7.066  96.101  1.00 27.90           N  
ANISOU 1051  ND2 ASN C 881     3968   2491   4142    517   -402    337       N  
ATOM   1052  OD1 ASN C 881     180.610  -7.342  97.082  1.00 27.71           O  
ANISOU 1052  OD1 ASN C 881     4030   2291   4208    471   -344    372       O  
ATOM   1053  H   ASN C 881     179.219  -8.527  96.694  1.00  0.00           H  
ATOM   1054 HD21 ASN C 881     183.429  -7.499  95.693  1.00  0.00           H  
ATOM   1055 HD22 ASN C 881     182.548  -6.059  96.152  1.00  0.00           H  
ATOM   1056  N   LEU C 882     180.406 -11.210  99.196  1.00 42.30           N  
ANISOU 1056  N   LEU C 882     5981   4032   6057    743   -282    656       N  
ATOM   1057  CA  LEU C 882     180.290 -11.253 100.645  1.00 34.87           C  
ANISOU 1057  CA  LEU C 882     5048   3158   5042    743   -257    720       C  
ATOM   1058  C   LEU C 882     181.602 -11.687 101.259  1.00 38.46           C  
ANISOU 1058  C   LEU C 882     5462   3769   5381    837   -285    785       C  
ATOM   1059  O   LEU C 882     181.770 -11.650 102.480  1.00 82.78           O  
ANISOU 1059  O   LEU C 882    11069   9480  10904    845   -276    837       O  
ATOM   1060  CB  LEU C 882     179.156 -12.182 101.076  1.00 31.03           C  
ANISOU 1060  CB  LEU C 882     4636   2518   4635    759   -204    781       C  
ATOM   1061  CG  LEU C 882     177.737 -11.670 100.822  1.00 30.27           C  
ANISOU 1061  CG  LEU C 882     4573   2290   4638    657   -171    723       C  
ATOM   1062  CD1 LEU C 882     176.705 -12.711 101.227  1.00 40.83           C  
ANISOU 1062  CD1 LEU C 882     5979   3481   6055    678   -116    787       C  
ATOM   1063  CD2 LEU C 882     177.509 -10.373 101.572  1.00 34.87           C  
ANISOU 1063  CD2 LEU C 882     5126   2967   5157    559   -166    678       C  
ATOM   1064  H   LEU C 882     180.247 -12.050  98.658  1.00  0.00           H  
ATOM   1065  N   GLY C 883     182.528 -12.098 100.399  1.00 31.77           N  
ANISOU 1065  N   GLY C 883     4586   2951   4534    910   -319    780       N  
ATOM   1066  CA  GLY C 883     183.838 -12.534 100.834  1.00 32.69           C  
ANISOU 1066  CA  GLY C 883     4655   3220   4546   1010   -350    837       C  
ATOM   1067  C   GLY C 883     184.529 -11.457 101.641  1.00 32.86           C  
ANISOU 1067  C   GLY C 883     4605   3441   4439    953   -377    808       C  
ATOM   1068  O   GLY C 883     185.216 -11.745 102.618  1.00 39.11           O  
ANISOU 1068  O   GLY C 883     5369   4364   5127   1014   -389    873       O  
ATOM   1069  H   GLY C 883     182.311 -12.106  99.413  1.00  0.00           H  
ATOM   1070  N   GLN C 884     184.331 -10.206 101.236  1.00 32.01           N  
ANISOU 1070  N   GLN C 884     4469   3354   4339    835   -384    711       N  
ATOM   1071  CA  GLN C 884     184.939  -9.083 101.935  1.00 32.73           C  
ANISOU 1071  CA  GLN C 884     4495   3624   4317    764   -405    668       C  
ATOM   1072  C   GLN C 884     184.349  -8.915 103.327  1.00 53.38           C  
ANISOU 1072  C   GLN C 884     7135   6270   6877    728   -376    706       C  
ATOM   1073  O   GLN C 884     185.036  -8.482 104.251  1.00 81.66           O  
ANISOU 1073  O   GLN C 884    10666  10024  10338    719   -395    711       O  
ATOM   1074  CB  GLN C 884     184.799  -7.790 101.129  1.00 31.19           C  
ANISOU 1074  CB  GLN C 884     4275   3422   4153    644   -412    555       C  
ATOM   1075  CG  GLN C 884     183.376  -7.422 100.762  1.00 30.30           C  
ANISOU 1075  CG  GLN C 884     4228   3134   4151    563   -375    515       C  
ATOM   1076  CD  GLN C 884     183.295  -6.071 100.085  1.00 29.49           C  
ANISOU 1076  CD  GLN C 884     4102   3038   4066    450   -381    411       C  
ATOM   1077  NE2 GLN C 884     182.323  -5.913  99.198  1.00 28.68           N  
ANISOU 1077  NE2 GLN C 884     4045   2778   4076    410   -364    371       N  
ATOM   1078  OE1 GLN C 884     184.104  -5.182 100.349  1.00 29.66           O  
ANISOU 1078  OE1 GLN C 884     4063   3205   4000    399   -401    366       O  
ATOM   1079  H   GLN C 884     183.749 -10.032 100.429  1.00  0.00           H  
ATOM   1080 HE21 GLN C 884     181.683  -6.672  99.009  1.00  0.00           H  
ATOM   1081 HE22 GLN C 884     182.222  -5.034  98.711  1.00  0.00           H  
ATOM   1082  N   ILE C 885     183.076  -9.260 103.480  1.00 38.19           N  
ANISOU 1082  N   ILE C 885     5286   4185   5038    707   -330    729       N  
ATOM   1083  CA  ILE C 885     182.444  -9.179 104.791  1.00 33.45           C  
ANISOU 1083  CA  ILE C 885     4715   3604   4391    677   -295    770       C  
ATOM   1084  C   ILE C 885     183.039 -10.221 105.733  1.00 33.92           C  
ANISOU 1084  C   ILE C 885     4778   3745   4364    793   -299    885       C  
ATOM   1085  O   ILE C 885     183.478  -9.891 106.835  1.00 73.57           O  
ANISOU 1085  O   ILE C 885     9768   8921   9265    788   -307    906       O  
ATOM   1086  CB  ILE C 885     180.934  -9.371 104.704  1.00 32.18           C  
ANISOU 1086  CB  ILE C 885     4630   3250   4347    630   -241    771       C  
ATOM   1087  CG1 ILE C 885     180.328  -8.324 103.763  1.00 31.04           C  
ANISOU 1087  CG1 ILE C 885     4481   3028   4285    523   -240    661       C  
ATOM   1088  CG2 ILE C 885     180.324  -9.285 106.089  1.00 57.37           C  
ANISOU 1088  CG2 ILE C 885     7848   6470   7481    599   -200    814       C  
ATOM   1089  CD1 ILE C 885     180.638  -6.890 104.156  1.00 30.82           C  
ANISOU 1089  CD1 ILE C 885     4403   3128   4177    422   -253    581       C  
ATOM   1090  H   ILE C 885     182.543  -9.580 102.684  1.00  0.00           H  
ATOM   1091  N   MET C 992     190.663  -5.447 106.959  1.00 41.64           N  
ANISOU 1091  N   MET C 992     5147   6057   4618    626   -592    555       N  
ATOM   1092  CA  MET C 992     190.529  -5.775 105.549  1.00 37.65           C  
ANISOU 1092  CA  MET C 992     4666   5401   4236    653   -586    542       C  
ATOM   1093  C   MET C 992     191.830  -5.468 104.812  1.00 39.44           C  
ANISOU 1093  C   MET C 992     4795   5764   4425    659   -628    490       C  
ATOM   1094  O   MET C 992     192.548  -4.520 105.154  1.00 36.29           O  
ANISOU 1094  O   MET C 992     4319   5533   3938    578   -649    419       O  
ATOM   1095  CB  MET C 992     189.365  -5.002 104.927  1.00 38.11           C  
ANISOU 1095  CB  MET C 992     4793   5280   4409    535   -543    471       C  
ATOM   1096  CG  MET C 992     189.053  -5.401 103.497  1.00 33.62           C  
ANISOU 1096  CG  MET C 992     4262   4542   3971    564   -534    463       C  
ATOM   1097  SD  MET C 992     187.763  -4.389 102.755  1.00 32.27           S  
ANISOU 1097  SD  MET C 992     4157   4182   3920    426   -492    375       S  
ATOM   1098  CE  MET C 992     186.355  -4.840 103.757  1.00 33.76           C  
ANISOU 1098  CE  MET C 992     4437   4248   4144    429   -446    437       C  
ATOM   1099  H   MET C 992     191.241  -4.981 107.644  1.00  0.00           H  
ATOM   1100  N   PHE C 993     192.134  -6.287 103.811  1.00 39.52           N  
ANISOU 1100  N   PHE C 993     4810   5704   4503    755   -637    522       N  
ATOM   1101  CA  PHE C 993     193.330  -6.103 103.007  1.00 36.70           C  
ANISOU 1101  CA  PHE C 993     4363   5462   4119    770   -671    477       C  
ATOM   1102  C   PHE C 993     192.993  -5.236 101.804  1.00 34.87           C  
ANISOU 1102  C   PHE C 993     4149   5122   3980    661   -650    381       C  
ATOM   1103  O   PHE C 993     192.220  -5.634 100.933  1.00 34.08           O  
ANISOU 1103  O   PHE C 993     4122   4832   3994    679   -626    391       O  
ATOM   1104  CB  PHE C 993     193.878  -7.459 102.557  1.00 42.25           C  
ANISOU 1104  CB  PHE C 993     5060   6151   4843    939   -689    561       C  
ATOM   1105  CG  PHE C 993     195.104  -7.364 101.691  1.00 45.63           C  
ANISOU 1105  CG  PHE C 993     5394   6695   5248    966   -720    518       C  
ATOM   1106  CD1 PHE C 993     195.031  -7.642 100.336  1.00 40.77           C  
ANISOU 1106  CD1 PHE C 993     4804   5952   4734    989   -708    495       C  
ATOM   1107  CD2 PHE C 993     196.325  -6.997 102.232  1.00 41.62           C  
ANISOU 1107  CD2 PHE C 993     4770   6429   4615    969   -761    497       C  
ATOM   1108  CE1 PHE C 993     196.153  -7.557  99.537  1.00 48.33           C  
ANISOU 1108  CE1 PHE C 993     5675   7018   5670   1014   -732    455       C  
ATOM   1109  CE2 PHE C 993     197.452  -6.909 101.439  1.00 38.46           C  
ANISOU 1109  CE2 PHE C 993     4278   6140   4196    992   -787    455       C  
ATOM   1110  CZ  PHE C 993     197.365  -7.190 100.088  1.00 45.68           C  
ANISOU 1110  CZ  PHE C 993     5221   6922   5213   1015   -770    435       C  
ATOM   1111  H   PHE C 993     191.517  -7.059 103.603  1.00  0.00           H  
ATOM   1112  N   ILE C 994     193.576  -4.045 101.766  1.00 34.88           N  
ANISOU 1112  N   ILE C 994     4081   5245   3925    546   -660    289       N  
ATOM   1113  CA  ILE C 994     193.281  -3.089 100.711  1.00 33.90           C  
ANISOU 1113  CA  ILE C 994     3975   5030   3878    432   -637    199       C  
ATOM   1114  C   ILE C 994     194.576  -2.648 100.033  1.00 40.76           C  
ANISOU 1114  C   ILE C 994     4743   6045   4700    412   -662    141       C  
ATOM   1115  O   ILE C 994     195.590  -2.418 100.698  1.00 45.05           O  
ANISOU 1115  O   ILE C 994     5192   6793   5133    408   -691    127       O  
ATOM   1116  CB  ILE C 994     192.501  -1.879 101.267  1.00 33.45           C  
ANISOU 1116  CB  ILE C 994     3953   4939   3819    284   -607    133       C  
ATOM   1117  CG1 ILE C 994     191.139  -2.334 101.793  1.00 39.06           C  
ANISOU 1117  CG1 ILE C 994     4764   5488   4590    304   -577    188       C  
ATOM   1118  CG2 ILE C 994     192.327  -0.811 100.207  1.00 38.91           C  
ANISOU 1118  CG2 ILE C 994     4656   5552   4576    168   -585     42       C  
ATOM   1119  CD1 ILE C 994     190.317  -1.231 102.409  1.00 56.67           C  
ANISOU 1119  CD1 ILE C 994     7030   7681   6819    172   -544    129       C  
ATOM   1120  H   ILE C 994     194.240  -3.797 102.486  1.00  0.00           H  
ATOM   1121  N   MET C 995     194.530  -2.553  98.706  1.00 41.07           N  
ANISOU 1121  N   MET C 995     4801   5981   4822    400   -649    107       N  
ATOM   1122  CA  MET C 995     195.681  -2.217  97.879  1.00 33.84           C  
ANISOU 1122  CA  MET C 995     3800   5179   3879    386   -664     56       C  
ATOM   1123  C   MET C 995     195.521  -0.849  97.237  1.00 33.19           C  
ANISOU 1123  C   MET C 995     3725   5060   3826    230   -636    -43       C  
ATOM   1124  O   MET C 995     194.397  -0.399  96.968  1.00 47.82           O  
ANISOU 1124  O   MET C 995     5666   6744   5758    164   -605    -61       O  
ATOM   1125  CB  MET C 995     195.840  -3.247  96.764  1.00 33.66           C  
ANISOU 1125  CB  MET C 995     3794   5072   3925    505   -669     97       C  
ATOM   1126  CG  MET C 995     195.946  -4.676  97.234  1.00 34.30           C  
ANISOU 1126  CG  MET C 995     3882   5155   3994    670   -689    198       C  
ATOM   1127  SD  MET C 995     195.593  -5.813  95.892  1.00 33.80           S  
ANISOU 1127  SD  MET C 995     3885   4908   4048    785   -677    236       S  
ATOM   1128  CE  MET C 995     193.817  -5.631  95.754  1.00 32.60           C  
ANISOU 1128  CE  MET C 995     3869   4506   4011    716   -638    235       C  
ATOM   1129  H   MET C 995     193.647  -2.724  98.247  1.00  0.00           H  
ATOM   1130  N   LYS C 996     196.654  -0.200  96.982  1.00 33.71           N  
ANISOU 1130  N   LYS C 996     3695   5284   3830    173   -647   -104       N  
ATOM   1131  CA  LYS C 996     196.675   1.054  96.242  1.00 33.24           C  
ANISOU 1131  CA  LYS C 996     3638   5195   3797     31   -617   -193       C  
ATOM   1132  C   LYS C 996     196.985   0.745  94.785  1.00 40.95           C  
ANISOU 1132  C   LYS C 996     4615   6110   4833     74   -611   -197       C  
ATOM   1133  O   LYS C 996     198.084   0.312  94.456  1.00 57.41           O  
ANISOU 1133  O   LYS C 996     6615   8325   6874    136   -632   -193       O  
ATOM   1134  CB  LYS C 996     197.734   1.998  96.810  1.00 34.10           C  
ANISOU 1134  CB  LYS C 996     3642   5513   3803    -71   -625   -265       C  
ATOM   1135  CG  LYS C 996     197.525   3.444  96.411  1.00 33.68           C  
ANISOU 1135  CG  LYS C 996     3611   5413   3775   -240   -584   -357       C  
ATOM   1136  CD  LYS C 996     198.802   4.093  95.897  1.00 34.33           C  
ANISOU 1136  CD  LYS C 996     3590   5649   3804   -310   -583   -426       C  
ATOM   1137  CE  LYS C 996     199.751   4.434  97.027  1.00 35.50           C  
ANISOU 1137  CE  LYS C 996     3628   6027   3832   -355   -609   -463       C  
ATOM   1138  NZ  LYS C 996     200.838   5.347  96.581  1.00 36.10           N1+
ANISOU 1138  NZ  LYS C 996     3612   6238   3865   -467   -595   -550       N1+
ATOM   1139  H   LYS C 996     197.526  -0.589  97.312  1.00  0.00           H  
ATOM   1140  HZ1 LYS C 996     201.563   5.377  97.284  1.00  0.00           H  
ATOM   1141  HZ2 LYS C 996     200.463   6.275  96.444  1.00  0.00           H  
ATOM   1142  HZ3 LYS C 996     201.226   5.009  95.712  1.00  0.00           H  
ATOM   1143  N   LEU C 997     196.004   0.955  93.916  1.00 31.88           N  
ANISOU 1143  N   LEU C 997     3563   4767   3784     44   -582   -206       N  
ATOM   1144  CA  LEU C 997     196.148   0.612  92.506  1.00 31.50           C  
ANISOU 1144  CA  LEU C 997     3530   4644   3796     89   -575   -207       C  
ATOM   1145  C   LEU C 997     197.014   1.598  91.728  1.00 36.52           C  
ANISOU 1145  C   LEU C 997     4107   5364   4404    -10   -557   -281       C  
ATOM   1146  O   LEU C 997     197.233   2.728  92.159  1.00 34.35           O  
ANISOU 1146  O   LEU C 997     3804   5158   4087   -137   -541   -340       O  
ATOM   1147  CB  LEU C 997     194.781   0.456  91.844  1.00 30.45           C  
ANISOU 1147  CB  LEU C 997     3517   4281   3773     96   -554   -189       C  
ATOM   1148  CG  LEU C 997     193.877  -0.617  92.448  1.00 30.27           C  
ANISOU 1148  CG  LEU C 997     3556   4153   3791    195   -565   -115       C  
ATOM   1149  CD1 LEU C 997     192.735  -0.941  91.497  1.00 33.54           C  
ANISOU 1149  CD1 LEU C 997     4070   4357   4318    218   -549   -103       C  
ATOM   1150  CD2 LEU C 997     194.668  -1.874  92.798  1.00 31.07           C  
ANISOU 1150  CD2 LEU C 997     3601   4356   3847    337   -596    -51       C  
ATOM   1151  H   LEU C 997     195.138   1.362  94.239  1.00  0.00           H  
ATOM   1152  N   TYR C 998     197.502   1.156  90.573  1.00 33.42           N  
ANISOU 1152  N   TYR C 998     3699   4965   4036     48   -557   -279       N  
ATOM   1153  CA  TYR C 998     198.377   1.968  89.733  1.00 35.69           C  
ANISOU 1153  CA  TYR C 998     3929   5332   4298    -34   -536   -342       C  
ATOM   1154  C   TYR C 998     197.687   3.212  89.146  1.00 33.78           C  
ANISOU 1154  C   TYR C 998     3760   4968   4105   -172   -495   -395       C  
ATOM   1155  O   TYR C 998     198.338   4.060  88.533  1.00 35.16           O  
ANISOU 1155  O   TYR C 998     3899   5202   4259   -262   -469   -449       O  
ATOM   1156  CB  TYR C 998     199.023   1.113  88.633  1.00 46.20           C  
ANISOU 1156  CB  TYR C 998     5230   6682   5643     72   -543   -323       C  
ATOM   1157  CG  TYR C 998     200.041   1.857  87.795  1.00 49.55           C  
ANISOU 1157  CG  TYR C 998     5584   7210   6031     -5   -520   -384       C  
ATOM   1158  CD1 TYR C 998     201.015   2.656  88.392  1.00 60.30           C  
ANISOU 1158  CD1 TYR C 998     6846   8755   7312    -99   -517   -435       C  
ATOM   1159  CD2 TYR C 998     200.029   1.763  86.410  1.00 65.33           C  
ANISOU 1159  CD2 TYR C 998     7616   9128   8077     13   -499   -393       C  
ATOM   1160  CE1 TYR C 998     201.942   3.347  87.629  1.00 72.31           C  
ANISOU 1160  CE1 TYR C 998     8302  10370   8804   -177   -490   -492       C  
ATOM   1161  CE2 TYR C 998     200.956   2.448  85.637  1.00 80.69           C  
ANISOU 1161  CE2 TYR C 998     9501  11169   9989    -60   -472   -446       C  
ATOM   1162  CZ  TYR C 998     201.910   3.239  86.251  1.00 76.44           C  
ANISOU 1162  CZ  TYR C 998     8863  10807   9374   -157   -465   -494       C  
ATOM   1163  OH  TYR C 998     202.828   3.918  85.482  1.00 65.76           O  
ANISOU 1163  OH  TYR C 998     7448   9547   7990   -236   -433   -548       O  
ATOM   1164  H   TYR C 998     197.259   0.225  90.266  1.00  0.00           H  
ATOM   1165  HH  TYR C 998     202.368   4.519  84.891  1.00  0.00           H  
ATOM   1166  N   HIS C 999     196.382   3.350  89.349  1.00 32.71           N  
ANISOU 1166  N   HIS C 999     3728   4667   4035   -189   -485   -378       N  
ATOM   1167  CA  HIS C 999     195.708   4.533  88.839  1.00 32.19           C  
ANISOU 1167  CA  HIS C 999     3731   4484   4015   -311   -446   -423       C  
ATOM   1168  C   HIS C 999     195.752   5.606  89.908  1.00 34.36           C  
ANISOU 1168  C   HIS C 999     3986   4825   4243   -434   -430   -471       C  
ATOM   1169  O   HIS C 999     195.035   5.541  90.901  1.00 56.13           O  
ANISOU 1169  O   HIS C 999     6777   7545   7005   -433   -437   -453       O  
ATOM   1170  CB  HIS C 999     194.254   4.209  88.503  1.00 31.30           C  
ANISOU 1170  CB  HIS C 999     3734   4162   3997   -271   -443   -388       C  
ATOM   1171  CG  HIS C 999     194.101   3.088  87.526  1.00 38.34           C  
ANISOU 1171  CG  HIS C 999     4651   4979   4937   -149   -460   -346       C  
ATOM   1172  CD2 HIS C 999     193.915   1.760  87.714  1.00 42.60           C  
ANISOU 1172  CD2 HIS C 999     5195   5494   5495    -18   -488   -288       C  
ATOM   1173  ND1 HIS C 999     194.148   3.278  86.162  1.00 36.04           N  
ANISOU 1173  ND1 HIS C 999     4386   4627   4679   -156   -445   -364       N  
ATOM   1174  CE1 HIS C 999     193.991   2.116  85.552  1.00 36.63           C  
ANISOU 1174  CE1 HIS C 999     4480   4647   4791    -36   -465   -325       C  
ATOM   1175  NE2 HIS C 999     193.849   1.180  86.472  1.00 42.78           N  
ANISOU 1175  NE2 HIS C 999     5248   5442   5566     48   -490   -279       N  
ATOM   1176  H   HIS C 999     195.865   2.643  89.851  1.00  0.00           H  
ATOM   1177  HE2 HIS C 999     193.714   0.196  86.291  1.00  0.00           H  
ATOM   1178  N   MET C1000     196.572   6.620  89.670  1.00 30.67           N  
ANISOU 1178  N   MET C1000     3468   4450   3733   -546   -404   -534       N  
ATOM   1179  CA  MET C1000     196.832   7.652  90.664  1.00 31.18           C  
ANISOU 1179  CA  MET C1000     3499   4604   3744   -671   -387   -591       C  
ATOM   1180  C   MET C1000     196.595   9.031  90.067  1.00 30.98           C  
ANISOU 1180  C   MET C1000     3525   4493   3752   -812   -334   -651       C  
ATOM   1181  O   MET C1000     197.078   9.334  88.978  1.00 43.69           O  
ANISOU 1181  O   MET C1000     5128   6099   5372   -839   -312   -668       O  
ATOM   1182  CB  MET C1000     198.266   7.538  91.182  1.00 32.28           C  
ANISOU 1182  CB  MET C1000     3504   4978   3784   -678   -409   -617       C  
ATOM   1183  CG  MET C1000     198.497   6.366  92.126  1.00 32.69           C  
ANISOU 1183  CG  MET C1000     3502   5132   3786   -553   -460   -561       C  
ATOM   1184  SD  MET C1000     200.241   6.115  92.533  1.00 34.06           S  
ANISOU 1184  SD  MET C1000     3508   5589   3843   -536   -492   -586       S  
ATOM   1185  CE  MET C1000     200.798   5.318  91.032  1.00 69.64           C  
ANISOU 1185  CE  MET C1000     7995  10079   8386   -433   -493   -555       C  
ATOM   1186  H   MET C1000     197.030   6.679  88.772  1.00  0.00           H  
ATOM   1187  N   VAL C1001     195.850   9.862  90.786  1.00 30.81           N  
ANISOU 1187  N   VAL C1001     3558   4402   3746   -900   -311   -681       N  
ATOM   1188  CA  VAL C1001     195.432  11.158  90.268  1.00 30.59           C  
ANISOU 1188  CA  VAL C1001     3599   4263   3762  -1023   -257   -729       C  
ATOM   1189  C   VAL C1001     196.631  12.040  89.916  1.00 31.41           C  
ANISOU 1189  C   VAL C1001     3633   4487   3813  -1138   -225   -795       C  
ATOM   1190  O   VAL C1001     196.544  12.900  89.041  1.00 87.32           O  
ANISOU 1190  O   VAL C1001    10764  11481  10931  -1216   -179   -820       O  
ATOM   1191  CB  VAL C1001     194.473  11.876  91.250  1.00 36.16           C  
ANISOU 1191  CB  VAL C1001     4367   4885   4487  -1094   -236   -755       C  
ATOM   1192  CG1 VAL C1001     195.195  12.251  92.537  1.00 43.40           C  
ANISOU 1192  CG1 VAL C1001     5202   5971   5315  -1168   -241   -807       C  
ATOM   1193  CG2 VAL C1001     193.837  13.099  90.593  1.00 48.28           C  
ANISOU 1193  CG2 VAL C1001     5992   6267   6085  -1195   -180   -790       C  
ATOM   1194  H   VAL C1001     195.566   9.589  91.716  1.00  0.00           H  
ATOM   1195  N   GLU C1002     197.755  11.800  90.583  1.00 33.39           N  
ANISOU 1195  N   GLU C1002     3768   4940   3978  -1145   -248   -819       N  
ATOM   1196  CA  GLU C1002     198.991  12.526  90.311  1.00 40.88           C  
ANISOU 1196  CA  GLU C1002     4632   6028   4872  -1252   -221   -884       C  
ATOM   1197  C   GLU C1002     199.468  12.300  88.876  1.00 40.34           C  
ANISOU 1197  C   GLU C1002     4558   5942   4827  -1217   -206   -864       C  
ATOM   1198  O   GLU C1002     200.053  13.185  88.253  1.00 33.89           O  
ANISOU 1198  O   GLU C1002     3727   5145   4003  -1325   -159   -912       O  
ATOM   1199  CB  GLU C1002     200.071  12.092  91.297  1.00 39.16           C  
ANISOU 1199  CB  GLU C1002     4280   6043   4556  -1238   -261   -905       C  
ATOM   1200  CG  GLU C1002     201.383  12.817  91.149  1.00 52.09           C  
ANISOU 1200  CG  GLU C1002     5814   7846   6131  -1353   -235   -979       C  
ATOM   1201  CD  GLU C1002     202.430  12.289  92.102  1.00 64.09           C  
ANISOU 1201  CD  GLU C1002     7194   9606   7551  -1323   -284   -995       C  
ATOM   1202  OE1 GLU C1002     203.631  12.555  91.877  1.00 51.42           O  
ANISOU 1202  OE1 GLU C1002     5480   8164   5892  -1381   -275  -1044       O  
ATOM   1203  OE2 GLU C1002     202.046  11.607  93.076  1.00 76.70           O1-
ANISOU 1203  OE2 GLU C1002     8788  11231   9123  -1240   -329   -957       O1-
ATOM   1204  H   GLU C1002     197.754  11.091  91.302  1.00  0.00           H  
ATOM   1205  N   ASP C1003     199.220  11.103  88.358  1.00 34.98           N  
ANISOU 1205  N   ASP C1003     3892   5224   4176  -1067   -244   -794       N  
ATOM   1206  CA  ASP C1003     199.564  10.786  86.979  1.00 32.41           C  
ANISOU 1206  CA  ASP C1003     3569   4871   3873  -1020   -233   -773       C  
ATOM   1207  C   ASP C1003     198.529  11.312  85.996  1.00 31.58           C  
ANISOU 1207  C   ASP C1003     3593   4556   3850  -1044   -197   -758       C  
ATOM   1208  O   ASP C1003     198.860  11.650  84.860  1.00 39.10           O  
ANISOU 1208  O   ASP C1003     4559   5484   4814  -1072   -164   -765       O  
ATOM   1209  CB  ASP C1003     199.717   9.276  86.798  1.00 37.85           C  
ANISOU 1209  CB  ASP C1003     4223   5599   4559   -849   -285   -709       C  
ATOM   1210  CG  ASP C1003     200.956   8.734  87.473  1.00 42.56           C  
ANISOU 1210  CG  ASP C1003     4680   6420   5069   -812   -318   -720       C  
ATOM   1211  OD1 ASP C1003     202.038   9.329  87.291  1.00 50.52           O  
ANISOU 1211  OD1 ASP C1003     5603   7566   6026   -898   -295   -774       O  
ATOM   1212  OD2 ASP C1003     200.848   7.717  88.189  1.00 38.12           O1-
ANISOU 1212  OD2 ASP C1003     4095   5899   4492   -698   -366   -674       O1-
ATOM   1213  H   ASP C1003     198.783  10.397  88.933  1.00  0.00           H  
ATOM   1214  N   LYS C1004     197.272  11.361  86.428  1.00 30.86           N  
ANISOU 1214  N   LYS C1004     3594   4317   3813  -1028   -203   -735       N  
ATOM   1215  CA  LYS C1004     196.180  11.676  85.515  1.00 30.05           C  
ANISOU 1215  CA  LYS C1004     3612   4016   3792  -1023   -181   -711       C  
ATOM   1216  C   LYS C1004     195.749  13.144  85.435  1.00 30.08           C  
ANISOU 1216  C   LYS C1004     3686   3921   3823  -1162   -124   -755       C  
ATOM   1217  O   LYS C1004     195.050  13.524  84.498  1.00 29.60           O  
ANISOU 1217  O   LYS C1004     3715   3713   3819  -1164   -100   -737       O  
ATOM   1218  CB  LYS C1004     194.975  10.792  85.841  1.00 29.24           C  
ANISOU 1218  CB  LYS C1004     3571   3793   3744   -911   -221   -656       C  
ATOM   1219  CG  LYS C1004     195.315   9.319  85.831  1.00 29.22           C  
ANISOU 1219  CG  LYS C1004     3516   3861   3725   -768   -271   -608       C  
ATOM   1220  CD  LYS C1004     194.131   8.446  86.160  1.00 28.50           C  
ANISOU 1220  CD  LYS C1004     3488   3648   3691   -666   -304   -555       C  
ATOM   1221  CE  LYS C1004     194.439   6.995  85.825  1.00 34.28           C  
ANISOU 1221  CE  LYS C1004     4185   4418   4421   -522   -345   -506       C  
ATOM   1222  NZ  LYS C1004     193.277   6.098  86.060  1.00 58.17           N1+
ANISOU 1222  NZ  LYS C1004     7277   7316   7510   -426   -372   -455       N1+
ATOM   1223  H   LYS C1004     197.072  11.178  87.401  1.00  0.00           H  
ATOM   1224  HZ1 LYS C1004     193.520   5.155  85.793  1.00  0.00           H  
ATOM   1225  HZ2 LYS C1004     193.030   6.117  87.039  1.00  0.00           H  
ATOM   1226  HZ3 LYS C1004     192.492   6.413  85.508  1.00  0.00           H  
ATOM   1227  N   MET C1005     196.186  13.980  86.371  1.00 30.72           N  
ANISOU 1227  N   MET C1005     3728   4082   3862  -1277   -100   -813       N  
ATOM   1228  CA  MET C1005     195.685  15.353  86.399  1.00 30.78           C  
ANISOU 1228  CA  MET C1005     3812   3981   3903  -1405    -42   -854       C  
ATOM   1229  C   MET C1005     196.387  16.213  85.361  1.00 31.28           C  
ANISOU 1229  C   MET C1005     3879   4047   3959  -1498     13   -883       C  
ATOM   1230  O   MET C1005     197.607  16.360  85.384  1.00 68.45           O  
ANISOU 1230  O   MET C1005     8492   8910   8605  -1557     26   -922       O  
ATOM   1231  CB  MET C1005     195.834  15.991  87.777  1.00 35.66           C  
ANISOU 1231  CB  MET C1005     4395   4671   4482  -1502    -31   -914       C  
ATOM   1232  CG  MET C1005     194.995  17.257  87.927  1.00 46.02           C  
ANISOU 1232  CG  MET C1005     5808   5833   5845  -1607     25   -949       C  
ATOM   1233  SD  MET C1005     195.674  18.497  89.051  1.00 32.34           S  
ANISOU 1233  SD  MET C1005     4029   4201   4058  -1785     71  -1052       S  
ATOM   1234  CE  MET C1005     197.148  18.983  88.157  1.00 53.51           C  
ANISOU 1234  CE  MET C1005     6636   7001   6692  -1878    110  -1091       C  
ATOM   1235  H   MET C1005     196.859  13.669  87.057  1.00  0.00           H  
ATOM   1236  N   HIS C1006     195.604  16.789  84.460  1.00 30.84           N  
ANISOU 1236  N   HIS C1006     3931   3822   3966  -1510     47   -861       N  
ATOM   1237  CA  HIS C1006     196.156  17.566  83.367  1.00 31.29           C  
ANISOU 1237  CA  HIS C1006     4008   3861   4020  -1587    103   -874       C  
ATOM   1238  C   HIS C1006     195.256  18.739  83.021  1.00 31.14           C  
ANISOU 1238  C   HIS C1006     4111   3658   4061  -1660    157   -877       C  
ATOM   1239  O   HIS C1006     194.033  18.638  83.095  1.00 30.40           O  
ANISOU 1239  O   HIS C1006     4101   3424   4027  -1599    140   -844       O  
ATOM   1240  CB  HIS C1006     196.341  16.680  82.137  1.00 39.82           C  
ANISOU 1240  CB  HIS C1006     5083   4944   5102  -1478     79   -821       C  
ATOM   1241  CG  HIS C1006     196.890  17.403  80.948  1.00 36.33           C  
ANISOU 1241  CG  HIS C1006     4665   4486   4652  -1548    136   -826       C  
ATOM   1242  CD2 HIS C1006     196.469  17.451  79.662  1.00 32.19           C  
ANISOU 1242  CD2 HIS C1006     4218   3852   4159  -1507    152   -783       C  
ATOM   1243  ND1 HIS C1006     198.018  18.192  81.011  1.00 35.41           N  
ANISOU 1243  ND1 HIS C1006     4487   4481   4488  -1677    189   -882       N  
ATOM   1244  CE1 HIS C1006     198.271  18.694  79.816  1.00 35.34           C  
ANISOU 1244  CE1 HIS C1006     4520   4426   4482  -1714    238   -869       C  
ATOM   1245  NE2 HIS C1006     197.345  18.260  78.980  1.00 35.14           N  
ANISOU 1245  NE2 HIS C1006     4581   4269   4502  -1610    215   -808       N  
ATOM   1246  H   HIS C1006     194.602  16.685  84.536  1.00  0.00           H  
ATOM   1247  HE2 HIS C1006     197.290  18.487  77.997  1.00  0.00           H  
ATOM   1248  N   ALA C1007     195.869  19.855  82.647  1.00 31.90           N  
ANISOU 1248  N   ALA C1007     4219   3758   4144  -1790    226   -917       N  
ATOM   1249  CA  ALA C1007     195.123  21.020  82.210  1.00 31.91           C  
ANISOU 1249  CA  ALA C1007     4340   3584   4201  -1859    285   -916       C  
ATOM   1250  C   ALA C1007     195.956  21.821  81.222  1.00 37.42           C  
ANISOU 1250  C   ALA C1007     5046   4292   4878  -1955    354   -928       C  
ATOM   1251  O   ALA C1007     197.187  21.825  81.288  1.00 53.77           O  
ANISOU 1251  O   ALA C1007     7020   6519   6890  -2021    370   -969       O  
ATOM   1252  CB  ALA C1007     194.730  21.874  83.394  1.00 35.16           C  
ANISOU 1252  CB  ALA C1007     4777   3955   4629  -1953    313   -971       C  
ATOM   1253  H   ALA C1007     196.878  19.894  82.667  1.00  0.00           H  
ATOM   1254  N   ARG C1008     195.283  22.488  80.294  1.00 32.55           N  
ANISOU 1254  N   ARG C1008     4545   3513   4310  -1960    394   -891       N  
ATOM   1255  CA  ARG C1008     195.963  23.312  79.307  1.00 33.32           C  
ANISOU 1255  CA  ARG C1008     4669   3598   4392  -2051    467   -894       C  
ATOM   1256  C   ARG C1008     195.136  24.536  78.940  1.00 33.47           C  
ANISOU 1256  C   ARG C1008     4826   3423   4469  -2110    530   -880       C  
ATOM   1257  O   ARG C1008     193.919  24.454  78.802  1.00 32.75           O  
ANISOU 1257  O   ARG C1008     4821   3189   4433  -2025    505   -835       O  
ATOM   1258  CB  ARG C1008     196.289  22.488  78.058  1.00 39.13           C  
ANISOU 1258  CB  ARG C1008     5388   4375   5104  -1954    442   -838       C  
ATOM   1259  CG  ARG C1008     196.132  23.244  76.751  1.00 39.09           C  
ANISOU 1259  CG  ARG C1008     5483   4254   5116  -1982    502   -797       C  
ATOM   1260  CD  ARG C1008     196.526  22.394  75.560  1.00 38.38           C  
ANISOU 1260  CD  ARG C1008     5368   4222   4992  -1889    478   -750       C  
ATOM   1261  NE  ARG C1008     196.346  23.114  74.305  1.00 39.71           N  
ANISOU 1261  NE  ARG C1008     5637   4282   5169  -1912    535   -706       N  
ATOM   1262  CZ  ARG C1008     196.950  22.792  73.167  1.00 79.93           C  
ANISOU 1262  CZ  ARG C1008    10716   9432  10222  -1884    548   -677       C  
ATOM   1263  NH1 ARG C1008     197.782  21.759  73.125  1.00104.80           N1+
ANISOU 1263  NH1 ARG C1008    13752  12743  13323  -1831    509   -691       N1+
ATOM   1264  NH2 ARG C1008     196.729  23.510  72.070  1.00 85.69           N  
ANISOU 1264  NH2 ARG C1008    11545  10057  10956  -1906    602   -633       N  
ATOM   1265  H   ARG C1008     194.275  22.422  80.272  1.00  0.00           H  
ATOM   1266  HE  ARG C1008     195.722  23.908  74.301  1.00  0.00           H  
ATOM   1267 HH11 ARG C1008     198.244  21.517  72.260  1.00  0.00           H  
ATOM   1268 HH12 ARG C1008     197.954  21.215  73.958  1.00  0.00           H  
ATOM   1269 HH21 ARG C1008     197.191  23.267  71.206  1.00  0.00           H  
ATOM   1270 HH22 ARG C1008     196.099  24.299  72.101  1.00  0.00           H  
ATOM   1271  N   PRO C1020     194.936  21.203  68.456  1.00 38.23           N  
ANISOU 1271  N   PRO C1020     5685   3915   4927  -1485    462   -442       N  
ATOM   1272  CA  PRO C1020     195.790  20.859  69.596  1.00 34.02           C  
ANISOU 1272  CA  PRO C1020     5030   3517   4381  -1537    455   -505       C  
ATOM   1273  C   PRO C1020     196.216  19.395  69.578  1.00 32.23           C  
ANISOU 1273  C   PRO C1020     4702   3419   4125  -1428    387   -515       C  
ATOM   1274  O   PRO C1020     195.451  18.535  69.140  1.00 31.53           O  
ANISOU 1274  O   PRO C1020     4642   3284   4054  -1301    324   -483       O  
ATOM   1275  CB  PRO C1020     194.878  21.115  70.796  1.00 33.42           C  
ANISOU 1275  CB  PRO C1020     4980   3351   4367  -1544    427   -521       C  
ATOM   1276  CG  PRO C1020     193.961  22.183  70.341  1.00 38.48           C  
ANISOU 1276  CG  PRO C1020     5755   3819   5049  -1570    466   -481       C  
ATOM   1277  CD  PRO C1020     193.720  21.923  68.878  1.00 37.82           C  
ANISOU 1277  CD  PRO C1020     5731   3699   4941  -1489    459   -422       C  
ATOM   1278  N   LEU C1021     197.429  19.120  70.043  1.00 34.88           N  
ANISOU 1278  N   LEU C1021     4919   3916   4417  -1476    401   -562       N  
ATOM   1279  CA  LEU C1021     197.887  17.745  70.175  1.00 35.31           C  
ANISOU 1279  CA  LEU C1021     4872   4097   4447  -1372    339   -574       C  
ATOM   1280  C   LEU C1021     197.087  17.058  71.274  1.00 31.57           C  
ANISOU 1280  C   LEU C1021     4384   3589   4020  -1298    265   -579       C  
ATOM   1281  O   LEU C1021     196.493  17.724  72.118  1.00 31.39           O  
ANISOU 1281  O   LEU C1021     4401   3488   4037  -1355    271   -589       O  
ATOM   1282  CB  LEU C1021     199.381  17.697  70.497  1.00 38.80           C  
ANISOU 1282  CB  LEU C1021     5186   4726   4831  -1445    372   -624       C  
ATOM   1283  CG  LEU C1021     200.309  18.285  69.434  1.00 37.12           C  
ANISOU 1283  CG  LEU C1021     4969   4569   4566  -1522    450   -624       C  
ATOM   1284  CD1 LEU C1021     201.763  18.045  69.795  1.00 42.30           C  
ANISOU 1284  CD1 LEU C1021     5479   5426   5167  -1575    472   -677       C  
ATOM   1285  CD2 LEU C1021     199.991  17.698  68.072  1.00 51.63           C  
ANISOU 1285  CD2 LEU C1021     6862   6367   6388  -1414    436   -575       C  
ATOM   1286  H   LEU C1021     198.043  19.877  70.309  1.00  0.00           H  
ATOM   1287  N   GLY C1022     197.032  15.730  71.237  1.00 31.08           N  
ANISOU 1287  N   GLY C1022     4273   3579   3956  -1170    199   -570       N  
ATOM   1288  CA  GLY C1022     196.406  14.974  72.307  1.00 30.38           C  
ANISOU 1288  CA  GLY C1022     4161   3475   3906  -1100    133   -573       C  
ATOM   1289  C   GLY C1022     197.393  14.471  73.344  1.00 32.77           C  
ANISOU 1289  C   GLY C1022     4337   3940   4175  -1112    118   -612       C  
ATOM   1290  O   GLY C1022     198.568  14.257  73.050  1.00 52.05           O  
ANISOU 1290  O   GLY C1022     6692   6522   6561  -1127    138   -633       O  
ATOM   1291  H   GLY C1022     197.433  15.239  70.451  1.00  0.00           H  
ATOM   1292  N   GLY C1023     196.911  14.267  74.564  1.00 34.14           N  
ANISOU 1292  N   GLY C1023     4496   4099   4378  -1101     81   -622       N  
ATOM   1293  CA  GLY C1023     197.704  13.614  75.588  1.00 34.14           C  
ANISOU 1293  CA  GLY C1023     4378   4249   4343  -1085     52   -650       C  
ATOM   1294  C   GLY C1023     198.421  14.538  76.550  1.00 31.27           C  
ANISOU 1294  C   GLY C1023     3956   3976   3949  -1222     91   -701       C  
ATOM   1295  O   GLY C1023     198.857  15.629  76.186  1.00 34.88           O  
ANISOU 1295  O   GLY C1023     4430   4433   4390  -1342    156   -725       O  
ATOM   1296  H   GLY C1023     195.974  14.573  74.783  1.00  0.00           H  
ATOM   1297  N   LYS C1024     198.557  14.073  77.786  1.00 31.29           N  
ANISOU 1297  N   LYS C1024     3889   4058   3941  -1203     52   -719       N  
ATOM   1298  CA  LYS C1024     199.191  14.848  78.840  1.00 42.43           C  
ANISOU 1298  CA  LYS C1024     5238   5565   5318  -1326     78   -774       C  
ATOM   1299  C   LYS C1024     200.653  15.131  78.514  1.00 32.96           C  
ANISOU 1299  C   LYS C1024     3936   4533   4054  -1402    118   -815       C  
ATOM   1300  O   LYS C1024     201.135  16.249  78.699  1.00 33.65           O  
ANISOU 1300  O   LYS C1024     4013   4649   4124  -1546    176   -861       O  
ATOM   1301  CB  LYS C1024     199.087  14.104  80.174  1.00 50.30           C  
ANISOU 1301  CB  LYS C1024     6173   6632   6305  -1268     20   -778       C  
ATOM   1302  CG  LYS C1024     199.658  14.864  81.352  1.00 43.21           C  
ANISOU 1302  CG  LYS C1024     5212   5838   5370  -1391     40   -838       C  
ATOM   1303  CD  LYS C1024     199.747  13.994  82.588  1.00 32.41           C  
ANISOU 1303  CD  LYS C1024     3768   4573   3974  -1319    -21   -837       C  
ATOM   1304  CE  LYS C1024     200.481  14.717  83.701  1.00 33.27           C  
ANISOU 1304  CE  LYS C1024     3797   4816   4030  -1443     -4   -905       C  
ATOM   1305  NZ  LYS C1024     200.806  13.806  84.830  1.00 40.47           N1+
ANISOU 1305  NZ  LYS C1024     4617   5865   4896  -1367    -66   -901       N1+
ATOM   1306  H   LYS C1024     198.208  13.150  78.001  1.00  0.00           H  
ATOM   1307  HZ1 LYS C1024     201.801  13.827  85.003  1.00  0.00           H  
ATOM   1308  HZ2 LYS C1024     200.525  12.865  84.595  1.00  0.00           H  
ATOM   1309  HZ3 LYS C1024     200.313  14.108  85.659  1.00  0.00           H  
ATOM   1310  N   ALA C1025     201.346  14.111  78.017  1.00 33.11           N  
ANISOU 1310  N   ALA C1025     3880   4661   4040  -1304     91   -799       N  
ATOM   1311  CA  ALA C1025     202.782  14.198  77.762  1.00 38.27           C  
ANISOU 1311  CA  ALA C1025     4417   5496   4629  -1357    122   -838       C  
ATOM   1312  C   ALA C1025     203.115  15.267  76.729  1.00 35.28           C  
ANISOU 1312  C   ALA C1025     4082   5079   4245  -1473    203   -852       C  
ATOM   1313  O   ALA C1025     204.205  15.842  76.751  1.00 47.45           O  
ANISOU 1313  O   ALA C1025     5540   6748   5739  -1581    250   -901       O  
ATOM   1314  CB  ALA C1025     203.323  12.851  77.323  1.00 34.16           C  
ANISOU 1314  CB  ALA C1025     3821   5075   4083  -1212     78   -812       C  
ATOM   1315  H   ALA C1025     200.864  13.248  77.809  1.00  0.00           H  
ATOM   1316  N   GLN C1026     202.172  15.528  75.830  1.00 34.05           N  
ANISOU 1316  N   GLN C1026     4054   4748   4134  -1450    219   -809       N  
ATOM   1317  CA  GLN C1026     202.358  16.515  74.773  1.00 34.51           C  
ANISOU 1317  CA  GLN C1026     4174   4749   4189  -1546    296   -809       C  
ATOM   1318  C   GLN C1026     201.788  17.879  75.157  1.00 34.60           C  
ANISOU 1318  C   GLN C1026     4275   4637   4236  -1680    347   -826       C  
ATOM   1319  O   GLN C1026     201.766  18.799  74.341  1.00 39.58           O  
ANISOU 1319  O   GLN C1026     4979   5188   4872  -1762    414   -817       O  
ATOM   1320  CB  GLN C1026     201.734  16.026  73.463  1.00 33.95           C  
ANISOU 1320  CB  GLN C1026     4191   4570   4138  -1440    286   -750       C  
ATOM   1321  CG  GLN C1026     202.472  14.857  72.815  1.00 34.88           C  
ANISOU 1321  CG  GLN C1026     4226   4810   4216  -1329    259   -741       C  
ATOM   1322  CD  GLN C1026     202.285  13.543  73.558  1.00 33.57           C  
ANISOU 1322  CD  GLN C1026     4002   4693   4059  -1192    176   -732       C  
ATOM   1323  NE2 GLN C1026     201.036  13.105  73.680  1.00 32.60           N  
ANISOU 1323  NE2 GLN C1026     3968   4427   3992  -1106    128   -694       N  
ATOM   1324  OE1 GLN C1026     203.252  12.928  74.010  1.00 34.07           O  
ANISOU 1324  OE1 GLN C1026     3943   4922   4082  -1164    158   -757       O  
ATOM   1325  H   GLN C1026     201.297  15.026  75.881  1.00  0.00           H  
ATOM   1326 HE21 GLN C1026     200.273  13.640  73.291  1.00  0.00           H  
ATOM   1327 HE22 GLN C1026     200.850  12.237  74.161  1.00  0.00           H  
ATOM   1328  N   PHE C1027     201.327  17.992  76.402  1.00 34.33           N  
ANISOU 1328  N   PHE C1027     4236   4584   4222  -1699    317   -848       N  
ATOM   1329  CA  PHE C1027     200.599  19.171  76.882  1.00 34.30           C  
ANISOU 1329  CA  PHE C1027     4325   4446   4261  -1805    356   -864       C  
ATOM   1330  C   PHE C1027     199.400  19.460  75.984  1.00 33.63           C  
ANISOU 1330  C   PHE C1027     4388   4157   4232  -1757    366   -804       C  
ATOM   1331  O   PHE C1027     199.234  20.572  75.478  1.00 34.01           O  
ANISOU 1331  O   PHE C1027     4520   4104   4298  -1852    434   -802       O  
ATOM   1332  CB  PHE C1027     201.506  20.401  77.006  1.00 36.84           C  
ANISOU 1332  CB  PHE C1027     4617   4826   4554  -1986    440   -924       C  
ATOM   1333  CG  PHE C1027     200.966  21.455  77.934  1.00 39.35           C  
ANISOU 1333  CG  PHE C1027     4993   5052   4907  -2097    471   -962       C  
ATOM   1334  CD1 PHE C1027     200.887  21.219  79.299  1.00 35.47           C  
ANISOU 1334  CD1 PHE C1027     4442   4626   4408  -2100    427  -1002       C  
ATOM   1335  CD2 PHE C1027     200.536  22.678  77.446  1.00 39.36           C  
ANISOU 1335  CD2 PHE C1027     5109   4900   4945  -2195    546   -958       C  
ATOM   1336  CE1 PHE C1027     200.386  22.181  80.161  1.00 35.77           C  
ANISOU 1336  CE1 PHE C1027     4534   4580   4475  -2200    457  -1043       C  
ATOM   1337  CE2 PHE C1027     200.033  23.646  78.305  1.00 39.06           C  
ANISOU 1337  CE2 PHE C1027     5128   4772   4942  -2293    578   -997       C  
ATOM   1338  CZ  PHE C1027     199.960  23.398  79.663  1.00 38.49           C  
ANISOU 1338  CZ  PHE C1027     4994   4768   4862  -2298    534  -1043       C  
ATOM   1339  H   PHE C1027     201.486  17.230  77.045  1.00  0.00           H  
ATOM   1340  N   GLY C1028     198.568  18.441  75.794  1.00 32.69           N  
ANISOU 1340  N   GLY C1028     4300   3979   4142  -1609    298   -756       N  
ATOM   1341  CA  GLY C1028     197.498  18.507  74.824  1.00 32.09           C  
ANISOU 1341  CA  GLY C1028     4346   3735   4110  -1543    295   -699       C  
ATOM   1342  C   GLY C1028     196.142  18.934  75.342  1.00 31.44           C  
ANISOU 1342  C   GLY C1028     4364   3488   4095  -1533    281   -682       C  
ATOM   1343  O   GLY C1028     195.900  18.996  76.545  1.00 49.93           O  
ANISOU 1343  O   GLY C1028     6682   5838   6453  -1558    263   -712       O  
ATOM   1344  H   GLY C1028     198.686  17.600  76.341  1.00  0.00           H  
ATOM   1345  N   GLY C1029     195.247  19.235  74.410  1.00 31.11           N  
ANISOU 1345  N   GLY C1029     4434   3298   4090  -1494    289   -634       N  
ATOM   1346  CA  GLY C1029     193.887  19.589  74.756  1.00 30.51           C  
ANISOU 1346  CA  GLY C1029     4453   3060   4080  -1469    274   -614       C  
ATOM   1347  C   GLY C1029     192.979  18.377  74.781  1.00 29.56           C  
ANISOU 1347  C   GLY C1029     4336   2903   3992  -1321    191   -580       C  
ATOM   1348  O   GLY C1029     193.254  17.365  74.133  1.00 29.36           O  
ANISOU 1348  O   GLY C1029     4274   2938   3944  -1229    154   -560       O  
ATOM   1349  H   GLY C1029     195.521  19.217  73.438  1.00  0.00           H  
ATOM   1350  N   GLN C1030     191.897  18.478  75.543  1.00 31.35           N  
ANISOU 1350  N   GLN C1030     4608   3029   4275  -1300    167   -577       N  
ATOM   1351  CA  GLN C1030     190.908  17.414  75.615  1.00 35.07           C  
ANISOU 1351  CA  GLN C1030     5091   3448   4786  -1170     96   -546       C  
ATOM   1352  C   GLN C1030     190.161  17.337  74.301  1.00 27.89           C  
ANISOU 1352  C   GLN C1030     4264   2432   3899  -1096     83   -498       C  
ATOM   1353  O   GLN C1030     189.966  18.348  73.631  1.00 28.24           O  
ANISOU 1353  O   GLN C1030     4385   2395   3950  -1147    130   -482       O  
ATOM   1354  CB  GLN C1030     189.927  17.684  76.752  1.00 29.07           C  
ANISOU 1354  CB  GLN C1030     4360   2604   4079  -1179     84   -558       C  
ATOM   1355  CG  GLN C1030     190.570  17.666  78.118  1.00 28.02           C  
ANISOU 1355  CG  GLN C1030     4147   2581   3920  -1241     87   -606       C  
ATOM   1356  CD  GLN C1030     191.158  16.313  78.447  1.00 27.84           C  
ANISOU 1356  CD  GLN C1030     4026   2689   3862  -1161     33   -604       C  
ATOM   1357  NE2 GLN C1030     192.385  16.307  78.961  1.00 28.44           N  
ANISOU 1357  NE2 GLN C1030     4010   2919   3878  -1220     47   -642       N  
ATOM   1358  OE1 GLN C1030     190.523  15.281  78.228  1.00 28.53           O  
ANISOU 1358  OE1 GLN C1030     4121   2742   3977  -1046    -21   -570       O  
ATOM   1359  H   GLN C1030     191.757  19.317  76.088  1.00  0.00           H  
ATOM   1360 HE21 GLN C1030     192.831  15.431  79.194  1.00  0.00           H  
ATOM   1361 HE22 GLN C1030     192.871  17.178  79.118  1.00  0.00           H  
ATOM   1362  N   ARG C1031     189.745  16.140  73.919  1.00 27.33           N  
ANISOU 1362  N   ARG C1031     4180   2364   3840   -976     21   -474       N  
ATOM   1363  CA  ARG C1031     188.970  16.011  72.698  1.00 27.09           C  
ANISOU 1363  CA  ARG C1031     4225   2239   3829   -902      2   -433       C  
ATOM   1364  C   ARG C1031     187.505  16.366  72.935  1.00 26.61           C  
ANISOU 1364  C   ARG C1031     4243   2030   3840   -874    -17   -414       C  
ATOM   1365  O   ARG C1031     186.859  15.825  73.831  1.00 30.66           O  
ANISOU 1365  O   ARG C1031     4736   2520   4394   -835    -56   -422       O  
ATOM   1366  CB  ARG C1031     189.091  14.611  72.090  1.00 33.36           C  
ANISOU 1366  CB  ARG C1031     4977   3090   4608   -788    -55   -422       C  
ATOM   1367  CG  ARG C1031     188.224  14.445  70.848  1.00 35.02           C  
ANISOU 1367  CG  ARG C1031     5263   3206   4835   -711    -80   -387       C  
ATOM   1368  CD  ARG C1031     188.583  13.228  70.015  1.00 32.39           C  
ANISOU 1368  CD  ARG C1031     4894   2939   4472   -617   -119   -383       C  
ATOM   1369  NE  ARG C1031     187.631  13.057  68.922  1.00 31.26           N  
ANISOU 1369  NE  ARG C1031     4823   2706   4348   -544   -151   -355       N  
ATOM   1370  CZ  ARG C1031     187.700  13.703  67.762  1.00 35.80           C  
ANISOU 1370  CZ  ARG C1031     5457   3258   4888   -558   -123   -332       C  
ATOM   1371  NH1 ARG C1031     186.786  13.493  66.823  1.00 48.66           N1+
ANISOU 1371  NH1 ARG C1031     7147   4813   6531   -485   -159   -309       N1+
ATOM   1372  NH2 ARG C1031     188.685  14.561  67.539  1.00 35.09           N  
ANISOU 1372  NH2 ARG C1031     5363   3223   4747   -647    -57   -333       N  
ATOM   1373  H   ARG C1031     189.965  15.324  74.472  1.00  0.00           H  
ATOM   1374  HE  ARG C1031     186.871  12.406  69.055  1.00  0.00           H  
ATOM   1375 HH11 ARG C1031     186.843  13.986  65.943  1.00  0.00           H  
ATOM   1376 HH12 ARG C1031     186.033  12.840  66.988  1.00  0.00           H  
ATOM   1377 HH21 ARG C1031     188.738  15.052  66.658  1.00  0.00           H  
ATOM   1378 HH22 ARG C1031     189.383  14.724  68.250  1.00  0.00           H  
ATOM   1379  N   PHE C1032     186.992  17.298  72.143  1.00 26.85           N  
ANISOU 1379  N   PHE C1032     4361   1960   3883   -893     12   -387       N  
ATOM   1380  CA  PHE C1032     185.564  17.543  72.132  1.00 26.46           C  
ANISOU 1380  CA  PHE C1032     4384   1771   3898   -845    -12   -363       C  
ATOM   1381  C   PHE C1032     185.053  16.878  70.871  1.00 26.26           C  
ANISOU 1381  C   PHE C1032     4390   1718   3869   -743    -59   -329       C  
ATOM   1382  O   PHE C1032     185.163  17.435  69.783  1.00 31.82           O  
ANISOU 1382  O   PHE C1032     5149   2397   4544   -748    -34   -301       O  
ATOM   1383  CB  PHE C1032     185.299  19.044  72.072  1.00 26.96           C  
ANISOU 1383  CB  PHE C1032     4528   1738   3978   -926     51   -353       C  
ATOM   1384  CG  PHE C1032     184.033  19.461  72.745  1.00 26.64           C  
ANISOU 1384  CG  PHE C1032     4535   1577   4009   -911     41   -351       C  
ATOM   1385  CD1 PHE C1032     183.971  19.555  74.124  1.00 31.25           C  
ANISOU 1385  CD1 PHE C1032     5082   2171   4619   -958     49   -389       C  
ATOM   1386  CD2 PHE C1032     182.906  19.762  72.005  1.00 52.59           C  
ANISOU 1386  CD2 PHE C1032     7899   4747   7334   -847     23   -311       C  
ATOM   1387  CE1 PHE C1032     182.806  19.935  74.753  1.00 35.05           C  
ANISOU 1387  CE1 PHE C1032     5553   2600   5165   -909     34   -378       C  
ATOM   1388  CE2 PHE C1032     181.738  20.146  72.630  1.00 63.15           C  
ANISOU 1388  CE2 PHE C1032     9193   6062   8740   -788      6   -299       C  
ATOM   1389  CZ  PHE C1032     181.688  20.231  74.006  1.00 52.18           C  
ANISOU 1389  CZ  PHE C1032     7742   4706   7377   -819     12   -332       C  
ATOM   1390  H   PHE C1032     187.600  17.839  71.545  1.00  0.00           H  
ATOM   1391  N   GLY C1033     184.429  15.716  71.033  1.00 25.65           N  
ANISOU 1391  N   GLY C1033     4283   1640   3823   -650   -124   -331       N  
ATOM   1392  CA  GLY C1033     184.121  14.865  69.901  1.00 25.50           C  
ANISOU 1392  CA  GLY C1033     4275   1621   3794   -554   -173   -313       C  
ATOM   1393  C   GLY C1033     182.706  15.062  69.425  1.00 26.33           C  
ANISOU 1393  C   GLY C1033     4449   1605   3950   -496   -206   -287       C  
ATOM   1394  O   GLY C1033     181.997  15.928  69.944  1.00 25.27           O  
ANISOU 1394  O   GLY C1033     4358   1384   3860   -529   -187   -280       O  
ATOM   1395  H   GLY C1033     184.165  15.420  71.962  1.00  0.00           H  
ATOM   1396  N   GLU C1034     182.299  14.254  68.448  1.00 25.15           N  
ANISOU 1396  N   GLU C1034     4309   1454   3795   -407   -257   -276       N  
ATOM   1397  CA  GLU C1034     180.969  14.349  67.853  1.00 25.03           C  
ANISOU 1397  CA  GLU C1034     4351   1338   3820   -343   -297   -254       C  
ATOM   1398  C   GLU C1034     179.864  14.364  68.904  1.00 24.57           C  
ANISOU 1398  C   GLU C1034     4291   1200   3843   -334   -318   -263       C  
ATOM   1399  O   GLU C1034     178.905  15.116  68.783  1.00 26.60           O  
ANISOU 1399  O   GLU C1034     4557   1422   4128   -317   -295   -239       O  
ATOM   1400  CB  GLU C1034     180.731  13.192  66.886  1.00 31.39           C  
ANISOU 1400  CB  GLU C1034     5144   2171   4611   -250   -357   -259       C  
ATOM   1401  CG  GLU C1034     181.640  13.166  65.677  1.00 26.22           C  
ANISOU 1401  CG  GLU C1034     4501   1587   3875   -245   -341   -249       C  
ATOM   1402  CD  GLU C1034     181.345  11.986  64.761  1.00 25.32           C  
ANISOU 1402  CD  GLU C1034     4375   1498   3748   -151   -401   -262       C  
ATOM   1403  OE1 GLU C1034     182.161  11.039  64.732  1.00 25.29           O  
ANISOU 1403  OE1 GLU C1034     4315   1577   3716   -132   -407   -288       O  
ATOM   1404  OE2 GLU C1034     180.295  12.006  64.076  1.00 25.35           O1-
ANISOU 1404  OE2 GLU C1034     4423   1437   3770    -96   -443   -249       O1-
ATOM   1405  H   GLU C1034     182.935  13.548  68.105  1.00  0.00           H  
ATOM   1406  N   MET C1035     180.015  13.545  69.942  1.00 28.50           N  
ANISOU 1406  N   MET C1035     4725   1737   4366   -333   -333   -291       N  
ATOM   1407  CA  MET C1035     178.983  13.408  70.968  1.00 23.72           C  
ANISOU 1407  CA  MET C1035     4059   1141   3813   -310   -316   -294       C  
ATOM   1408  C   MET C1035     178.933  14.608  71.919  1.00 23.86           C  
ANISOU 1408  C   MET C1035     4072   1148   3847   -383   -249   -294       C  
ATOM   1409  O   MET C1035     177.858  15.001  72.387  1.00 51.64           O  
ANISOU 1409  O   MET C1035     7561   4661   7400   -362   -214   -286       O  
ATOM   1410  CB  MET C1035     179.170  12.105  71.741  1.00 23.30           C  
ANISOU 1410  CB  MET C1035     3950   1130   3775   -282   -351   -317       C  
ATOM   1411  CG  MET C1035     179.293  10.881  70.839  1.00 23.23           C  
ANISOU 1411  CG  MET C1035     3939   1131   3758   -208   -413   -325       C  
ATOM   1412  SD  MET C1035     179.784   9.386  71.719  1.00 26.99           S  
ANISOU 1412  SD  MET C1035     4356   1644   4255   -176   -452   -351       S  
ATOM   1413  CE  MET C1035     178.243   8.944  72.514  1.00 22.46           C  
ANISOU 1413  CE  MET C1035     3726   1093   3715   -136   -423   -334       C  
ATOM   1414  H   MET C1035     180.864  13.004  70.023  1.00  0.00           H  
ATOM   1415  N   GLU C1036     180.096  15.187  72.198  1.00 24.21           N  
ANISOU 1415  N   GLU C1036     4147   1190   3860   -473   -228   -309       N  
ATOM   1416  CA  GLU C1036     180.172  16.396  73.006  1.00 24.48           C  
ANISOU 1416  CA  GLU C1036     4177   1216   3907   -549   -165   -315       C  
ATOM   1417  C   GLU C1036     179.511  17.530  72.232  1.00 24.86           C  
ANISOU 1417  C   GLU C1036     4259   1215   3971   -535   -133   -281       C  
ATOM   1418  O   GLU C1036     178.741  18.334  72.785  1.00 24.92           O  
ANISOU 1418  O   GLU C1036     4236   1203   4028   -532   -101   -276       O  
ATOM   1419  CB  GLU C1036     181.631  16.736  73.322  1.00 24.88           C  
ANISOU 1419  CB  GLU C1036     4256   1297   3900   -661   -136   -341       C  
ATOM   1420  CG  GLU C1036     182.299  15.812  74.338  1.00 24.62           C  
ANISOU 1420  CG  GLU C1036     4136   1368   3851   -668   -152   -372       C  
ATOM   1421  CD  GLU C1036     182.430  14.381  73.845  1.00 24.29           C  
ANISOU 1421  CD  GLU C1036     4048   1384   3797   -576   -209   -366       C  
ATOM   1422  OE1 GLU C1036     181.995  13.454  74.567  1.00 26.38           O  
ANISOU 1422  OE1 GLU C1036     4276   1653   4095   -529   -247   -374       O  
ATOM   1423  OE2 GLU C1036     182.962  14.179  72.734  1.00 36.52           O1-
ANISOU 1423  OE2 GLU C1036     5602   2970   5303   -552   -213   -353       O1-
ATOM   1424  H   GLU C1036     180.948  14.779  71.841  1.00  0.00           H  
ATOM   1425  N   VAL C1037     179.811  17.576  70.936  1.00 32.20           N  
ANISOU 1425  N   VAL C1037     5256   2120   4859   -521   -148   -256       N  
ATOM   1426  CA  VAL C1037     179.152  18.503  70.029  1.00 28.61           C  
ANISOU 1426  CA  VAL C1037     4846   1613   4411   -492   -130   -215       C  
ATOM   1427  C   VAL C1037     177.637  18.307  70.068  1.00 25.26           C  
ANISOU 1427  C   VAL C1037     4373   1181   4044   -401   -146   -202       C  
ATOM   1428  O   VAL C1037     176.890  19.283  70.115  1.00 25.53           O  
ANISOU 1428  O   VAL C1037     4406   1179   4116   -393   -115   -182       O  
ATOM   1429  CB  VAL C1037     179.664  18.351  68.579  1.00 32.03           C  
ANISOU 1429  CB  VAL C1037     5366   2023   4780   -480   -151   -189       C  
ATOM   1430  CG1 VAL C1037     178.811  19.168  67.623  1.00 53.11           C  
ANISOU 1430  CG1 VAL C1037     8083   4639   7456   -431   -144   -141       C  
ATOM   1431  CG2 VAL C1037     181.122  18.767  68.485  1.00 33.99           C  
ANISOU 1431  CG2 VAL C1037     5661   2289   4963   -585   -100   -199       C  
ATOM   1432  H   VAL C1037     180.515  16.950  70.572  1.00  0.00           H  
ATOM   1433  N   TRP C1038     177.187  17.053  70.070  1.00 24.96           N  
ANISOU 1433  N   TRP C1038     4297   1179   4009   -339   -190   -215       N  
ATOM   1434  CA  TRP C1038     175.757  16.761  70.134  1.00 24.45           C  
ANISOU 1434  CA  TRP C1038     4192   1118   3978   -267   -194   -208       C  
ATOM   1435  C   TRP C1038     175.167  17.292  71.427  1.00 38.55           C  
ANISOU 1435  C   TRP C1038     5932   2907   5808   -292   -136   -221       C  
ATOM   1436  O   TRP C1038     174.029  17.748  71.451  1.00 65.22           O  
ANISOU 1436  O   TRP C1038     9303   6265   9213   -257   -112   -207       O  
ATOM   1437  CB  TRP C1038     175.483  15.260  70.050  1.00 25.98           C  
ANISOU 1437  CB  TRP C1038     4351   1359   4162   -210   -249   -223       C  
ATOM   1438  CG  TRP C1038     175.937  14.618  68.786  1.00 24.11           C  
ANISOU 1438  CG  TRP C1038     4152   1119   3889   -172   -311   -218       C  
ATOM   1439  CD1 TRP C1038     176.219  15.235  67.604  1.00 24.63           C  
ANISOU 1439  CD1 TRP C1038     4290   1145   3924   -168   -324   -193       C  
ATOM   1440  CD2 TRP C1038     176.177  13.224  68.581  1.00 23.81           C  
ANISOU 1440  CD2 TRP C1038     4087   1118   3840   -131   -366   -240       C  
ATOM   1441  CE2 TRP C1038     176.607  13.067  67.251  1.00 24.16           C  
ANISOU 1441  CE2 TRP C1038     4189   1142   3848   -103   -412   -233       C  
ATOM   1442  CE3 TRP C1038     176.073  12.093  69.396  1.00 23.33           C  
ANISOU 1442  CE3 TRP C1038     3965   1101   3797   -114   -379   -263       C  
ATOM   1443  NE1 TRP C1038     176.624  14.310  66.675  1.00 36.35           N  
ANISOU 1443  NE1 TRP C1038     5798   2639   5373   -127   -385   -201       N  
ATOM   1444  CZ2 TRP C1038     176.928  11.822  66.714  1.00 24.04           C  
ANISOU 1444  CZ2 TRP C1038     4165   1152   3819    -56   -469   -257       C  
ATOM   1445  CZ3 TRP C1038     176.393  10.862  68.863  1.00 23.23           C  
ANISOU 1445  CZ3 TRP C1038     3942   1110   3775    -68   -434   -281       C  
ATOM   1446  CH2 TRP C1038     176.815  10.734  67.535  1.00 23.58           C  
ANISOU 1446  CH2 TRP C1038     4038   1136   3787    -39   -478   -282       C  
ATOM   1447  H   TRP C1038     177.847  16.290  70.026  1.00  0.00           H  
ATOM   1448  HE1 TRP C1038     176.891  14.512  65.722  1.00  0.00           H  
ATOM   1449  N   ALA C1039     175.939  17.212  72.505  1.00 28.08           N  
ANISOU 1449  N   ALA C1039     4578   1605   4484   -353   -116   -251       N  
ATOM   1450  CA  ALA C1039     175.487  17.735  73.785  1.00 24.05           C  
ANISOU 1450  CA  ALA C1039     4026   1097   4014   -382    -62   -270       C  
ATOM   1451  C   ALA C1039     175.263  19.240  73.682  1.00 24.61           C  
ANISOU 1451  C   ALA C1039     4101   1115   4135   -405    -33   -256       C  
ATOM   1452  O   ALA C1039     174.206  19.753  74.071  1.00 25.77           O  
ANISOU 1452  O   ALA C1039     4223   1258   4309   -377     -4   -249       O  
ATOM   1453  CB  ALA C1039     176.493  17.414  74.876  1.00 23.91           C  
ANISOU 1453  CB  ALA C1039     3980   1114   3989   -446    -63   -305       C  
ATOM   1454  H   ALA C1039     176.851  16.783  72.435  1.00  0.00           H  
ATOM   1455  N   LEU C1040     176.250  19.946  73.139  1.00 25.11           N  
ANISOU 1455  N   LEU C1040     4209   1155   4177   -454    -51   -243       N  
ATOM   1456  CA  LEU C1040     176.121  21.396  73.019  1.00 25.75           C  
ANISOU 1456  CA  LEU C1040     4318   1185   4281   -480    -38   -220       C  
ATOM   1457  C   LEU C1040     174.971  21.794  72.096  1.00 25.98           C  
ANISOU 1457  C   LEU C1040     4368   1166   4338   -407    -32   -182       C  
ATOM   1458  O   LEU C1040     174.251  22.756  72.365  1.00 26.32           O  
ANISOU 1458  O   LEU C1040     4400   1169   4432   -397    -21   -170       O  
ATOM   1459  CB  LEU C1040     177.437  22.038  72.575  1.00 26.59           C  
ANISOU 1459  CB  LEU C1040     4499   1284   4319   -562    -22   -212       C  
ATOM   1460  CG  LEU C1040     178.577  21.938  73.594  1.00 28.71           C  
ANISOU 1460  CG  LEU C1040     4754   1602   4552   -653     -7   -253       C  
ATOM   1461  CD1 LEU C1040     179.688  22.918  73.254  1.00 27.04           C  
ANISOU 1461  CD1 LEU C1040     4610   1382   4282   -748     50   -250       C  
ATOM   1462  CD2 LEU C1040     178.069  22.166  75.010  1.00 31.61           C  
ANISOU 1462  CD2 LEU C1040     5060   1984   4964   -660    -16   -280       C  
ATOM   1463  H   LEU C1040     177.085  19.482  72.811  1.00  0.00           H  
TER   
HETATM 1464  PA  ATP C1201     188.422   1.206  85.751  1.00 42.63           P  
HETATM 1465  PB  ATP C1201     190.666   1.913  83.949  1.00 66.56           P  
HETATM 1466  PG  ATP C1201     191.613  -0.771  83.463  1.00 44.82           P  
HETATM 1467  C5' ATP C1201     186.319   2.598  85.497  1.00 41.60           C  
HETATM 1468  O5' ATP C1201     187.649   2.581  85.961  1.00 38.92           O  
HETATM 1469  C4' ATP C1201     185.894   4.015  85.166  1.00 44.41           C  
HETATM 1470  O4' ATP C1201     186.903   4.673  84.409  1.00 38.92           O  
HETATM 1471  C3' ATP C1201     184.622   4.010  84.331  1.00 43.69           C  
HETATM 1472  O3' ATP C1201     183.456   4.246  85.116  1.00 51.38           O  
HETATM 1473  C2' ATP C1201     184.840   5.114  83.349  1.00 39.54           C  
HETATM 1474  O2' ATP C1201     184.347   6.377  83.790  1.00 38.92           O  
HETATM 1475  C1' ATP C1201     186.344   5.121  83.168  1.00 52.05           C  
HETATM 1476  N1  ATP C1201     185.015   3.702  78.332  1.00 48.30           N  
HETATM 1477  O1A ATP C1201     188.414   0.400  87.027  1.00 44.98           O1-
HETATM 1478  O1B ATP C1201     191.327   3.266  84.028  1.00 41.78           O1-
HETATM 1479  O1G ATP C1201     192.723  -1.062  82.475  1.00 57.16           O  
HETATM 1480  C2  ATP C1201     184.741   4.839  78.993  1.00 45.77           C  
HETATM 1481  O2A ATP C1201     187.797   0.574  84.545  1.00 53.35           O  
HETATM 1482  O2B ATP C1201     189.679   1.699  82.842  1.00 75.92           O  
HETATM 1483  O2G ATP C1201     191.760  -1.549  84.742  1.00 65.26           O1-
HETATM 1484  N3  ATP C1201     185.147   5.094  80.231  1.00 46.08           N  
HETATM 1485  O3A ATP C1201     189.941   1.713  85.415  1.00 76.74           O  
HETATM 1486  O3B ATP C1201     191.830   0.775  83.899  1.00 47.75           O  
HETATM 1487  O3G ATP C1201     190.205  -0.888  82.914  1.00 52.85           O  
HETATM 1488  C4  ATP C1201     185.878   4.159  80.900  1.00 54.69           C  
HETATM 1489  C5  ATP C1201     186.208   2.896  80.236  1.00 48.90           C  
HETATM 1490  C6  ATP C1201     185.727   2.707  78.885  1.00 46.87           C  
HETATM 1491  N6  ATP C1201     186.013   1.554  78.255  1.00 56.82           N  
HETATM 1492  N7  ATP C1201     186.915   2.145  81.087  1.00 47.63           N  
HETATM 1493  C8  ATP C1201     187.037   2.875  82.211  1.00 83.17           C  
HETATM 1494  N9  ATP C1201     186.425   4.075  82.107  1.00 70.27           N  
HETATM 1495  H01 ATP C1201     183.248   5.183  85.107  1.00 51.38           H  
HETATM 1496  H02 ATP C1201     184.282   6.975  83.042  1.00 38.92           H  
HETATM 1497  H03 ATP C1201     192.900  -0.277  81.952  1.00 57.16           H  
HETATM 1498  H04 ATP C1201     185.687   1.400  77.311  1.00 56.82           H  
HETATM 1499  H05 ATP C1201     186.554   0.842  78.725  1.00 56.82           H  
ATOM   1500  N   TYR D 625     191.962  25.601  76.547  1.00 41.05           N  
ANISOU 1500  N   TYR D 625     5887   4589   5120  -2211    574  -1401       N  
ATOM   1501  CA  TYR D 625     191.301  25.894  77.821  1.00 34.64           C  
ANISOU 1501  CA  TYR D 625     5108   3754   4298  -2220    528  -1373       C  
ATOM   1502  C   TYR D 625     190.500  24.700  78.336  1.00 33.12           C  
ANISOU 1502  C   TYR D 625     4878   3547   4157  -2071    536  -1366       C  
ATOM   1503  O   TYR D 625     189.360  24.837  78.781  1.00 47.52           O  
ANISOU 1503  O   TYR D 625     6730   5355   5970  -2023    533  -1336       O  
ATOM   1504  CB  TYR D 625     190.441  27.156  77.712  1.00 36.13           C  
ANISOU 1504  CB  TYR D 625     5370   3934   4423  -2279    531  -1343       C  
ATOM   1505  CG  TYR D 625     191.199  28.322  77.123  1.00 41.22           C  
ANISOU 1505  CG  TYR D 625     6048   4593   5019  -2426    517  -1346       C  
ATOM   1506  CD1 TYR D 625     191.080  28.638  75.779  1.00 39.75           C  
ANISOU 1506  CD1 TYR D 625     5873   4421   4811  -2420    569  -1353       C  
ATOM   1507  CD2 TYR D 625     192.058  29.090  77.901  1.00 42.77           C  
ANISOU 1507  CD2 TYR D 625     6262   4793   5196  -2577    445  -1338       C  
ATOM   1508  CE1 TYR D 625     191.777  29.692  75.230  1.00 38.26           C  
ANISOU 1508  CE1 TYR D 625     5711   4246   4580  -2557    550  -1353       C  
ATOM   1509  CE2 TYR D 625     192.760  30.148  77.358  1.00 46.26           C  
ANISOU 1509  CE2 TYR D 625     6725   5252   5599  -2721    420  -1332       C  
ATOM   1510  CZ  TYR D 625     192.612  30.444  76.020  1.00 42.22           C  
ANISOU 1510  CZ  TYR D 625     6223   4752   5066  -2708    472  -1340       C  
ATOM   1511  OH  TYR D 625     193.302  31.492  75.456  1.00 58.66           O  
ANISOU 1511  OH  TYR D 625     8323   6853   7113  -2853    442  -1331       O  
ATOM   1512  HH  TYR D 625     193.868  31.162  74.754  1.00  0.00           H  
ATOM   1513  H1  TYR D 625     191.426  24.911  76.041  1.00  0.00           H  
ATOM   1514  H2  TYR D 625     192.890  25.244  76.723  1.00  0.00           H  
ATOM   1515  H3  TYR D 625     192.025  26.447  75.999  1.00  0.00           H  
ATOM   1516  N   SER D 626     191.112  23.524  78.258  1.00 32.56           N  
ANISOU 1516  N   SER D 626     4742   3486   4145  -2002    542  -1391       N  
ATOM   1517  CA  SER D 626     190.482  22.294  78.709  1.00 31.22           C  
ANISOU 1517  CA  SER D 626     4526   3304   4031  -1865    539  -1384       C  
ATOM   1518  C   SER D 626     191.451  21.479  79.551  1.00 31.48           C  
ANISOU 1518  C   SER D 626     4512   3337   4110  -1864    499  -1407       C  
ATOM   1519  O   SER D 626     192.670  21.636  79.449  1.00 32.49           O  
ANISOU 1519  O   SER D 626     4626   3480   4238  -1949    487  -1435       O  
ATOM   1520  CB  SER D 626     189.980  21.465  77.519  1.00 41.79           C  
ANISOU 1520  CB  SER D 626     5825   4653   5401  -1748    593  -1387       C  
ATOM   1521  OG  SER D 626     191.039  21.092  76.656  1.00 76.24           O  
ANISOU 1521  OG  SER D 626    10147   9038   9783  -1760    625  -1426       O  
ATOM   1522  H   SER D 626     192.045  23.483  77.873  1.00  0.00           H  
ATOM   1523  HG  SER D 626     190.946  21.551  75.818  1.00  0.00           H  
ATOM   1524  N   GLY D 627     190.901  20.614  80.394  1.00 30.61           N  
ANISOU 1524  N   GLY D 627     4376   3212   4041  -1772    473  -1394       N  
ATOM   1525  CA  GLY D 627     191.712  19.763  81.245  1.00 30.74           C  
ANISOU 1525  CA  GLY D 627     4348   3226   4104  -1759    433  -1413       C  
ATOM   1526  C   GLY D 627     190.941  18.512  81.607  1.00 29.34           C  
ANISOU 1526  C   GLY D 627     4126   3039   3981  -1616    425  -1400       C  
ATOM   1527  O   GLY D 627     189.820  18.335  81.160  1.00 70.15           O  
ANISOU 1527  O   GLY D 627     9298   8204   9152  -1536    444  -1374       O  
ATOM   1528  H   GLY D 627     189.895  20.546  80.444  1.00  0.00           H  
ATOM   1529  N   ARG D 628     191.550  17.624  82.381  1.00 29.28           N  
ANISOU 1529  N   ARG D 628     4077   3029   4020  -1587    390  -1416       N  
ATOM   1530  CA  ARG D 628     190.823  16.475  82.898  1.00 28.09           C  
ANISOU 1530  CA  ARG D 628     3888   2867   3918  -1462    367  -1398       C  
ATOM   1531  C   ARG D 628     191.450  15.972  84.186  1.00 29.62           C  
ANISOU 1531  C   ARG D 628     4066   3049   4138  -1474    313  -1407       C  
ATOM   1532  O   ARG D 628     192.645  16.159  84.411  1.00 61.08           O  
ANISOU 1532  O   ARG D 628     8046   7040   8121  -1559    298  -1436       O  
ATOM   1533  CB  ARG D 628     190.758  15.350  81.858  1.00 27.09           C  
ANISOU 1533  CB  ARG D 628     3695   2757   3840  -1351    400  -1412       C  
ATOM   1534  CG  ARG D 628     192.013  14.501  81.748  1.00 27.31           C  
ANISOU 1534  CG  ARG D 628     3659   2802   3913  -1340    406  -1458       C  
ATOM   1535  CD  ARG D 628     191.880  13.428  80.664  1.00 31.40           C  
ANISOU 1535  CD  ARG D 628     4113   3337   4480  -1232    437  -1470       C  
ATOM   1536  NE  ARG D 628     190.709  12.577  80.856  1.00 34.50           N  
ANISOU 1536  NE  ARG D 628     4489   3716   4902  -1120    402  -1432       N  
ATOM   1537  CZ  ARG D 628     189.582  12.686  80.154  1.00 30.55           C  
ANISOU 1537  CZ  ARG D 628     4012   3209   4387  -1077    405  -1397       C  
ATOM   1538  NH1 ARG D 628     189.470  13.613  79.213  1.00 33.85           N1+
ANISOU 1538  NH1 ARG D 628     4467   3631   4762  -1132    450  -1396       N1+
ATOM   1539  NH2 ARG D 628     188.562  11.868  80.393  1.00 23.73           N  
ANISOU 1539  NH2 ARG D 628     3137   2332   3546   -985    357  -1360       N  
ATOM   1540  H   ARG D 628     192.525  17.746  82.613  1.00  0.00           H  
ATOM   1541  HE  ARG D 628     190.756  11.860  81.566  1.00  0.00           H  
ATOM   1542 HH11 ARG D 628     190.241  14.239  79.026  1.00  0.00           H  
ATOM   1543 HH12 ARG D 628     188.614  13.694  78.683  1.00  0.00           H  
ATOM   1544 HH21 ARG D 628     187.709  11.955  79.859  1.00  0.00           H  
ATOM   1545 HH22 ARG D 628     188.640  11.160  81.109  1.00  0.00           H  
ATOM   1546  N   SER D 629     190.645  15.334  85.032  1.00 28.29           N  
ANISOU 1546  N   SER D 629     3891   2865   3993  -1396    277  -1380       N  
ATOM   1547  CA  SER D 629     191.187  14.661  86.207  1.00 27.83           C  
ANISOU 1547  CA  SER D 629     3812   2795   3967  -1390    226  -1388       C  
ATOM   1548  C   SER D 629     190.213  13.665  86.814  1.00 26.98           C  
ANISOU 1548  C   SER D 629     3682   2678   3894  -1272    196  -1359       C  
ATOM   1549  O   SER D 629     189.080  13.521  86.355  1.00 40.45           O  
ANISOU 1549  O   SER D 629     5388   4383   5597  -1201    206  -1329       O  
ATOM   1550  CB  SER D 629     191.612  15.670  87.274  1.00 29.13           C  
ANISOU 1550  CB  SER D 629     4034   2941   4093  -1519    182  -1383       C  
ATOM   1551  OG  SER D 629     192.339  15.030  88.309  1.00 29.46           O  
ANISOU 1551  OG  SER D 629     4055   2973   4166  -1527    132  -1394       O  
ATOM   1552  H   SER D 629     189.650  15.316  84.859  1.00  0.00           H  
ATOM   1553  HG  SER D 629     192.096  15.413  89.155  1.00  0.00           H  
ATOM   1554  N   VAL D 630     190.670  12.992  87.863  1.00 26.74           N  
ANISOU 1554  N   VAL D 630     3632   2637   3891  -1260    152  -1365       N  
ATOM   1555  CA  VAL D 630     189.864  12.020  88.580  1.00 25.76           C  
ANISOU 1555  CA  VAL D 630     3486   2504   3797  -1159    117  -1337       C  
ATOM   1556  C   VAL D 630     188.761  12.760  89.329  1.00 25.72           C  
ANISOU 1556  C   VAL D 630     3543   2476   3754  -1181     89  -1296       C  
ATOM   1557  O   VAL D 630     188.951  13.911  89.735  1.00 60.90           O  
ANISOU 1557  O   VAL D 630     8053   6919   8169  -1287     84  -1296       O  
ATOM   1558  CB  VAL D 630     190.749  11.208  89.561  1.00 26.01           C  
ANISOU 1558  CB  VAL D 630     3488   2533   3864  -1155     79  -1357       C  
ATOM   1559  CG1 VAL D 630     189.927  10.182  90.331  1.00 25.03           C  
ANISOU 1559  CG1 VAL D 630     3341   2402   3767  -1054     43  -1328       C  
ATOM   1560  CG2 VAL D 630     191.870  10.522  88.805  1.00 26.12           C  
ANISOU 1560  CG2 VAL D 630     3434   2573   3916  -1136    111  -1404       C  
ATOM   1561  H   VAL D 630     191.615  13.163  88.175  1.00  0.00           H  
ATOM   1562  N   ILE D 631     187.606  12.118  89.494  1.00 24.69           N  
ANISOU 1562  N   ILE D 631     3402   2343   3636  -1085     69  -1260       N  
ATOM   1563  CA  ILE D 631     186.508  12.721  90.241  1.00 24.54           C  
ANISOU 1563  CA  ILE D 631     3434   2304   3585  -1096     42  -1222       C  
ATOM   1564  C   ILE D 631     186.307  12.115  91.623  1.00 37.01           C  
ANISOU 1564  C   ILE D 631     5016   3865   5180  -1069    -13  -1205       C  
ATOM   1565  O   ILE D 631     186.573  10.941  91.859  1.00 64.31           O  
ANISOU 1565  O   ILE D 631     8428   7331   8675  -1000    -31  -1209       O  
ATOM   1566  CB  ILE D 631     185.179  12.707  89.476  1.00 23.61           C  
ANISOU 1566  CB  ILE D 631     3320   2193   3458  -1029     54  -1187       C  
ATOM   1567  CG1 ILE D 631     184.729  11.275  89.188  1.00 22.49           C  
ANISOU 1567  CG1 ILE D 631     3124   2064   3358   -910     32  -1171       C  
ATOM   1568  CG2 ILE D 631     185.296  13.531  88.209  1.00 23.92           C  
ANISOU 1568  CG2 ILE D 631     3373   2245   3472  -1072    108  -1200       C  
ATOM   1569  CD1 ILE D 631     183.355  11.192  88.559  1.00 21.64           C  
ANISOU 1569  CD1 ILE D 631     3028   1958   3238   -849     23  -1130       C  
ATOM   1570  H   ILE D 631     187.488  11.198  89.095  1.00  0.00           H  
ATOM   1571  N   VAL D 632     185.844  12.958  92.532  1.00 31.07           N  
ANISOU 1571  N   VAL D 632     4316   3091   4397  -1127    -36  -1189       N  
ATOM   1572  CA  VAL D 632     185.682  12.633  93.932  1.00 24.87           C  
ANISOU 1572  CA  VAL D 632     3545   2285   3619  -1123    -89  -1174       C  
ATOM   1573  C   VAL D 632     184.350  13.235  94.367  1.00 47.54           C  
ANISOU 1573  C   VAL D 632     6455   5146   6463  -1116    -98  -1139       C  
ATOM   1574  O   VAL D 632     183.963  14.294  93.875  1.00 64.82           O  
ANISOU 1574  O   VAL D 632     8675   7339   8617  -1168    -63  -1138       O  
ATOM   1575  CB  VAL D 632     186.859  13.236  94.733  1.00 26.25           C  
ANISOU 1575  CB  VAL D 632     3743   2443   3786  -1237   -108  -1204       C  
ATOM   1576  CG1 VAL D 632     186.416  13.790  96.083  1.00 30.85           C  
ANISOU 1576  CG1 VAL D 632     4370   3001   4351  -1287   -145  -1188       C  
ATOM   1577  CG2 VAL D 632     187.964  12.220  94.887  1.00 26.29           C  
ANISOU 1577  CG2 VAL D 632     3707   2453   3830  -1216   -126  -1228       C  
ATOM   1578  H   VAL D 632     185.588  13.887  92.229  1.00  0.00           H  
ATOM   1579  N   VAL D 633     183.636  12.560  95.260  1.00 53.56           N  
ANISOU 1579  N   VAL D 633     7215   5896   7237  -1055   -143  -1111       N  
ATOM   1580  CA  VAL D 633     182.333  13.045  95.706  1.00 23.61           C  
ANISOU 1580  CA  VAL D 633     3454   2096   3423  -1043   -153  -1079       C  
ATOM   1581  C   VAL D 633     182.396  14.406  96.426  1.00 24.77           C  
ANISOU 1581  C   VAL D 633     3650   2229   3533  -1156   -139  -1092       C  
ATOM   1582  O   VAL D 633     183.332  14.706  97.172  1.00 25.78           O  
ANISOU 1582  O   VAL D 633     3793   2344   3658  -1236   -151  -1116       O  
ATOM   1583  CB  VAL D 633     181.596  11.992  96.565  1.00 22.73           C  
ANISOU 1583  CB  VAL D 633     3333   1977   3329   -959   -207  -1046       C  
ATOM   1584  CG1 VAL D 633     182.312  11.783  97.887  1.00 26.28           C  
ANISOU 1584  CG1 VAL D 633     3792   2404   3790   -997   -245  -1059       C  
ATOM   1585  CG2 VAL D 633     180.147  12.397  96.784  1.00 22.24           C  
ANISOU 1585  CG2 VAL D 633     3293   1911   3247   -932   -216  -1011       C  
ATOM   1586  H   VAL D 633     184.000  11.697  95.637  1.00  0.00           H  
ATOM   1587  N   GLY D 634     181.388  15.224  96.146  1.00 25.48           N  
ANISOU 1587  N   GLY D 634     3768   2324   3588  -1168   -110  -1073       N  
ATOM   1588  CA  GLY D 634     181.280  16.612  96.572  1.00 25.71           C  
ANISOU 1588  CA  GLY D 634     3856   2351   3562  -1279    -80  -1079       C  
ATOM   1589  C   GLY D 634     180.349  17.023  97.706  1.00 33.23           C  
ANISOU 1589  C   GLY D 634     4843   3293   4489  -1295    -92  -1058       C  
ATOM   1590  O   GLY D 634     179.887  18.151  97.697  1.00 63.92           O  
ANISOU 1590  O   GLY D 634     8782   7184   8319  -1366    -57  -1052       O  
ATOM   1591  H   GLY D 634     180.632  14.851  95.590  1.00  0.00           H  
ATOM   1592  N   PRO D 635     180.030  16.128  98.656  1.00 35.46           N  
ANISOU 1592  N   PRO D 635     5102   3563   4809  -1231   -140  -1047       N  
ATOM   1593  CA  PRO D 635     178.791  16.229  99.449  1.00 27.18           C  
ANISOU 1593  CA  PRO D 635     4070   2510   3747  -1203   -150  -1019       C  
ATOM   1594  C   PRO D 635     178.508  17.612 100.051  1.00 25.88           C  
ANISOU 1594  C   PRO D 635     3976   2344   3511  -1317   -114  -1019       C  
ATOM   1595  O   PRO D 635     177.344  17.967 100.261  1.00 25.51           O  
ANISOU 1595  O   PRO D 635     3952   2303   3439  -1300   -103   -995       O  
ATOM   1596  CB  PRO D 635     179.015  15.227 100.589  1.00 24.59           C  
ANISOU 1596  CB  PRO D 635     3715   2164   3463  -1159   -208  -1019       C  
ATOM   1597  CG  PRO D 635     180.233  14.454 100.227  1.00 24.64           C  
ANISOU 1597  CG  PRO D 635     3688   2167   3508  -1143   -231  -1040       C  
ATOM   1598  CD  PRO D 635     181.049  15.324  99.349  1.00 37.16           C  
ANISOU 1598  CD  PRO D 635     5292   3763   5063  -1228   -183  -1065       C  
ATOM   1599  N   VAL D 700     182.501  26.622  84.785  1.00 30.84           N  
ANISOU 1599  N   VAL D 700     4831   3137   3750  -1913    394  -1142       N  
ATOM   1600  CA  VAL D 700     183.201  25.719  83.886  1.00 30.31           C  
ANISOU 1600  CA  VAL D 700     4705   3082   3729  -1856    412  -1163       C  
ATOM   1601  C   VAL D 700     182.267  24.580  83.498  1.00 28.70           C  
ANISOU 1601  C   VAL D 700     4450   2880   3574  -1709    419  -1144       C  
ATOM   1602  O   VAL D 700     181.310  24.272  84.215  1.00 50.77           O  
ANISOU 1602  O   VAL D 700     7243   5666   6380  -1652    396  -1119       O  
ATOM   1603  CB  VAL D 700     184.477  25.139  84.524  1.00 30.87           C  
ANISOU 1603  CB  VAL D 700     4742   3152   3835  -1886    380  -1191       C  
ATOM   1604  CG1 VAL D 700     185.577  26.183  84.541  1.00 32.54           C  
ANISOU 1604  CG1 VAL D 700     4993   3367   4002  -2038    369  -1210       C  
ATOM   1605  CG2 VAL D 700     184.192  24.623  85.924  1.00 32.92           C  
ANISOU 1605  CG2 VAL D 700     4993   3396   4120  -1856    337  -1180       C  
ATOM   1606  H   VAL D 700     181.676  27.202  84.839  1.00  0.00           H  
ATOM   1607  N   LEU D 701     182.532  23.983  82.345  1.00 28.13           N  
ANISOU 1607  N   LEU D 701     4338   2821   3530  -1656    446  -1155       N  
ATOM   1608  CA  LEU D 701     181.769  22.844  81.875  1.00 26.75           C  
ANISOU 1608  CA  LEU D 701     4112   2648   3404  -1526    442  -1136       C  
ATOM   1609  C   LEU D 701     182.465  21.557  82.274  1.00 26.34           C  
ANISOU 1609  C   LEU D 701     3995   2594   3417  -1464    414  -1153       C  
ATOM   1610  O   LEU D 701     183.598  21.307  81.866  1.00 40.65           O  
ANISOU 1610  O   LEU D 701     5783   4417   5247  -1489    429  -1186       O  
ATOM   1611  CB  LEU D 701     181.648  22.882  80.356  1.00 26.41           C  
ANISOU 1611  CB  LEU D 701     4065   2617   3354  -1504    484  -1136       C  
ATOM   1612  CG  LEU D 701     181.070  24.152  79.743  1.00 26.85           C  
ANISOU 1612  CG  LEU D 701     4183   2675   3344  -1567    516  -1122       C  
ATOM   1613  CD1 LEU D 701     180.968  23.997  78.242  1.00 35.78           C  
ANISOU 1613  CD1 LEU D 701     5304   3817   4475  -1534    554  -1121       C  
ATOM   1614  CD2 LEU D 701     179.714  24.456  80.352  1.00 26.42           C  
ANISOU 1614  CD2 LEU D 701     4158   2610   3270  -1539    495  -1084       C  
ATOM   1615  H   LEU D 701     183.290  24.333  81.776  1.00  0.00           H  
ATOM   1616  N   LEU D 702     181.790  20.743  83.076  1.00 25.56           N  
ANISOU 1616  N   LEU D 702     3871   2486   3354  -1385    372  -1132       N  
ATOM   1617  CA  LEU D 702     182.261  19.398  83.352  1.00 24.99           C  
ANISOU 1617  CA  LEU D 702     3736   2413   3346  -1309    340  -1143       C  
ATOM   1618  C   LEU D 702     181.628  18.434  82.365  1.00 23.89           C  
ANISOU 1618  C   LEU D 702     3557   2278   3243  -1203    334  -1125       C  
ATOM   1619  O   LEU D 702     180.448  18.564  82.015  1.00 23.32           O  
ANISOU 1619  O   LEU D 702     3502   2202   3155  -1164    327  -1091       O  
ATOM   1620  CB  LEU D 702     181.956  18.983  84.789  1.00 26.64           C  
ANISOU 1620  CB  LEU D 702     3940   2607   3575  -1284    289  -1130       C  
ATOM   1621  CG  LEU D 702     182.776  19.697  85.867  1.00 34.74           C  
ANISOU 1621  CG  LEU D 702     4999   3624   4575  -1388    280  -1150       C  
ATOM   1622  CD1 LEU D 702     182.523  19.091  87.239  1.00 35.56           C  
ANISOU 1622  CD1 LEU D 702     5091   3712   4707  -1352    228  -1138       C  
ATOM   1623  CD2 LEU D 702     184.258  19.676  85.530  1.00 30.21           C  
ANISOU 1623  CD2 LEU D 702     4409   3059   4011  -1447    296  -1191       C  
ATOM   1624  H   LEU D 702     180.933  21.065  83.502  1.00  0.00           H  
ATOM   1625  N   ASN D 703     182.433  17.480  81.906  1.00 23.69           N  
ANISOU 1625  N   ASN D 703     3480   2259   3261  -1162    333  -1149       N  
ATOM   1626  CA  ASN D 703     182.002  16.490  80.928  1.00 22.81           C  
ANISOU 1626  CA  ASN D 703     3333   2151   3184  -1070    320  -1136       C  
ATOM   1627  C   ASN D 703     182.556  15.101  81.237  1.00 22.40           C  
ANISOU 1627  C   ASN D 703     3222   2098   3191  -1000    282  -1149       C  
ATOM   1628  O   ASN D 703     183.723  14.961  81.594  1.00 22.93           O  
ANISOU 1628  O   ASN D 703     3265   2172   3275  -1035    296  -1186       O  
ATOM   1629  CB  ASN D 703     182.416  16.932  79.523  1.00 23.11           C  
ANISOU 1629  CB  ASN D 703     3378   2200   3202  -1104    376  -1154       C  
ATOM   1630  CG  ASN D 703     182.258  15.835  78.492  1.00 31.91           C  
ANISOU 1630  CG  ASN D 703     4456   3313   4355  -1020    358  -1150       C  
ATOM   1631  ND2 ASN D 703     181.080  15.222  78.450  1.00 36.14           N  
ANISOU 1631  ND2 ASN D 703     4995   3834   4901   -942    302  -1110       N  
ATOM   1632  OD1 ASN D 703     183.188  15.540  77.744  1.00 29.29           O  
ANISOU 1632  OD1 ASN D 703     4098   2992   4040  -1028    389  -1183       O  
ATOM   1633  H   ASN D 703     183.382  17.440  82.250  1.00  0.00           H  
ATOM   1634 HD21 ASN D 703     180.920  14.481  77.782  1.00  0.00           H  
ATOM   1635 HD22 ASN D 703     180.345  15.497  79.086  1.00  0.00           H  
ATOM   1636  N   ARG D 704     181.713  14.082  81.116  1.00 21.52           N  
ANISOU 1636  N   ARG D 704     3092   1977   3106   -906    228  -1120       N  
ATOM   1637  CA  ARG D 704     182.154  12.702  81.294  1.00 21.12           C  
ANISOU 1637  CA  ARG D 704     2990   1928   3106   -836    189  -1129       C  
ATOM   1638  C   ARG D 704     181.768  11.837  80.103  1.00 20.58           C  
ANISOU 1638  C   ARG D 704     2911   1855   3054   -766    164  -1119       C  
ATOM   1639  O   ARG D 704     180.608  11.810  79.693  1.00 49.54           O  
ANISOU 1639  O   ARG D 704     6612   5509   6702   -729    128  -1080       O  
ATOM   1640  CB  ARG D 704     181.570  12.093  82.565  1.00 20.66           C  
ANISOU 1640  CB  ARG D 704     2929   1860   3062   -790    128  -1103       C  
ATOM   1641  CG  ARG D 704     181.998  10.656  82.786  1.00 20.28           C  
ANISOU 1641  CG  ARG D 704     2829   1816   3060   -720     90  -1112       C  
ATOM   1642  CD  ARG D 704     181.176   9.967  83.865  1.00 19.70           C  
ANISOU 1642  CD  ARG D 704     2757   1735   2992   -665     28  -1076       C  
ATOM   1643  NE  ARG D 704     181.447   8.534  83.904  1.00 19.30           N  
ANISOU 1643  NE  ARG D 704     2656   1694   2983   -593     -5  -1082       N  
ATOM   1644  CZ  ARG D 704     180.788   7.634  83.183  1.00 20.76           C  
ANISOU 1644  CZ  ARG D 704     2838   1877   3171   -525    -44  -1061       C  
ATOM   1645  NH1 ARG D 704     179.812   8.024  82.374  1.00 64.17           N1+
ANISOU 1645  NH1 ARG D 704     8390   7360   8631   -522    -57  -1030       N1+
ATOM   1646  NH2 ARG D 704     181.102   6.346  83.270  1.00 18.53           N  
ANISOU 1646  NH2 ARG D 704     2501   1608   2933   -462    -73  -1073       N  
ATOM   1647  H   ARG D 704     180.745  14.266  80.896  1.00  0.00           H  
ATOM   1648  HE  ARG D 704     182.180   8.206  84.516  1.00  0.00           H  
ATOM   1649 HH11 ARG D 704     179.309   7.342  81.825  1.00  0.00           H  
ATOM   1650 HH12 ARG D 704     179.572   9.003  82.307  1.00  0.00           H  
ATOM   1651 HH21 ARG D 704     181.845   6.048  83.886  1.00  0.00           H  
ATOM   1652 HH22 ARG D 704     180.598   5.665  82.720  1.00  0.00           H  
ATOM   1653  N   ALA D 705     182.748  11.125  79.560  1.00 20.74           N  
ANISOU 1653  N   ALA D 705     2889   1884   3107   -750    177  -1154       N  
ATOM   1654  CA  ALA D 705     182.521  10.249  78.419  1.00 20.40           C  
ANISOU 1654  CA  ALA D 705     2843   1831   3076   -689    148  -1150       C  
ATOM   1655  C   ALA D 705     182.052   8.866  78.871  1.00 19.81           C  
ANISOU 1655  C   ALA D 705     2754   1747   3026   -602     71  -1129       C  
ATOM   1656  O   ALA D 705     182.475   8.376  79.914  1.00 20.42           O  
ANISOU 1656  O   ALA D 705     2790   1836   3131   -589     60  -1139       O  
ATOM   1657  CB  ALA D 705     183.785  10.145  77.578  1.00 46.91           C  
ANISOU 1657  CB  ALA D 705     6166   5203   6456   -714    199  -1200       C  
ATOM   1658  H   ALA D 705     183.678  11.193  79.949  1.00  0.00           H  
ATOM   1659  N   PRO D 706     181.167   8.230  78.089  1.00 19.40           N  
ANISOU 1659  N   PRO D 706     2742   1674   2956   -546     16  -1100       N  
ATOM   1660  CA  PRO D 706     180.578   8.744  76.846  1.00 20.69           C  
ANISOU 1660  CA  PRO D 706     2962   1818   3083   -555     17  -1085       C  
ATOM   1661  C   PRO D 706     179.514   9.806  77.116  1.00 19.25           C  
ANISOU 1661  C   PRO D 706     2819   1630   2864   -584     20  -1048       C  
ATOM   1662  O   PRO D 706     178.815   9.719  78.125  1.00 24.30           O  
ANISOU 1662  O   PRO D 706     3465   2269   3497   -566    -16  -1018       O  
ATOM   1663  CB  PRO D 706     179.924   7.498  76.239  1.00 24.30           C  
ANISOU 1663  CB  PRO D 706     3462   2247   3526   -479    -59  -1063       C  
ATOM   1664  CG  PRO D 706     179.545   6.684  77.415  1.00 18.66           C  
ANISOU 1664  CG  PRO D 706     2723   1542   2824   -438    -99  -1043       C  
ATOM   1665  CD  PRO D 706     180.650   6.891  78.423  1.00 18.92           C  
ANISOU 1665  CD  PRO D 706     2679   1606   2905   -470    -54  -1079       C  
ATOM   1666  N   THR D 707     179.367  10.782  76.228  1.00 19.51           N  
ANISOU 1666  N   THR D 707     2878   1662   2873   -627     63  -1050       N  
ATOM   1667  CA  THR D 707     178.307  11.736  76.445  1.00 19.35           C  
ANISOU 1667  CA  THR D 707     2892   1640   2820   -649     65  -1016       C  
ATOM   1668  C   THR D 707     177.130  11.173  75.671  1.00 18.87           C  
ANISOU 1668  C   THR D 707     2881   1549   2740   -585    -12   -980       C  
ATOM   1669  O   THR D 707     177.047  11.293  74.450  1.00 19.02           O  
ANISOU 1669  O   THR D 707     2927   1554   2746   -584     -7   -985       O  
ATOM   1670  CB  THR D 707     178.701  13.092  75.832  1.00 19.92           C  
ANISOU 1670  CB  THR D 707     2974   1728   2865   -733    156  -1036       C  
ATOM   1671  CG2 THR D 707     177.711  14.185  76.215  1.00 19.87           C  
ANISOU 1671  CG2 THR D 707     3002   1725   2820   -768    171  -1006       C  
ATOM   1672  OG1 THR D 707     180.019  13.454  76.270  1.00 20.51           O  
ANISOU 1672  OG1 THR D 707     3014   1826   2952   -794    221  -1078       O  
ATOM   1673  H   THR D 707     179.977  10.854  75.427  1.00  0.00           H  
ATOM   1674  HG1 THR D 707     180.600  13.528  75.510  1.00  0.00           H  
ATOM   1675  N   LEU D 708     176.187  10.611  76.418  1.00 18.34           N  
ANISOU 1675  N   LEU D 708     2834   1469   2666   -535    -84   -943       N  
ATOM   1676  CA  LEU D 708     175.037   9.932  75.838  1.00 17.91           C  
ANISOU 1676  CA  LEU D 708     2843   1381   2581   -473   -169   -905       C  
ATOM   1677  C   LEU D 708     173.895  10.873  75.474  1.00 17.76           C  
ANISOU 1677  C   LEU D 708     2841   1358   2550   -478   -177   -883       C  
ATOM   1678  O   LEU D 708     173.269  10.738  74.423  1.00 33.20           O  
ANISOU 1678  O   LEU D 708     4830   3289   4495   -446   -219   -875       O  
ATOM   1679  CB  LEU D 708     174.583   8.787  76.741  1.00 17.44           C  
ANISOU 1679  CB  LEU D 708     2813   1317   2497   -433   -215   -872       C  
ATOM   1680  CG  LEU D 708     175.667   7.719  76.920  1.00 17.60           C  
ANISOU 1680  CG  LEU D 708     2792   1352   2545   -420   -193   -905       C  
ATOM   1681  CD1 LEU D 708     175.160   6.517  77.717  1.00 17.16           C  
ANISOU 1681  CD1 LEU D 708     2715   1314   2491   -380   -203   -889       C  
ATOM   1682  CD2 LEU D 708     176.216   7.284  75.567  1.00 18.53           C  
ANISOU 1682  CD2 LEU D 708     2937   1448   2656   -409   -193   -931       C  
ATOM   1683  H   LEU D 708     176.270  10.656  77.424  1.00  0.00           H  
ATOM   1684  N   HIS D 709     173.631  11.818  76.371  1.00 17.76           N  
ANISOU 1684  N   HIS D 709     2815   1382   2553   -520   -133   -877       N  
ATOM   1685  CA  HIS D 709     172.636  12.857  76.153  1.00 17.71           C  
ANISOU 1685  CA  HIS D 709     2819   1381   2528   -543   -110   -860       C  
ATOM   1686  C   HIS D 709     173.237  14.171  76.632  1.00 18.23           C  
ANISOU 1686  C   HIS D 709     2876   1476   2573   -636     -5   -877       C  
ATOM   1687  O   HIS D 709     174.384  14.190  77.075  1.00 18.61           O  
ANISOU 1687  O   HIS D 709     2900   1537   2633   -672     37   -906       O  
ATOM   1688  CB  HIS D 709     171.312  12.529  76.861  1.00 20.82           C  
ANISOU 1688  CB  HIS D 709     3218   1766   2929   -488   -187   -825       C  
ATOM   1689  CG  HIS D 709     171.453  12.191  78.315  1.00 19.54           C  
ANISOU 1689  CG  HIS D 709     3043   1609   2774   -483   -208   -815       C  
ATOM   1690  CD2 HIS D 709     170.569  11.655  79.189  1.00 17.76           C  
ANISOU 1690  CD2 HIS D 709     2817   1389   2541   -433   -267   -773       C  
ATOM   1691  ND1 HIS D 709     172.614  12.405  79.028  1.00 26.58           N  
ANISOU 1691  ND1 HIS D 709     3909   2518   3671   -532   -149   -841       N  
ATOM   1692  CE1 HIS D 709     172.439  12.016  80.279  1.00 17.10           C  
ANISOU 1692  CE1 HIS D 709     2704   1318   2476   -515   -181   -826       C  
ATOM   1693  NE2 HIS D 709     171.206  11.559  80.405  1.00 16.55           N  
ANISOU 1693  NE2 HIS D 709     2659   1238   2391   -460   -251   -783       N  
ATOM   1694  H   HIS D 709     174.143  11.815  77.241  1.00  0.00           H  
ATOM   1695  HE2 HIS D 709     170.797  11.198  81.255  1.00  0.00           H  
ATOM   1696  N   ARG D 710     172.483  15.263  76.559  1.00 18.31           N  
ANISOU 1696  N   ARG D 710     2912   1496   2548   -676     35   -860       N  
ATOM   1697  CA  ARG D 710     173.066  16.582  76.794  1.00 18.96           C  
ANISOU 1697  CA  ARG D 710     3010   1600   2592   -771    130   -876       C  
ATOM   1698  C   ARG D 710     173.588  16.790  78.208  1.00 19.21           C  
ANISOU 1698  C   ARG D 710     3025   1641   2633   -803    143   -890       C  
ATOM   1699  O   ARG D 710     174.393  17.680  78.448  1.00 19.89           O  
ANISOU 1699  O   ARG D 710     3123   1741   2694   -882    210   -915       O  
ATOM   1700  CB  ARG D 710     172.093  17.701  76.416  1.00 19.03           C  
ANISOU 1700  CB  ARG D 710     3065   1614   2550   -808    163   -852       C  
ATOM   1701  CG  ARG D 710     170.973  17.969  77.402  1.00 18.71           C  
ANISOU 1701  CG  ARG D 710     3035   1574   2501   -794    134   -823       C  
ATOM   1702  CD  ARG D 710     170.044  19.017  76.819  1.00 18.80           C  
ANISOU 1702  CD  ARG D 710     3095   1590   2459   -828    167   -799       C  
ATOM   1703  NE  ARG D 710     168.903  19.327  77.674  1.00 18.52           N  
ANISOU 1703  NE  ARG D 710     3071   1555   2410   -817    143   -771       N  
ATOM   1704  CZ  ARG D 710     167.888  20.102  77.300  1.00 24.84           C  
ANISOU 1704  CZ  ARG D 710     3913   2358   3167   -833    157   -745       C  
ATOM   1705  NH1 ARG D 710     167.874  20.640  76.085  1.00 18.70           N1+
ANISOU 1705  NH1 ARG D 710     3170   1581   2355   -861    193   -742       N1+
ATOM   1706  NH2 ARG D 710     166.885  20.339  78.135  1.00 48.42           N  
ANISOU 1706  NH2 ARG D 710     6907   5345   6143   -822    136   -721       N  
ATOM   1707  H   ARG D 710     171.501  15.181  76.340  1.00  0.00           H  
ATOM   1708  HE  ARG D 710     168.882  18.931  78.603  1.00  0.00           H  
ATOM   1709 HH11 ARG D 710     167.103  21.227  75.802  1.00  0.00           H  
ATOM   1710 HH12 ARG D 710     168.635  20.462  75.445  1.00  0.00           H  
ATOM   1711 HH21 ARG D 710     166.890  19.932  79.059  1.00  0.00           H  
ATOM   1712 HH22 ARG D 710     166.116  20.927  77.847  1.00  0.00           H  
ATOM   1713  N   LEU D 711     173.160  15.950  79.139  1.00 23.96           N  
ANISOU 1713  N   LEU D 711     3604   2234   3266   -744     75   -875       N  
ATOM   1714  CA  LEU D 711     173.548  16.123  80.533  1.00 20.98           C  
ANISOU 1714  CA  LEU D 711     3215   1862   2895   -772     82   -885       C  
ATOM   1715  C   LEU D 711     174.901  15.485  80.832  1.00 32.67           C  
ANISOU 1715  C   LEU D 711     4661   3345   4407   -776     88   -918       C  
ATOM   1716  O   LEU D 711     175.372  15.496  81.969  1.00 77.22           O  
ANISOU 1716  O   LEU D 711    10292   8990  10059   -798     88   -930       O  
ATOM   1717  CB  LEU D 711     172.451  15.626  81.471  1.00 21.28           C  
ANISOU 1717  CB  LEU D 711     3248   1891   2948   -714     13   -853       C  
ATOM   1718  CG  LEU D 711     171.230  16.547  81.388  1.00 18.27           C  
ANISOU 1718  CG  LEU D 711     2900   1513   2529   -732     28   -826       C  
ATOM   1719  CD1 LEU D 711     169.953  15.766  81.147  1.00 17.49           C  
ANISOU 1719  CD1 LEU D 711     2793   1402   2450   -648    -51   -794       C  
ATOM   1720  CD2 LEU D 711     171.120  17.412  82.633  1.00 18.66           C  
ANISOU 1720  CD2 LEU D 711     2969   1568   2554   -788     58   -827       C  
ATOM   1721  H   LEU D 711     172.558  15.181  78.880  1.00  0.00           H  
ATOM   1722  N   GLY D 712     175.516  14.927  79.794  1.00 19.23           N  
ANISOU 1722  N   GLY D 712     2943   1642   2720   -758     92   -935       N  
ATOM   1723  CA  GLY D 712     176.892  14.473  79.871  1.00 19.59           C  
ANISOU 1723  CA  GLY D 712     2956   1695   2793   -773    115   -973       C  
ATOM   1724  C   GLY D 712     177.835  15.657  79.992  1.00 20.47           C  
ANISOU 1724  C   GLY D 712     3078   1822   2877   -873    197  -1006       C  
ATOM   1725  O   GLY D 712     179.002  15.512  80.368  1.00 20.92           O  
ANISOU 1725  O   GLY D 712     3110   1887   2952   -903    219  -1040       O  
ATOM   1726  H   GLY D 712     175.011  14.816  78.927  1.00  0.00           H  
ATOM   1727  N   ILE D 713     177.326  16.835  79.650  1.00 20.76           N  
ANISOU 1727  N   ILE D 713     3159   1864   2867   -928    239   -996       N  
ATOM   1728  CA  ILE D 713     178.020  18.078  79.931  1.00 21.68           C  
ANISOU 1728  CA  ILE D 713     3305   1991   2942  -1030    303  -1020       C  
ATOM   1729  C   ILE D 713     177.112  18.946  80.784  1.00 21.79           C  
ANISOU 1729  C   ILE D 713     3361   2001   2919  -1062    299   -996       C  
ATOM   1730  O   ILE D 713     175.940  19.129  80.455  1.00 36.04           O  
ANISOU 1730  O   ILE D 713     5186   3801   4705  -1032    285   -963       O  
ATOM   1731  CB  ILE D 713     178.384  18.840  78.648  1.00 26.52           C  
ANISOU 1731  CB  ILE D 713     3944   2614   3520  -1084    364  -1035       C  
ATOM   1732  CG1 ILE D 713     179.228  17.960  77.727  1.00 22.02           C  
ANISOU 1732  CG1 ILE D 713     3332   2047   2987  -1051    370  -1059       C  
ATOM   1733  CG2 ILE D 713     179.141  20.117  78.984  1.00 29.85           C  
ANISOU 1733  CG2 ILE D 713     4403   3043   3894  -1197    417  -1060       C  
ATOM   1734  CD1 ILE D 713     179.766  18.691  76.517  1.00 45.10           C  
ANISOU 1734  CD1 ILE D 713     6278   4981   5878  -1110    435  -1079       C  
ATOM   1735  H   ILE D 713     176.432  16.867  79.182  1.00  0.00           H  
ATOM   1736  N   GLN D 714     177.638  19.459  81.891  1.00 22.44           N  
ANISOU 1736  N   GLN D 714     3457   2082   2987  -1123    306  -1012       N  
ATOM   1737  CA  GLN D 714     176.873  20.383  82.729  1.00 22.72           C  
ANISOU 1737  CA  GLN D 714     3539   2112   2981  -1166    307   -994       C  
ATOM   1738  C   GLN D 714     177.767  21.503  83.244  1.00 23.93           C  
ANISOU 1738  C   GLN D 714     3735   2266   3091  -1282    342  -1022       C  
ATOM   1739  O   GLN D 714     178.978  21.341  83.330  1.00 43.86           O  
ANISOU 1739  O   GLN D 714     6242   4792   5629  -1318    351  -1055       O  
ATOM   1740  CB  GLN D 714     176.197  19.650  83.888  1.00 25.65           C  
ANISOU 1740  CB  GLN D 714     3889   2472   3384  -1104    249   -972       C  
ATOM   1741  CG  GLN D 714     175.074  18.723  83.458  1.00 23.96           C  
ANISOU 1741  CG  GLN D 714     3648   2254   3200  -1000    200   -937       C  
ATOM   1742  CD  GLN D 714     174.423  17.999  84.617  1.00 21.49           C  
ANISOU 1742  CD  GLN D 714     3316   1932   2918   -942    139   -917       C  
ATOM   1743  NE2 GLN D 714     174.171  16.710  84.440  1.00 19.70           N  
ANISOU 1743  NE2 GLN D 714     3049   1700   2737   -850     79   -903       N  
ATOM   1744  OE1 GLN D 714     174.152  18.593  85.663  1.00 33.22           O  
ANISOU 1744  OE1 GLN D 714     4827   3415   4382   -981    142   -913       O  
ATOM   1745  H   GLN D 714     178.579  19.208  82.158  1.00  0.00           H  
ATOM   1746 HE21 GLN D 714     174.411  16.264  83.566  1.00  0.00           H  
ATOM   1747 HE22 GLN D 714     173.739  16.174  85.179  1.00  0.00           H  
ATOM   1748  N   ALA D 715     177.170  22.641  83.579  1.00 24.42           N  
ANISOU 1748  N   ALA D 715     3855   2326   3098  -1344    358  -1009       N  
ATOM   1749  CA  ALA D 715     177.941  23.801  84.019  1.00 25.71           C  
ANISOU 1749  CA  ALA D 715     4070   2487   3212  -1466    381  -1032       C  
ATOM   1750  C   ALA D 715     177.921  23.962  85.536  1.00 31.57           C  
ANISOU 1750  C   ALA D 715     4830   3217   3948  -1499    350  -1031       C  
ATOM   1751  O   ALA D 715     176.885  23.799  86.179  1.00 25.60           O  
ANISOU 1751  O   ALA D 715     4077   2455   3196  -1454    327  -1004       O  
ATOM   1752  CB  ALA D 715     177.438  25.066  83.339  1.00 26.19           C  
ANISOU 1752  CB  ALA D 715     4190   2552   3209  -1529    418  -1022       C  
ATOM   1753  H   ALA D 715     176.163  22.706  83.529  1.00  0.00           H  
ATOM   1754  N   PHE D 716     179.079  24.283  86.101  1.00 28.02           N  
ANISOU 1754  N   PHE D 716     4393   2763   3489  -1584    346  -1060       N  
ATOM   1755  CA  PHE D 716     179.203  24.446  87.542  1.00 27.76           C  
ANISOU 1755  CA  PHE D 716     4382   2717   3449  -1628    313  -1061       C  
ATOM   1756  C   PHE D 716     180.042  25.672  87.866  1.00 32.39           C  
ANISOU 1756  C   PHE D 716     5028   3299   3978  -1773    318  -1080       C  
ATOM   1757  O   PHE D 716     180.974  26.000  87.139  1.00 39.49           O  
ANISOU 1757  O   PHE D 716     5931   4207   4867  -1831    335  -1102       O  
ATOM   1758  CB  PHE D 716     179.881  23.223  88.161  1.00 27.40           C  
ANISOU 1758  CB  PHE D 716     4278   2666   3465  -1573    278  -1075       C  
ATOM   1759  CG  PHE D 716     179.121  21.946  87.983  1.00 25.95           C  
ANISOU 1759  CG  PHE D 716     4036   2484   3340  -1437    257  -1054       C  
ATOM   1760  CD1 PHE D 716     178.243  21.508  88.962  1.00 32.32           C  
ANISOU 1760  CD1 PHE D 716     4835   3281   4163  -1383    221  -1030       C  
ATOM   1761  CD2 PHE D 716     179.296  21.171  86.849  1.00 25.93           C  
ANISOU 1761  CD2 PHE D 716     3985   2492   3374  -1367    267  -1059       C  
ATOM   1762  CE1 PHE D 716     177.545  20.330  88.807  1.00 30.42           C  
ANISOU 1762  CE1 PHE D 716     4542   3041   3974  -1264    189  -1009       C  
ATOM   1763  CE2 PHE D 716     178.598  19.992  86.686  1.00 28.57           C  
ANISOU 1763  CE2 PHE D 716     4269   2826   3759  -1249    235  -1037       C  
ATOM   1764  CZ  PHE D 716     177.721  19.572  87.667  1.00 38.49           C  
ANISOU 1764  CZ  PHE D 716     5521   4073   5031  -1199    193  -1012       C  
ATOM   1765  H   PHE D 716     179.892  24.417  85.517  1.00  0.00           H  
ATOM   1766  N   GLY D 723     194.396  19.783  96.365  1.00 38.41           N  
ANISOU 1766  N   GLY D 723     5457   4017   5118  -2347   -237  -1304       N  
ATOM   1767  CA  GLY D 723     194.432  18.420  95.868  1.00 36.89           C  
ANISOU 1767  CA  GLY D 723     5203   3817   4997  -2192   -224  -1326       C  
ATOM   1768  C   GLY D 723     194.279  18.369  94.364  1.00 41.64           C  
ANISOU 1768  C   GLY D 723     5786   4436   5599  -2127   -163  -1339       C  
ATOM   1769  O   GLY D 723     194.013  19.387  93.723  1.00 41.80           O  
ANISOU 1769  O   GLY D 723     5844   4470   5569  -2190   -130  -1331       O  
ATOM   1770  H   GLY D 723     195.012  20.258  97.009  1.00  0.00           H  
ATOM   1771  N   GLN D 724     194.474  17.185  93.798  1.00 46.50           N  
ANISOU 1771  N   GLN D 724     6345   5054   6269  -2007   -148  -1359       N  
ATOM   1772  CA  GLN D 724     194.450  17.019  92.348  1.00 39.27           C  
ANISOU 1772  CA  GLN D 724     5405   4160   5355  -1946    -86  -1375       C  
ATOM   1773  C   GLN D 724     193.123  16.524  91.760  1.00 33.00           C  
ANISOU 1773  C   GLN D 724     4607   3364   4568  -1794    -31  -1364       C  
ATOM   1774  O   GLN D 724     193.023  16.321  90.554  1.00 50.34           O  
ANISOU 1774  O   GLN D 724     6779   5579   6768  -1737     23  -1376       O  
ATOM   1775  CB  GLN D 724     195.611  16.126  91.905  1.00 39.78           C  
ANISOU 1775  CB  GLN D 724     5408   4241   5466  -1930    -95  -1406       C  
ATOM   1776  CG  GLN D 724     196.919  16.458  92.602  1.00 41.82           C  
ANISOU 1776  CG  GLN D 724     5657   4505   5729  -2080   -166  -1409       C  
ATOM   1777  CD  GLN D 724     198.127  16.224  91.725  1.00 47.31           C  
ANISOU 1777  CD  GLN D 724     6300   5231   6443  -2124   -163  -1435       C  
ATOM   1778  NE2 GLN D 724     198.014  16.587  90.454  1.00 49.65           N  
ANISOU 1778  NE2 GLN D 724     6597   5548   6718  -2113   -102  -1447       N  
ATOM   1779  OE1 GLN D 724     199.160  15.732  92.185  1.00 51.72           O  
ANISOU 1779  OE1 GLN D 724     6817   5797   7037  -2172   -217  -1444       O  
ATOM   1780  H   GLN D 724     194.643  16.380  94.384  1.00  0.00           H  
ATOM   1781 HE21 GLN D 724     198.791  16.459  89.821  1.00  0.00           H  
ATOM   1782 HE22 GLN D 724     197.151  16.991  90.119  1.00  0.00           H  
ATOM   1783  N   SER D 725     192.109  16.329  92.600  1.00 31.71           N  
ANISOU 1783  N   SER D 725     4463   3180   4406  -1734    -47  -1338       N  
ATOM   1784  CA  SER D 725     190.837  15.769  92.136  1.00 30.12           C  
ANISOU 1784  CA  SER D 725     4248   2980   4215  -1595    -11  -1318       C  
ATOM   1785  C   SER D 725     189.711  16.787  91.963  1.00 30.04           C  
ANISOU 1785  C   SER D 725     4290   2968   4156  -1615     17  -1292       C  
ATOM   1786  O   SER D 725     189.551  17.696  92.773  1.00 30.94           O  
ANISOU 1786  O   SER D 725     4455   3070   4231  -1706     -4  -1280       O  
ATOM   1787  CB  SER D 725     190.364  14.652  93.072  1.00 29.19           C  
ANISOU 1787  CB  SER D 725     4108   2847   4137  -1495    -50  -1303       C  
ATOM   1788  OG  SER D 725     191.223  13.530  93.004  1.00 31.32           O  
ANISOU 1788  OG  SER D 725     4323   3124   4452  -1446    -62  -1326       O  
ATOM   1789  H   SER D 725     192.218  16.571  93.574  1.00  0.00           H  
ATOM   1790  HG  SER D 725     191.944  13.640  93.628  1.00  0.00           H  
ATOM   1791  N   ILE D 726     188.926  16.612  90.904  1.00 29.00           N  
ANISOU 1791  N   ILE D 726     4144   2851   4025  -1532     63  -1282       N  
ATOM   1792  CA  ILE D 726     187.709  17.390  90.706  1.00 30.44           C  
ANISOU 1792  CA  ILE D 726     4368   3031   4166  -1528     87  -1254       C  
ATOM   1793  C   ILE D 726     186.644  16.858  91.654  1.00 28.09           C  
ANISOU 1793  C   ILE D 726     4071   2718   3885  -1450     54  -1223       C  
ATOM   1794  O   ILE D 726     186.529  15.650  91.837  1.00 56.33           O  
ANISOU 1794  O   ILE D 726     7601   6292   7509  -1350     30  -1218       O  
ATOM   1795  CB  ILE D 726     187.200  17.258  89.257  1.00 27.84           C  
ANISOU 1795  CB  ILE D 726     4018   2722   3838  -1461    139  -1250       C  
ATOM   1796  CG1 ILE D 726     188.232  17.811  88.275  1.00 39.42           C  
ANISOU 1796  CG1 ILE D 726     5486   4206   5286  -1540    176  -1281       C  
ATOM   1797  CG2 ILE D 726     185.876  17.979  89.077  1.00 27.46           C  
ANISOU 1797  CG2 ILE D 726     4010   2671   3751  -1451    158  -1217       C  
ATOM   1798  CD1 ILE D 726     187.867  17.599  86.832  1.00 41.22           C  
ANISOU 1798  CD1 ILE D 726     5689   4453   5520  -1476    227  -1282       C  
ATOM   1799  H   ILE D 726     189.181  15.918  90.215  1.00  0.00           H  
ATOM   1800  N   GLN D 727     185.874  17.747  92.272  1.00 28.20           N  
ANISOU 1800  N   GLN D 727     4136   2722   3857  -1498     51  -1202       N  
ATOM   1801  CA  GLN D 727     184.787  17.313  93.140  1.00 27.41           C  
ANISOU 1801  CA  GLN D 727     4037   2609   3769  -1427     22  -1172       C  
ATOM   1802  C   GLN D 727     183.446  17.478  92.440  1.00 26.47           C  
ANISOU 1802  C   GLN D 727     3925   2499   3635  -1361     49  -1143       C  
ATOM   1803  O   GLN D 727     183.092  18.577  92.014  1.00 26.94           O  
ANISOU 1803  O   GLN D 727     4028   2565   3644  -1424     85  -1138       O  
ATOM   1804  CB  GLN D 727     184.804  18.091  94.453  1.00 34.41           C  
ANISOU 1804  CB  GLN D 727     4975   3478   4620  -1522     -3  -1169       C  
ATOM   1805  CG  GLN D 727     186.126  18.003  95.189  1.00 33.79           C  
ANISOU 1805  CG  GLN D 727     4894   3390   4554  -1601    -38  -1195       C  
ATOM   1806  CD  GLN D 727     186.111  18.723  96.521  1.00 30.59           C  
ANISOU 1806  CD  GLN D 727     4541   2971   4112  -1699    -65  -1189       C  
ATOM   1807  NE2 GLN D 727     187.182  18.567  97.286  1.00 31.55           N  
ANISOU 1807  NE2 GLN D 727     4658   3082   4246  -1768   -106  -1206       N  
ATOM   1808  OE1 GLN D 727     185.148  19.408  96.862  1.00 31.39           O  
ANISOU 1808  OE1 GLN D 727     4686   3070   4171  -1717    -51  -1167       O  
ATOM   1809  H   GLN D 727     186.044  18.734  92.139  1.00  0.00           H  
ATOM   1810 HE21 GLN D 727     187.951  17.994  96.968  1.00  0.00           H  
ATOM   1811 HE22 GLN D 727     187.230  19.021  98.187  1.00  0.00           H  
ATOM   1812  N   LEU D 728     182.707  16.380  92.316  1.00 25.21           N  
ANISOU 1812  N   LEU D 728     3722   2340   3515  -1240     26  -1121       N  
ATOM   1813  CA  LEU D 728     181.416  16.393  91.640  1.00 24.29           C  
ANISOU 1813  CA  LEU D 728     3606   2233   3390  -1175     39  -1089       C  
ATOM   1814  C   LEU D 728     180.263  16.284  92.636  1.00 23.81           C  
ANISOU 1814  C   LEU D 728     3559   2160   3327  -1136      3  -1057       C  
ATOM   1815  O   LEU D 728     180.371  15.597  93.651  1.00 23.66           O  
ANISOU 1815  O   LEU D 728     3526   2129   3336  -1108    -41  -1054       O  
ATOM   1816  CB  LEU D 728     181.335  15.256  90.621  1.00 23.28           C  
ANISOU 1816  CB  LEU D 728     3425   2118   3302  -1073     34  -1083       C  
ATOM   1817  CG  LEU D 728     180.134  15.251  89.671  1.00 22.44           C  
ANISOU 1817  CG  LEU D 728     3319   2021   3187  -1014     42  -1052       C  
ATOM   1818  CD1 LEU D 728     180.167  16.445  88.727  1.00 23.21           C  
ANISOU 1818  CD1 LEU D 728     3450   2128   3240  -1084    101  -1062       C  
ATOM   1819  CD2 LEU D 728     180.092  13.951  88.894  1.00 26.32           C  
ANISOU 1819  CD2 LEU D 728     3761   2521   3717   -916     21  -1044       C  
ATOM   1820  H   LEU D 728     183.050  15.512  92.701  1.00  0.00           H  
ATOM   1821  N   HIS D 729     179.162  16.967  92.342  1.00 23.58           N  
ANISOU 1821  N   HIS D 729     3558   2136   3265  -1137     24  -1033       N  
ATOM   1822  CA  HIS D 729     177.999  16.949  93.215  1.00 23.14           C  
ANISOU 1822  CA  HIS D 729     3516   2072   3204  -1104     -4  -1003       C  
ATOM   1823  C   HIS D 729     177.299  15.605  93.095  1.00 21.89           C  
ANISOU 1823  C   HIS D 729     3310   1913   3092   -981    -56   -976       C  
ATOM   1824  O   HIS D 729     177.177  15.067  91.997  1.00 31.70           O  
ANISOU 1824  O   HIS D 729     4527   3167   4350   -925    -56   -968       O  
ATOM   1825  CB  HIS D 729     177.044  18.078  92.839  1.00 26.27           C  
ANISOU 1825  CB  HIS D 729     3958   2476   3547  -1144     35   -986       C  
ATOM   1826  CG  HIS D 729     176.012  18.374  93.881  1.00 23.19           C  
ANISOU 1826  CG  HIS D 729     3594   2079   3139  -1144     19   -963       C  
ATOM   1827  CD2 HIS D 729     175.900  19.400  94.757  1.00 27.59           C  
ANISOU 1827  CD2 HIS D 729     4208   2629   3645  -1233     37   -965       C  
ATOM   1828  ND1 HIS D 729     174.926  17.555  94.110  1.00 24.10           N  
ANISOU 1828  ND1 HIS D 729     3680   2193   3285  -1047    -23   -932       N  
ATOM   1829  CE1 HIS D 729     174.189  18.065  95.081  1.00 41.52           C  
ANISOU 1829  CE1 HIS D 729     5918   4394   5464  -1074    -23   -919       C  
ATOM   1830  NE2 HIS D 729     174.758  19.185  95.490  1.00 42.85           N  
ANISOU 1830  NE2 HIS D 729     6142   4559   5581  -1186     14   -938       N  
ATOM   1831  H   HIS D 729     179.132  17.512  91.492  1.00  0.00           H  
ATOM   1832  HE2 HIS D 729     174.410  19.786  96.223  1.00  0.00           H  
ATOM   1833  N   PRO D 730     176.845  15.046  94.227  1.00 23.13           N  
ANISOU 1833  N   PRO D 730     3612   1152   4025   -127   -511   -349       N  
ATOM   1834  CA  PRO D 730     176.183  13.736  94.202  1.00 22.64           C  
ANISOU 1834  CA  PRO D 730     3491   1136   3974   -149   -542   -311       C  
ATOM   1835  C   PRO D 730     174.960  13.681  93.278  1.00 25.79           C  
ANISOU 1835  C   PRO D 730     3855   1556   4388   -137   -522   -314       C  
ATOM   1836  O   PRO D 730     174.847  12.754  92.474  1.00 38.31           O  
ANISOU 1836  O   PRO D 730     5367   3188   6001   -142   -565   -282       O  
ATOM   1837  CB  PRO D 730     175.753  13.541  95.659  1.00 22.97           C  
ANISOU 1837  CB  PRO D 730     3590   1145   3992   -174   -513   -319       C  
ATOM   1838  CG  PRO D 730     176.755  14.308  96.436  1.00 23.48           C  
ANISOU 1838  CG  PRO D 730     3714   1167   4040   -171   -511   -343       C  
ATOM   1839  CD  PRO D 730     177.077  15.519  95.603  1.00 23.72           C  
ANISOU 1839  CD  PRO D 730     3765   1174   4075   -138   -483   -375       C  
ATOM   1840  N   LEU D 731     174.094  14.685  93.361  1.00 24.40           N  
ANISOU 1840  N   LEU D 731     3737   1341   4195   -118   -458   -355       N  
ATOM   1841  CA  LEU D 731     172.824  14.658  92.640  1.00 28.35           C  
ANISOU 1841  CA  LEU D 731     4210   1853   4708   -106   -440   -361       C  
ATOM   1842  C   LEU D 731     172.949  14.607  91.115  1.00 28.05           C  
ANISOU 1842  C   LEU D 731     4105   1854   4697    -86   -475   -349       C  
ATOM   1843  O   LEU D 731     172.014  14.182  90.434  1.00 36.18           O  
ANISOU 1843  O   LEU D 731     5086   2909   5752    -83   -487   -342       O  
ATOM   1844  CB  LEU D 731     171.938  15.833  93.056  1.00 28.72           C  
ANISOU 1844  CB  LEU D 731     4347   1843   4724    -84   -360   -410       C  
ATOM   1845  CG  LEU D 731     171.393  15.789  94.480  1.00 23.44           C  
ANISOU 1845  CG  LEU D 731     3740   1135   4032   -104   -315   -425       C  
ATOM   1846  CD1 LEU D 731     170.452  16.948  94.697  1.00 27.60           C  
ANISOU 1846  CD1 LEU D 731     4355   1603   4529    -72   -231   -473       C  
ATOM   1847  CD2 LEU D 731     170.689  14.475  94.756  1.00 23.10           C  
ANISOU 1847  CD2 LEU D 731     3639   1126   4013   -139   -342   -393       C  
ATOM   1848  H   LEU D 731     174.319  15.485  93.935  1.00  0.00           H  
ATOM   1849  N   VAL D 732     174.084  15.037  90.576  1.00 29.21           N  
ANISOU 1849  N   VAL D 732     4253   2002   4843    -74   -490   -348       N  
ATOM   1850  CA  VAL D 732     174.262  14.986  89.125  1.00 27.57           C  
ANISOU 1850  CA  VAL D 732     3991   1827   4659    -57   -518   -337       C  
ATOM   1851  C   VAL D 732     174.885  13.672  88.646  1.00 21.38           C  
ANISOU 1851  C   VAL D 732     3119   1099   3906    -75   -593   -291       C  
ATOM   1852  O   VAL D 732     174.913  13.398  87.437  1.00 21.10           O  
ANISOU 1852  O   VAL D 732     3032   1094   3892    -64   -622   -278       O  
ATOM   1853  CB  VAL D 732     175.086  16.180  88.589  1.00 22.26           C  
ANISOU 1853  CB  VAL D 732     3371   1116   3969    -33   -482   -362       C  
ATOM   1854  CG1 VAL D 732     174.446  17.496  89.002  1.00 22.91           C  
ANISOU 1854  CG1 VAL D 732     3560   1129   4015    -11   -395   -409       C  
ATOM   1855  CG2 VAL D 732     176.520  16.099  89.066  1.00 22.35           C  
ANISOU 1855  CG2 VAL D 732     3386   1122   3984    -46   -507   -351       C  
ATOM   1856  H   VAL D 732     174.821  15.398  91.165  1.00  0.00           H  
ATOM   1857  N   CYS D 733     175.356  12.853  89.589  1.00 21.33           N  
ANISOU 1857  N   CYS D 733     3107   1100   3897   -100   -620   -266       N  
ATOM   1858  CA  CYS D 733     176.049  11.616  89.232  1.00 20.97           C  
ANISOU 1858  CA  CYS D 733     3000   1096   3871   -115   -682   -221       C  
ATOM   1859  C   CYS D 733     175.227  10.753  88.289  1.00 20.68           C  
ANISOU 1859  C   CYS D 733     2902   1092   3862   -118   -707   -201       C  
ATOM   1860  O   CYS D 733     175.693  10.376  87.209  1.00 50.02           O  
ANISOU 1860  O   CYS D 733     6574   4837   7596   -110   -744   -183       O  
ATOM   1861  CB  CYS D 733     176.445  10.822  90.473  1.00 21.06           C  
ANISOU 1861  CB  CYS D 733     3030   1102   3869   -145   -697   -198       C  
ATOM   1862  SG  CYS D 733     177.935  11.445  91.268  1.00 21.34           S  
ANISOU 1862  SG  CYS D 733     3111   1113   3886   -143   -706   -207       S  
ATOM   1863  H   CYS D 733     175.232  13.091  90.563  1.00  0.00           H  
ATOM   1864  N   GLU D 734     173.989  10.487  88.687  1.00 24.57           N  
ANISOU 1864  N   GLU D 734     3399   1575   4362   -129   -683   -206       N  
ATOM   1865  CA  GLU D 734     173.068   9.702  87.876  1.00 20.63           C  
ANISOU 1865  CA  GLU D 734     2847   1096   3896   -133   -703   -191       C  
ATOM   1866  C   GLU D 734     173.010  10.184  86.428  1.00 28.02           C  
ANISOU 1866  C   GLU D 734     3748   2051   4848   -104   -721   -202       C  
ATOM   1867  O   GLU D 734     172.969   9.374  85.501  1.00 22.31           O  
ANISOU 1867  O   GLU D 734     2977   1352   4149   -107   -762   -178       O  
ATOM   1868  CB  GLU D 734     171.670   9.730  88.491  1.00 25.93           C  
ANISOU 1868  CB  GLU D 734     3532   1744   4576   -145   -663   -209       C  
ATOM   1869  CG  GLU D 734     170.608   9.065  87.646  1.00 27.20           C  
ANISOU 1869  CG  GLU D 734     3639   1916   4780   -148   -681   -200       C  
ATOM   1870  CD  GLU D 734     169.249   9.068  88.321  1.00 35.43           C  
ANISOU 1870  CD  GLU D 734     4692   2931   5838   -164   -638   -219       C  
ATOM   1871  OE1 GLU D 734     169.199   9.213  89.565  1.00 25.48           O  
ANISOU 1871  OE1 GLU D 734     3485   1644   4552   -183   -597   -227       O  
ATOM   1872  OE2 GLU D 734     168.233   8.929  87.603  1.00 35.14           O1-
ANISOU 1872  OE2 GLU D 734     4613   2897   5841   -158   -646   -226       O1-
ATOM   1873  H   GLU D 734     173.676  10.840  89.580  1.00  0.00           H  
ATOM   1874  N   ALA D 735     173.028  11.499  86.228  1.00 27.31           N  
ANISOU 1874  N   ALA D 735     3694   1941   4740    -78   -685   -239       N  
ATOM   1875  CA  ALA D 735     172.883  12.033  84.881  1.00 20.53           C  
ANISOU 1875  CA  ALA D 735     2818   1091   3890    -53   -690   -253       C  
ATOM   1876  C   ALA D 735     174.155  11.858  84.058  1.00 20.75           C  
ANISOU 1876  C   ALA D 735     2827   1140   3919    -49   -723   -233       C  
ATOM   1877  O   ALA D 735     174.095  11.696  82.838  1.00 35.14           O  
ANISOU 1877  O   ALA D 735     4618   2980   5755    -38   -748   -228       O  
ATOM   1878  CB  ALA D 735     172.467  13.487  84.927  1.00 24.63           C  
ANISOU 1878  CB  ALA D 735     3405   1570   4382    -27   -628   -298       C  
ATOM   1879  H   ALA D 735     173.142  12.127  87.011  1.00  0.00           H  
ATOM   1880  N   PHE D 736     175.305  11.887  84.724  1.00 23.39           N  
ANISOU 1880  N   PHE D 736     3182   1467   4237    -58   -723   -224       N  
ATOM   1881  CA  PHE D 736     176.573  11.689  84.034  1.00 20.22           C  
ANISOU 1881  CA  PHE D 736     2761   1082   3840    -55   -752   -206       C  
ATOM   1882  C   PHE D 736     176.871  10.196  83.920  1.00 19.95           C  
ANISOU 1882  C   PHE D 736     2677   1082   3821    -75   -810   -162       C  
ATOM   1883  O   PHE D 736     177.775   9.778  83.189  1.00 32.19           O  
ANISOU 1883  O   PHE D 736     4205   2650   5377    -75   -840   -143       O  
ATOM   1884  CB  PHE D 736     177.712  12.367  84.795  1.00 20.46           C  
ANISOU 1884  CB  PHE D 736     2834   1086   3854    -56   -730   -217       C  
ATOM   1885  CG  PHE D 736     177.752  13.859  84.641  1.00 20.87           C  
ANISOU 1885  CG  PHE D 736     2950   1091   3889    -36   -666   -259       C  
ATOM   1886  CD1 PHE D 736     178.217  14.437  83.475  1.00 20.95           C  
ANISOU 1886  CD1 PHE D 736     2968   1092   3902    -20   -647   -268       C  
ATOM   1887  CD2 PHE D 736     177.355  14.687  85.680  1.00 25.40           C  
ANISOU 1887  CD2 PHE D 736     3592   1621   4438    -34   -616   -288       C  
ATOM   1888  CE1 PHE D 736     178.270  15.812  83.341  1.00 23.20           C  
ANISOU 1888  CE1 PHE D 736     3333   1319   4165     -1   -574   -305       C  
ATOM   1889  CE2 PHE D 736     177.402  16.062  85.552  1.00 21.80           C  
ANISOU 1889  CE2 PHE D 736     3215   1108   3959    -14   -545   -326       C  
ATOM   1890  CZ  PHE D 736     177.861  16.624  84.383  1.00 21.92           C  
ANISOU 1890  CZ  PHE D 736     3243   1109   3977      2   -522   -334       C  
ATOM   1891  H   PHE D 736     175.300  12.048  85.721  1.00  0.00           H  
ATOM   1892  N   ASN D 737     176.093   9.401  84.646  1.00 19.97           N  
ANISOU 1892  N   ASN D 737     2675   1085   3827    -95   -816   -147       N  
ATOM   1893  CA  ASN D 737     176.418   8.006  84.891  1.00 19.90           C  
ANISOU 1893  CA  ASN D 737     2650   1089   3821   -120   -853   -106       C  
ATOM   1894  C   ASN D 737     177.801   7.919  85.526  1.00 19.90           C  
ANISOU 1894  C   ASN D 737     2668   1090   3804   -127   -866    -92       C  
ATOM   1895  O   ASN D 737     178.579   7.005  85.257  1.00 19.81           O  
ANISOU 1895  O   ASN D 737     2643   1093   3793   -138   -901    -60       O  
ATOM   1896  CB  ASN D 737     176.336   7.175  83.614  1.00 19.76           C  
ANISOU 1896  CB  ASN D 737     2596   1092   3821   -120   -891    -83       C  
ATOM   1897  CG  ASN D 737     176.341   5.692  83.894  1.00 19.86           C  
ANISOU 1897  CG  ASN D 737     2612   1104   3832   -152   -914    -43       C  
ATOM   1898  ND2 ASN D 737     175.772   5.299  85.030  1.00 51.17           N  
ANISOU 1898  ND2 ASN D 737     6564   5081   7798   -156   -948    -18       N  
ATOM   1899  OD1 ASN D 737     176.839   4.902  83.090  1.00 20.07           O  
ANISOU 1899  OD1 ASN D 737     2661   1111   3854   -176   -893    -36       O  
ATOM   1900  H   ASN D 737     175.245   9.780  85.042  1.00  0.00           H  
ATOM   1901 HD21 ASN D 737     175.371   5.981  85.657  1.00  0.00           H  
ATOM   1902 HD22 ASN D 737     175.741   4.317  85.265  1.00  0.00           H  
ATOM   1903  N   ALA D 738     178.091   8.894  86.381  1.00 20.07           N  
ANISOU 1903  N   ALA D 738     2725   1089   3812   -121   -837   -118       N  
ATOM   1904  CA  ALA D 738     179.392   9.000  87.017  1.00 20.16           C  
ANISOU 1904  CA  ALA D 738     2754   1094   3813   -125   -851   -111       C  
ATOM   1905  C   ALA D 738     179.385   8.341  88.386  1.00 20.32           C  
ANISOU 1905  C   ALA D 738     2805   1101   3813   -152   -854    -94       C  
ATOM   1906  O   ALA D 738     178.400   8.421  89.118  1.00 22.39           O  
ANISOU 1906  O   ALA D 738     3095   1346   4067   -162   -822   -106       O  
ATOM   1907  CB  ALA D 738     179.795  10.459  87.146  1.00 20.41           C  
ANISOU 1907  CB  ALA D 738     2820   1096   3839   -106   -814   -150       C  
ATOM   1908  H   ALA D 738     177.384   9.583  86.595  1.00  0.00           H  
ATOM   1909  N   ASP D 739     180.485   7.675  88.721  1.00 23.86           N  
ANISOU 1909  N   ASP D 739     3252   1556   4257   -164   -890    -66       N  
ATOM   1910  CA  ASP D 739     180.698   7.208  90.081  1.00 20.54           C  
ANISOU 1910  CA  ASP D 739     2872   1118   3813   -189   -893    -53       C  
ATOM   1911  C   ASP D 739     182.157   7.344  90.511  1.00 20.65           C  
ANISOU 1911  C   ASP D 739     2893   1128   3825   -187   -927    -45       C  
ATOM   1912  O   ASP D 739     183.013   7.781  89.749  1.00 52.78           O  
ANISOU 1912  O   ASP D 739     6934   5207   7915   -168   -945    -50       O  
ATOM   1913  CB  ASP D 739     180.179   5.779  90.287  1.00 20.55           C  
ANISOU 1913  CB  ASP D 739     2878   1123   3806   -221   -897    -17       C  
ATOM   1914  CG  ASP D 739     180.803   4.776  89.336  1.00 22.64           C  
ANISOU 1914  CG  ASP D 739     3111   1411   4079   -225   -934     17       C  
ATOM   1915  OD1 ASP D 739     181.814   5.106  88.683  1.00 25.68           O  
ANISOU 1915  OD1 ASP D 739     3469   1812   4476   -205   -962     16       O  
ATOM   1916  OD2 ASP D 739     180.281   3.643  89.251  1.00 44.59           O1-
ANISOU 1916  OD2 ASP D 739     5901   4187   6854   -252   -928     43       O1-
ATOM   1917  H   ASP D 739     181.186   7.490  88.018  1.00  0.00           H  
ATOM   1918  N   PHE D 740     182.409   6.967  91.752  1.00 22.64           N  
ANISOU 1918  N   PHE D 740     3185   1362   4055   -209   -934    -33       N  
ATOM   1919  CA  PHE D 740     183.659   7.250  92.453  1.00 21.11           C  
ANISOU 1919  CA  PHE D 740     3009   1155   3858   -209   -966    -32       C  
ATOM   1920  C   PHE D 740     184.761   6.193  92.459  1.00 21.07           C  
ANISOU 1920  C   PHE D 740     2987   1165   3852   -223  -1018      8       C  
ATOM   1921  O   PHE D 740     185.687   6.233  93.262  1.00 21.31           O  
ANISOU 1921  O   PHE D 740     3039   1182   3878   -229  -1049     14       O  
ATOM   1922  CB  PHE D 740     183.421   8.068  93.710  1.00 21.50           C  
ANISOU 1922  CB  PHE D 740     3117   1165   3888   -214   -941    -62       C  
ATOM   1923  CG  PHE D 740     182.612   9.296  93.416  1.00 21.59           C  
ANISOU 1923  CG  PHE D 740     3142   1157   3904   -194   -889   -107       C  
ATOM   1924  CD1 PHE D 740     183.166  10.330  92.679  1.00 21.67           C  
ANISOU 1924  CD1 PHE D 740     3139   1159   3938   -168   -883   -133       C  
ATOM   1925  CD2 PHE D 740     181.274   9.370  93.769  1.00 21.62           C  
ANISOU 1925  CD2 PHE D 740     3173   1149   3892   -202   -841   -122       C  
ATOM   1926  CE1 PHE D 740     182.417  11.446  92.352  1.00 21.82           C  
ANISOU 1926  CE1 PHE D 740     3182   1154   3956   -151   -827   -174       C  
ATOM   1927  CE2 PHE D 740     180.523  10.486  93.451  1.00 23.29           C  
ANISOU 1927  CE2 PHE D 740     3401   1340   4106   -183   -791   -163       C  
ATOM   1928  CZ  PHE D 740     181.097  11.527  92.740  1.00 21.84           C  
ANISOU 1928  CZ  PHE D 740     3213   1146   3938   -157   -783   -189       C  
ATOM   1929  H   PHE D 740     181.694   6.452  92.246  1.00  0.00           H  
ATOM   1930  N   ASP D 741     184.567   5.208  91.592  1.00 20.82           N  
ANISOU 1930  N   ASP D 741     2927   1159   3825   -230  -1023     35       N  
ATOM   1931  CA  ASP D 741     185.417   4.035  91.433  1.00 20.80           C  
ANISOU 1931  CA  ASP D 741     2917   1169   3818   -247  -1059     75       C  
ATOM   1932  C   ASP D 741     186.673   4.304  90.587  1.00 20.69           C  
ANISOU 1932  C   ASP D 741     2858   1170   3834   -225  -1095     76       C  
ATOM   1933  O   ASP D 741     187.361   3.367  90.179  1.00 20.65           O  
ANISOU 1933  O   ASP D 741     2840   1177   3829   -236  -1119    106       O  
ATOM   1934  CB  ASP D 741     184.630   2.819  90.933  1.00 20.74           C  
ANISOU 1934  CB  ASP D 741     2914   1168   3798   -270  -1039    100       C  
ATOM   1935  CG  ASP D 741     184.153   2.968  89.510  1.00 20.47           C  
ANISOU 1935  CG  ASP D 741     2837   1153   3787   -250  -1032     91       C  
ATOM   1936  OD1 ASP D 741     184.278   4.072  88.937  1.00 20.31           O  
ANISOU 1936  OD1 ASP D 741     2786   1142   3789   -219  -1032     63       O  
ATOM   1937  OD2 ASP D 741     183.642   1.966  88.963  1.00 25.11           O1-
ANISOU 1937  OD2 ASP D 741     3430   1742   4369   -268  -1022    112       O1-
ATOM   1938  H   ASP D 741     183.759   5.277  90.989  1.00  0.00           H  
ATOM   1939  N   GLY D 742     186.961   5.580  90.313  1.00 20.72           N  
ANISOU 1939  N   GLY D 742     2842   1167   3863   -199  -1089     43       N  
ATOM   1940  CA  GLY D 742     188.028   5.958  89.397  1.00 20.68           C  
ANISOU 1940  CA  GLY D 742     2792   1169   3894   -180  -1107     39       C  
ATOM   1941  C   GLY D 742     187.691   6.654  88.091  1.00 20.49           C  
ANISOU 1941  C   GLY D 742     2736   1155   3895   -158  -1077     15       C  
ATOM   1942  O   GLY D 742     188.575   6.868  87.261  1.00 20.49           O  
ANISOU 1942  O   GLY D 742     2701   1157   3925   -146  -1084     14       O  
ATOM   1943  H   GLY D 742     186.419   6.308  90.757  1.00  0.00           H  
ATOM   1944  N   ASP D 743     186.426   7.014  87.905  1.00 20.38           N  
ANISOU 1944  N   ASP D 743     2735   1141   3869   -153  -1040     -4       N  
ATOM   1945  CA  ASP D 743     186.014   7.829  86.761  1.00 20.28           C  
ANISOU 1945  CA  ASP D 743     2701   1130   3873   -132  -1007    -30       C  
ATOM   1946  C   ASP D 743     186.817   9.127  86.648  1.00 20.58           C  
ANISOU 1946  C   ASP D 743     2743   1139   3938   -115   -985    -63       C  
ATOM   1947  O   ASP D 743     187.265   9.686  87.648  1.00 20.93           O  
ANISOU 1947  O   ASP D 743     2815   1154   3983   -118   -986    -77       O  
ATOM   1948  CB  ASP D 743     184.541   8.210  86.881  1.00 20.23           C  
ANISOU 1948  CB  ASP D 743     2718   1119   3850   -129   -969    -51       C  
ATOM   1949  CG  ASP D 743     183.621   7.022  86.785  1.00 20.03           C  
ANISOU 1949  CG  ASP D 743     2688   1114   3808   -146   -979    -24       C  
ATOM   1950  OD1 ASP D 743     184.004   5.932  87.263  1.00 20.05           O  
ANISOU 1950  OD1 ASP D 743     2698   1121   3797   -167  -1007     10       O  
ATOM   1951  OD2 ASP D 743     182.511   7.185  86.232  1.00 92.39           O1-
ANISOU 1951  OD2 ASP D 743    11848  10283  12974   -140   -956    -36       O1-
ATOM   1952  H   ASP D 743     185.728   6.717  88.572  1.00  0.00           H  
ATOM   1953  N   GLN D 744     187.020   9.580  85.413  1.00 23.24           N  
ANISOU 1953  N   GLN D 744     3056   1477   4296   -101   -962    -75       N  
ATOM   1954  CA  GLN D 744     187.635  10.880  85.155  1.00 20.93           C  
ANISOU 1954  CA  GLN D 744     2777   1145   4029    -88   -922   -110       C  
ATOM   1955  C   GLN D 744     186.673  11.794  84.412  1.00 20.97           C  
ANISOU 1955  C   GLN D 744     2808   1135   4024    -74   -862   -142       C  
ATOM   1956  O   GLN D 744     185.752  11.330  83.740  1.00 20.62           O  
ANISOU 1956  O   GLN D 744     2750   1119   3966    -72   -863   -133       O  
ATOM   1957  CB  GLN D 744     188.925  10.725  84.344  1.00 20.98           C  
ANISOU 1957  CB  GLN D 744     2746   1153   4074    -85   -933    -98       C  
ATOM   1958  CG  GLN D 744     190.075  10.097  85.116  1.00 21.10           C  
ANISOU 1958  CG  GLN D 744     2742   1169   4106    -96   -987    -73       C  
ATOM   1959  CD  GLN D 744     191.284   9.836  84.246  1.00 21.14           C  
ANISOU 1959  CD  GLN D 744     2705   1177   4151    -94   -996    -60       C  
ATOM   1960  NE2 GLN D 744     191.961  10.902  83.830  1.00 21.94           N  
ANISOU 1960  NE2 GLN D 744     2807   1237   4292    -84   -955    -88       N  
ATOM   1961  OE1 GLN D 744     191.610   8.688  83.952  1.00 44.06           O  
ANISOU 1961  OE1 GLN D 744     5580   4110   7050   -102  -1034    -25       O  
ATOM   1962  H   GLN D 744     186.740   9.007  84.630  1.00  0.00           H  
ATOM   1963 HE21 GLN D 744     191.658  11.828  84.097  1.00  0.00           H  
ATOM   1964 HE22 GLN D 744     192.778  10.786  83.247  1.00  0.00           H  
ATOM   1965  N   MET D 745     186.887  13.097  84.542  1.00 21.48           N  
ANISOU 1965  N   MET D 745     2917   1147   4096    -65   -808   -179       N  
ATOM   1966  CA  MET D 745     186.083  14.079  83.827  1.00 21.65           C  
ANISOU 1966  CA  MET D 745     2980   1141   4104    -51   -740   -211       C  
ATOM   1967  C   MET D 745     186.934  15.196  83.239  1.00 22.22           C  
ANISOU 1967  C   MET D 745     3087   1157   4199    -42   -680   -239       C  
ATOM   1968  O   MET D 745     187.978  15.571  83.796  1.00 22.67           O  
ANISOU 1968  O   MET D 745     3154   1178   4282    -47   -679   -247       O  
ATOM   1969  CB  MET D 745     185.031  14.690  84.747  1.00 22.69           C  
ANISOU 1969  CB  MET D 745     3169   1247   4203    -50   -707   -237       C  
ATOM   1970  CG  MET D 745     183.745  13.914  84.845  1.00 22.58           C  
ANISOU 1970  CG  MET D 745     3136   1278   4167    -54   -732   -221       C  
ATOM   1971  SD  MET D 745     182.628  14.726  85.998  1.00 21.73           S  
ANISOU 1971  SD  MET D 745     3102   1129   4025    -53   -684   -255       S  
ATOM   1972  CE  MET D 745     181.050  14.093  85.450  1.00 23.75           C  
ANISOU 1972  CE  MET D 745     3328   1427   4268    -50   -692   -244       C  
ATOM   1973  H   MET D 745     187.626  13.416  85.152  1.00  0.00           H  
ATOM   1974  N   ALA D 746     186.463  15.723  82.114  1.00 22.27           N  
ANISOU 1974  N   ALA D 746     3118   1149   4195    -30   -627   -252       N  
ATOM   1975  CA  ALA D 746     187.089  16.854  81.452  1.00 22.91           C  
ANISOU 1975  CA  ALA D 746     3255   1163   4287    -20   -551   -279       C  
ATOM   1976  C   ALA D 746     186.432  18.171  81.875  1.00 23.56           C  
ANISOU 1976  C   ALA D 746     3443   1174   4336     -9   -470   -321       C  
ATOM   1977  O   ALA D 746     185.228  18.225  82.116  1.00 23.39           O  
ANISOU 1977  O   ALA D 746     3445   1163   4278     -4   -463   -328       O  
ATOM   1978  CB  ALA D 746     187.025  16.682  79.947  1.00 25.90           C  
ANISOU 1978  CB  ALA D 746     3621   1555   4665    -11   -532   -269       C  
ATOM   1979  H   ALA D 746     185.634  15.320  81.701  1.00  0.00           H  
ATOM   1980  N   VAL D 747     187.248  19.215  81.995  1.00 24.39           N  
ANISOU 1980  N   VAL D 747     3616   1200   4453     -7   -409   -349       N  
ATOM   1981  CA  VAL D 747     186.780  20.567  82.263  1.00 25.23           C  
ANISOU 1981  CA  VAL D 747     3849   1217   4519      7   -317   -390       C  
ATOM   1982  C   VAL D 747     187.025  21.424  81.036  1.00 25.78           C  
ANISOU 1982  C   VAL D 747     3996   1224   4577     25   -236   -403       C  
ATOM   1983  O   VAL D 747     188.062  21.302  80.389  1.00 45.51           O  
ANISOU 1983  O   VAL D 747     6462   3717   7114     21   -239   -393       O  
ATOM   1984  CB  VAL D 747     187.571  21.219  83.406  1.00 26.02           C  
ANISOU 1984  CB  VAL D 747     3998   1251   4636     -4   -302   -417       C  
ATOM   1985  CG1 VAL D 747     186.706  22.231  84.139  1.00 28.62           C  
ANISOU 1985  CG1 VAL D 747     4452   1510   4913      7   -231   -455       C  
ATOM   1986  CG2 VAL D 747     188.099  20.169  84.359  1.00 27.95           C  
ANISOU 1986  CG2 VAL D 747     4144   1558   4917    -24   -401   -392       C  
ATOM   1987  H   VAL D 747     188.241  19.062  81.895  1.00  0.00           H  
ATOM   1988  N   HIS D 748     186.080  22.302  80.725  1.00 26.20           N  
ANISOU 1988  N   HIS D 748     4163   1223   4571     49   -161   -425       N  
ATOM   1989  CA  HIS D 748     186.252  23.253  79.634  1.00 26.92           C  
ANISOU 1989  CA  HIS D 748     4367   1234   4628     75    -81   -438       C  
ATOM   1990  C   HIS D 748     185.834  24.628  80.116  1.00 28.01           C  
ANISOU 1990  C   HIS D 748     4684   1259   4698    103     -4   -477       C  
ATOM   1991  O   HIS D 748     184.868  24.751  80.862  1.00 27.95           O  
ANISOU 1991  O   HIS D 748     4709   1254   4657    107     11   -488       O  
ATOM   1992  CB  HIS D 748     185.404  22.854  78.429  1.00 27.02           C  
ANISOU 1992  CB  HIS D 748     4365   1289   4614     91    -79   -419       C  
ATOM   1993  CG  HIS D 748     185.733  21.501  77.884  1.00 25.39           C  
ANISOU 1993  CG  HIS D 748     4006   1184   4459     70   -161   -382       C  
ATOM   1994  CD2 HIS D 748     185.238  20.276  78.176  1.00 24.44           C  
ANISOU 1994  CD2 HIS D 748     3765   1162   4361     52   -251   -358       C  
ATOM   1995  ND1 HIS D 748     186.685  21.306  76.909  1.00 28.03           N  
ANISOU 1995  ND1 HIS D 748     4316   1514   4820     68   -159   -368       N  
ATOM   1996  CE1 HIS D 748     186.764  20.018  76.624  1.00 29.69           C  
ANISOU 1996  CE1 HIS D 748     4400   1816   5064     51   -239   -336       C  
ATOM   1997  NE2 HIS D 748     185.895  19.372  77.380  1.00 23.96           N  
ANISOU 1997  NE2 HIS D 748     3618   1152   4334     42   -300   -329       N  
ATOM   1998  H   HIS D 748     185.221  22.312  81.257  1.00  0.00           H  
ATOM   1999  HE2 HIS D 748     185.739  18.374  77.373  1.00  0.00           H  
ATOM   2000  N   VAL D 749     186.557  25.662  79.698  1.00 29.08           N  
ANISOU 2000  N   VAL D 749     4930   1307   4811    126     25   -495       N  
ATOM   2001  CA  VAL D 749     186.232  27.022  80.116  1.00 30.31           C  
ANISOU 2001  CA  VAL D 749     5228   1394   4894    166     31   -528       C  
ATOM   2002  C   VAL D 749     185.600  27.793  78.972  1.00 30.85           C  
ANISOU 2002  C   VAL D 749     5368   1440   4912    231    -19   -536       C  
ATOM   2003  O   VAL D 749     186.278  28.102  77.997  1.00 47.70           O  
ANISOU 2003  O   VAL D 749     7489   3534   7101    249    -44   -542       O  
ATOM   2004  CB  VAL D 749     187.496  27.787  80.561  1.00 31.44           C  
ANISOU 2004  CB  VAL D 749     5413   1446   5086    164     11   -560       C  
ATOM   2005  CG1 VAL D 749     187.107  29.094  81.226  1.00 32.75           C  
ANISOU 2005  CG1 VAL D 749     5683   1535   5225    211    -47   -610       C  
ATOM   2006  CG2 VAL D 749     188.336  26.937  81.498  1.00 30.92           C  
ANISOU 2006  CG2 VAL D 749     5254   1399   5095    106     21   -555       C  
ATOM   2007  H   VAL D 749     187.342  25.504  79.083  1.00  0.00           H  
ATOM   2008  N   GLY D1076     177.364 -18.057  82.335  1.00 34.94           N  
ANISOU 2008  N   GLY D1076     5582   2070   5622  -1206   -286    399       N  
ATOM   2009  CA  GLY D1076     176.404 -16.971  82.348  1.00 35.07           C  
ANISOU 2009  CA  GLY D1076     5540   2137   5647  -1179   -331    372       C  
ATOM   2010  C   GLY D1076     177.083 -15.640  82.581  1.00 31.34           C  
ANISOU 2010  C   GLY D1076     4999   1773   5135  -1072   -414    360       C  
ATOM   2011  O   GLY D1076     176.806 -14.668  81.869  1.00 30.49           O  
ANISOU 2011  O   GLY D1076     4838   1725   5021  -1013   -492    344       O  
ATOM   2012  H   GLY D1076     178.017 -18.752  82.002  1.00  0.00           H  
ATOM   2013  N   ALA D1077     177.975 -15.596  83.570  1.00 34.97           N  
ANISOU 2013  N   ALA D1077     5456   2256   5576  -1049   -400    370       N  
ATOM   2014  CA  ALA D1077     178.744 -14.377  83.833  1.00 33.01           C  
ANISOU 2014  CA  ALA D1077     5140   2105   5298   -955   -480    361       C  
ATOM   2015  C   ALA D1077     179.461 -13.861  82.581  1.00 32.09           C  
ANISOU 2015  C   ALA D1077     4991   2042   5158   -888   -560    358       C  
ATOM   2016  O   ALA D1077     179.374 -12.675  82.233  1.00 32.90           O  
ANISOU 2016  O   ALA D1077     5021   2216   5264   -820   -636    341       O  
ATOM   2017  CB  ALA D1077     179.736 -14.611  84.953  1.00 37.18           C  
ANISOU 2017  CB  ALA D1077     5682   2637   5808   -952   -452    376       C  
ATOM   2018  H   ALA D1077     178.123 -16.413  84.145  1.00  0.00           H  
ATOM   2019  N   ARG D1078     180.162 -14.763  81.901  1.00 37.00           N  
ANISOU 2019  N   ARG D1078     5668   2625   5765   -909   -538    373       N  
ATOM   2020  CA  ARG D1078     180.902 -14.404  80.700  1.00 30.15           C  
ANISOU 2020  CA  ARG D1078     4779   1798   4877   -855   -600    370       C  
ATOM   2021  C   ARG D1078     179.967 -13.921  79.606  1.00 31.78           C  
ANISOU 2021  C   ARG D1078     4960   2016   5099   -841   -648    355       C  
ATOM   2022  O   ARG D1078     180.235 -12.915  78.945  1.00 28.68           O  
ANISOU 2022  O   ARG D1078     4503   1692   4703   -771   -721    342       O  
ATOM   2023  CB  ARG D1078     181.708 -15.595  80.189  1.00 29.79           C  
ANISOU 2023  CB  ARG D1078     4810   1694   4816   -891   -552    390       C  
ATOM   2024  CG  ARG D1078     182.425 -15.322  78.880  1.00 28.82           C  
ANISOU 2024  CG  ARG D1078     4676   1602   4674   -844   -604    386       C  
ATOM   2025  CD  ARG D1078     183.523 -14.285  79.064  1.00 28.29           C  
ANISOU 2025  CD  ARG D1078     4534   1620   4595   -767   -664    378       C  
ATOM   2026  NE  ARG D1078     184.509 -14.703  80.058  1.00 33.67           N  
ANISOU 2026  NE  ARG D1078     5234   2293   5268   -775   -626    393       N  
ATOM   2027  CZ  ARG D1078     185.509 -15.542  79.806  1.00 35.39           C  
ANISOU 2027  CZ  ARG D1078     5503   2472   5472   -789   -585    409       C  
ATOM   2028  NH1 ARG D1078     185.659 -16.060  78.595  1.00 46.15           N1+
ANISOU 2028  NH1 ARG D1078     6908   3800   6826   -799   -575    412       N1+
ATOM   2029  NH2 ARG D1078     186.356 -15.869  80.770  1.00 28.93           N  
ANISOU 2029  NH2 ARG D1078     4696   1646   4650   -794   -553    423       N  
ATOM   2030  H   ARG D1078     180.182 -15.719  82.225  1.00  0.00           H  
ATOM   2031  HE  ARG D1078     184.426 -14.332  80.994  1.00  0.00           H  
ATOM   2032 HH11 ARG D1078     186.419 -16.699  78.410  1.00  0.00           H  
ATOM   2033 HH12 ARG D1078     185.014 -15.815  77.858  1.00  0.00           H  
ATOM   2034 HH21 ARG D1078     186.244 -15.479  81.695  1.00  0.00           H  
ATOM   2035 HH22 ARG D1078     187.114 -16.509  80.580  1.00  0.00           H  
ATOM   2036  N   LYS D1079     178.928 -14.664  79.250  1.00 33.75           N  
ANISOU 2036  N   LYS D1079     5261   2195   5367   -910   -607    357       N  
ATOM   2037  CA  LYS D1079     178.103 -14.292  78.096  1.00 29.48           C  
ANISOU 2037  CA  LYS D1079     4703   1659   4840   -899   -656    345       C  
ATOM   2038  C   LYS D1079     177.477 -12.985  78.305  1.00 31.35           C  
ANISOU 2038  C   LYS D1079     4851   1963   5097   -841   -714    325       C  
ATOM   2039  O   LYS D1079     177.130 -12.288  77.365  1.00 40.03           O  
ANISOU 2039  O   LYS D1079     5907   3096   6205   -796   -777    312       O  
ATOM   2040  CB  LYS D1079     176.984 -15.275  77.839  1.00 34.60           C  
ANISOU 2040  CB  LYS D1079     5416   2214   5515   -993   -601    348       C  
ATOM   2041  CG  LYS D1079     177.336 -16.348  76.834  1.00 46.36           C  
ANISOU 2041  CG  LYS D1079     6985   3639   6991  -1038   -578    362       C  
ATOM   2042  CD  LYS D1079     176.160 -17.144  76.303  1.00 64.04           C  
ANISOU 2042  CD  LYS D1079     9278   5790   9263  -1129   -545    361       C  
ATOM   2043  CE  LYS D1079     176.257 -18.627  76.646  1.00 69.77           C  
ANISOU 2043  CE  LYS D1079    10090   6412  10006  -1229   -451    382       C  
ATOM   2044  NZ  LYS D1079     175.758 -19.585  75.612  1.00 67.02           N1+
ANISOU 2044  NZ  LYS D1079     9815   5978   9671  -1308   -437    389       N1+
ATOM   2045  H   LYS D1079     178.703 -15.494  79.779  1.00  0.00           H  
ATOM   2046  HZ1 LYS D1079     175.872 -20.531  75.946  1.00  0.00           H  
ATOM   2047  HZ2 LYS D1079     174.780 -19.407  75.432  1.00  0.00           H  
ATOM   2048  HZ3 LYS D1079     176.285 -19.464  74.759  1.00  0.00           H  
ATOM   2049  N   GLY D1080     177.316 -12.646  79.563  1.00 29.97           N  
ANISOU 2049  N   GLY D1080     4651   1805   4933   -841   -690    321       N  
ATOM   2050  CA  GLY D1080     176.700 -11.409  79.946  1.00 28.09           C  
ANISOU 2050  CA  GLY D1080     4332   1625   4718   -789   -733    301       C  
ATOM   2051  C   GLY D1080     177.609 -10.294  79.599  1.00 28.53           C  
ANISOU 2051  C   GLY D1080     4313   1765   4762   -697   -806    293       C  
ATOM   2052  O   GLY D1080     177.202  -9.338  78.970  1.00 29.03           O  
ANISOU 2052  O   GLY D1080     4313   1871   4845   -645   -861    276       O  
ATOM   2053  H   GLY D1080     177.636 -13.277  80.284  1.00  0.00           H  
ATOM   2054  N   GLY D1081     178.885 -10.447  79.893  1.00 27.12           N  
ANISOU 2054  N   GLY D1081     4143   1606   4556   -680   -804    303       N  
ATOM   2055  CA  GLY D1081     179.888  -9.446  79.579  1.00 26.81           C  
ANISOU 2055  CA  GLY D1081     4035   1640   4511   -605   -864    294       C  
ATOM   2056  C   GLY D1081     180.181  -9.194  78.125  1.00 32.91           C  
ANISOU 2056  C   GLY D1081     4792   2432   5282   -571   -909    288       C  
ATOM   2057  O   GLY D1081     180.259  -8.041  77.704  1.00 56.32           O  
ANISOU 2057  O   GLY D1081     7682   5454   8262   -510   -959    270       O  
ATOM   2058  H   GLY D1081     179.177 -11.296  80.356  1.00  0.00           H  
ATOM   2059  N   ALA D1082     180.343 -10.255  77.353  1.00 31.89           N  
ANISOU 2059  N   ALA D1082     4735   2251   5132   -612   -885    303       N  
ATOM   2060  CA  ALA D1082     180.561 -10.113  75.933  1.00 29.03           C  
ANISOU 2060  CA  ALA D1082     4371   1897   4764   -587   -922    298       C  
ATOM   2061  C   ALA D1082     179.471  -9.279  75.354  1.00 33.71           C  
ANISOU 2061  C   ALA D1082     4910   2511   5384   -558   -967    279       C  
ATOM   2062  O   ALA D1082     179.678  -8.373  74.555  1.00 41.85           O  
ANISOU 2062  O   ALA D1082     5887   3590   6424   -503  -1015    263       O  
ATOM   2063  CB  ALA D1082     180.558 -11.453  75.271  1.00 26.26           C  
ANISOU 2063  CB  ALA D1082     4117   1470   4390   -648   -882    315       C  
ATOM   2064  H   ALA D1082     180.314 -11.178  77.762  1.00  0.00           H  
ATOM   2065  N   ASP D1083     178.278  -9.593  75.770  1.00 32.64           N  
ANISOU 2065  N   ASP D1083     4794   2338   5269   -599   -945    280       N  
ATOM   2066  CA  ASP D1083     177.137  -8.882  75.325  1.00 31.85           C  
ANISOU 2066  CA  ASP D1083     4647   2251   5203   -577   -982    262       C  
ATOM   2067  C   ASP D1083     177.306  -7.423  75.511  1.00 33.89           C  
ANISOU 2067  C   ASP D1083     4808   2587   5481   -501  -1024    240       C  
ATOM   2068  O   ASP D1083     177.120  -6.645  74.593  1.00 58.58           O  
ANISOU 2068  O   ASP D1083     7889   5745   8622   -456  -1069    224       O  
ATOM   2069  CB  ASP D1083     175.945  -9.326  76.105  1.00 38.87           C  
ANISOU 2069  CB  ASP D1083     5561   3091   6117   -634   -940    264       C  
ATOM   2070  CG  ASP D1083     174.815  -9.690  75.227  1.00 48.37           C  
ANISOU 2070  CG  ASP D1083     6790   4245   7342   -669   -951    261       C  
ATOM   2071  OD1 ASP D1083     175.054 -10.394  74.228  1.00 36.04           O  
ANISOU 2071  OD1 ASP D1083     5286   2647   5760   -694   -958    271       O  
ATOM   2072  OD2 ASP D1083     173.697  -9.258  75.538  1.00 65.23           O1-
ANISOU 2072  OD2 ASP D1083     8891   6378   9517   -674   -953    247       O1-
ATOM   2073  H   ASP D1083     178.164 -10.357  76.421  1.00  0.00           H  
ATOM   2074  N   THR D1084     177.641  -7.027  76.713  1.00 29.98           N  
ANISOU 2074  N   THR D1084     4284   2117   4988   -490  -1005    238       N  
ATOM   2075  CA  THR D1084     177.767  -5.638  77.043  1.00 35.56           C  
ANISOU 2075  CA  THR D1084     4906   2888   5715   -427  -1032    215       C  
ATOM   2076  C   THR D1084     178.659  -4.982  76.053  1.00 35.80           C  
ANISOU 2076  C   THR D1084     4902   2960   5739   -379  -1069    205       C  
ATOM   2077  O   THR D1084     178.235  -4.100  75.346  1.00 47.90           O  
ANISOU 2077  O   THR D1084     6387   4520   7292   -341  -1099    184       O  
ATOM   2078  CB  THR D1084     178.456  -5.514  78.350  1.00 39.52           C  
ANISOU 2078  CB  THR D1084     5403   3406   6207   -428  -1008    219       C  
ATOM   2079  CG2 THR D1084     177.504  -5.555  79.433  1.00 33.19           C  
ANISOU 2079  CG2 THR D1084     4607   2583   5420   -454   -975    217       C  
ATOM   2080  OG1 THR D1084     179.308  -6.642  78.462  1.00 62.12           O  
ANISOU 2080  OG1 THR D1084     8331   6235   9036   -468   -981    244       O  
ATOM   2081  H   THR D1084     177.815  -7.719  77.427  1.00  0.00           H  
ATOM   2082  HG1 THR D1084     179.289  -7.140  77.641  1.00  0.00           H  
ATOM   2083  N   ALA D1085     179.866  -5.502  75.947  1.00 33.72           N  
ANISOU 2083  N   ALA D1085     4670   2695   5448   -388  -1060    219       N  
ATOM   2084  CA  ALA D1085     180.858  -4.883  75.089  1.00 47.82           C  
ANISOU 2084  CA  ALA D1085     6425   4515   7229   -349  -1083    208       C  
ATOM   2085  C   ALA D1085     180.319  -4.646  73.741  1.00 69.28           C  
ANISOU 2085  C   ALA D1085     9140   7230   9952   -333  -1110    197       C  
ATOM   2086  O   ALA D1085     180.267  -3.498  73.223  1.00 92.00           O  
ANISOU 2086  O   ALA D1085    11962  10145  12849   -289  -1132    172       O  
ATOM   2087  CB  ALA D1085     182.046  -5.784  74.963  1.00 32.89           C  
ANISOU 2087  CB  ALA D1085     4585   2603   5307   -372  -1062    229       C  
ATOM   2088  H   ALA D1085     180.101  -6.336  76.466  1.00  0.00           H  
ATOM   2089  N   LEU D1086     179.828  -5.739  73.195  1.00 55.80           N  
ANISOU 2089  N   LEU D1086     7501   5472   8230   -375  -1106    214       N  
ATOM   2090  CA  LEU D1086     179.486  -5.789  71.792  1.00 43.93           C  
ANISOU 2090  CA  LEU D1086     6017   3954   6721   -369  -1134    208       C  
ATOM   2091  C   LEU D1086     178.408  -4.831  71.425  1.00 36.80           C  
ANISOU 2091  C   LEU D1086     5058   3072   5850   -336  -1169    185       C  
ATOM   2092  O   LEU D1086     178.483  -4.095  70.416  1.00 36.91           O  
ANISOU 2092  O   LEU D1086     5048   3109   5867   -301  -1196    167       O  
ATOM   2093  CB  LEU D1086     179.120  -7.210  71.423  1.00 35.49           C  
ANISOU 2093  CB  LEU D1086     5040   2814   5629   -430  -1117    231       C  
ATOM   2094  CG  LEU D1086     180.369  -8.075  71.312  1.00 38.24           C  
ANISOU 2094  CG  LEU D1086     5449   3139   5939   -454  -1083    249       C  
ATOM   2095  CD1 LEU D1086     181.381  -7.830  72.401  1.00 38.24           C  
ANISOU 2095  CD1 LEU D1086     5418   3172   5939   -441  -1059    252       C  
ATOM   2096  CD2 LEU D1086     180.063  -9.550  71.149  1.00 37.80           C  
ANISOU 2096  CD2 LEU D1086     5498   3005   5861   -524  -1048    272       C  
ATOM   2097  H   LEU D1086     179.688  -6.559  73.768  1.00  0.00           H  
ATOM   2098  N   ARG D1087     177.413  -4.820  72.265  1.00 30.99           N  
ANISOU 2098  N   ARG D1087     4306   2328   5141   -350  -1161    184       N  
ATOM   2099  CA  ARG D1087     176.246  -4.110  71.896  1.00 33.71           C  
ANISOU 2099  CA  ARG D1087     4607   2680   5520   -326  -1191    164       C  
ATOM   2100  C   ARG D1087     176.286  -2.674  72.387  1.00 47.12           C  
ANISOU 2100  C   ARG D1087     6226   4435   7242   -274  -1191    136       C  
ATOM   2101  O   ARG D1087     175.501  -1.879  72.017  1.00 71.19           O  
ANISOU 2101  O   ARG D1087     9234   7498  10318   -246  -1212    113       O  
ATOM   2102  CB  ARG D1087     175.025  -4.976  72.183  1.00 35.85           C  
ANISOU 2102  CB  ARG D1087     4917   2894   5810   -377  -1181    177       C  
ATOM   2103  CG  ARG D1087     175.217  -6.374  71.613  1.00 32.85           C  
ANISOU 2103  CG  ARG D1087     4631   2451   5398   -436  -1169    202       C  
ATOM   2104  CD  ARG D1087     174.501  -7.448  72.394  1.00 39.08           C  
ANISOU 2104  CD  ARG D1087     5479   3175   6195   -511  -1122    220       C  
ATOM   2105  NE  ARG D1087     173.270  -7.925  71.767  1.00 50.95           N  
ANISOU 2105  NE  ARG D1087     7014   4622   7724   -552  -1135    219       N  
ATOM   2106  CZ  ARG D1087     173.120  -9.113  71.197  1.00 60.42           C  
ANISOU 2106  CZ  ARG D1087     8303   5748   8906   -620  -1119    236       C  
ATOM   2107  NH1 ARG D1087     174.110  -9.967  71.147  1.00 51.74           N1+
ANISOU 2107  NH1 ARG D1087     7272   4624   7761   -652  -1085    255       N1+
ATOM   2108  NH2 ARG D1087     171.969  -9.446  70.668  1.00 68.97           N  
ANISOU 2108  NH2 ARG D1087     9408   6777  10018   -661  -1133    232       N  
ATOM   2109  H   ARG D1087     177.472  -5.302  73.150  1.00  0.00           H  
ATOM   2110  HE  ARG D1087     172.474  -7.303  71.768  1.00  0.00           H  
ATOM   2111 HH11 ARG D1087     175.005  -9.726  71.548  1.00  0.00           H  
ATOM   2112 HH12 ARG D1087     173.979 -10.867  70.707  1.00  0.00           H  
ATOM   2113 HH21 ARG D1087     171.194  -8.799  70.696  1.00  0.00           H  
ATOM   2114 HH22 ARG D1087     171.856 -10.350  70.232  1.00  0.00           H  
ATOM   2115  N   THR D1088     177.261  -2.339  73.195  1.00 32.09           N  
ANISOU 2115  N   THR D1088     4305   2559   5327   -264  -1167    136       N  
ATOM   2116  CA  THR D1088     177.605  -0.969  73.450  1.00 25.17           C  
ANISOU 2116  CA  THR D1088     3369   1730   4465   -219  -1162    108       C  
ATOM   2117  C   THR D1088     178.010  -0.411  72.164  1.00 26.81           C  
ANISOU 2117  C   THR D1088     3571   1950   4666   -193  -1179     93       C  
ATOM   2118  O   THR D1088     177.620   0.667  71.781  1.00 30.76           O  
ANISOU 2118  O   THR D1088     4037   2469   5182   -161  -1183     65       O  
ATOM   2119  CB  THR D1088     178.829  -0.988  74.256  1.00 25.73           C  
ANISOU 2119  CB  THR D1088     3441   1815   4519   -222  -1138    117       C  
ATOM   2120  CG2 THR D1088     178.884   0.145  75.065  1.00 35.30           C  
ANISOU 2120  CG2 THR D1088     4606   3056   5748   -195  -1123     95       C  
ATOM   2121  OG1 THR D1088     178.702  -2.097  75.109  1.00 34.78           O  
ANISOU 2121  OG1 THR D1088     4629   2931   5654   -264  -1122    144       O  
ATOM   2122  H   THR D1088     177.788  -3.068  73.654  1.00  0.00           H  
ATOM   2123  HG1 THR D1088     178.928  -2.898  74.630  1.00  0.00           H  
ATOM   2124  N   ALA D1089     178.823  -1.182  71.469  1.00 39.43           N  
ANISOU 2124  N   ALA D1089     5215   3532   6236   -210  -1182    111       N  
ATOM   2125  CA  ALA D1089     179.113  -0.849  70.079  1.00 31.85           C  
ANISOU 2125  CA  ALA D1089     4267   2571   5263   -192  -1196     99       C  
ATOM   2126  C   ALA D1089     177.880  -0.568  69.291  1.00 36.58           C  
ANISOU 2126  C   ALA D1089     4861   3161   5877   -180  -1230     84       C  
ATOM   2127  O   ALA D1089     177.745   0.465  68.703  1.00 54.10           O  
ANISOU 2127  O   ALA D1089     7056   5396   8102   -149  -1232     57       O  
ATOM   2128  CB  ALA D1089     179.833  -1.975  69.420  1.00 26.00           C  
ANISOU 2128  CB  ALA D1089     3591   1800   4490   -220  -1196    123       C  
ATOM   2129  H   ALA D1089     179.241  -1.996  71.896  1.00  0.00           H  
ATOM   2130  N   ASP D1090     176.970  -1.519  69.252  1.00 27.03           N  
ANISOU 2130  N   ASP D1090     3681   1917   4672   -210  -1253    101       N  
ATOM   2131  CA  ASP D1090     175.750  -1.313  68.449  1.00 26.73           C  
ANISOU 2131  CA  ASP D1090     3638   1864   4654   -200  -1293     87       C  
ATOM   2132  C   ASP D1090     174.835  -0.203  68.886  1.00 32.53           C  
ANISOU 2132  C   ASP D1090     4309   2624   5428   -168  -1295     58       C  
ATOM   2133  O   ASP D1090     174.173   0.339  68.093  1.00 31.59           O  
ANISOU 2133  O   ASP D1090     4179   2505   5320   -146  -1324     38       O  
ATOM   2134  CB  ASP D1090     174.999  -2.596  68.249  1.00 22.73           C  
ANISOU 2134  CB  ASP D1090     3184   1303   4148   -245  -1313    112       C  
ATOM   2135  CG  ASP D1090     175.841  -3.656  67.697  1.00 26.99           C  
ANISOU 2135  CG  ASP D1090     3800   1810   4645   -278  -1307    137       C  
ATOM   2136  OD1 ASP D1090     176.831  -3.373  67.080  1.00 26.52           O  
ANISOU 2136  OD1 ASP D1090     3751   1768   4558   -259  -1301    131       O  
ATOM   2137  OD2 ASP D1090     175.553  -4.808  67.887  1.00 28.04           O1-
ANISOU 2137  OD2 ASP D1090     3990   1894   4771   -328  -1297    160       O1-
ATOM   2138  H   ASP D1090     177.106  -2.378  69.765  1.00  0.00           H  
ATOM   2139  N   SER D1091     174.833   0.153  70.149  1.00 22.25           N  
ANISOU 2139  N   SER D1091     2971   1340   4142   -167  -1263     55       N  
ATOM   2140  CA  SER D1091     174.008   1.216  70.640  1.00 21.13           C  
ANISOU 2140  CA  SER D1091     2777   1219   4033   -139  -1255     26       C  
ATOM   2141  C   SER D1091     174.545   2.427  70.069  1.00 20.73           C  
ANISOU 2141  C   SER D1091     2713   1195   3970   -104  -1243     -3       C  
ATOM   2142  O   SER D1091     173.843   3.216  69.511  1.00 20.73           O  
ANISOU 2142  O   SER D1091     2698   1197   3982    -79  -1254    -31       O  
ATOM   2143  CB  SER D1091     174.099   1.319  72.139  1.00 35.41           C  
ANISOU 2143  CB  SER D1091     4565   3039   5852   -148  -1215     30       C  
ATOM   2144  OG  SER D1091     173.713   2.594  72.629  1.00 53.59           O  
ANISOU 2144  OG  SER D1091     6825   5364   8172   -117  -1193     -4       O  
ATOM   2145  H   SER D1091     175.433  -0.339  70.796  1.00  0.00           H  
ATOM   2146  HG  SER D1091     174.474   3.179  72.634  1.00  0.00           H  
ATOM   2147  N   GLY D1092     175.829   2.567  70.224  1.00 20.47           N  
ANISOU 2147  N   GLY D1092     2692   1176   3911   -104  -1213      2       N  
ATOM   2148  CA  GLY D1092     176.467   3.768  69.841  1.00 20.19           C  
ANISOU 2148  CA  GLY D1092     2654   1155   3864    -76  -1182    -25       C  
ATOM   2149  C   GLY D1092     176.320   3.925  68.398  1.00 22.10           C  
ANISOU 2149  C   GLY D1092     2926   1382   4091    -64  -1203    -36       C  
ATOM   2150  O   GLY D1092     176.218   5.029  67.986  1.00 20.31           O  
ANISOU 2150  O   GLY D1092     2702   1155   3859    -40  -1179    -65       O  
ATOM   2151  H   GLY D1092     176.372   1.813  70.620  1.00  0.00           H  
ATOM   2152  N   TYR D1093     176.316   2.839  67.629  1.00 24.14           N  
ANISOU 2152  N   TYR D1093     3217   1621   4336    -83  -1242    -13       N  
ATOM   2153  CA  TYR D1093     176.159   3.002  66.192  1.00 21.05           C  
ANISOU 2153  CA  TYR D1093     2863   1211   3924    -71  -1265    -25       C  
ATOM   2154  C   TYR D1093     174.823   3.524  65.886  1.00 32.43           C  
ANISOU 2154  C   TYR D1093     4286   2648   5388    -52  -1298    -49       C  
ATOM   2155  O   TYR D1093     174.684   4.263  65.021  1.00 44.77           O  
ANISOU 2155  O   TYR D1093     5872   4204   6937    -29  -1297    -73       O  
ATOM   2156  CB  TYR D1093     176.319   1.715  65.429  1.00 29.58           C  
ANISOU 2156  CB  TYR D1093     3992   2263   4983    -97  -1303      3       C  
ATOM   2157  CG  TYR D1093     176.434   1.865  63.922  1.00 25.26           C  
ANISOU 2157  CG  TYR D1093     3497   1694   4405    -84  -1320     -8       C  
ATOM   2158  CD1 TYR D1093     176.410   0.810  63.105  1.00 22.03           C  
ANISOU 2158  CD1 TYR D1093     3143   1253   3974   -105  -1358     12       C  
ATOM   2159  CD2 TYR D1093     176.592   3.060  63.373  1.00 25.40           C  
ANISOU 2159  CD2 TYR D1093     3522   1716   4413    -53  -1291    -39       C  
ATOM   2160  CE1 TYR D1093     176.535   0.969  61.789  1.00 26.65           C  
ANISOU 2160  CE1 TYR D1093     3781   1816   4528    -93  -1372      1       C  
ATOM   2161  CE2 TYR D1093     176.709   3.218  62.062  1.00 29.16           C  
ANISOU 2161  CE2 TYR D1093     4054   2167   4857    -41  -1299    -49       C  
ATOM   2162  CZ  TYR D1093     176.685   2.180  61.283  1.00 31.98           C  
ANISOU 2162  CZ  TYR D1093     4460   2499   5194    -60  -1342    -30       C  
ATOM   2163  OH  TYR D1093     176.809   2.474  59.978  1.00 25.12           O  
ANISOU 2163  OH  TYR D1093     3652   1603   4290    -43  -1346    -44       O  
ATOM   2164  H   TYR D1093     176.420   1.920  68.035  1.00  0.00           H  
ATOM   2165  HH  TYR D1093     176.783   1.664  59.463  1.00  0.00           H  
ATOM   2166  N   LEU D1094     173.851   3.112  66.651  1.00 22.12           N  
ANISOU 2166  N   LEU D1094     2945   1342   4117    -62  -1321    -42       N  
ATOM   2167  CA  LEU D1094     172.449   3.487  66.546  1.00 21.36           C  
ANISOU 2167  CA  LEU D1094     2821   1240   4057    -47  -1354    -64       C  
ATOM   2168  C   LEU D1094     172.269   4.971  66.845  1.00 21.07           C  
ANISOU 2168  C   LEU D1094     2762   1220   4022    -14  -1312   -103       C  
ATOM   2169  O   LEU D1094     171.597   5.691  66.097  1.00 21.23           O  
ANISOU 2169  O   LEU D1094     2793   1231   4041     11  -1328   -134       O  
ATOM   2170  CB  LEU D1094     171.588   2.653  67.496  1.00 26.54           C  
ANISOU 2170  CB  LEU D1094     3447   1883   4755    -72  -1368    -44       C  
ATOM   2171  CG  LEU D1094     170.107   3.045  67.470  1.00 22.91           C  
ANISOU 2171  CG  LEU D1094     2949   1414   4343    -55  -1397    -69       C  
ATOM   2172  CD1 LEU D1094     169.534   2.872  66.067  1.00 22.27           C  
ANISOU 2172  CD1 LEU D1094     2893   1308   4262    -45  -1462    -78       C  
ATOM   2173  CD2 LEU D1094     169.302   2.262  68.494  1.00 22.16           C  
ANISOU 2173  CD2 LEU D1094     2829   1297   4292    -84  -1391    -51       C  
ATOM   2174  H   LEU D1094     174.095   2.468  67.390  1.00  0.00           H  
ATOM   2175  N   THR D1095     172.881   5.424  67.933  1.00 20.72           N  
ANISOU 2175  N   THR D1095     2701   1195   3976    -16  -1256   -104       N  
ATOM   2176  CA  THR D1095     172.779   6.824  68.314  1.00 20.55           C  
ANISOU 2176  CA  THR D1095     2679   1180   3951      9  -1203   -140       C  
ATOM   2177  C   THR D1095     173.306   7.731  67.211  1.00 20.64           C  
ANISOU 2177  C   THR D1095     2746   1174   3922     31  -1173   -162       C  
ATOM   2178  O   THR D1095     172.688   8.737  66.884  1.00 20.81           O  
ANISOU 2178  O   THR D1095     2791   1180   3935     57  -1153   -196       O  
ATOM   2179  CB  THR D1095     173.550   7.133  69.599  1.00 20.25           C  
ANISOU 2179  CB  THR D1095     2627   1156   3910      1  -1148   -134       C  
ATOM   2180  CG2 THR D1095     173.294   8.570  70.024  1.00 20.23           C  
ANISOU 2180  CG2 THR D1095     2638   1146   3900     24  -1089   -172       C  
ATOM   2181  OG1 THR D1095     173.124   6.248  70.640  1.00 20.24           O  
ANISOU 2181  OG1 THR D1095     2588   1162   3938    -21  -1166   -111       O  
ATOM   2182  H   THR D1095     173.423   4.790  68.502  1.00  0.00           H  
ATOM   2183  HG1 THR D1095     173.402   5.353  70.433  1.00  0.00           H  
ATOM   2184  N   ARG D1096     174.444   7.377  66.630  1.00 31.87           N  
ANISOU 2184  N   ARG D1096     4199   2591   5317     22  -1163   -144       N  
ATOM   2185  CA  ARG D1096     175.011   8.226  65.590  1.00 25.54           C  
ANISOU 2185  CA  ARG D1096     3462   1764   4478     42  -1118   -164       C  
ATOM   2186  C   ARG D1096     174.109   8.286  64.359  1.00 21.15           C  
ANISOU 2186  C   ARG D1096     2940   1186   3909     61  -1164   -180       C  
ATOM   2187  O   ARG D1096     173.971   9.342  63.725  1.00 21.40           O  
ANISOU 2187  O   ARG D1096     3030   1189   3913     90  -1122   -209       O  
ATOM   2188  CB  ARG D1096     176.419   7.780  65.214  1.00 23.09           C  
ANISOU 2188  CB  ARG D1096     3177   1449   4146     28  -1093   -141       C  
ATOM   2189  CG  ARG D1096     177.144   8.782  64.352  1.00 20.94           C  
ANISOU 2189  CG  ARG D1096     2975   1140   3841     49  -1019   -160       C  
ATOM   2190  CD  ARG D1096     178.592   8.393  64.165  1.00 28.07           C  
ANISOU 2190  CD  ARG D1096     3893   2038   4734     34   -984   -139       C  
ATOM   2191  NE  ARG D1096     179.167   9.071  63.012  1.00 32.11           N  
ANISOU 2191  NE  ARG D1096     4483   2504   5215     53   -919   -151       N  
ATOM   2192  CZ  ARG D1096     179.224   8.537  61.798  1.00 49.59           C  
ANISOU 2192  CZ  ARG D1096     6742   4698   7404     55   -944   -144       C  
ATOM   2193  NH1 ARG D1096     178.753   7.313  61.586  1.00 21.45           N1+
ANISOU 2193  NH1 ARG D1096     3154   1154   3842     36  -1034   -125       N1+
ATOM   2194  NH2 ARG D1096     179.761   9.222  60.801  1.00 86.22           N  
ANISOU 2194  NH2 ARG D1096    11459   9288  12015     75   -871   -155       N  
ATOM   2195  H   ARG D1096     174.914   6.526  66.906  1.00  0.00           H  
ATOM   2196  HE  ARG D1096     179.543   9.999  63.143  1.00  0.00           H  
ATOM   2197 HH11 ARG D1096     178.801   6.906  60.663  1.00  0.00           H  
ATOM   2198 HH12 ARG D1096     178.347   6.789  62.348  1.00  0.00           H  
ATOM   2199 HH21 ARG D1096     180.123  10.151  60.964  1.00  0.00           H  
ATOM   2200 HH22 ARG D1096     179.809   8.816  59.878  1.00  0.00           H  
ATOM   2201  N   LYS D1097     173.481   7.159  64.030  1.00 21.28           N  
ANISOU 2201  N   LYS D1097     2933   1208   3944     46  -1247   -162       N  
ATOM   2202  CA  LYS D1097     172.537   7.148  62.915  1.00 21.68           C  
ANISOU 2202  CA  LYS D1097     3012   1238   3989     64  -1307   -179       C  
ATOM   2203  C   LYS D1097     171.316   8.035  63.203  1.00 21.80           C  
ANISOU 2203  C   LYS D1097     3008   1251   4025     91  -1310   -215       C  
ATOM   2204  O   LYS D1097     170.875   8.812  62.339  1.00 22.13           O  
ANISOU 2204  O   LYS D1097     3104   1267   4040    123  -1309   -246       O  
ATOM   2205  CB  LYS D1097     172.142   5.714  62.561  1.00 21.91           C  
ANISOU 2205  CB  LYS D1097     3026   1264   4037     39  -1392   -149       C  
ATOM   2206  CG  LYS D1097     173.320   4.901  62.035  1.00 22.97           C  
ANISOU 2206  CG  LYS D1097     3204   1388   4136     17  -1385   -119       C  
ATOM   2207  CD  LYS D1097     172.912   3.562  61.445  1.00 22.38           C  
ANISOU 2207  CD  LYS D1097     3147   1291   4064     -7  -1462    -93       C  
ATOM   2208  CE  LYS D1097     172.699   2.511  62.522  1.00 27.69           C  
ANISOU 2208  CE  LYS D1097     3779   1968   4773    -41  -1473    -60       C  
ATOM   2209  NZ  LYS D1097     172.598   1.139  61.940  1.00 24.60           N1+
ANISOU 2209  NZ  LYS D1097     3435   1539   4371    -74  -1523    -28       N1+
ATOM   2210  H   LYS D1097     173.657   6.312  64.551  1.00  0.00           H  
ATOM   2211  HZ1 LYS D1097     172.457   0.468  62.681  1.00  0.00           H  
ATOM   2212  HZ2 LYS D1097     171.818   1.102  61.300  1.00  0.00           H  
ATOM   2213  HZ3 LYS D1097     173.451   0.920  61.445  1.00  0.00           H  
ATOM   2214  N   ALA D1226     167.237  11.938  69.476  1.00 23.93           N  
ANISOU 2214  N   ALA D1226     2797   2675   3622    103   -559   -205       N  
ATOM   2215  CA  ALA D1226     168.263  10.962  69.240  1.00 25.65           C  
ANISOU 2215  CA  ALA D1226     2988   2687   4072    148   -722   -296       C  
ATOM   2216  C   ALA D1226     168.885  10.550  70.510  1.00 24.26           C  
ANISOU 2216  C   ALA D1226     2829   2688   3699    111   -607   -216       C  
ATOM   2217  O   ALA D1226     168.979   9.400  70.820  1.00 24.61           O  
ANISOU 2217  O   ALA D1226     2865   2717   3768    116   -633   -225       O  
ATOM   2218  CB  ALA D1226     169.305  11.574  68.379  1.00 24.00           C  
ANISOU 2218  CB  ALA D1226     2884   2551   3684    118   -523   -239       C  
ATOM   2219  H   ALA D1226     166.596  12.549  69.962  1.00  0.00           H  
ATOM   2220  N   GLN D1227     169.327  11.525  71.261  1.00 24.13           N  
ANISOU 2220  N   GLN D1227     2928   2553   3688    118   -554   -224       N  
ATOM   2221  CA  GLN D1227     169.952  11.284  72.525  1.00 24.40           C  
ANISOU 2221  CA  GLN D1227     2875   2695   3700    111   -640   -204       C  
ATOM   2222  C   GLN D1227     169.093  10.488  73.456  1.00 26.26           C  
ANISOU 2222  C   GLN D1227     3123   2720   4134    153   -816   -275       C  
ATOM   2223  O   GLN D1227     169.564   9.615  74.130  1.00 24.89           O  
ANISOU 2223  O   GLN D1227     2951   2731   3774    117   -694   -206       O  
ATOM   2224  CB  GLN D1227     170.314  12.603  73.149  1.00 24.23           C  
ANISOU 2224  CB  GLN D1227     2968   2555   3683    119   -581   -212       C  
ATOM   2225  CG  GLN D1227     171.048  13.479  72.190  1.00 24.14           C  
ANISOU 2225  CG  GLN D1227     2850   2673   3648    107   -622   -196       C  
ATOM   2226  CD  GLN D1227     171.974  14.424  72.857  1.00 25.52           C  
ANISOU 2226  CD  GLN D1227     3131   2716   3847    118   -583   -211       C  
ATOM   2227  NE2 GLN D1227     173.248  14.171  72.757  1.00 45.42           N  
ANISOU 2227  NE2 GLN D1227     5539   5346   6372    112   -661   -204       N  
ATOM   2228  OE1 GLN D1227     171.547  15.377  73.448  1.00 26.45           O  
ANISOU 2228  OE1 GLN D1227     3172   2966   3911    106   -635   -184       O  
ATOM   2229  H   GLN D1227     169.224  12.477  70.939  1.00  0.00           H  
ATOM   2230 HE21 GLN D1227     173.921  14.787  73.190  1.00  0.00           H  
ATOM   2231 HE22 GLN D1227     173.563  13.359  72.246  1.00  0.00           H  
ATOM   2232  N   SER D1228     167.816  10.780  73.472  1.00 24.15           N  
ANISOU 2232  N   SER D1228     2953   2550   3672    117   -572   -212       N  
ATOM   2233  CA  SER D1228     166.928  10.137  74.383  1.00 24.20           C  
ANISOU 2233  CA  SER D1228     2966   2552   3675    117   -580   -209       C  
ATOM   2234  C   SER D1228     166.893   8.671  74.064  1.00 26.32           C  
ANISOU 2234  C   SER D1228     3125   2720   4155    152   -823   -275       C  
ATOM   2235  O   SER D1228     167.282   7.826  74.905  1.00 30.24           O  
ANISOU 2235  O   SER D1228     3638   3186   4667    158   -877   -276       O  
ATOM   2236  CB  SER D1228     165.617  10.847  74.341  1.00 23.82           C  
ANISOU 2236  CB  SER D1228     2913   2528   3609    112   -548   -203       C  
ATOM   2237  OG  SER D1228     165.863  12.221  74.552  1.00 25.15           O  
ANISOU 2237  OG  SER D1228     3007   2641   3909    137   -736   -244       O  
ATOM   2238  H   SER D1228     167.455  11.471  72.829  1.00  0.00           H  
ATOM   2239  HG  SER D1228     165.033  12.702  74.530  1.00  0.00           H  
ATOM   2240  N   ILE D1229     166.593   8.351  72.819  1.00 24.56           N  
ANISOU 2240  N   ILE D1229     2877   2709   3746    112   -643   -212       N  
ATOM   2241  CA  ILE D1229     166.572   6.939  72.469  1.00 25.01           C  
ANISOU 2241  CA  ILE D1229     2915   2746   3841    119   -671   -226       C  
ATOM   2242  C   ILE D1229     167.913   6.304  72.760  1.00 25.53           C  
ANISOU 2242  C   ILE D1229     2982   2786   3930    126   -720   -234       C  
ATOM   2243  O   ILE D1229     168.054   5.283  73.449  1.00 68.06           O  
ANISOU 2243  O   ILE D1229     8377   7907   9576    179   -958   -323       O  
ATOM   2244  CB  ILE D1229     166.179   6.747  71.036  1.00 24.98           C  
ANISOU 2244  CB  ILE D1229     2997   2614   3881    131   -592   -261       C  
ATOM   2245  CG1 ILE D1229     164.824   7.359  70.810  1.00 26.35           C  
ANISOU 2245  CG1 ILE D1229     3044   2737   4232    156   -763   -320       C  
ATOM   2246  CG2 ILE D1229     166.038   5.290  70.781  1.00 35.73           C  
ANISOU 2246  CG2 ILE D1229     4226   4088   5262    128   -682   -257       C  
ATOM   2247  CD1 ILE D1229     164.869   8.629  70.041  1.00 27.10           C  
ANISOU 2247  CD1 ILE D1229     3263   2930   4102    121   -531   -250       C  
ATOM   2248  H   ILE D1229     166.385   9.062  72.133  1.00  0.00           H  
ATOM   2249  N   GLY D1230     168.937   6.955  72.270  1.00 25.49           N  
ANISOU 2249  N   GLY D1230     3087   2643   3956    139   -651   -259       N  
ATOM   2250  CA  GLY D1230     170.226   6.347  72.229  1.00 26.51           C  
ANISOU 2250  CA  GLY D1230     3212   2738   4124    149   -692   -276       C  
ATOM   2251  C   GLY D1230     170.653   6.013  73.606  1.00 27.86           C  
ANISOU 2251  C   GLY D1230     3287   3038   4261    140   -809   -247       C  
ATOM   2252  O   GLY D1230     171.187   4.966  73.860  1.00 31.93           O  
ANISOU 2252  O   GLY D1230     3808   3254   5072    203  -1081   -355       O  
ATOM   2253  H   GLY D1230     168.813   7.894  71.919  1.00  0.00           H  
ATOM   2254  N   GLU D1231     170.402   6.934  74.508  1.00 26.08           N  
ANISOU 2254  N   GLU D1231     3205   2674   4030    145   -724   -250       N  
ATOM   2255  CA  GLU D1231     170.929   6.825  75.819  1.00 26.45           C  
ANISOU 2255  CA  GLU D1231     3166   2851   4032    137   -844   -224       C  
ATOM   2256  C   GLU D1231     170.387   5.619  76.417  1.00 29.95           C  
ANISOU 2256  C   GLU D1231     3624   3274   4483    140   -888   -223       C  
ATOM   2257  O   GLU D1231     171.174   4.791  76.821  1.00 33.17           O  
ANISOU 2257  O   GLU D1231     4041   3645   4917    149   -956   -232       O  
ATOM   2258  CB  GLU D1231     170.527   7.974  76.679  1.00 25.99           C  
ANISOU 2258  CB  GLU D1231     3246   2662   3967    142   -747   -226       C  
ATOM   2259  CG  GLU D1231     171.198   7.914  78.025  1.00 28.02           C  
ANISOU 2259  CG  GLU D1231     3542   2887   4218    147   -801   -221       C  
ATOM   2260  CD  GLU D1231     170.285   7.478  79.129  1.00 44.24           C  
ANISOU 2260  CD  GLU D1231     5632   4935   6244    143   -819   -207       C  
ATOM   2261  OE1 GLU D1231     169.104   7.814  79.106  1.00 59.55           O  
ANISOU 2261  OE1 GLU D1231     7460   7058   8108    124   -849   -180       O  
ATOM   2262  OE2 GLU D1231     170.752   6.798  80.035  1.00 49.48           O1-
ANISOU 2262  OE2 GLU D1231     6281   5449   7070    186  -1204   -257       O1-
ATOM   2263  H   GLU D1231     169.827   7.728  74.265  1.00  0.00           H  
ATOM   2264  N   PRO D1232     168.980   5.577  76.601  1.00 26.65           N  
ANISOU 2264  N   PRO D1232     3328   2716   4084    144   -780   -230       N  
ATOM   2265  CA  PRO D1232     168.535   4.251  77.042  1.00 26.94           C  
ANISOU 2265  CA  PRO D1232     3262   2884   4092    135   -906   -210       C  
ATOM   2266  C   PRO D1232     169.175   3.038  76.461  1.00 29.87           C  
ANISOU 2266  C   PRO D1232     3613   3220   4515    145   -961   -229       C  
ATOM   2267  O   PRO D1232     169.669   2.265  77.222  1.00 38.16           O  
ANISOU 2267  O   PRO D1232     4825   4046   5628    165   -948   -249       O  
ATOM   2268  CB  PRO D1232     167.096   4.246  76.646  1.00 26.46           C  
ANISOU 2268  CB  PRO D1232     3182   2846   4025    128   -854   -206       C  
ATOM   2269  CG  PRO D1232     166.658   5.654  76.799  1.00 25.76           C  
ANISOU 2269  CG  PRO D1232     3206   2644   3937    131   -725   -213       C  
ATOM   2270  CD  PRO D1232     167.846   6.456  77.138  1.00 29.01           C  
ANISOU 2270  CD  PRO D1232     3634   3053   4337    134   -736   -212       C  
ATOM   2271  N   GLY D1233     169.238   2.912  75.154  1.00 40.50           N  
ANISOU 2271  N   GLY D1233     5047   4401   5941    162   -850   -268       N  
ATOM   2272  CA  GLY D1233     169.913   1.752  74.583  1.00 35.29           C  
ANISOU 2272  CA  GLY D1233     4234   3881   5294    161   -989   -270       C  
ATOM   2273  C   GLY D1233     171.319   1.429  75.053  1.00 32.53           C  
ANISOU 2273  C   GLY D1233     4040   3296   5023    189   -970   -307       C  
ATOM   2274  O   GLY D1233     171.614   0.336  75.460  1.00 39.76           O  
ANISOU 2274  O   GLY D1233     4977   4157   5974    199  -1045   -316       O  
ATOM   2275  H   GLY D1233     168.824   3.610  74.553  1.00  0.00           H  
ATOM   2276  N   THR D1234     172.210   2.393  74.960  1.00 33.57           N  
ANISOU 2276  N   THR D1234     4043   3325   5387    236  -1297   -388       N  
ATOM   2277  CA  THR D1234     173.625   2.139  75.232  1.00 39.95           C  
ANISOU 2277  CA  THR D1234     4977   4205   5999    204  -1011   -331       C  
ATOM   2278  C   THR D1234     173.919   1.667  76.660  1.00 41.80           C  
ANISOU 2278  C   THR D1234     5155   4256   6472    261  -1489   -401       C  
ATOM   2279  O   THR D1234     174.517   0.648  76.880  1.00 36.95           O  
ANISOU 2279  O   THR D1234     4502   3945   5593    205  -1282   -310       O  
ATOM   2280  CB  THR D1234     174.456   3.370  74.867  1.00 37.57           C  
ANISOU 2280  CB  THR D1234     4526   3811   5939    251  -1324   -419       C  
ATOM   2281  CG2 THR D1234     175.882   3.028  74.743  1.00 33.46           C  
ANISOU 2281  CG2 THR D1234     4119   3364   5231    218  -1023   -367       C  
ATOM   2282  OG1 THR D1234     174.019   3.839  73.605  1.00 34.88           O  
ANISOU 2282  OG1 THR D1234     4133   3825   5293    177   -987   -310       O  
ATOM   2283  H   THR D1234     171.913   3.322  74.697  1.00  0.00           H  
ATOM   2284  HG1 THR D1234     173.060   3.809  73.567  1.00  0.00           H  
ATOM   2285  N   GLN D1235     173.464   2.434  77.617  1.00 37.84           N  
ANISOU 2285  N   GLN D1235     4703   3781   5893    246  -1462   -366       N  
ATOM   2286  CA  GLN D1235     173.503   2.088  79.016  1.00 40.74           C  
ANISOU 2286  CA  GLN D1235     5083   4458   5940    181  -1245   -254       C  
ATOM   2287  C   GLN D1235     172.992   0.739  79.331  1.00 43.09           C  
ANISOU 2287  C   GLN D1235     5412   4717   6242    183  -1317   -249       C  
ATOM   2288  O   GLN D1235     173.553  -0.013  80.113  1.00 40.85           O  
ANISOU 2288  O   GLN D1235     5333   4137   6052    208  -1298   -273       O  
ATOM   2289  CB  GLN D1235     172.549   2.961  79.763  1.00 36.26           C  
ANISOU 2289  CB  GLN D1235     4552   3924   5303    166  -1191   -226       C  
ATOM   2290  CG  GLN D1235     172.886   2.942  81.195  1.00 37.03           C  
ANISOU 2290  CG  GLN D1235     4721   3989   5361    166  -1262   -214       C  
ATOM   2291  CD  GLN D1235     174.125   3.694  81.356  1.00 30.49           C  
ANISOU 2291  CD  GLN D1235     3883   3153   4550    175  -1278   -227       C  
ATOM   2292  NE2 GLN D1235     175.186   3.021  81.781  1.00 31.58           N  
ANISOU 2292  NE2 GLN D1235     4041   3238   4720    189  -1377   -241       N  
ATOM   2293  OE1 GLN D1235     174.151   4.878  81.033  1.00 29.76           O  
ANISOU 2293  OE1 GLN D1235     3897   2890   4521    186  -1102   -246       O  
ATOM   2294  H   GLN D1235     173.060   3.323  77.360  1.00  0.00           H  
ATOM   2295 HE21 GLN D1235     175.105   2.039  82.005  1.00  0.00           H  
ATOM   2296 HE22 GLN D1235     176.075   3.490  81.881  1.00  0.00           H  
ATOM   2297  N   LEU D1236     171.847   0.451  78.755  1.00 43.94           N  
ANISOU 2297  N   LEU D1236     5648   4627   6420    190  -1159   -264       N  
ATOM   2298  CA  LEU D1236     171.086  -0.691  79.159  1.00 45.87           C  
ANISOU 2298  CA  LEU D1236     5785   5063   6580    170  -1326   -229       C  
ATOM   2299  C   LEU D1236     171.919  -1.843  78.811  1.00 48.69           C  
ANISOU 2299  C   LEU D1236     6295   5121   7085    204  -1299   -275       C  
ATOM   2300  O   LEU D1236     172.157  -2.674  79.641  1.00 49.63           O  
ANISOU 2300  O   LEU D1236     6482   5172   7202    206  -1395   -266       O  
ATOM   2301  CB  LEU D1236     169.740  -0.702  78.471  1.00 41.73           C  
ANISOU 2301  CB  LEU D1236     5372   4357   6128    175  -1144   -243       C  
ATOM   2302  CG  LEU D1236     168.567  -0.314  79.353  1.00 36.71           C  
ANISOU 2302  CG  LEU D1236     4635   3962   5352    144  -1218   -193       C  
ATOM   2303  CD1 LEU D1236     168.064  -1.597  79.961  1.00 42.08           C  
ANISOU 2303  CD1 LEU D1236     5376   4597   6016    138  -1307   -176       C  
ATOM   2304  CD2 LEU D1236     168.929   0.662  80.443  1.00 35.25           C  
ANISOU 2304  CD2 LEU D1236     4497   3786   5111    139  -1213   -179       C  
ATOM   2305  H   LEU D1236     171.499   1.045  78.016  1.00  0.00           H  
ATOM   2306  N   THR D1237     172.460  -1.790  77.601  1.00 43.85           N  
ANISOU 2306  N   THR D1237     5447   4766   6446    199  -1388   -283       N  
ATOM   2307  CA  THR D1237     173.254  -2.845  76.987  1.00 46.94           C  
ANISOU 2307  CA  THR D1237     5810   5112   6914    219  -1466   -316       C  
ATOM   2308  C   THR D1237     174.526  -3.056  77.753  1.00 53.05           C  
ANISOU 2308  C   THR D1237     6614   5836   7706    233  -1566   -328       C  
ATOM   2309  O   THR D1237     174.899  -4.195  78.000  1.00 56.43           O  
ANISOU 2309  O   THR D1237     7069   6204   8168    247  -1681   -340       O  
ATOM   2310  CB  THR D1237     173.594  -2.467  75.545  1.00 47.73           C  
ANISOU 2310  CB  THR D1237     6008   4990   7138    246  -1271   -379       C  
ATOM   2311  CG2 THR D1237     173.597  -3.651  74.668  1.00 47.44           C  
ANISOU 2311  CG2 THR D1237     5943   4912   7171    262  -1313   -412       C  
ATOM   2312  OG1 THR D1237     172.621  -1.537  75.075  1.00 45.26           O  
ANISOU 2312  OG1 THR D1237     5498   4989   6708    208  -1277   -329       O  
ATOM   2313  H   THR D1237     172.309  -0.950  77.062  1.00  0.00           H  
ATOM   2314  HG1 THR D1237     172.772  -0.681  75.483  1.00  0.00           H  
ATOM   2315  N   MET D1238     175.166  -1.963  78.132  1.00 48.64           N  
ANISOU 2315  N   MET D1238     6237   5028   7216    252  -1399   -355       N  
ATOM   2316  CA  MET D1238     176.463  -2.002  78.751  1.00 51.19           C  
ANISOU 2316  CA  MET D1238     6395   5576   7477    247  -1618   -344       C  
ATOM   2317  C   MET D1238     176.422  -1.886  80.237  1.00 53.33           C  
ANISOU 2317  C   MET D1238     6756   5822   7684    241  -1679   -316       C  
ATOM   2318  O   MET D1238     177.440  -1.685  80.852  1.00 54.51           O  
ANISOU 2318  O   MET D1238     7114   5640   7957    276  -1593   -358       O  
ATOM   2319  CB  MET D1238     177.355  -0.920  78.157  1.00 52.48           C  
ANISOU 2319  CB  MET D1238     6498   5771   7670    252  -1553   -364       C  
ATOM   2320  CG  MET D1238     177.522   0.383  78.908  1.00 47.43           C  
ANISOU 2320  CG  MET D1238     5885   5159   6976    241  -1508   -343       C  
ATOM   2321  SD  MET D1238     178.452   1.452  77.836  1.00 45.38           S  
ANISOU 2321  SD  MET D1238     5548   4933   6760    244  -1432   -368       S  
ATOM   2322  CE  MET D1238     177.708   3.008  78.181  1.00 39.53           C  
ANISOU 2322  CE  MET D1238     4832   4252   5936    220  -1326   -330       C  
ATOM   2323  H   MET D1238     174.727  -1.066  77.981  1.00  0.00           H  
ATOM   2324  N   ARG D1239     175.263  -2.060  80.828  1.00 62.51           N  
ANISOU 2324  N   ARG D1239     8157   6709   8887    242  -1525   -307       N  
ATOM   2325  CA  ARG D1239     175.199  -2.079  82.269  1.00 64.69           C  
ANISOU 2325  CA  ARG D1239     8358   7238   8984    213  -1736   -255       C  
ATOM   2326  C   ARG D1239     175.169  -3.480  82.809  1.00 65.50           C  
ANISOU 2326  C   ARG D1239     8542   7268   9077    215  -1871   -248       C  
ATOM   2327  O   ARG D1239     174.162  -4.139  82.727  1.00 65.61           O  
ANISOU 2327  O   ARG D1239     8764   6966   9198    219  -1714   -248       O  
ATOM   2328  CB  ARG D1239     173.988  -1.324  82.757  1.00 64.84           C  
ANISOU 2328  CB  ARG D1239     8571   7029   9038    206  -1508   -240       C  
ATOM   2329  CG  ARG D1239     174.330  -0.255  83.765  1.00 65.41           C  
ANISOU 2329  CG  ARG D1239     8525   7387   8939    185  -1635   -209       C  
ATOM   2330  CD  ARG D1239     173.454   0.952  83.554  1.00 62.30           C  
ANISOU 2330  CD  ARG D1239     8241   6811   8618    186  -1377   -214       C  
ATOM   2331  NE  ARG D1239     172.223   0.871  84.306  1.00 59.59           N  
ANISOU 2331  NE  ARG D1239     7958   6481   8202    165  -1363   -180       N  
ATOM   2332  CZ  ARG D1239     171.577   1.933  84.744  1.00 64.01           C  
ANISOU 2332  CZ  ARG D1239     8393   7332   8597    141  -1413   -151       C  
ATOM   2333  NH1 ARG D1239     172.064   3.133  84.506  1.00 66.16           N1+
ANISOU 2333  NH1 ARG D1239     8617   7637   8884    147  -1355   -162       N1+
ATOM   2334  NH2 ARG D1239     170.457   1.798  85.427  1.00 72.80           N  
ANISOU 2334  NH2 ARG D1239     9570   8450   9640    123  -1401   -126       N  
ATOM   2335  H   ARG D1239     174.424  -2.179  80.279  1.00  0.00           H  
ATOM   2336  HE  ARG D1239     171.840  -0.042  84.505  1.00  0.00           H  
ATOM   2337 HH11 ARG D1239     172.924   3.235  83.987  1.00  0.00           H  
ATOM   2338 HH12 ARG D1239     171.577   3.951  84.843  1.00  0.00           H  
ATOM   2339 HH21 ARG D1239     170.087   0.877  85.613  1.00  0.00           H  
ATOM   2340 HH22 ARG D1239     169.969   2.616  85.764  1.00  0.00           H  
ATOM   2341  N   THR D1240     176.296  -3.882  83.386  1.00 68.43           N  
ANISOU 2341  N   THR D1240     9142   7243   9617    254  -1821   -290       N  
ATOM   2342  CA  THR D1240     176.613  -5.192  83.973  1.00 61.42           C  
ANISOU 2342  CA  THR D1240     8156   6602   8578    240  -2150   -265       C  
ATOM   2343  C   THR D1240     175.644  -6.386  83.946  1.00 61.30           C  
ANISOU 2343  C   THR D1240     8249   6455   8586    288  -2271   -204       C  
ATOM   2344  O   THR D1240     175.840  -7.325  83.182  1.00 66.66           O  
ANISOU 2344  O   THR D1240     8908   7061   9358    309  -2366   -236       O  
ATOM   2345  CB  THR D1240     177.190  -5.021  85.371  1.00 54.21           C  
ANISOU 2345  CB  THR D1240     7550   5265   7781    261  -2053   -276       C  
ATOM   2346  CG2 THR D1240     178.584  -4.570  85.262  1.00 57.96           C  
ANISOU 2346  CG2 THR D1240     7766   6100   8158    270  -2275   -294       C  
ATOM   2347  OG1 THR D1240     176.454  -4.016  86.053  1.00 58.24           O  
ANISOU 2347  OG1 THR D1240     8087   5841   8201    233  -1968   -240       O  
ATOM   2348  H   THR D1240     177.035  -3.195  83.427  1.00  0.00           H  
ATOM   2349  HG1 THR D1240     175.538  -4.290  86.136  1.00  0.00           H  
ATOM   2350  N   PHE D1241     174.659  -6.440  84.829  1.00 55.42           N  
ANISOU 2350  N   PHE D1241     7651   5645   7760    253  -2329   -168       N  
ATOM   2351  CA  PHE D1241     173.710  -7.565  84.831  1.00 54.66           C  
ANISOU 2351  CA  PHE D1241     7705   5393   7670    228  -2498   -157       C  
ATOM   2352  C   PHE D1241     174.226  -8.875  85.448  1.00 60.22           C  
ANISOU 2352  C   PHE D1241     8597   5902   8379    229  -2766   -160       C  
ATOM   2353  O   PHE D1241     175.395  -9.136  85.367  1.00 60.61           O  
ANISOU 2353  O   PHE D1241     8595   5942   8493    270  -2822   -193       O  
ATOM   2354  CB  PHE D1241     173.240  -7.834  83.405  1.00 57.75           C  
ANISOU 2354  CB  PHE D1241     7967   5813   8162    242  -2440   -184       C  
ATOM   2355  CG  PHE D1241     172.291  -6.803  82.865  1.00 51.66           C  
ANISOU 2355  CG  PHE D1241     7084   5180   7366    227  -2229   -172       C  
ATOM   2356  CD1 PHE D1241     172.074  -5.621  83.530  1.00 46.37           C  
ANISOU 2356  CD1 PHE D1241     6401   4614   6602    210  -2091   -146       C  
ATOM   2357  CD2 PHE D1241     171.628  -7.021  81.682  1.00 45.75           C  
ANISOU 2357  CD2 PHE D1241     6244   4447   6693    232  -2180   -192       C  
ATOM   2358  CE1 PHE D1241     171.211  -4.676  83.030  1.00 44.42           C  
ANISOU 2358  CE1 PHE D1241     6059   4481   6335    200  -1915   -139       C  
ATOM   2359  CE2 PHE D1241     170.763  -6.083  81.176  1.00 47.72           C  
ANISOU 2359  CE2 PHE D1241     6397   4817   6919    221  -1996   -184       C  
ATOM   2360  CZ  PHE D1241     170.553  -4.908  81.853  1.00 42.93           C  
ANISOU 2360  CZ  PHE D1241     5785   4311   6216    205  -1865   -156       C  
ATOM   2361  H   PHE D1241     174.558  -5.700  85.509  1.00  0.00           H  
ATOM   2362  N   HIS D1242     173.342  -9.687  86.048  1.00 57.72           N  
ANISOU 2362  N   HIS D1242     8521   5424   7985    177  -2937   -121       N  
ATOM   2363  CA  HIS D1242     173.704 -10.956  86.721  1.00 64.11           C  
ANISOU 2363  CA  HIS D1242     9576   6022   8760    161  -3212   -111       C  
ATOM   2364  C   HIS D1242     172.801 -12.114  86.392  1.00 70.47           C  
ANISOU 2364  C   HIS D1242    10576   6646   9553    110  -3399    -89       C  
ATOM   2365  O   HIS D1242     171.666 -11.924  86.017  1.00 66.49           O  
ANISOU 2365  O   HIS D1242    10065   6168   9031     50  -3242    -79       O  
ATOM   2366  CB  HIS D1242     173.632 -10.855  88.237  1.00 35.41           C  
ANISOU 2366  CB  HIS D1242     6176   2322   4957    111  -3279    -64       C  
ATOM   2367  CG  HIS D1242     174.534  -9.827  88.826  1.00 51.45           C  
ANISOU 2367  CG  HIS D1242     8081   4487   6981    150  -3151    -79       C  
ATOM   2368  CD2 HIS D1242     174.341  -8.953  89.837  1.00 50.42           C  
ANISOU 2368  CD2 HIS D1242     8006   4417   6735    124  -3058    -50       C  
ATOM   2369  ND1 HIS D1242     175.814  -9.616  88.378  1.00 55.53           N  
ANISOU 2369  ND1 HIS D1242     8406   5079   7615    219  -3118   -129       N  
ATOM   2370  CE1 HIS D1242     176.368  -8.648  89.080  1.00 43.89           C  
ANISOU 2370  CE1 HIS D1242     6878   3704   6094    229  -3013   -126       C  
ATOM   2371  NE2 HIS D1242     175.496  -8.232  89.974  1.00 32.60           N  
ANISOU 2371  NE2 HIS D1242     5591   2266   4531    177  -2980    -81       N  
ATOM   2372  H   HIS D1242     172.369  -9.416  86.040  1.00  0.00           H  
ATOM   2373  HE2 HIS D1242     175.654  -7.499  90.651  1.00  0.00           H  
ATOM   2374  N   THR D1243     173.304 -13.321  86.636  1.00 73.86           N  
ANISOU 2374  N   THR D1243    11190   6884   9991    102  -3626    -99       N  
ATOM   2375  CA  THR D1243     172.691 -14.558  86.185  1.00 78.40           C  
ANISOU 2375  CA  THR D1243    11898   7276  10614      4  -3544   -140       C  
ATOM   2376  C   THR D1243     172.023 -15.396  87.229  1.00 84.07           C  
ANISOU 2376  C   THR D1243    12959   7795  11187   -141  -3524   -113       C  
ATOM   2377  O   THR D1243     172.392 -15.363  88.365  1.00 86.52           O  
ANISOU 2377  O   THR D1243    13447   8058  11368   -146  -3661    -68       O  
ATOM   2378  CB  THR D1243     173.743 -15.444  85.577  1.00 66.28           C  
ANISOU 2378  CB  THR D1243    10318   5639   9226     78  -3732   -201       C  
ATOM   2379  CG2 THR D1243     173.240 -16.037  84.295  1.00 53.04           C  
ANISOU 2379  CG2 THR D1243     8546   3919   7690     43  -3582   -270       C  
ATOM   2380  OG1 THR D1243     174.893 -14.652  85.321  1.00 82.07           O  
ANISOU 2380  OG1 THR D1243    12080   7798  11307    227  -3884   -207       O  
ATOM   2381  H   THR D1243     174.162 -13.381  87.166  1.00  0.00           H  
ATOM   2382  HG1 THR D1243     175.294 -14.392  86.154  1.00  0.00           H  
TER   
HETATM 2383 MG    MG D2003     182.989   4.074  87.275  1.00 38.92          Mg  
HETATM 2384 MG    MG D2004     176.906   2.885  89.011  1.00 54.93          Mg  
ATOM   2385  C5'  DG G  12     181.403   2.650  57.055  1.00 70.91           C  
ANISOU 2385  C5'  DG G  12     7469  10442   9033    -97   2604  -1736       C  
ATOM   2386  O5'  DG G  12     180.935   3.277  55.879  1.00 62.51           O  
ANISOU 2386  O5'  DG G  12     6463   9454   7834   -131   2569  -1769       O  
ATOM   2387  C4'  DG G  12     180.276   1.893  57.722  1.00 60.24           C  
ANISOU 2387  C4'  DG G  12     5955   9020   7912   -171   2455  -1467       C  
ATOM   2388  O4'  DG G  12     179.885   0.718  56.971  1.00 60.88           O  
ANISOU 2388  O4'  DG G  12     6047   8967   8116   -279   2183  -1528       O  
ATOM   2389  C3'  DG G  12     180.696   1.372  59.082  1.00 63.84           C  
ANISOU 2389  C3'  DG G  12     6336   9413   8507   -128   2516  -1398       C  
ATOM   2390  O3'  DG G  12     180.447   2.398  60.024  1.00 59.18           O  
ANISOU 2390  O3'  DG G  12     5661   8950   7875    -57   2732  -1198       O  
ATOM   2391  C2'  DG G  12     179.785   0.167  59.277  1.00 70.40           C  
ANISOU 2391  C2'  DG G  12     7058  10117   9575   -231   2276  -1246       C  
ATOM   2392  C1'  DG G  12     179.653  -0.367  57.853  1.00 60.71           C  
ANISOU 2392  C1'  DG G  12     5924   8825   8319   -315   2070  -1415       C  
ATOM   2393  N1   DG G  12     180.449  -5.382  58.165  1.00 86.10           N  
ANISOU 2393  N1   DG G  12     9128  11441  12143   -519   1388  -1709       N  
ATOM   2394  C2   DG G  12     179.393  -4.640  58.637  1.00 82.93           C  
ANISOU 2394  C2   DG G  12     8607  11145  11758   -520   1458  -1426       C  
ATOM   2395  N2   DG G  12     178.426  -5.320  59.272  1.00 84.80           N  
ANISOU 2395  N2   DG G  12     8703  11318  12197   -584   1331  -1191       N  
ATOM   2396  N3   DG G  12     179.293  -3.323  58.497  1.00 75.92           N  
ANISOU 2396  N3   DG G  12     7736  10412  10698   -463   1641  -1376       N  
ATOM   2397  C4   DG G  12     180.355  -2.802  57.833  1.00 75.16           C  
ANISOU 2397  C4   DG G  12     7789  10359  10409   -404   1749  -1639       C  
ATOM   2398  C5   DG G  12     181.453  -3.460  57.326  1.00 80.95           C  
ANISOU 2398  C5   DG G  12     8651  10998  11110   -398   1692  -1932       C  
ATOM   2399  C6   DG G  12     181.547  -4.863  57.483  1.00 84.94           C  
ANISOU 2399  C6   DG G  12     9136  11338  11802   -459   1497  -1981       C  
ATOM   2400  O6   DG G  12     182.448  -5.621  57.097  1.00 85.97           O  
ANISOU 2400  O6   DG G  12     9365  11363  11936   -465   1420  -2226       O  
ATOM   2401  N7   DG G  12     182.322  -2.566  56.712  1.00 81.89           N  
ANISOU 2401  N7   DG G  12     8903  11206  11005   -329   1846  -2140       N  
ATOM   2402  C8   DG G  12     181.745  -1.405  56.857  1.00 75.98           C  
ANISOU 2402  C8   DG G  12     8107  10603  10159   -294   1991  -1971       C  
ATOM   2403  N9   DG G  12     180.551  -1.472  57.531  1.00 67.60           N  
ANISOU 2403  N9   DG G  12     6888   9554   9244   -336   1943  -1665       N  
ATOM   2404 HO5'  DG G  12     181.441   3.159  55.072  1.00  0.00           H  
ATOM   2405  H1   DG G  12     180.427  -6.379  58.325  1.00  0.00           H  
ATOM   2406  H21  DG G  12     178.500  -6.321  59.380  1.00  0.00           H  
ATOM   2407  H22  DG G  12     177.624  -4.830  59.642  1.00  0.00           H  
ATOM   2408  P    DA G  13     181.579   2.831  61.075  1.00 58.85           P  
ANISOU 2408  P    DA G  13     7030   8150   7181  -2126   -326   -327       P  
ATOM   2409  C5'  DA G  13     180.001   1.617  62.685  1.00 58.64           C  
ANISOU 2409  C5'  DA G  13     6996   8018   7265  -2144   -559   -156       C  
ATOM   2410  O5'  DA G  13     181.339   1.821  62.283  1.00 64.90           O  
ANISOU 2410  O5'  DA G  13     7727   8910   8022  -2124   -478   -249       O  
ATOM   2411  C4'  DA G  13     179.846   0.301  63.417  1.00 59.09           C  
ANISOU 2411  C4'  DA G  13     7001   8046   7405  -2091   -729    -99       C  
ATOM   2412  O4'  DA G  13     179.784  -0.787  62.463  1.00 56.47           O  
ANISOU 2412  O4'  DA G  13     6708   7632   7116  -1959   -828   -124       O  
ATOM   2413  C3'  DA G  13     180.993  -0.066  64.334  1.00 56.34           C  
ANISOU 2413  C3'  DA G  13     6521   7812   7071  -2106   -753   -117       C  
ATOM   2414  O3'  DA G  13     180.721   0.568  65.551  1.00 52.38           O  
ANISOU 2414  O3'  DA G  13     5981   7360   6559  -2223   -722    -56       O  
ATOM   2415  C2'  DA G  13     180.868  -1.581  64.431  1.00 63.02           C  
ANISOU 2415  C2'  DA G  13     7345   8598   8000  -2002   -928    -87       C  
ATOM   2416  C1'  DA G  13     180.380  -1.939  63.029  1.00 62.02           C  
ANISOU 2416  C1'  DA G  13     7322   8364   7879  -1901   -950   -117       C  
ATOM   2417  N1   DA G  13     182.675  -5.925  60.747  1.00 73.72           N  
ANISOU 2417  N1   DA G  13     8715   9798   9499  -1458  -1258   -294       N  
ATOM   2418  C2   DA G  13     181.626  -5.852  61.574  1.00 73.85           C  
ANISOU 2418  C2   DA G  13     8755   9765   9540  -1521  -1307   -201       C  
ATOM   2419  N3   DA G  13     181.078  -4.775  62.134  1.00 62.50           N  
ANISOU 2419  N3   DA G  13     7340   8344   8063  -1637  -1220   -159       N  
ATOM   2420  C4   DA G  13     181.730  -3.663  61.762  1.00 63.19           C  
ANISOU 2420  C4   DA G  13     7423   8508   8076  -1690  -1063   -225       C  
ATOM   2421  C5   DA G  13     182.822  -3.577  60.921  1.00 69.58           C  
ANISOU 2421  C5   DA G  13     8209   9375   8852  -1638   -994   -323       C  
ATOM   2422  C6   DA G  13     183.310  -4.788  60.392  1.00 69.31           C  
ANISOU 2422  C6   DA G  13     8152   9316   8865  -1515  -1099   -358       C  
ATOM   2423  N6   DA G  13     184.358  -4.861  59.565  1.00 76.40           N  
ANISOU 2423  N6   DA G  13     9027  10263   9739  -1452  -1048   -450       N  
ATOM   2424  N7   DA G  13     183.223  -2.260  60.769  1.00 70.03           N  
ANISOU 2424  N7   DA G  13     8270   9505   8832  -1722   -828   -367       N  
ATOM   2425  C8   DA G  13     182.378  -1.587  61.515  1.00 65.78           C  
ANISOU 2425  C8   DA G  13     7757   8953   8283  -1821   -802   -297       C  
ATOM   2426  N9   DA G  13     181.448  -2.373  62.136  1.00 61.23           N  
ANISOU 2426  N9   DA G  13     7195   8299   7771  -1809   -938   -209       N  
ATOM   2427  OP1  DA G  13     181.271   4.212  61.512  1.00 52.35           O  
ANISOU 2427  OP1  DA G  13     6225   7369   6298  -2255   -195   -308       O  
ATOM   2428  OP2  DA G  13     182.903   2.515  60.497  1.00 64.77           O1-
ANISOU 2428  OP2  DA G  13     7719   8971   7920  -2058   -299   -420       O1-
ATOM   2429  H61  DA G  13     184.844  -4.019  59.290  1.00  0.00           H  
ATOM   2430  H62  DA G  13     184.664  -5.758  59.216  1.00  0.00           H  
ATOM   2431  P    DG G  14     181.920   1.200  66.402  1.00 64.57           P  
ANISOU 2431  P    DG G  14     7411   9057   8066  -2305   -633    -93       P  
ATOM   2432  C5'  DG G  14     180.322   2.967  67.314  1.00 54.58           C  
ANISOU 2432  C5'  DG G  14     6231   7763   6745  -2499   -515     12       C  
ATOM   2433  O5'  DG G  14     181.181   1.885  67.642  1.00 57.69           O  
ANISOU 2433  O5'  DG G  14     6532   8199   7187  -2431   -614     -7       O  
ATOM   2434  C4'  DG G  14     180.175   3.951  68.455  1.00 50.81           C  
ANISOU 2434  C4'  DG G  14     5717   7354   6235  -2635   -441     58       C  
ATOM   2435  O4'  DG G  14     179.627   3.269  69.616  1.00 54.18           O  
ANISOU 2435  O4'  DG G  14     6106   7758   6720  -2655   -564    148       O  
ATOM   2436  C3'  DG G  14     181.477   4.582  68.936  1.00 51.26           C  
ANISOU 2436  C3'  DG G  14     5673   7555   6247  -2695   -340     -1       C  
ATOM   2437  O3'  DG G  14     181.790   5.751  68.201  1.00 51.17           O  
ANISOU 2437  O3'  DG G  14     5700   7582   6162  -2736   -181    -65       O  
ATOM   2438  C2'  DG G  14     181.129   4.965  70.364  1.00 63.68           C  
ANISOU 2438  C2'  DG G  14     7199   9171   7826  -2805   -346     75       C  
ATOM   2439  C1'  DG G  14     180.241   3.805  70.772  1.00 54.22           C  
ANISOU 2439  C1'  DG G  14     6018   7877   6705  -2751   -514    157       C  
ATOM   2440  N1   DG G  14     181.808   2.204  75.290  1.00 56.11           N  
ANISOU 2440  N1   DG G  14     5896   8360   7064  -2864   -755    288       N  
ATOM   2441  C2   DG G  14     181.099   3.332  74.955  1.00 55.88           C  
ANISOU 2441  C2   DG G  14     5948   8302   6983  -2935   -645    298       C  
ATOM   2442  N2   DG G  14     180.762   4.148  75.963  1.00 65.15           N  
ANISOU 2442  N2   DG G  14     7105   9517   8131  -3051   -592    350       N  
ATOM   2443  N3   DG G  14     180.741   3.644  73.719  1.00 50.63           N  
ANISOU 2443  N3   DG G  14     5375   7572   6291  -2895   -591    260       N  
ATOM   2444  C4   DG G  14     181.164   2.712  72.834  1.00 54.46           C  
ANISOU 2444  C4   DG G  14     5864   8023   6807  -2775   -656    210       C  
ATOM   2445  C5   DG G  14     181.876   1.558  73.060  1.00 55.61           C  
ANISOU 2445  C5   DG G  14     5933   8193   7005  -2697   -766    195       C  
ATOM   2446  C6   DG G  14     182.248   1.238  74.385  1.00 57.24           C  
ANISOU 2446  C6   DG G  14     6042   8468   7239  -2741   -823    236       C  
ATOM   2447  O6   DG G  14     182.884   0.253  74.787  1.00 56.67           O  
ANISOU 2447  O6   DG G  14     5892   8426   7214  -2685   -922    231       O  
ATOM   2448  N7   DG G  14     182.108   0.880  71.869  1.00 54.58           N  
ANISOU 2448  N7   DG G  14     5838   8009   6890  -2581   -802    139       N  
ATOM   2449  C8   DG G  14     181.556   1.635  70.961  1.00 57.48           C  
ANISOU 2449  C8   DG G  14     6301   8324   7214  -2592   -714    120       C  
ATOM   2450  N9   DG G  14     180.925   2.738  71.485  1.00 56.67           N  
ANISOU 2450  N9   DG G  14     6231   8232   7071  -2706   -627    164       N  
ATOM   2451  OP1  DG G  14     182.536   2.255  65.563  1.00 52.84           O  
ANISOU 2451  OP1  DG G  14     5948   7624   6505  -2329   -473   -177       O  
ATOM   2452  OP2  DG G  14     182.733   0.078  66.925  1.00 63.72           O1-
ANISOU 2452  OP2  DG G  14     7204   8994   8011  -2244   -743   -101       O1-
ATOM   2453  H1   DG G  14     182.027   2.063  76.266  1.00  0.00           H  
ATOM   2454  H21  DG G  14     180.240   4.992  75.776  1.00  0.00           H  
ATOM   2455  H22  DG G  14     181.030   3.919  76.909  1.00  0.00           H  
ATOM   2456  P    DT G  15     183.281   6.349  68.255  1.00 51.78           P  
ANISOU 2456  P    DT G  15     5685   7800   6189  -2768    -66   -152       P  
ATOM   2457  C5'  DT G  15     182.540   8.139  70.036  1.00 55.85           C  
ANISOU 2457  C5'  DT G  15     6182   8390   6648  -3003     58    -57       C  
ATOM   2458  O5'  DT G  15     183.380   7.030  69.698  1.00 51.48           O  
ANISOU 2458  O5'  DT G  15     5574   7851   6136  -2896    -26   -104       O  
ATOM   2459  C4'  DT G  15     182.823   8.554  71.464  1.00 51.40           C  
ANISOU 2459  C4'  DT G  15     5531   7920   6080  -3108     75    -17       C  
ATOM   2460  O4'  DT G  15     182.478   7.467  72.355  1.00 50.60           O  
ANISOU 2460  O4'  DT G  15     5388   7788   6050  -3081    -79     55       O  
ATOM   2461  C3'  DT G  15     184.278   8.826  71.788  1.00 56.32           C  
ANISOU 2461  C3'  DT G  15     6044   8679   6675  -3131    144    -87       C  
ATOM   2462  O3'  DT G  15     184.651  10.134  71.395  1.00 53.22           O  
ANISOU 2462  O3'  DT G  15     5669   8347   6207  -3201    311   -141       O  
ATOM   2463  C2'  DT G  15     184.299   8.665  73.304  1.00 56.84           C  
ANISOU 2463  C2'  DT G  15     6027   8800   6770  -3201     86    -21       C  
ATOM   2464  C1'  DT G  15     183.162   7.684  73.569  1.00 50.77           C  
ANISOU 2464  C1'  DT G  15     5305   7918   6068  -3155    -66     66       C  
ATOM   2465  N1   DT G  15     183.688   6.355  73.977  1.00 51.38           N  
ANISOU 2465  N1   DT G  15     5305   8005   6211  -3075   -205     72       N  
ATOM   2466  C2   DT G  15     183.677   5.982  75.299  1.00 53.73           C  
ANISOU 2466  C2   DT G  15     5530   8340   6545  -3119   -282    134       C  
ATOM   2467  O2   DT G  15     183.287   6.715  76.190  1.00 57.67           O  
ANISOU 2467  O2   DT G  15     6021   8869   7023  -3223   -238    185       O  
ATOM   2468  N3   DT G  15     184.186   4.729  75.540  1.00 56.78           N  
ANISOU 2468  N3   DT G  15     5851   8732   6992  -3036   -409    132       N  
ATOM   2469  C4   DT G  15     184.663   3.825  74.606  1.00 58.95           C  
ANISOU 2469  C4   DT G  15     6128   8975   7294  -2916   -468     77       C  
ATOM   2470  O4   DT G  15     185.093   2.716  74.912  1.00 57.76           O  
ANISOU 2470  O4   DT G  15     5916   8831   7199  -2848   -584     80       O  
ATOM   2471  C5   DT G  15     184.623   4.273  73.238  1.00 58.24           C  
ANISOU 2471  C5   DT G  15     6118   8846   7165  -2876   -383     14       C  
ATOM   2472  C6   DT G  15     184.139   5.497  72.994  1.00 56.55           C  
ANISOU 2472  C6   DT G  15     5968   8628   6892  -2956   -258     15       C  
ATOM   2473  C7   DT G  15     185.116   3.380  72.138  1.00 59.98           C  
ANISOU 2473  C7   DT G  15     6350   9031   7410  -2747   -436    -49       C  
ATOM   2474  OP1  DT G  15     183.392   7.399  67.217  1.00 60.56           O  
ANISOU 2474  OP1  DT G  15     6862   8917   7232  -2786     82   -216       O  
ATOM   2475  OP2  DT G  15     184.213   5.199  68.282  1.00 52.58           O1-
ANISOU 2475  OP2  DT G  15     5705   7936   6339  -2677   -162   -188       O1-
ATOM   2476  H3   DT G  15     184.216   4.435  76.506  1.00  0.00           H  
ATOM   2477  P    DG G  16     186.150  10.414  70.891  1.00 58.22           P  
ANISOU 2477  P    DG G  16     6233   9088   6803  -3180    405   -250       P  
ATOM   2478  C5'  DG G  16     186.632  11.775  73.096  1.00 62.86           C  
ANISOU 2478  C5'  DG G  16     6692   9845   7346  -3392    508   -200       C  
ATOM   2479  O5'  DG G  16     186.971  10.683  72.241  1.00 67.87           O  
ANISOU 2479  O5'  DG G  16     7332  10436   8021  -3264    424   -241       O  
ATOM   2480  C4'  DG G  16     187.051  11.500  74.531  1.00 59.01           C  
ANISOU 2480  C4'  DG G  16     6097   9436   6887  -3444    451   -159       C  
ATOM   2481  O4'  DG G  16     186.420  10.275  74.976  1.00 53.45           O  
ANISOU 2481  O4'  DG G  16     5394   8658   6257  -3385    284    -89       O  
ATOM   2482  C3'  DG G  16     188.533  11.233  74.766  1.00 66.16           C  
ANISOU 2482  C3'  DG G  16     6887  10457   7795  -3423    463   -229       C  
ATOM   2483  O3'  DG G  16     189.269  12.442  74.910  1.00 59.67           O  
ANISOU 2483  O3'  DG G  16     6026   9739   6908  -3511    615   -280       O  
ATOM   2484  C2'  DG G  16     188.510  10.468  76.084  1.00 63.79           C  
ANISOU 2484  C2'  DG G  16     6508  10178   7549  -3437    341   -162       C  
ATOM   2485  C1'  DG G  16     187.187   9.711  76.024  1.00 55.09           C  
ANISOU 2485  C1'  DG G  16     5487   8945   6498  -3392    218    -81       C  
ATOM   2486  N1   DG G  16     188.464   5.318  78.208  1.00 66.18           N  
ANISOU 2486  N1   DG G  16     6630  10378   8135  -3176   -283     -4       N  
ATOM   2487  C2   DG G  16     188.383   6.577  78.757  1.00 58.90           C  
ANISOU 2487  C2   DG G  16     5705   9516   7159  -3296   -164      8       C  
ATOM   2488  N2   DG G  16     188.682   6.680  80.060  1.00 55.95           N  
ANISOU 2488  N2   DG G  16     5248   9218   6792  -3368   -180     45       N  
ATOM   2489  N3   DG G  16     188.034   7.661  78.075  1.00 54.85           N  
ANISOU 2489  N3   DG G  16     5266   8988   6587  -3343    -37    -15       N  
ATOM   2490  C4   DG G  16     187.766   7.374  76.777  1.00 56.04           C  
ANISOU 2490  C4   DG G  16     5495   9057   6738  -3257    -40    -51       C  
ATOM   2491  C5   DG G  16     187.818   6.157  76.137  1.00 57.53           C  
ANISOU 2491  C5   DG G  16     5696   9184   6980  -3135   -154    -66       C  
ATOM   2492  C6   DG G  16     188.193   5.011  76.874  1.00 62.12           C  
ANISOU 2492  C6   DG G  16     6197   9782   7623  -3087   -288    -41       C  
ATOM   2493  O6   DG G  16     188.295   3.845  76.468  1.00 63.17           O  
ANISOU 2493  O6   DG G  16     6327   9867   7809  -2980   -401    -49       O  
ATOM   2494  N7   DG G  16     187.472   6.287  74.797  1.00 57.70           N  
ANISOU 2494  N7   DG G  16     5810   9131   6981  -3076   -113   -105       N  
ATOM   2495  C8   DG G  16     187.221   7.559  74.654  1.00 56.11           C  
ANISOU 2495  C8   DG G  16     5652   8949   6717  -3164     22   -113       C  
ATOM   2496  N9   DG G  16     187.376   8.278  75.816  1.00 52.59           N  
ANISOU 2496  N9   DG G  16     5148   8586   6249  -3276     73    -82       N  
ATOM   2497  OP1  DG G  16     186.121  11.639  70.057  1.00 66.48           O  
ANISOU 2497  OP1  DG G  16     7343  10140   7775  -3224    562   -299       O  
ATOM   2498  OP2  DG G  16     186.657   9.144  70.324  1.00 55.01           O1-
ANISOU 2498  OP2  DG G  16     5801   8653   6445  -3052    299   -286       O1-
ATOM   2499  H1   DG G  16     188.740   4.560  78.816  1.00  0.00           H  
ATOM   2500  H21  DG G  16     188.641   7.579  80.518  1.00  0.00           H  
ATOM   2501  H22  DG G  16     188.949   5.858  80.583  1.00  0.00           H  
ATOM   2502  P    DC G  17     190.875  12.407  74.961  1.00 61.07           P  
ANISOU 2502  P    DC G  17     6090  10041   7073  -3495    661   -368       P  
ATOM   2503  C5'  DC G  17     192.520  11.479  76.735  1.00 67.32           C  
ANISOU 2503  C5'  DC G  17     6665  10994   7918  -3505    560   -376       C  
ATOM   2504  O5'  DC G  17     191.205  11.897  76.441  1.00 57.02           O  
ANISOU 2504  O5'  DC G  17     5472   9593   6602  -3533    572   -318       O  
ATOM   2505  C4'  DC G  17     192.570  10.490  77.881  1.00 54.56           C  
ANISOU 2505  C4'  DC G  17     4973   9392   6365  -3492    419   -318       C  
ATOM   2506  O4'  DC G  17     191.527   9.490  77.790  1.00 54.28           O  
ANISOU 2506  O4'  DC G  17     4999   9238   6387  -3425    280   -250       O  
ATOM   2507  C3'  DC G  17     193.858   9.715  77.902  1.00 55.46           C  
ANISOU 2507  C3'  DC G  17     4987   9579   6507  -3424    374   -381       C  
ATOM   2508  O3'  DC G  17     194.799  10.568  78.490  1.00 55.68           O  
ANISOU 2508  O3'  DC G  17     4933   9731   6494  -3507    479   -422       O  
ATOM   2509  C2'  DC G  17     193.475   8.486  78.714  1.00 55.51           C  
ANISOU 2509  C2'  DC G  17     4961   9544   6587  -3381    204   -310       C  
ATOM   2510  C1'  DC G  17     192.007   8.268  78.326  1.00 54.82           C  
ANISOU 2510  C1'  DC G  17     4990   9321   6517  -3360    146   -239       C  
ATOM   2511  N1   DC G  17     191.777   7.185  77.314  1.00 55.09           N  
ANISOU 2511  N1   DC G  17     5075   9262   6595  -3231     50   -255       N  
ATOM   2512  C2   DC G  17     192.040   5.847  77.640  1.00 55.57           C  
ANISOU 2512  C2   DC G  17     5082   9309   6723  -3148    -98   -239       C  
ATOM   2513  O2   DC G  17     192.466   5.566  78.768  1.00 55.76           O  
ANISOU 2513  O2   DC G  17     5017   9399   6771  -3182   -148   -213       O  
ATOM   2514  N3   DC G  17     191.822   4.888  76.704  1.00 58.44           N  
ANISOU 2514  N3   DC G  17     5493   9587   7124  -3032   -182   -254       N  
ATOM   2515  C4   DC G  17     191.360   5.221  75.497  1.00 63.51           C  
ANISOU 2515  C4   DC G  17     6233  10159   7739  -2997   -126   -283       C  
ATOM   2516  N4   DC G  17     191.158   4.239  74.612  1.00 68.90           N  
ANISOU 2516  N4   DC G  17     6960  10759   8461  -2881   -214   -296       N  
ATOM   2517  C5   DC G  17     191.085   6.575  75.146  1.00 64.28           C  
ANISOU 2517  C5   DC G  17     6386  10269   7767  -3080     24   -299       C  
ATOM   2518  C6   DC G  17     191.304   7.513  76.074  1.00 62.71           C  
ANISOU 2518  C6   DC G  17     6140  10155   7532  -3195    107   -284       C  
ATOM   2519  OP1  DC G  17     191.351  13.800  74.811  1.00 64.72           O  
ANISOU 2519  OP1  DC G  17     6549  10582   7461  -3584    833   -419       O  
ATOM   2520  OP2  DC G  17     191.347  11.367  74.018  1.00 68.27           O1-
ANISOU 2520  OP2  DC G  17     7003  10917   8018  -3366    591   -421       O1-
ATOM   2521  H41  DC G  17     190.809   4.455  73.689  1.00  0.00           H  
ATOM   2522  H42  DC G  17     191.355   3.282  74.866  1.00  0.00           H  
ATOM   2523  P    DA G  18     196.105  10.960  77.620  1.00 56.38           P  
ANISOU 2523  P    DA G  18     4980   9898   6542  -3477    590   -538       P  
ATOM   2524  C5'  DA G  18     197.117   9.009  78.953  1.00 57.32           C  
ANISOU 2524  C5'  DA G  18     4936  10079   6766  -3394    367   -517       C  
ATOM   2525  O5'  DA G  18     196.972   9.617  77.680  1.00 58.06           O  
ANISOU 2525  O5'  DA G  18     5111  10134   6814  -3374    468   -569       O  
ATOM   2526  C4'  DA G  18     197.618   7.621  78.678  1.00 60.19           C  
ANISOU 2526  C4'  DA G  18     5258  10422   7189  -3274    239   -540       C  
ATOM   2527  O4'  DA G  18     196.553   6.956  77.996  1.00 60.92           O  
ANISOU 2527  O4'  DA G  18     5449  10385   7312  -3201    154   -498       O  
ATOM   2528  C3'  DA G  18     198.816   7.450  77.757  1.00 66.12           C  
ANISOU 2528  C3'  DA G  18     5970  11224   7929  -3202    286   -645       C  
ATOM   2529  O3'  DA G  18     199.700   6.456  78.343  1.00 68.82           O  
ANISOU 2529  O3'  DA G  18     6207  11621   8319  -3151    187   -660       O  
ATOM   2530  C2'  DA G  18     198.315   7.090  76.370  1.00 68.93           C  
ANISOU 2530  C2'  DA G  18     6426  11478   8288  -3109    275   -669       C  
ATOM   2531  C1'  DA G  18     196.967   6.478  76.729  1.00 64.49           C  
ANISOU 2531  C1'  DA G  18     5929  10805   7768  -3097    154   -569       C  
ATOM   2532  N1   DA G  18     194.090   3.740  73.517  1.00 65.81           N  
ANISOU 2532  N1   DA G  18     6419  10536   8052  -2757   -143   -503       N  
ATOM   2533  C2   DA G  18     194.969   3.405  74.469  1.00 64.18           C  
ANISOU 2533  C2   DA G  18     6098  10421   7867  -2775   -180   -510       C  
ATOM   2534  N3   DA G  18     195.678   4.201  75.268  1.00 61.09           N  
ANISOU 2534  N3   DA G  18     5630  10143   7441  -2868    -93   -527       N  
ATOM   2535  C4   DA G  18     195.410   5.493  75.019  1.00 61.64           C  
ANISOU 2535  C4   DA G  18     5749  10227   7446  -2951     48   -538       C  
ATOM   2536  C5   DA G  18     194.533   5.997  74.075  1.00 65.06           C  
ANISOU 2536  C5   DA G  18     6297  10573   7849  -2947    103   -533       C  
ATOM   2537  C6   DA G  18     193.842   5.049  73.286  1.00 64.64           C  
ANISOU 2537  C6   DA G  18     6318  10404   7838  -2843      0   -515       C  
ATOM   2538  N6   DA G  18     192.962   5.372  72.333  1.00 65.69           N  
ANISOU 2538  N6   DA G  18     6565  10443   7950  -2824     35   -509       N  
ATOM   2539  N7   DA G  18     194.531   7.384  74.116  1.00 68.68           N  
ANISOU 2539  N7   DA G  18     6773  11081   8240  -3050    255   -549       N  
ATOM   2540  C8   DA G  18     195.399   7.679  75.063  1.00 60.87           C  
ANISOU 2540  C8   DA G  18     5681  10205   7242  -3113    287   -562       C  
ATOM   2541  N9   DA G  18     195.946   6.578  75.675  1.00 57.67           N  
ANISOU 2541  N9   DA G  18     5191   9827   6895  -3059    164   -555       N  
ATOM   2542  OP1  DA G  18     196.710  12.187  78.219  1.00 64.87           O  
ANISOU 2542  OP1  DA G  18     6001  11084   7561  -3591    724   -564       O  
ATOM   2543  OP2  DA G  18     195.668  11.022  76.226  1.00 60.34           O1-
ANISOU 2543  OP2  DA G  18     5584  10317   7026  -3414    626   -571       O1-
ATOM   2544  H61  DA G  18     192.758   6.343  72.142  1.00  0.00           H  
ATOM   2545  H62  DA G  18     192.501   4.645  71.804  1.00  0.00           H  
ATOM   2546  P    DG G  19     201.063   6.115  77.715  1.00 75.23           P  
ANISOU 2546  P    DG G  19     6951  12502   9131  -3080    211   -761       P  
ATOM   2547  C5'  DG G  19     200.485   3.926  76.383  1.00 84.49           C  
ANISOU 2547  C5'  DG G  19     8200  13506  10395  -2857     -6   -756       C  
ATOM   2548  O5'  DG G  19     200.660   5.348  76.388  1.00 82.96           O  
ANISOU 2548  O5'  DG G  19     8014  13374  10132  -2959    157   -783       O  
ATOM   2549  C4'  DG G  19     200.466   3.394  74.968  1.00 86.09           C  
ANISOU 2549  C4'  DG G  19     8469  13637  10606  -2745    -21   -806       C  
ATOM   2550  O4'  DG G  19     199.355   3.960  74.241  1.00 79.82           O  
ANISOU 2550  O4'  DG G  19     7796  12749   9782  -2759     29   -779       O  
ATOM   2551  C3'  DG G  19     201.700   3.711  74.130  1.00 84.73           C  
ANISOU 2551  C3'  DG G  19     8257  13537  10398  -2711     81   -916       C  
ATOM   2552  O3'  DG G  19     201.851   2.692  73.152  1.00 85.19           O  
ANISOU 2552  O3'  DG G  19     8340  13536  10491  -2584      3   -953       O  
ATOM   2553  C2'  DG G  19     201.266   4.930  73.353  1.00 76.49           C  
ANISOU 2553  C2'  DG G  19     7301  12473   9289  -2764    226   -937       C  
ATOM   2554  C1'  DG G  19     199.838   4.550  73.054  1.00 72.74           C  
ANISOU 2554  C1'  DG G  19     6935  11865   8838  -2734    147   -862       C  
ATOM   2555  N1   DG G  19     195.576   6.070  70.798  1.00 67.02           N  
ANISOU 2555  N1   DG G  19     6645  10779   8040  -2767    244   -730       N  
ATOM   2556  C2   DG G  19     196.095   4.809  70.914  1.00 65.58           C  
ANISOU 2556  C2   DG G  19     6402  10598   7917  -2676    119   -739       C  
ATOM   2557  N2   DG G  19     195.381   3.824  70.358  1.00 71.09           N  
ANISOU 2557  N2   DG G  19     7164  11186   8662  -2581      3   -710       N  
ATOM   2558  N3   DG G  19     197.222   4.531  71.536  1.00 63.23           N  
ANISOU 2558  N3   DG G  19     5990  10401   7633  -2678    106   -775       N  
ATOM   2559  C4   DG G  19     197.812   5.638  72.022  1.00 62.85           C  
ANISOU 2559  C4   DG G  19     5892  10455   7533  -2779    233   -802       C  
ATOM   2560  C5   DG G  19     197.383   6.943  71.950  1.00 64.64           C  
ANISOU 2560  C5   DG G  19     6171  10691   7699  -2875    366   -796       C  
ATOM   2561  C6   DG G  19     196.171   7.226  71.283  1.00 65.97           C  
ANISOU 2561  C6   DG G  19     6462  10750   7853  -2872    377   -758       C  
ATOM   2562  O6   DG G  19     195.626   8.320  71.105  1.00 61.95           O  
ANISOU 2562  O6   DG G  19     6016  10229   7292  -2947    485   -747       O  
ATOM   2563  N7   DG G  19     198.273   7.788  72.593  1.00 64.11           N  
ANISOU 2563  N7   DG G  19     6021  10745   7593  -2962    468   -831       N  
ATOM   2564  C8   DG G  19     199.211   6.996  73.028  1.00 66.03           C  
ANISOU 2564  C8   DG G  19     6165  11050   7874  -2918    398   -857       C  
ATOM   2565  N9   DG G  19     198.981   5.678  72.733  1.00 65.38           N  
ANISOU 2565  N9   DG G  19     6095  10894   7853  -2808    254   -840       N  
ATOM   2566  OP1  DG G  19     201.713   5.141  78.571  1.00 69.25           O  
ANISOU 2566  OP1  DG G  19     6092  11791   8427  -3047     97   -752       O  
ATOM   2567  OP2  DG G  19     201.739   7.368  77.403  1.00 81.77           O1-
ANISOU 2567  OP2  DG G  19     7765  13412   9892  -3148    380   -829       O1-
ATOM   2568  H1   DG G  19     194.690   6.167  70.322  1.00  0.00           H  
ATOM   2569  H21  DG G  19     195.708   2.870  70.413  1.00  0.00           H  
ATOM   2570  H22  DG G  19     194.514   4.034  69.884  1.00  0.00           H  
ATOM   2571  P    DC G  20     203.050   1.678  73.246  1.00 95.86           P  
ANISOU 2571  P    DC G  20     9589  14948  11885  -2503    -73  -1006       P  
ATOM   2572  C5'  DC G  20     204.145   3.497  71.663  1.00 99.02           C  
ANISOU 2572  C5'  DC G  20    10019  15433  12170  -2541    215  -1156       C  
ATOM   2573  O5'  DC G  20     204.290   2.524  72.716  1.00 97.68           O  
ANISOU 2573  O5'  DC G  20     9771  15281  12061  -2524     78  -1110       O  
ATOM   2574  C4'  DC G  20     205.478   3.813  71.024  1.00 91.96           C  
ANISOU 2574  C4'  DC G  20     9068  14627  11245  -2517    315  -1263       C  
ATOM   2575  O4'  DC G  20     205.996   5.043  71.569  1.00 90.29           O  
ANISOU 2575  O4'  DC G  20     8809  14516  10981  -2631    451  -1285       O  
ATOM   2576  C3'  DC G  20     206.569   2.787  71.283  1.00 93.54           C  
ANISOU 2576  C3'  DC G  20     9163  14885  11492  -2445    229  -1304       C  
ATOM   2577  O3'  DC G  20     207.555   2.837  70.245  1.00 85.06           O  
ANISOU 2577  O3'  DC G  20     8075  13849  10397  -2383    301  -1404       O  
ATOM   2578  C2'  DC G  20     207.136   3.247  72.612  1.00 94.76           C  
ANISOU 2578  C2'  DC G  20     9215  15147  11641  -2543    254  -1289       C  
ATOM   2579  C1'  DC G  20     206.984   4.761  72.556  1.00 92.89           C  
ANISOU 2579  C1'  DC G  20     9013  14948  11333  -2653    420  -1300       C  
ATOM   2580  N1   DC G  20     206.556   5.376  73.824  1.00 94.78           N  
ANISOU 2580  N1   DC G  20     9226  15222  11562  -2769    432  -1231       N  
ATOM   2581  C2   DC G  20     207.532   5.748  74.751  1.00 91.69           C  
ANISOU 2581  C2   DC G  20     8723  14952  11162  -2834    473  -1255       C  
ATOM   2582  O2   DC G  20     208.723   5.555  74.475  1.00100.86           O  
ANISOU 2582  O2   DC G  20     9811  16186  12325  -2794    499  -1334       O  
ATOM   2583  N3   DC G  20     207.154   6.316  75.918  1.00 87.75           N  
ANISOU 2583  N3   DC G  20     8200  14487  10654  -2940    485  -1193       N  
ATOM   2584  C4   DC G  20     205.859   6.510  76.175  1.00 88.63           C  
ANISOU 2584  C4   DC G  20     8393  14517  10765  -2981    456  -1109       C  
ATOM   2585  N4   DC G  20     205.531   7.078  77.338  1.00 85.91           N  
ANISOU 2585  N4   DC G  20     8022  14210  10411  -3086    470  -1050       N  
ATOM   2586  C5   DC G  20     204.843   6.130  75.253  1.00 87.70           C  
ANISOU 2586  C5   DC G  20     8389  14276  10657  -2915    412  -1082       C  
ATOM   2587  C6   DC G  20     205.232   5.570  74.103  1.00 91.89           C  
ANISOU 2587  C6   DC G  20     8943  14774  11198  -2811    401  -1145       C  
ATOM   2588  OP1  DC G  20     202.789   0.589  72.295  1.00 90.80           O  
ANISOU 2588  OP1  DC G  20     9000  14215  11285  -2375   -173  -1017       O  
ATOM   2589  OP2  DC G  20     203.273   1.366  74.664  1.00 91.00           O1-
ANISOU 2589  OP2  DC G  20     8881  14391  11302  -2552   -146   -958       O1-
ATOM   2590 HO3'  DC G  20     208.238   2.185  70.420  1.00  0.00           H  
ATOM   2591  H41  DC G  20     204.560   7.239  77.565  1.00  0.00           H  
ATOM   2592  H42  DC G  20     206.254   7.346  77.991  1.00  0.00           H  
TER   
CONECT    1    3   12   15   17
CONECT    2    3    4
CONECT    3    1    2
CONECT    4    2    5    6
CONECT    5    4   10
CONECT    6    4    7    8
CONECT    7    6   22
CONECT    8    6    9   10
CONECT    9    8   23
CONECT   10    5    8   11
CONECT   11   10   13   21
CONECT   12    1
CONECT   13   11   14   16
CONECT   14   13
CONECT   15    1
CONECT   16   13   18
CONECT   17    1
CONECT   18   16   19   20
CONECT   19   18   24   25
CONECT   20   18   21
CONECT   21   11   20
CONECT   22    7
CONECT   23    9
CONECT   24   19
CONECT   25   19
CONECT 1464 1468 1477 1481 1485
CONECT 1465 1478 1482 1485 1486
CONECT 1466 1479 1483 1486 1487
CONECT 1467 1468 1469
CONECT 1468 1464 1467
CONECT 1469 1467 1470 1471
CONECT 1470 1469 1475
CONECT 1471 1469 1472 1473
CONECT 1472 1471 1495
CONECT 1473 1471 1474 1475
CONECT 1474 1473 1496
CONECT 1475 1470 1473 1494
CONECT 1476 1480 1490
CONECT 1477 1464
CONECT 1478 1465
CONECT 1479 1466 1497
CONECT 1480 1476 1484
CONECT 1481 1464
CONECT 1482 1465
CONECT 1483 1466
CONECT 1484 1480 1488
CONECT 1485 1464 1465
CONECT 1486 1465 1466
CONECT 1487 1466
CONECT 1488 1484 1489 1494
CONECT 1489 1488 1490 1492
CONECT 1490 1476 1489 1491
CONECT 1491 1490 1498 1499
CONECT 1492 1489 1493
CONECT 1493 1492 1494
CONECT 1494 1475 1488 1493
CONECT 1495 1472
CONECT 1496 1474
CONECT 1497 1479
CONECT 1498 1491
CONECT 1499 1491
END
