# Supplementary material for: The mechanism of the nucleo-sugar selection by multi-subunit RNA polymerases
Source: Nat Commun. 2021 Feb 4;12:796. doi: 10.1038/s41467-021-21005-w (PMC7862312; doi:10.1038/s41467-021-21005-w)
Supplement: Supplementary file 4 — Source Data [file 41467_2021_21005_MOESM4_ESM.zip › 3D_models_Fig_5_6_7/Fig_5d.pdb]

HETATM    1  P   CMP B   7     182.389   0.616  85.698  0.00  0.00           P  
HETATM    2  C5' CMP B   7     180.397   1.340  84.172  0.00  0.00           C  
HETATM    3  O5' CMP B   7     181.614   0.612  84.312  0.00  0.00           O  
HETATM    4  C4' CMP B   7     180.687   2.595  83.384  0.00  0.00           C  
HETATM    5  O4' CMP B   7     181.825   2.376  82.515  0.00  0.00           O  
HETATM    6  C3' CMP B   7     179.590   3.118  82.495  0.00  0.00           C  
HETATM    7  O3' CMP B   7     179.554   4.541  82.420  0.00  0.00           O  
HETATM    8  C2' CMP B   7     179.911   2.520  81.149  0.00  0.00           C  
HETATM    9  C1' CMP B   7     181.425   2.629  81.177  0.00  0.00           C  
HETATM   10  N1  CMP B   7     181.988   1.607  80.200  0.00  0.00           N  
HETATM   11  C2  CMP B   7     182.098   1.920  78.841  0.00  0.00           C  
HETATM   12  O2  CMP B   7     181.746   3.041  78.448  0.00  0.00           O  
HETATM   13  N3  CMP B   7     182.572   0.984  77.994  0.00  0.00           N  
HETATM   14  C4  CMP B   7     182.952  -0.214  78.448  0.00  0.00           C  
HETATM   15  N4  CMP B   7     183.426  -1.094  77.572  0.00  0.00           N  
HETATM   16  C5  CMP B   7     182.865  -0.558  79.827  0.00  0.00           C  
HETATM   17  C6  CMP B   7     182.378   0.373  80.648  0.00  0.00           C  
HETATM   18  OP1 CMP B   7     181.797  -0.361  86.616  0.00  0.00           O  
HETATM   19  OP2 CMP B   7     183.823   0.257  85.488  0.00  0.00           O1-
HETATM   20  OP3 CMP B   7     182.236   1.996  86.326  0.00  0.00           O  
HETATM   21  H01 CMP B   7     179.154   4.808  81.589  0.00  0.00           H  
HETATM   22  H02 CMP B   7     183.722  -2.008  77.885  0.00  0.00           H  
HETATM   23  H03 CMP B   7     183.489  -0.852  76.594  0.00  0.00           H  
ATOM     24  N   SER C 389     205.649  -6.976  66.859  1.00 37.86           N  
ATOM     25  CA  SER C 389     204.592  -7.985  66.944  1.00 37.76           C  
ATOM     26  C   SER C 389     203.561  -7.632  68.013  1.00 41.54           C  
ATOM     27  O   SER C 389     203.889  -6.999  69.017  1.00 40.24           O  
ATOM     28  CB  SER C 389     205.172  -9.373  67.212  1.00 37.64           C  
ATOM     29  OG  SER C 389     204.147 -10.350  67.270  1.00 37.48           O  
ATOM     30  HN1 SER C 389     205.238  -6.071  66.682  1.00  0.00           H  
ATOM     31  HN2 SER C 389     206.159  -6.949  67.730  1.00  0.00           H  
ATOM     32  HN3 SER C 389     206.280  -7.212  66.107  1.00  0.00           H  
ATOM     33  HG  SER C 389     204.538 -11.217  67.399  1.00  0.00           H  
ATOM     34  N   GLN C 390     202.318  -8.043  67.792  1.00 41.03           N  
ATOM     35  CA  GLN C 390     201.246  -7.757  68.736  1.00 37.77           C  
ATOM     36  C   GLN C 390     201.365  -8.653  69.961  1.00 44.05           C  
ATOM     37  O   GLN C 390     200.901  -8.304  71.047  1.00 51.88           O  
ATOM     38  CB  GLN C 390     199.878  -7.942  68.078  1.00 44.12           C  
ATOM     39  CG  GLN C 390     198.713  -7.467  68.943  1.00 50.81           C  
ATOM     40  CD  GLN C 390     197.382  -7.493  68.212  1.00 64.17           C  
ATOM     41  NE2 GLN C 390     197.402  -7.944  66.960  1.00 79.56           N  
ATOM     42  OE1 GLN C 390     196.349  -7.112  68.765  1.00 55.16           O  
ATOM     43  HN  GLN C 390     202.111  -8.565  66.952  1.00  0.00           H  
ATOM     44 1HE2 GLN C 390     196.547  -7.984  66.424  1.00  0.00           H  
ATOM     45 2HE2 GLN C 390     198.272  -8.246  66.546  1.00  0.00           H  
ATOM     46  N   LEU C 391     201.992  -9.810  69.778  1.00 38.77           N  
ATOM     47  CA  LEU C 391     202.177 -10.763  70.864  1.00 35.53           C  
ATOM     48  C   LEU C 391     203.406 -10.417  71.696  1.00 36.64           C  
ATOM     49  O   LEU C 391     203.579 -10.918  72.811  1.00 45.65           O  
ATOM     50  CB  LEU C 391     202.267 -12.187  70.315  1.00 35.97           C  
ATOM     51  CG  LEU C 391     200.941 -12.715  69.767  1.00 39.36           C  
ATOM     52  CD1 LEU C 391     201.147 -13.932  68.887  1.00 41.79           C  
ATOM     53  CD2 LEU C 391     200.001 -13.036  70.915  1.00 42.05           C  
ATOM     54  HN  LEU C 391     202.350 -10.035  68.861  1.00  0.00           H  
ATOM     55  N   SER C 392     204.252  -9.545  71.162  1.00 35.70           N  
ATOM     56  CA  SER C 392     205.398  -9.079  71.918  1.00 35.67           C  
ATOM     57  C   SER C 392     204.947  -7.823  72.634  1.00 39.91           C  
ATOM     58  O   SER C 392     204.747  -6.778  72.014  1.00 38.16           O  
ATOM     59  CB  SER C 392     206.571  -8.770  70.986  1.00 37.98           C  
ATOM     60  OG  SER C 392     207.738  -8.427  71.718  1.00 36.41           O  
ATOM     61  HN  SER C 392     204.097  -9.204  70.224  1.00  0.00           H  
ATOM     62  HG  SER C 392     208.455  -8.239  71.108  1.00  0.00           H  
ATOM     63  N   GLN C 393     204.807  -7.923  73.950  1.00 42.14           N  
ATOM     64  CA  GLN C 393     204.212  -6.845  74.721  1.00 35.48           C  
ATOM     65  C   GLN C 393     205.183  -6.287  75.743  1.00 34.46           C  
ATOM     66  O   GLN C 393     206.058  -6.995  76.234  1.00 34.58           O  
ATOM     67  CB  GLN C 393     202.941  -7.328  75.425  1.00 39.13           C  
ATOM     68  CG  GLN C 393     201.857  -7.826  74.485  1.00 43.77           C  
ATOM     69  CD  GLN C 393     200.649  -8.356  75.232  1.00 46.27           C  
ATOM     70  NE2 GLN C 393     199.651  -8.830  74.489  1.00 55.57           N  
ATOM     71  OE1 GLN C 393     200.611  -8.341  76.464  1.00 51.99           O  
ATOM     72  HN  GLN C 393     205.118  -8.760  74.422  1.00  0.00           H  
ATOM     73 1HE2 GLN C 393     199.724  -8.823  73.482  1.00  0.00           H  
ATOM     74 2HE2 GLN C 393     198.821  -9.196  74.933  1.00  0.00           H  
ATOM     75  N   PHE C 394     205.024  -5.005  76.049  1.00 34.44           N  
ATOM     76  CA  PHE C 394     205.790  -4.371  77.103  1.00 34.49           C  
ATOM     77  C   PHE C 394     205.456  -5.121  78.387  1.00 38.98           C  
ATOM     78  O   PHE C 394     204.288  -5.241  78.757  1.00 64.03           O  
ATOM     79  CB  PHE C 394     205.368  -2.906  77.207  1.00 37.81           C  
ATOM     80  CG  PHE C 394     206.431  -1.996  77.750  1.00 40.16           C  
ATOM     81  CD1 PHE C 394     207.715  -2.017  77.231  1.00 48.47           C  
ATOM     82  CD2 PHE C 394     206.136  -1.090  78.762  1.00 46.62           C  
ATOM     83  CE1 PHE C 394     208.693  -1.170  77.725  1.00 59.55           C  
ATOM     84  CE2 PHE C 394     207.106  -0.236  79.260  1.00 48.40           C  
ATOM     85  CZ  PHE C 394     208.389  -0.275  78.742  1.00 52.30           C  
ATOM     86  HN  PHE C 394     204.351  -4.457  75.533  1.00  0.00           H  
ATOM     87  N   LYS C 395     206.479  -5.637  79.058  1.00 41.08           N  
ATOM     88  CA  LYS C 395     206.272  -6.455  80.247  1.00 34.03           C  
ATOM     89  C   LYS C 395     205.641  -5.632  81.353  1.00 36.21           C  
ATOM     90  O   LYS C 395     206.030  -4.486  81.577  1.00 38.60           O  
ATOM     91  CB  LYS C 395     207.603  -7.039  80.725  1.00 34.45           C  
ATOM     92  CG  LYS C 395     207.575  -7.667  82.111  1.00 34.37           C  
ATOM     93  CD  LYS C 395     208.936  -8.249  82.455  1.00 38.13           C  
ATOM     94  CE  LYS C 395     209.045  -8.605  83.923  1.00 59.46           C  
ATOM     95  NZ  LYS C 395     210.424  -9.039  84.281  1.00 77.63           N1+
ATOM     96  HN  LYS C 395     207.420  -5.459  78.738  1.00  0.00           H  
ATOM     97  HZ1 LYS C 395     210.461  -9.268  85.264  1.00  0.00           H  
ATOM     98  HZ2 LYS C 395     211.074  -8.291  84.085  1.00  0.00           H  
ATOM     99  HZ3 LYS C 395     210.673  -9.852  83.736  1.00  0.00           H  
ATOM    100  N   ASP C 396     204.670  -6.213  82.050  1.00 41.00           N  
ATOM    101  CA  ASP C 396     204.068  -5.504  83.164  1.00 37.81           C  
ATOM    102  C   ASP C 396     204.803  -5.899  84.439  1.00 36.91           C  
ATOM    103  O   ASP C 396     204.612  -6.991  84.970  1.00 33.34           O  
ATOM    104  CB  ASP C 396     202.589  -5.882  83.261  1.00 35.95           C  
ATOM    105  CG  ASP C 396     201.877  -5.179  84.397  1.00 37.45           C  
ATOM    106  OD1 ASP C 396     202.412  -4.176  84.921  1.00 46.79           O  
ATOM    107  OD2 ASP C 396     200.770  -5.632  84.760  1.00 33.36           O1-
ATOM    108  HN  ASP C 396     204.354  -7.141  81.806  1.00  0.00           H  
ATOM    109  N   GLU C 397     205.641  -4.986  84.919  1.00 36.17           N  
ATOM    110  CA  GLU C 397     206.413  -5.174  86.148  1.00 34.90           C  
ATOM    111  C   GLU C 397     205.871  -4.472  87.385  1.00 64.86           C  
ATOM    112  O   GLU C 397     206.587  -4.368  88.381  1.00 83.17           O  
ATOM    113  CB  GLU C 397     207.904  -4.878  85.971  1.00 38.41           C  
ATOM    114  CG  GLU C 397     208.314  -4.296  84.647  1.00 51.72           C  
ATOM    115  CD  GLU C 397     209.821  -4.262  84.506  1.00 47.89           C  
ATOM    116  OE1 GLU C 397     210.491  -5.125  85.116  1.00 37.14           O  
ATOM    117  OE2 GLU C 397     210.338  -3.372  83.799  1.00 57.62           O1-
ATOM    118  HN  GLU C 397     205.750  -4.120  84.411  1.00  0.00           H  
ATOM    119  N   THR C 398     204.656  -3.933  87.298  1.00 57.66           N  
ATOM    120  CA  THR C 398     204.099  -3.093  88.357  1.00 40.39           C  
ATOM    121  C   THR C 398     204.342  -3.699  89.734  1.00 38.75           C  
ATOM    122  O   THR C 398     204.902  -3.049  90.616  1.00 48.64           O  
ATOM    123  CB  THR C 398     202.583  -2.939  88.177  1.00 34.17           C  
ATOM    124  CG2 THR C 398     202.037  -1.882  89.119  1.00 33.67           C  
ATOM    125  OG1 THR C 398     202.297  -2.571  86.823  1.00 40.75           O  
ATOM    126  HN  THR C 398     204.101  -4.111  86.473  1.00  0.00           H  
ATOM    127  HG1 THR C 398     201.925  -3.324  86.358  1.00  0.00           H  
ATOM    128  N   ASN C 399     203.962  -4.964  89.883  1.00 38.03           N  
ATOM    129  CA  ASN C 399     204.348  -5.776  91.032  1.00 34.09           C  
ATOM    130  C   ASN C 399     204.778  -7.142  90.497  1.00 35.95           C  
ATOM    131  O   ASN C 399     204.506  -7.450  89.339  1.00 34.26           O  
ATOM    132  CB  ASN C 399     203.203  -5.888  92.050  1.00 33.96           C  
ATOM    133  CG  ASN C 399     201.961  -6.527  91.473  1.00 33.43           C  
ATOM    134  ND2 ASN C 399     200.873  -5.768  91.428  1.00 34.83           N  
ATOM    135  OD1 ASN C 399     201.970  -7.694  91.087  1.00 33.31           O  
ATOM    136  HN  ASN C 399     203.381  -5.381  89.170  1.00  0.00           H  
ATOM    137 1HD2 ASN C 399     200.011  -6.143  91.059  1.00  0.00           H  
ATOM    138 2HD2 ASN C 399     200.907  -4.816  91.762  1.00  0.00           H  
ATOM    139  N   PRO C 400     205.475  -7.951  91.315  1.00 34.49           N  
ATOM    140  CA  PRO C 400     205.941  -9.253  90.818  1.00 34.60           C  
ATOM    141  C   PRO C 400     204.823 -10.129  90.250  1.00 34.12           C  
ATOM    142  O   PRO C 400     205.017 -10.807  89.224  1.00 36.33           O  
ATOM    143  CB  PRO C 400     206.545  -9.896  92.063  1.00 35.19           C  
ATOM    144  CG  PRO C 400     207.012  -8.742  92.875  1.00 41.67           C  
ATOM    145  CD  PRO C 400     205.991  -7.668  92.667  1.00 35.04           C  
ATOM    146  N   LEU C 401     203.663 -10.102  90.899  1.00 37.58           N  
ATOM    147  CA  LEU C 401     202.516 -10.862  90.426  1.00 35.96           C  
ATOM    148  C   LEU C 401     202.089 -10.412  89.030  1.00 40.77           C  
ATOM    149  O   LEU C 401     201.592 -11.216  88.246  1.00 76.24           O  
ATOM    150  CB  LEU C 401     201.342 -10.753  91.400  1.00 33.34           C  
ATOM    151  CG  LEU C 401     200.031 -11.407  90.957  1.00 33.01           C  
ATOM    152  CD1 LEU C 401     200.162 -12.917  90.934  1.00 33.25           C  
ATOM    153  CD2 LEU C 401     198.895 -10.975  91.856  1.00 32.92           C  
ATOM    154  HN  LEU C 401     203.576  -9.543  91.736  1.00  0.00           H  
ATOM    155  N   SER C 402     202.293  -9.136  88.718  1.00 33.01           N  
ATOM    156  CA  SER C 402     201.960  -8.619  87.391  1.00 35.38           C  
ATOM    157  C   SER C 402     202.783  -9.313  86.307  1.00 38.92           C  
ATOM    158  O   SER C 402     202.246  -9.734  85.285  1.00 37.59           O  
ATOM    159  CB  SER C 402     202.181  -7.109  87.322  1.00 35.18           C  
ATOM    160  OG  SER C 402     201.565  -6.455  88.414  1.00 33.40           O  
ATOM    161  HN  SER C 402     202.685  -8.513  89.409  1.00  0.00           H  
ATOM    162  HG  SER C 402     200.628  -6.345  88.235  1.00  0.00           H  
ATOM    163  N   SER C 403     204.089  -9.425  86.539  1.00 33.59           N  
ATOM    164  CA  SER C 403     204.976 -10.116  85.612  1.00 33.59           C  
ATOM    165  C   SER C 403     204.572 -11.574  85.497  1.00 33.61           C  
ATOM    166  O   SER C 403     204.359 -12.085  84.389  1.00 51.76           O  
ATOM    167  CB  SER C 403     206.425 -10.033  86.090  1.00 34.14           C  
ATOM    168  OG  SER C 403     206.802  -8.694  86.339  1.00 36.17           O  
ATOM    169  HN  SER C 403     204.475  -9.020  87.380  1.00  0.00           H  
ATOM    170  HG  SER C 403     206.039  -8.121  86.233  1.00  0.00           H  
ATOM    171  N   LEU C 404     204.462 -12.234  86.651  1.00 33.75           N  
ATOM    172  CA  LEU C 404     204.128 -13.657  86.674  1.00 36.03           C  
ATOM    173  C   LEU C 404     202.839 -13.944  85.900  1.00 40.41           C  
ATOM    174  O   LEU C 404     202.760 -14.902  85.135  1.00 52.16           O  
ATOM    175  CB  LEU C 404     204.011 -14.169  88.114  1.00 37.21           C  
ATOM    176  CG  LEU C 404     203.641 -15.652  88.241  1.00 37.62           C  
ATOM    177  CD1 LEU C 404     204.632 -16.513  87.477  1.00 54.29           C  
ATOM    178  CD2 LEU C 404     203.572 -16.083  89.695  1.00 46.96           C  
ATOM    179  HN  LEU C 404     204.612 -11.744  87.521  1.00  0.00           H  
ATOM    180  N   ARG C 405     201.845 -13.086  86.093  1.00 42.97           N  
ATOM    181  CA  ARG C 405     200.554 -13.229  85.437  1.00 42.09           C  
ATOM    182  C   ARG C 405     200.651 -12.930  83.940  1.00 44.82           C  
ATOM    183  O   ARG C 405     199.993 -13.577  83.122  1.00 70.32           O  
ATOM    184  CB  ARG C 405     199.538 -12.304  86.110  1.00 36.16           C  
ATOM    185  CG  ARG C 405     198.176 -12.269  85.458  1.00 44.93           C  
ATOM    186  CD  ARG C 405     197.977 -10.976  84.698  1.00 37.32           C  
ATOM    187  NE  ARG C 405     196.575 -10.582  84.668  1.00 34.07           N  
ATOM    188  CZ  ARG C 405     196.128  -9.471  84.099  1.00 33.37           C  
ATOM    189  NH1 ARG C 405     196.980  -8.645  83.508  1.00 42.79           N1+
ATOM    190  NH2 ARG C 405     194.833  -9.187  84.120  1.00 35.33           N  
ATOM    191  HN  ARG C 405     201.990 -12.306  86.718  1.00  0.00           H  
ATOM    192  HE  ARG C 405     195.902 -11.193  85.108  1.00  0.00           H  
ATOM    193 1HH1 ARG C 405     196.643  -7.798  83.073  1.00  0.00           H  
ATOM    194 2HH1 ARG C 405     197.966  -8.863  83.492  1.00  0.00           H  
ATOM    195 1HH2 ARG C 405     194.495  -8.340  83.686  1.00  0.00           H  
ATOM    196 2HH2 ARG C 405     194.185  -9.817  84.570  1.00  0.00           H  
ATOM    197  N   HIS C 406     201.477 -11.949  83.591  1.00 32.79           N  
ATOM    198  CA  HIS C 406     201.650 -11.552  82.201  1.00 34.94           C  
ATOM    199  C   HIS C 406     202.248 -12.695  81.396  1.00 33.21           C  
ATOM    200  O   HIS C 406     201.847 -12.944  80.259  1.00 33.29           O  
ATOM    201  CB  HIS C 406     202.544 -10.315  82.103  1.00 36.13           C  
ATOM    202  CG  HIS C 406     202.541  -9.669  80.751  1.00 32.98           C  
ATOM    203  CD2 HIS C 406     201.890  -9.994  79.609  1.00 33.01           C  
ATOM    204  ND1 HIS C 406     203.272  -8.537  80.466  1.00 33.13           N  
ATOM    205  CE1 HIS C 406     203.072  -8.192  79.206  1.00 33.24           C  
ATOM    206  NE2 HIS C 406     202.238  -9.061  78.663  1.00 33.17           N  
ATOM    207  HN  HIS C 406     201.998 -11.466  84.309  1.00  0.00           H  
ATOM    208  HE2 HIS C 406     201.910  -9.042  77.708  1.00  0.00           H  
ATOM    209  N   LYS C 407     203.206 -13.395  81.994  1.00 34.83           N  
ATOM    210  CA  LYS C 407     203.849 -14.516  81.316  1.00 34.02           C  
ATOM    211  C   LYS C 407     202.887 -15.685  81.110  1.00 34.08           C  
ATOM    212  O   LYS C 407     203.081 -16.508  80.218  1.00 37.42           O  
ATOM    213  CB  LYS C 407     205.090 -14.967  82.090  1.00 34.47           C  
ATOM    214  CG  LYS C 407     206.201 -13.929  82.103  1.00 34.61           C  
ATOM    215  CD  LYS C 407     207.079 -14.058  83.337  1.00 34.95           C  
ATOM    216  CE  LYS C 407     208.046 -12.886  83.433  1.00 35.10           C  
ATOM    217  NZ  LYS C 407     208.700 -12.791  84.770  1.00 39.63           N1+
ATOM    218  HN  LYS C 407     203.493 -13.148  82.930  1.00  0.00           H  
ATOM    219  HZ1 LYS C 407     209.329 -12.001  84.782  1.00  0.00           H  
ATOM    220  HZ2 LYS C 407     207.994 -12.670  85.482  1.00  0.00           H  
ATOM    221  HZ3 LYS C 407     209.220 -13.638  84.952  1.00  0.00           H  
ATOM    222  N   ARG C 408     201.848 -15.743  81.937  1.00 33.77           N  
ATOM    223  CA  ARG C 408     200.873 -16.827  81.882  1.00 33.88           C  
ATOM    224  C   ARG C 408     199.640 -16.494  81.044  1.00 33.72           C  
ATOM    225  O   ARG C 408     198.674 -17.253  81.031  1.00 33.73           O  
ATOM    226  CB  ARG C 408     200.469 -17.257  83.293  1.00 38.42           C  
ATOM    227  CG  ARG C 408     201.624 -17.830  84.098  1.00 39.00           C  
ATOM    228  CD  ARG C 408     201.239 -18.092  85.544  1.00 34.75           C  
ATOM    229  NE  ARG C 408     200.059 -18.943  85.651  1.00 34.35           N  
ATOM    230  CZ  ARG C 408     200.080 -20.266  85.545  1.00 34.90           C  
ATOM    231  NH1 ARG C 408     198.954 -20.957  85.657  1.00 34.98           N1+
ATOM    232  NH2 ARG C 408     201.224 -20.900  85.324  1.00 35.45           N  
ATOM    233  HN  ARG C 408     201.730 -15.013  82.625  1.00  0.00           H  
ATOM    234  HE  ARG C 408     199.168 -18.497  85.816  1.00  0.00           H  
ATOM    235 1HH1 ARG C 408     198.969 -21.964  85.575  1.00  0.00           H  
ATOM    236 2HH1 ARG C 408     198.081 -20.477  85.824  1.00  0.00           H  
ATOM    237 1HH2 ARG C 408     201.236 -21.907  85.243  1.00  0.00           H  
ATOM    238 2HH2 ARG C 408     202.083 -20.376  85.237  1.00  0.00           H  
ATOM    239  N   ARG C 409     199.667 -15.345  80.374  1.00 33.40           N  
ATOM    240  CA  ARG C 409     198.546 -14.894  79.549  1.00 33.26           C  
ATOM    241  C   ARG C 409     198.373 -15.700  78.269  1.00 34.36           C  
ATOM    242  O   ARG C 409     199.343 -16.190  77.694  1.00 35.87           O  
ATOM    243  CB  ARG C 409     198.724 -13.421  79.179  1.00 33.03           C  
ATOM    244  CG  ARG C 409     198.431 -12.446  80.299  1.00 32.66           C  
ATOM    245  CD  ARG C 409     197.011 -11.909  80.205  1.00 34.04           C  
ATOM    246  NE  ARG C 409     196.048 -12.682  80.986  1.00 64.17           N  
ATOM    247  CZ  ARG C 409     194.918 -12.177  81.478  1.00 57.21           C  
ATOM    248  NH1 ARG C 409     194.093 -12.944  82.179  1.00 52.95           N1+
ATOM    249  NH2 ARG C 409     194.617 -10.900  81.275  1.00 37.98           N  
ATOM    250  HN  ARG C 409     200.490 -14.763  80.437  1.00  0.00           H  
ATOM    251  HE  ARG C 409     196.251 -13.655  81.163  1.00  0.00           H  
ATOM    252 1HH1 ARG C 409     194.319 -13.915  82.339  1.00  0.00           H  
ATOM    253 2HH1 ARG C 409     193.239 -12.557  82.553  1.00  0.00           H  
ATOM    254 1HH2 ARG C 409     195.244 -10.312  80.745  1.00  0.00           H  
ATOM    255 2HH2 ARG C 409     193.761 -10.517  81.651  1.00  0.00           H  
ATOM    256  N   ILE C 410     197.124 -15.814  77.821  1.00 33.72           N  
ATOM    257  CA  ILE C 410     196.804 -16.481  76.565  1.00 34.20           C  
ATOM    258  C   ILE C 410     195.977 -15.541  75.696  1.00 34.17           C  
ATOM    259  O   ILE C 410     195.003 -14.960  76.169  1.00 35.21           O  
ATOM    260  CB  ILE C 410     195.986 -17.756  76.810  1.00 34.51           C  
ATOM    261  CG1 ILE C 410     196.727 -18.699  77.758  1.00 34.64           C  
ATOM    262  CG2 ILE C 410     195.681 -18.455  75.498  1.00 35.52           C  
ATOM    263  CD1 ILE C 410     195.928 -19.934  78.127  1.00 36.02           C  
ATOM    264  HN  ILE C 410     196.372 -15.424  78.371  1.00  0.00           H  
ATOM    265  N   SER C 411     196.352 -15.393  74.429  1.00 40.27           N  
ATOM    266  CA  SER C 411     195.665 -14.450  73.547  1.00 36.32           C  
ATOM    267  C   SER C 411     195.123 -15.092  72.270  1.00 36.50           C  
ATOM    268  O   SER C 411     195.835 -15.817  71.577  1.00 35.74           O  
ATOM    269  CB  SER C 411     196.592 -13.283  73.189  1.00 34.53           C  
ATOM    270  OG  SER C 411     195.971 -12.392  72.276  1.00 34.74           O  
ATOM    271  HN  SER C 411     197.122 -15.939  74.071  1.00  0.00           H  
ATOM    272  HG  SER C 411     196.643 -11.875  71.826  1.00  0.00           H  
ATOM    273  N   ALA C 412     193.861 -14.810  71.958  1.00 37.54           N  
ATOM    274  CA  ALA C 412     193.246 -15.305  70.728  1.00 38.55           C  
ATOM    275  C   ALA C 412     193.520 -14.362  69.564  1.00 40.51           C  
ATOM    276  O   ALA C 412     193.165 -14.649  68.423  1.00 46.27           O  
ATOM    277  CB  ALA C 412     191.750 -15.490  70.916  1.00 48.90           C  
ATOM    278  HN  ALA C 412     193.314 -14.239  72.587  1.00  0.00           H  
ATOM    279  N   LEU C 413     194.155 -13.236  69.868  1.00 39.65           N  
ATOM    280  CA  LEU C 413     194.462 -12.219  68.870  1.00 41.80           C  
ATOM    281  C   LEU C 413     195.840 -12.449  68.249  1.00 44.87           C  
ATOM    282  O   LEU C 413     196.445 -13.504  68.433  1.00 42.50           O  
ATOM    283  CB  LEU C 413     194.396 -10.834  69.510  1.00 40.57           C  
ATOM    284  CG  LEU C 413     193.187 -10.612  70.414  1.00 40.40           C  
ATOM    285  CD1 LEU C 413     193.264  -9.258  71.099  1.00 45.32           C  
ATOM    286  CD2 LEU C 413     191.904 -10.737  69.614  1.00 41.21           C  
ATOM    287  HN  LEU C 413     194.435 -13.079  70.825  1.00  0.00           H  
ATOM    288  N   GLY C 414     196.324 -11.465  67.497  1.00 51.52           N  
ATOM    289  CA  GLY C 414     197.646 -11.542  66.901  1.00 47.70           C  
ATOM    290  C   GLY C 414     197.658 -12.184  65.526  1.00 47.47           C  
ATOM    291  O   GLY C 414     196.610 -12.565  65.002  1.00 47.57           O  
ATOM    292  HN  GLY C 414     195.758 -10.644  67.336  1.00  0.00           H  
ATOM    293  N   ILE C 438     191.863 -23.212  81.487  1.00 35.92           N  
ATOM    294  CA  ILE C 438     191.782 -21.767  81.342  1.00 41.23           C  
ATOM    295  C   ILE C 438     190.847 -21.206  82.403  1.00 35.09           C  
ATOM    296  O   ILE C 438     189.720 -21.670  82.544  1.00 35.23           O  
ATOM    297  CB  ILE C 438     191.257 -21.383  79.949  1.00 51.66           C  
ATOM    298  CG1 ILE C 438     192.265 -21.791  78.871  1.00 40.30           C  
ATOM    299  CG2 ILE C 438     190.962 -19.895  79.879  1.00 65.53           C  
ATOM    300  CD1 ILE C 438     191.756 -21.602  77.464  1.00 48.64           C  
ATOM    301  HN  ILE C 438     191.733 -24.079  81.988  1.00  0.00           H  
ATOM    302  N   CYS C 439     191.317 -20.213  83.147  1.00 34.37           N  
ATOM    303  CA  CYS C 439     190.515 -19.632  84.218  1.00 34.96           C  
ATOM    304  C   CYS C 439     189.216 -19.016  83.709  1.00 35.21           C  
ATOM    305  O   CYS C 439     189.224 -18.201  82.790  1.00 52.03           O  
ATOM    306  CB  CYS C 439     191.310 -18.588  84.989  1.00 38.58           C  
ATOM    307  SG  CYS C 439     190.392 -17.882  86.369  1.00 33.43           S  
ATOM    308  HN  CYS C 439     192.244 -19.854  82.969  1.00  0.00           H  
ATOM    309  N   PRO C 440     188.089 -19.420  84.307  1.00 34.37           N  
ATOM    310  CA  PRO C 440     186.751 -18.923  83.982  1.00 34.50           C  
ATOM    311  C   PRO C 440     186.550 -17.485  84.464  1.00 34.04           C  
ATOM    312  O   PRO C 440     185.617 -16.808  84.032  1.00 34.14           O  
ATOM    313  CB  PRO C 440     185.845 -19.878  84.758  1.00 34.97           C  
ATOM    314  CG  PRO C 440     186.643 -20.243  85.946  1.00 39.22           C  
ATOM    315  CD  PRO C 440     188.056 -20.353  85.446  1.00 34.65           C  
ATOM    316  N   VAL C 441     187.427 -17.040  85.357  1.00 33.66           N  
ATOM    317  CA  VAL C 441     187.281 -15.765  86.062  1.00 36.73           C  
ATOM    318  C   VAL C 441     188.045 -14.593  85.443  1.00 32.97           C  
ATOM    319  O   VAL C 441     187.443 -13.574  85.111  1.00 32.94           O  
ATOM    320  CB  VAL C 441     187.604 -15.887  87.562  1.00 39.61           C  
ATOM    321  CG1 VAL C 441     187.723 -14.516  88.193  1.00 32.98           C  
ATOM    322  CG2 VAL C 441     186.519 -16.680  88.259  1.00 51.47           C  
ATOM    323  HN  VAL C 441     188.236 -17.610  85.560  1.00  0.00           H  
ATOM    324  N   GLU C 442     189.364 -14.712  85.308  1.00 32.77           N  
ATOM    325  CA  GLU C 442     190.165 -13.535  84.994  1.00 36.29           C  
ATOM    326  C   GLU C 442     190.275 -13.287  83.491  1.00 32.53           C  
ATOM    327  O   GLU C 442     190.978 -13.988  82.766  1.00 32.63           O  
ATOM    328  CB  GLU C 442     191.573 -13.700  85.576  1.00 37.97           C  
ATOM    329  CG  GLU C 442     192.563 -12.624  85.149  1.00 32.11           C  
ATOM    330  CD  GLU C 442     194.009 -13.014  85.418  1.00 34.23           C  
ATOM    331  OE1 GLU C 442     194.257 -14.143  85.890  1.00 32.93           O  
ATOM    332  OE2 GLU C 442     194.902 -12.183  85.149  1.00 37.97           O1-
ATOM    333  HN  GLU C 442     189.807 -15.612  85.422  1.00  0.00           H  
ATOM    334  N   THR C 443     189.566 -12.251  83.053  1.00 32.55           N  
ATOM    335  CA  THR C 443     189.587 -11.768  81.681  1.00 32.68           C  
ATOM    336  C   THR C 443     189.294 -10.263  81.727  1.00 33.26           C  
ATOM    337  O   THR C 443     188.723  -9.781  82.705  1.00 40.14           O  
ATOM    338  CB  THR C 443     188.552 -12.516  80.821  1.00 33.11           C  
ATOM    339  CG2 THR C 443     187.139 -12.133  81.223  1.00 33.32           C  
ATOM    340  OG1 THR C 443     188.761 -12.214  79.438  1.00 67.51           O  
ATOM    341  HN  THR C 443     188.975 -11.769  83.715  1.00  0.00           H  
ATOM    342  HG1 THR C 443     189.427 -12.805  79.079  1.00  0.00           H  
ATOM    343  N   PRO C 444     189.706  -9.505  80.695  1.00 32.71           N  
ATOM    344  CA  PRO C 444     189.338  -8.081  80.663  1.00 32.81           C  
ATOM    345  C   PRO C 444     187.824  -7.865  80.602  1.00 35.70           C  
ATOM    346  O   PRO C 444     187.107  -8.744  80.123  1.00 33.43           O  
ATOM    347  CB  PRO C 444     189.993  -7.582  79.373  1.00 32.97           C  
ATOM    348  CG  PRO C 444     191.150  -8.504  79.165  1.00 34.19           C  
ATOM    349  CD  PRO C 444     190.690  -9.845  79.655  1.00 32.75           C  
ATOM    350  N   GLU C 445     187.346  -6.721  81.086  1.00 39.93           N  
ATOM    351  CA  GLU C 445     185.912  -6.439  81.091  1.00 48.46           C  
ATOM    352  C   GLU C 445     185.417  -5.992  79.722  1.00 51.63           C  
ATOM    353  O   GLU C 445     184.270  -6.239  79.353  1.00 77.73           O  
ATOM    354  CB  GLU C 445     185.575  -5.341  82.098  1.00 47.69           C  
ATOM    355  CG  GLU C 445     185.942  -5.630  83.532  1.00 44.12           C  
ATOM    356  CD  GLU C 445     185.279  -4.656  84.488  1.00 61.67           C  
ATOM    357  OE1 GLU C 445     184.164  -4.189  84.170  1.00 56.13           O  
ATOM    358  OE2 GLU C 445     185.866  -4.350  85.549  1.00100.23           O1-
ATOM    359  HN  GLU C 445     187.987  -6.034  81.457  1.00  0.00           H  
ATOM    360  N   GLY C 446     186.299  -5.343  78.971  1.00 34.24           N  
ATOM    361  CA  GLY C 446     185.923  -4.629  77.766  1.00 44.40           C  
ATOM    362  C   GLY C 446     186.004  -5.433  76.485  1.00 46.42           C  
ATOM    363  O   GLY C 446     185.671  -6.616  76.458  1.00 65.11           O  
ATOM    364  HN  GLY C 446     187.270  -5.347  79.250  1.00  0.00           H  
ATOM    365  N   ALA C 447     186.404  -4.759  75.412  1.00 38.64           N  
ATOM    366  CA  ALA C 447     186.433  -5.331  74.068  1.00 38.87           C  
ATOM    367  C   ALA C 447     187.186  -6.656  73.946  1.00 37.92           C  
ATOM    368  O   ALA C 447     186.895  -7.458  73.063  1.00 38.17           O  
ATOM    369  CB  ALA C 447     187.004  -4.313  73.092  1.00 44.92           C  
ATOM    370  HN  ALA C 447     186.703  -3.802  75.532  1.00  0.00           H  
ATOM    371  N   ASN C 448     188.159  -6.881  74.818  1.00 40.54           N  
ATOM    372  CA  ASN C 448     188.966  -8.093  74.751  1.00 41.03           C  
ATOM    373  C   ASN C 448     188.417  -9.247  75.579  1.00 37.52           C  
ATOM    374  O   ASN C 448     189.077 -10.276  75.721  1.00 37.66           O  
ATOM    375  CB  ASN C 448     190.411  -7.808  75.161  1.00 42.52           C  
ATOM    376  CG  ASN C 448     191.213  -7.157  74.057  1.00 41.78           C  
ATOM    377  ND2 ASN C 448     192.099  -6.243  74.431  1.00 46.41           N  
ATOM    378  OD1 ASN C 448     191.039  -7.471  72.881  1.00 47.06           O  
ATOM    379  HN  ASN C 448     188.344  -6.201  75.541  1.00  0.00           H  
ATOM    380 1HD2 ASN C 448     192.664  -5.774  73.738  1.00  0.00           H  
ATOM    381 2HD2 ASN C 448     192.208  -6.016  75.409  1.00  0.00           H  
ATOM    382  N   ILE C 449     187.228  -9.067  76.148  1.00 36.35           N  
ATOM    383  CA  ILE C 449     186.672 -10.068  77.054  1.00 36.50           C  
ATOM    384  C   ILE C 449     186.582 -11.451  76.403  1.00 37.35           C  
ATOM    385  O   ILE C 449     186.048 -11.611  75.302  1.00 42.73           O  
ATOM    386  CB  ILE C 449     185.304  -9.641  77.638  1.00 36.11           C  
ATOM    387  CG1 ILE C 449     184.844 -10.649  78.690  1.00 42.32           C  
ATOM    388  CG2 ILE C 449     184.256  -9.480  76.544  1.00 40.51           C  
ATOM    389  CD1 ILE C 449     183.566 -10.262  79.381  1.00 60.71           C  
ATOM    390  HN  ILE C 449     186.703  -8.227  75.951  1.00  0.00           H  
ATOM    391  N   GLY C 450     187.160 -12.438  77.079  1.00 37.79           N  
ATOM    392  CA  GLY C 450     187.154 -13.808  76.605  1.00 38.32           C  
ATOM    393  C   GLY C 450     188.226 -14.096  75.568  1.00 40.77           C  
ATOM    394  O   GLY C 450     188.560 -15.255  75.328  1.00 52.56           O  
ATOM    395  HN  GLY C 450     187.619 -12.227  77.953  1.00  0.00           H  
ATOM    396  N   LEU C 451     188.745 -13.046  74.936  1.00 41.04           N  
ATOM    397  CA  LEU C 451     189.837 -13.183  73.974  1.00 39.36           C  
ATOM    398  C   LEU C 451     191.214 -13.227  74.639  1.00 37.70           C  
ATOM    399  O   LEU C 451     192.118 -13.911  74.163  1.00 40.44           O  
ATOM    400  CB  LEU C 451     189.775 -12.079  72.921  1.00 35.19           C  
ATOM    401  CG  LEU C 451     188.439 -11.970  72.186  1.00 38.65           C  
ATOM    402  CD1 LEU C 451     188.545 -11.010  71.013  1.00 41.51           C  
ATOM    403  CD2 LEU C 451     187.956 -13.337  71.729  1.00 44.33           C  
ATOM    404  HN  LEU C 451     188.373 -12.127  75.127  1.00  0.00           H  
ATOM    405  N   ILE C 452     191.368 -12.477  75.726  1.00 37.58           N  
ATOM    406  CA  ILE C 452     192.587 -12.506  76.523  1.00 33.50           C  
ATOM    407  C   ILE C 452     192.286 -13.223  77.830  1.00 33.28           C  
ATOM    408  O   ILE C 452     191.527 -12.722  78.655  1.00 40.06           O  
ATOM    409  CB  ILE C 452     193.085 -11.087  76.853  1.00 33.20           C  
ATOM    410  CG1 ILE C 452     193.325 -10.280  75.574  1.00 33.51           C  
ATOM    411  CG2 ILE C 452     194.343 -11.142  77.711  1.00 34.29           C  
ATOM    412  CD1 ILE C 452     194.558 -10.681  74.816  1.00 41.44           C  
ATOM    413  HN  ILE C 452     190.615 -11.867  76.009  1.00  0.00           H  
ATOM    414  N   THR C 453     192.869 -14.399  78.018  1.00 33.39           N  
ATOM    415  CA  THR C 453     192.570 -15.210  79.193  1.00 34.70           C  
ATOM    416  C   THR C 453     193.821 -15.598  79.966  1.00 35.75           C  
ATOM    417  O   THR C 453     194.928 -15.188  79.622  1.00 36.49           O  
ATOM    418  CB  THR C 453     191.780 -16.481  78.822  1.00 34.39           C  
ATOM    419  CG2 THR C 453     190.379 -16.118  78.326  1.00 37.51           C  
ATOM    420  OG1 THR C 453     192.477 -17.197  77.796  1.00 40.35           O  
ATOM    421  HN  THR C 453     193.532 -14.739  77.336  1.00  0.00           H  
ATOM    422  HG1 THR C 453     193.356 -17.426  78.106  1.00  0.00           H  
ATOM    423  N   SER C 454     193.636 -16.393  81.013  1.00 34.79           N  
ATOM    424  CA  SER C 454     194.735 -16.747  81.901  1.00 33.19           C  
ATOM    425  C   SER C 454     194.846 -18.255  82.120  1.00 33.64           C  
ATOM    426  O   SER C 454     193.842 -18.953  82.287  1.00 33.87           O  
ATOM    427  CB  SER C 454     194.576 -16.030  83.240  1.00 39.04           C  
ATOM    428  OG  SER C 454     195.726 -16.194  84.044  1.00 69.93           O  
ATOM    429  HN  SER C 454     192.713 -16.760  81.198  1.00  0.00           H  
ATOM    430  HG  SER C 454     195.680 -15.597  84.795  1.00  0.00           H  
ATOM    431  N   LEU C 455     196.082 -18.748  82.114  1.00 33.87           N  
ATOM    432  CA  LEU C 455     196.359 -20.164  82.324  1.00 34.43           C  
ATOM    433  C   LEU C 455     196.053 -20.529  83.765  1.00 34.88           C  
ATOM    434  O   LEU C 455     196.485 -19.834  84.683  1.00 36.91           O  
ATOM    435  CB  LEU C 455     197.827 -20.459  82.017  1.00 36.11           C  
ATOM    436  CG  LEU C 455     198.257 -21.925  81.986  1.00 35.64           C  
ATOM    437  CD1 LEU C 455     197.610 -22.646  80.812  1.00 36.00           C  
ATOM    438  CD2 LEU C 455     199.771 -22.039  81.912  1.00 38.18           C  
ATOM    439  HN  LEU C 455     196.856 -18.118  81.958  1.00  0.00           H  
ATOM    440  N   HIS C 552     182.172 -17.133  98.129  1.00 36.49           N  
ATOM    441  CA  HIS C 552     181.149 -16.211  98.606  1.00 42.35           C  
ATOM    442  C   HIS C 552     181.006 -14.979  97.715  1.00 44.41           C  
ATOM    443  O   HIS C 552     180.164 -14.121  97.977  1.00 69.40           O  
ATOM    444  CB  HIS C 552     181.444 -15.792 100.049  1.00 42.43           C  
ATOM    445  CG  HIS C 552     181.527 -16.942 101.006  1.00 37.61           C  
ATOM    446  CD2 HIS C 552     182.591 -17.642 101.469  1.00 37.67           C  
ATOM    447  ND1 HIS C 552     180.415 -17.499 101.600  1.00 38.32           N  
ATOM    448  CE1 HIS C 552     180.789 -18.491 102.388  1.00 47.18           C  
ATOM    449  NE2 HIS C 552     182.105 -18.598 102.327  1.00 40.13           N  
ATOM    450  HN  HIS C 552     182.200 -17.913  98.769  1.00  0.00           H  
ATOM    451  HE2 HIS C 552     182.663 -19.273 102.830  1.00  0.00           H  
ATOM    452  N   ASP C 553     181.825 -14.896  96.669  1.00 39.91           N  
ATOM    453  CA  ASP C 553     181.829 -13.741  95.773  1.00 37.80           C  
ATOM    454  C   ASP C 553     181.257 -14.094  94.413  1.00 39.70           C  
ATOM    455  O   ASP C 553     181.636 -15.107  93.830  1.00 41.71           O  
ATOM    456  CB  ASP C 553     183.251 -13.223  95.564  1.00 34.80           C  
ATOM    457  CG  ASP C 553     183.867 -12.673  96.827  1.00 39.78           C  
ATOM    458  OD1 ASP C 553     185.111 -12.740  96.955  1.00 34.62           O  
ATOM    459  OD2 ASP C 553     183.114 -12.174  97.688  1.00 80.15           O1-
ATOM    460  HN  ASP C 553     182.465 -15.656  96.488  1.00  0.00           H  
ATOM    461  N   ASP C 554     180.362 -13.254  93.902  1.00 35.46           N  
ATOM    462  CA  ASP C 554     179.873 -13.414  92.539  1.00 38.79           C  
ATOM    463  C   ASP C 554     181.054 -13.348  91.577  1.00 39.63           C  
ATOM    464  O   ASP C 554     182.006 -12.604  91.810  1.00 42.30           O  
ATOM    465  CB  ASP C 554     178.847 -12.334  92.201  1.00 45.03           C  
ATOM    466  CG  ASP C 554     178.330 -12.446  90.777  1.00 35.95           C  
ATOM    467  OD1 ASP C 554     178.271 -13.573  90.246  1.00 36.06           O  
ATOM    468  OD2 ASP C 554     177.985 -11.406  90.184  1.00 36.04           O1-
ATOM    469  HN  ASP C 554     180.015 -12.493  94.468  1.00  0.00           H  
ATOM    470  N   ALA C 555     180.993 -14.133  90.504  1.00 40.48           N  
ATOM    471  CA  ALA C 555     182.102 -14.239  89.558  1.00 35.41           C  
ATOM    472  C   ALA C 555     182.499 -12.891  88.965  1.00 34.18           C  
ATOM    473  O   ALA C 555     183.683 -12.609  88.791  1.00 33.75           O  
ATOM    474  CB  ALA C 555     181.766 -15.230  88.453  1.00 34.78           C  
ATOM    475  HN  ALA C 555     180.155 -14.672  90.338  1.00  0.00           H  
ATOM    476  N   ASN C 556     181.501 -12.062  88.670  1.00 34.48           N  
ATOM    477  CA  ASN C 556     181.735 -10.752  88.070  1.00 34.33           C  
ATOM    478  C   ASN C 556     182.663  -9.860  88.894  1.00 33.98           C  
ATOM    479  O   ASN C 556     183.468  -9.112  88.339  1.00 33.70           O  
ATOM    480  CB  ASN C 556     180.411 -10.036  87.796  1.00 34.88           C  
ATOM    481  CG  ASN C 556     179.592 -10.718  86.713  1.00 44.09           C  
ATOM    482  ND2 ASN C 556     178.704 -11.620  87.121  1.00 41.02           N  
ATOM    483  OD1 ASN C 556     179.756 -10.436  85.524  1.00 55.79           O  
ATOM    484  HN  ASN C 556     180.553 -12.348  88.867  1.00  0.00           H  
ATOM    485 1HD2 ASN C 556     178.603 -11.820  88.106  1.00  0.00           H  
ATOM    486 2HD2 ASN C 556     178.131 -12.106  86.446  1.00  0.00           H  
ATOM    487  N   ARG C 557     182.544  -9.920  90.215  1.00 34.07           N  
ATOM    488  CA  ARG C 557     183.453  -9.164  91.063  1.00 33.84           C  
ATOM    489  C   ARG C 557     184.772  -9.884  91.329  1.00 33.46           C  
ATOM    490  O   ARG C 557     185.787  -9.244  91.635  1.00 33.24           O  
ATOM    491  CB  ARG C 557     182.782  -8.768  92.374  1.00 34.23           C  
ATOM    492  CG  ARG C 557     182.627  -7.270  92.516  1.00 35.17           C  
ATOM    493  CD  ARG C 557     181.199  -6.848  92.246  1.00 50.33           C  
ATOM    494  NE  ARG C 557     181.043  -5.861  91.174  1.00 37.04           N  
ATOM    495  CZ  ARG C 557     181.519  -4.615  91.195  1.00 35.08           C  
ATOM    496  NH1 ARG C 557     181.292  -3.807  90.171  1.00 35.28           N1+
ATOM    497  NH2 ARG C 557     182.230  -4.172  92.222  1.00 35.01           N  
ATOM    498  HN  ARG C 557     181.822 -10.491  90.631  1.00  0.00           H  
ATOM    499  HE  ARG C 557     180.533  -6.148  90.351  1.00  0.00           H  
ATOM    500 1HH1 ARG C 557     180.756  -4.133  89.380  1.00  0.00           H  
ATOM    501 2HH1 ARG C 557     181.655  -2.865  90.181  1.00  0.00           H  
ATOM    502 1HH2 ARG C 557     182.587  -3.227  92.219  1.00  0.00           H  
ATOM    503 2HH2 ARG C 557     182.415  -4.779  93.008  1.00  0.00           H  
ATOM    504  N   ALA C 558     184.762 -11.207  91.200  1.00 33.48           N  
ATOM    505  CA  ALA C 558     185.986 -11.982  91.342  1.00 33.24           C  
ATOM    506  C   ALA C 558     186.914 -11.589  90.206  1.00 32.89           C  
ATOM    507  O   ALA C 558     188.116 -11.419  90.400  1.00 32.67           O  
ATOM    508  CB  ALA C 558     185.693 -13.468  91.304  1.00 34.20           C  
ATOM    509  HN  ALA C 558     183.893 -11.681  91.001  1.00  0.00           H  
ATOM    510  N   LEU C 559     186.332 -11.437  89.020  1.00 34.31           N  
ATOM    511  CA  LEU C 559     187.043 -10.952  87.844  1.00 35.24           C  
ATOM    512  C   LEU C 559     187.761  -9.634  88.149  1.00 32.52           C  
ATOM    513  O   LEU C 559     188.943  -9.451  87.828  1.00 32.45           O  
ATOM    514  CB  LEU C 559     186.047 -10.773  86.695  1.00 36.65           C  
ATOM    515  CG  LEU C 559     186.505 -10.274  85.328  1.00 32.86           C  
ATOM    516  CD1 LEU C 559     185.580 -10.825  84.257  1.00 34.83           C  
ATOM    517  CD2 LEU C 559     186.504  -8.757  85.277  1.00 32.87           C  
ATOM    518  HN  LEU C 559     185.353 -11.668  88.930  1.00  0.00           H  
ATOM    519  N   MET C 560     187.035  -8.721  88.781  1.00 32.71           N  
ATOM    520  CA  MET C 560     187.560  -7.400  89.078  1.00 32.68           C  
ATOM    521  C   MET C 560     188.681  -7.455  90.114  1.00 32.55           C  
ATOM    522  O   MET C 560     189.702  -6.784  89.958  1.00 32.43           O  
ATOM    523  CB  MET C 560     186.429  -6.471  89.521  1.00 33.06           C  
ATOM    524  CG  MET C 560     185.305  -6.379  88.494  1.00 33.33           C  
ATOM    525  SD  MET C 560     183.980  -5.241  88.939  1.00102.35           S  
ATOM    526  CE  MET C 560     182.820  -5.512  87.599  1.00 56.08           C  
ATOM    527  HN  MET C 560     186.093  -8.951  89.063  1.00  0.00           H  
ATOM    528  N   GLY C 561     188.499  -8.260  91.158  1.00 32.65           N  
ATOM    529  CA  GLY C 561     189.533  -8.432  92.167  1.00 32.63           C  
ATOM    530  C   GLY C 561     190.806  -9.020  91.581  1.00 32.85           C  
ATOM    531  O   GLY C 561     191.923  -8.543  91.845  1.00 32.55           O  
ATOM    532  HN  GLY C 561     187.627  -8.761  91.252  1.00  0.00           H  
ATOM    533  N   SER C 562     190.626 -10.063  90.776  1.00 37.93           N  
ATOM    534  CA  SER C 562     191.721 -10.688  90.050  1.00 32.17           C  
ATOM    535  C   SER C 562     192.487  -9.641  89.267  1.00 32.01           C  
ATOM    536  O   SER C 562     193.664  -9.399  89.533  1.00 32.00           O  
ATOM    537  CB  SER C 562     191.196 -11.757  89.091  1.00 32.19           C  
ATOM    538  OG  SER C 562     190.737 -12.894  89.792  1.00 33.32           O  
ATOM    539  HN  SER C 562     189.694 -10.435  90.664  1.00  0.00           H  
ATOM    540  HG  SER C 562     189.803 -12.793  89.989  1.00  0.00           H  
ATOM    541  N   ASN C 563     191.810  -9.022  88.306  1.00 33.44           N  
ATOM    542  CA  ASN C 563     192.443  -8.027  87.449  1.00 32.15           C  
ATOM    543  C   ASN C 563     193.140  -6.919  88.232  1.00 32.23           C  
ATOM    544  O   ASN C 563     194.222  -6.470  87.859  1.00 36.88           O  
ATOM    545  CB  ASN C 563     191.419  -7.423  86.487  1.00 32.44           C  
ATOM    546  CG  ASN C 563     190.929  -8.419  85.465  1.00 34.71           C  
ATOM    547  ND2 ASN C 563     189.744  -8.174  84.924  1.00 45.22           N  
ATOM    548  OD1 ASN C 563     191.609  -9.397  85.160  1.00 33.67           O  
ATOM    549  HN  ASN C 563     190.835  -9.246  88.166  1.00  0.00           H  
ATOM    550 1HD2 ASN C 563     189.221  -7.357  85.203  1.00  0.00           H  
ATOM    551 2HD2 ASN C 563     189.365  -8.805  84.232  1.00  0.00           H  
ATOM    552  N   MET C 564     192.521  -6.490  89.325  1.00 33.08           N  
ATOM    553  CA  MET C 564     193.038  -5.353  90.071  1.00 34.73           C  
ATOM    554  C   MET C 564     194.271  -5.692  90.899  1.00 33.07           C  
ATOM    555  O   MET C 564     195.106  -4.821  91.152  1.00 32.53           O  
ATOM    556  CB  MET C 564     191.947  -4.701  90.927  1.00 32.57           C  
ATOM    557  CG  MET C 564     190.955  -3.896  90.105  1.00 32.70           C  
ATOM    558  SD  MET C 564     189.784  -2.942  91.082  1.00 33.17           S  
ATOM    559  CE  MET C 564     188.868  -4.237  91.911  1.00109.78           C  
ATOM    560  HN  MET C 564     191.683  -6.957  89.642  1.00  0.00           H  
ATOM    561  N   GLN C 565     194.402  -6.949  91.315  1.00 37.32           N  
ATOM    562  CA  GLN C 565     195.611  -7.341  92.036  1.00 32.47           C  
ATOM    563  C   GLN C 565     196.863  -7.102  91.195  1.00 33.14           C  
ATOM    564  O   GLN C 565     197.916  -6.738  91.718  1.00 35.44           O  
ATOM    565  CB  GLN C 565     195.533  -8.790  92.504  1.00 32.52           C  
ATOM    566  CG  GLN C 565     194.595  -8.980  93.670  1.00 32.73           C  
ATOM    567  CD  GLN C 565     194.675 -10.365  94.251  1.00 33.64           C  
ATOM    568  NE2 GLN C 565     194.099 -11.335  93.550  1.00 32.79           N  
ATOM    569  OE1 GLN C 565     195.247 -10.566  95.322  1.00 41.05           O  
ATOM    570  HN  GLN C 565     193.674  -7.625  91.134  1.00  0.00           H  
ATOM    571 1HE2 GLN C 565     194.120 -12.285  93.891  1.00  0.00           H  
ATOM    572 2HE2 GLN C 565     193.640 -11.122  92.676  1.00  0.00           H  
ATOM    573  N   THR C 566     196.729  -7.285  89.885  1.00 39.87           N  
ATOM    574  CA  THR C 566     197.796  -6.987  88.936  1.00 32.20           C  
ATOM    575  C   THR C 566     198.240  -5.532  89.030  1.00 32.38           C  
ATOM    576  O   THR C 566     199.403  -5.207  88.799  1.00 32.55           O  
ATOM    577  CB  THR C 566     197.324  -7.248  87.499  1.00 32.68           C  
ATOM    578  CG2 THR C 566     198.436  -6.978  86.512  1.00 44.96           C  
ATOM    579  OG1 THR C 566     196.904  -8.610  87.375  1.00 39.13           O  
ATOM    580  HN  THR C 566     195.853  -7.645  89.533  1.00  0.00           H  
ATOM    581  HG1 THR C 566     196.197  -8.786  88.001  1.00  0.00           H  
ATOM    582  N   GLN C 567     197.305  -4.658  89.382  1.00 33.42           N  
ATOM    583  CA  GLN C 567     197.551  -3.222  89.357  1.00 32.69           C  
ATOM    584  C   GLN C 567     198.059  -2.676  90.688  1.00 33.05           C  
ATOM    585  O   GLN C 567     198.240  -1.472  90.837  1.00 33.38           O  
ATOM    586  CB  GLN C 567     196.286  -2.491  88.906  1.00 32.69           C  
ATOM    587  CG  GLN C 567     195.784  -2.980  87.560  1.00 34.98           C  
ATOM    588  CD  GLN C 567     194.357  -2.565  87.264  1.00 36.54           C  
ATOM    589  NE2 GLN C 567     193.639  -3.410  86.535  1.00 42.34           N  
ATOM    590  OE1 GLN C 567     193.904  -1.502  87.684  1.00 42.08           O  
ATOM    591  HN  GLN C 567     196.400  -4.997  89.675  1.00  0.00           H  
ATOM    592 1HE2 GLN C 567     192.681  -3.190  86.305  1.00  0.00           H  
ATOM    593 2HE2 GLN C 567     194.051  -4.273  86.211  1.00  0.00           H  
ATOM    594  N   ALA C 568     198.287  -3.567  91.649  1.00 35.12           N  
ATOM    595  CA  ALA C 568     198.755  -3.172  92.981  1.00 35.50           C  
ATOM    596  C   ALA C 568     200.171  -2.599  92.969  1.00 36.12           C  
ATOM    597  O   ALA C 568     201.091  -3.197  92.414  1.00 36.64           O  
ATOM    598  CB  ALA C 568     198.668  -4.348  93.952  1.00 35.91           C  
ATOM    599  HN  ALA C 568     198.133  -4.546  91.455  1.00  0.00           H  
ATOM    600  N   VAL C 569     200.338  -1.443  93.597  1.00 36.12           N  
ATOM    601  CA  VAL C 569     201.636  -0.782  93.651  1.00 36.74           C  
ATOM    602  C   VAL C 569     202.427  -1.249  94.871  1.00 39.99           C  
ATOM    603  O   VAL C 569     201.886  -1.309  95.975  1.00 86.90           O  
ATOM    604  CB  VAL C 569     201.468   0.746  93.715  1.00 36.45           C  
ATOM    605  CG1 VAL C 569     202.817   1.427  93.744  1.00 38.03           C  
ATOM    606  CG2 VAL C 569     200.643   1.239  92.535  1.00 37.82           C  
ATOM    607  HN  VAL C 569     199.546  -1.010  94.049  1.00  0.00           H  
ATOM    608  N   PRO C 570     203.710  -1.592  94.675  1.00 40.26           N  
ATOM    609  CA  PRO C 570     204.554  -1.973  95.814  1.00 40.56           C  
ATOM    610  C   PRO C 570     204.676  -0.829  96.810  1.00 43.58           C  
ATOM    611  O   PRO C 570     205.038   0.285  96.434  1.00 39.33           O  
ATOM    612  CB  PRO C 570     205.917  -2.248  95.166  1.00 44.04           C  
ATOM    613  CG  PRO C 570     205.604  -2.592  93.757  1.00 44.29           C  
ATOM    614  CD  PRO C 570     204.414  -1.744  93.391  1.00 41.16           C  
ATOM    615  N   LEU C 571     204.396  -1.118  98.073  1.00 55.70           N  
ATOM    616  CA  LEU C 571     204.416  -0.108  99.120  1.00 44.17           C  
ATOM    617  C   LEU C 571     205.672  -0.285  99.955  1.00 40.95           C  
ATOM    618  O   LEU C 571     206.179  -1.400 100.087  1.00 42.61           O  
ATOM    619  CB  LEU C 571     203.162  -0.222  99.988  1.00 39.28           C  
ATOM    620  CG  LEU C 571     201.850  -0.020  99.223  1.00 38.21           C  
ATOM    621  CD1 LEU C 571     200.638  -0.293 100.103  1.00 41.78           C  
ATOM    622  CD2 LEU C 571     201.787   1.386  98.643  1.00 37.83           C  
ATOM    623  HN  LEU C 571     204.161  -2.070  98.316  1.00  0.00           H  
ATOM    624  N   GLY C 681     178.001  11.278 103.269  1.00 30.47           N  
ATOM    625  CA  GLY C 681     178.061  11.353 101.825  1.00 30.15           C  
ATOM    626  C   GLY C 681     179.450  11.285 101.221  1.00 30.09           C  
ATOM    627  O   GLY C 681     179.587  11.332 100.003  1.00 33.20           O  
ATOM    628  HN  GLY C 681     177.356  11.501 104.014  1.00  0.00           H  
ATOM    629  N   TYR C 682     180.480  11.180 102.053  1.00 32.30           N  
ATOM    630  CA  TYR C 682     181.848  11.142 101.536  1.00 30.64           C  
ATOM    631  C   TYR C 682     182.223   9.777 100.974  1.00 30.43           C  
ATOM    632  O   TYR C 682     183.174   9.657 100.212  1.00 39.12           O  
ATOM    633  CB  TYR C 682     182.861  11.594 102.593  1.00 31.25           C  
ATOM    634  CG  TYR C 682     182.797  13.074 102.886  1.00 31.54           C  
ATOM    635  CD1 TYR C 682     183.363  13.998 102.016  1.00 32.74           C  
ATOM    636  CD2 TYR C 682     182.166  13.550 104.026  1.00 31.85           C  
ATOM    637  CE1 TYR C 682     183.302  15.353 102.274  1.00 31.89           C  
ATOM    638  CE2 TYR C 682     182.100  14.901 104.292  1.00 32.17           C  
ATOM    639  CZ  TYR C 682     182.670  15.798 103.416  1.00 32.20           C  
ATOM    640  OH  TYR C 682     182.608  17.147 103.683  1.00 32.59           O  
ATOM    641  HN  TYR C 682     180.318  11.126 103.048  1.00  0.00           H  
ATOM    642  HH  TYR C 682     181.689  17.421 103.734  1.00  0.00           H  
ATOM    643  N   ASN C 683     181.502   8.741 101.387  1.00 30.32           N  
ATOM    644  CA  ASN C 683     181.634   7.424 100.767  1.00 30.12           C  
ATOM    645  C   ASN C 683     180.561   7.095  99.722  1.00 29.62           C  
ATOM    646  O   ASN C 683     180.448   5.956  99.275  1.00 29.48           O  
ATOM    647  CB  ASN C 683     181.831   6.300 101.791  1.00 38.80           C  
ATOM    648  CG  ASN C 683     180.809   6.324 102.893  1.00 38.90           C  
ATOM    649  ND2 ASN C 683     180.996   5.463 103.885  1.00 30.95           N  
ATOM    650  OD1 ASN C 683     179.855   7.099 102.858  1.00101.81           O  
ATOM    651  HN  ASN C 683     180.848   8.866 102.146  1.00  0.00           H  
ATOM    652 1HD2 ASN C 683     180.342   5.428 104.654  1.00  0.00           H  
ATOM    653 2HD2 ASN C 683     181.793   4.842 103.871  1.00  0.00           H  
ATOM    654  N   PHE C 684     179.746   8.090  99.385  1.00 29.41           N  
ATOM    655  CA  PHE C 684     178.700   7.972  98.361  1.00 28.99           C  
ATOM    656  C   PHE C 684     179.234   7.413  97.033  1.00 29.06           C  
ATOM    657  O   PHE C 684     180.289   7.827  96.557  1.00 37.59           O  
ATOM    658  CB  PHE C 684     178.075   9.354  98.154  1.00 30.84           C  
ATOM    659  CG  PHE C 684     177.035   9.426  97.070  1.00 28.57           C  
ATOM    660  CD1 PHE C 684     175.743   8.990  97.294  1.00 28.46           C  
ATOM    661  CD2 PHE C 684     177.337  10.000  95.846  1.00 28.41           C  
ATOM    662  CE1 PHE C 684     174.782   9.084  96.306  1.00 28.34           C  
ATOM    663  CE2 PHE C 684     176.377  10.102  94.857  1.00 28.15           C  
ATOM    664  CZ  PHE C 684     175.101   9.640  95.087  1.00 29.30           C  
ATOM    665  HN  PHE C 684     179.852   8.975  99.859  1.00  0.00           H  
ATOM    666  N   GLU C 685     178.503   6.460  96.459  1.00 34.40           N  
ATOM    667  CA  GLU C 685     178.853   5.854  95.170  1.00 28.37           C  
ATOM    668  C   GLU C 685     180.296   5.354  95.065  1.00 28.58           C  
ATOM    669  O   GLU C 685     181.054   5.789  94.195  1.00 31.31           O  
ATOM    670  CB  GLU C 685     178.498   6.783  94.005  1.00 28.12           C  
ATOM    671  CG  GLU C 685     176.998   7.004  93.827  1.00 27.93           C  
ATOM    672  CD  GLU C 685     176.295   5.872  93.099  1.00 27.77           C  
ATOM    673  OE1 GLU C 685     176.424   4.705  93.525  1.00 44.38           O  
ATOM    674  OE2 GLU C 685     175.605   6.157  92.094  1.00 27.60           O1-
ATOM    675  HN  GLU C 685     177.670   6.140  96.932  1.00  0.00           H  
ATOM    676  N   ASP C 686     180.661   4.472  95.993  1.00 28.85           N  
ATOM    677  CA  ASP C 686     181.948   3.773  95.997  1.00 29.13           C  
ATOM    678  C   ASP C 686     183.149   4.615  96.423  1.00 29.42           C  
ATOM    679  O   ASP C 686     184.263   4.097  96.510  1.00 29.73           O  
ATOM    680  CB  ASP C 686     182.227   3.074  94.663  1.00 31.13           C  
ATOM    681  CG  ASP C 686     181.204   2.003  94.346  1.00 41.11           C  
ATOM    682  OD1 ASP C 686     180.997   1.711  93.148  1.00 59.49           O  
ATOM    683  OD2 ASP C 686     180.603   1.455  95.294  1.00 55.90           O1-
ATOM    684  HN  ASP C 686     180.011   4.273  96.740  1.00  0.00           H  
ATOM    685  N   ALA C 687     182.939   5.899  96.692  1.00 29.40           N  
ATOM    686  CA  ALA C 687     184.020   6.717  97.223  1.00 29.76           C  
ATOM    687  C   ALA C 687     184.414   6.156  98.584  1.00 32.59           C  
ATOM    688  O   ALA C 687     183.624   5.467  99.228  1.00 37.05           O  
ATOM    689  CB  ALA C 687     183.589   8.159  97.342  1.00 29.72           C  
ATOM    690  HN  ALA C 687     182.030   6.307  96.528  1.00  0.00           H  
ATOM    691  N   ILE C 688     185.645   6.421  99.009  1.00 30.62           N  
ATOM    692  CA  ILE C 688     186.167   5.851 100.247  1.00 31.12           C  
ATOM    693  C   ILE C 688     186.700   6.943 101.169  1.00 31.55           C  
ATOM    694  O   ILE C 688     187.328   7.899 100.711  1.00 31.64           O  
ATOM    695  CB  ILE C 688     187.304   4.849  99.956  1.00 31.41           C  
ATOM    696  CG1 ILE C 688     186.822   3.731  99.038  1.00 31.06           C  
ATOM    697  CG2 ILE C 688     187.841   4.252 101.234  1.00 31.98           C  
ATOM    698  CD1 ILE C 688     187.875   2.674  98.779  1.00 31.39           C  
ATOM    699  HN  ILE C 688     186.234   7.032  98.462  1.00  0.00           H  
ATOM    700  N   VAL C 689     186.444   6.798 102.466  1.00 38.08           N  
ATOM    701  CA  VAL C 689     186.981   7.710 103.470  1.00 32.41           C  
ATOM    702  C   VAL C 689     188.123   7.046 104.230  1.00 33.05           C  
ATOM    703  O   VAL C 689     187.970   5.929 104.729  1.00 33.17           O  
ATOM    704  CB  VAL C 689     185.904   8.107 104.492  1.00 32.45           C  
ATOM    705  CG1 VAL C 689     186.507   8.970 105.588  1.00 36.04           C  
ATOM    706  CG2 VAL C 689     184.749   8.822 103.803  1.00 32.75           C  
ATOM    707  HN  VAL C 689     185.859   6.031 102.766  1.00  0.00           H  
ATOM    708  N   ILE C 690     189.263   7.726 104.324  1.00 34.81           N  
ATOM    709  CA  ILE C 690     190.400   7.189 105.067  1.00 34.21           C  
ATOM    710  C   ILE C 690     190.847   8.113 106.194  1.00 34.88           C  
ATOM    711  O   ILE C 690     190.543   9.305 106.199  1.00 34.83           O  
ATOM    712  CB  ILE C 690     191.616   6.927 104.160  1.00 34.35           C  
ATOM    713  CG1 ILE C 690     192.246   8.251 103.724  1.00 34.51           C  
ATOM    714  CG2 ILE C 690     191.222   6.073 102.961  1.00 33.75           C  
ATOM    715  CD1 ILE C 690     193.568   8.089 103.029  1.00 36.00           C  
ATOM    716  HN  ILE C 690     189.343   8.627 103.875  1.00  0.00           H  
ATOM    717  N   ARG C 831     205.503   8.867  96.981  1.00 43.49           N  
ATOM    718  CA  ARG C 831     204.099   9.222  96.848  1.00 42.61           C  
ATOM    719  C   ARG C 831     203.264   8.751  98.031  1.00 59.41           C  
ATOM    720  O   ARG C 831     203.068   7.549  98.225  1.00 93.01           O  
ATOM    721  CB  ARG C 831     203.519   8.623  95.566  1.00 48.69           C  
ATOM    722  CG  ARG C 831     204.099   9.177  94.279  1.00 52.51           C  
ATOM    723  CD  ARG C 831     203.324   8.660  93.074  1.00 46.38           C  
ATOM    724  NE  ARG C 831     203.813   9.226  91.819  1.00 42.77           N  
ATOM    725  CZ  ARG C 831     203.282   8.974  90.626  1.00 45.34           C  
ATOM    726  NH1 ARG C 831     202.239   8.166  90.514  1.00 46.29           N1+
ATOM    727  NH2 ARG C 831     203.794   9.535  89.543  1.00 51.76           N  
ATOM    728  HN  ARG C 831     206.479   8.759  96.744  1.00  0.00           H  
ATOM    729  HE  ARG C 831     204.606   9.850  91.860  1.00  0.00           H  
ATOM    730 1HH1 ARG C 831     201.840   7.980  89.605  1.00  0.00           H  
ATOM    731 2HH1 ARG C 831     201.843   7.736  91.337  1.00  0.00           H  
ATOM    732 1HH2 ARG C 831     203.390   9.345  88.637  1.00  0.00           H  
ATOM    733 2HH2 ARG C 831     204.589  10.153  89.622  1.00  0.00           H  
ATOM    734  N   LYS C 832     202.769   9.709  98.811  1.00 46.25           N  
ATOM    735  CA  LYS C 832     201.789   9.435  99.852  1.00 41.42           C  
ATOM    736  C   LYS C 832     200.444   9.200  99.195  1.00 43.29           C  
ATOM    737  O   LYS C 832     200.203   9.663  98.080  1.00 56.66           O  
ATOM    738  CB  LYS C 832     201.665  10.623 100.804  1.00 51.80           C  
ATOM    739  CG  LYS C 832     202.859  10.858 101.706  1.00 55.05           C  
ATOM    740  CD  LYS C 832     202.627  10.273 103.084  1.00 45.98           C  
ATOM    741  CE  LYS C 832     203.734  10.674 104.043  1.00 42.60           C  
ATOM    742  NZ  LYS C 832     203.915  12.147 104.063  1.00 45.25           N1+
ATOM    743  HN  LYS C 832     203.084  10.659  98.676  1.00  0.00           H  
ATOM    744  HZ1 LYS C 832     204.291  12.428 104.957  1.00  0.00           H  
ATOM    745  HZ2 LYS C 832     204.554  12.417 103.329  1.00  0.00           H  
ATOM    746  HZ3 LYS C 832     203.023  12.598 103.916  1.00  0.00           H  
ATOM    747  N   LEU C 833     199.568   8.480  99.883  1.00 46.05           N  
ATOM    748  CA  LEU C 833     198.200   8.307  99.421  1.00 35.55           C  
ATOM    749  C   LEU C 833     197.514   9.667  99.451  1.00 35.20           C  
ATOM    750  O   LEU C 833     197.690  10.433 100.398  1.00 35.86           O  
ATOM    751  CB  LEU C 833     197.463   7.314 100.322  1.00 35.42           C  
ATOM    752  CG  LEU C 833     196.099   6.821  99.845  1.00 34.23           C  
ATOM    753  CD1 LEU C 833     196.237   6.101  98.519  1.00 38.26           C  
ATOM    754  CD2 LEU C 833     195.472   5.907 100.878  1.00 34.31           C  
ATOM    755  HN  LEU C 833     199.857   8.043 100.746  1.00  0.00           H  
ATOM    756  N   GLN C 834     196.750   9.985  98.410  1.00 34.23           N  
ATOM    757  CA  GLN C 834     196.038  11.261  98.379  1.00 33.90           C  
ATOM    758  C   GLN C 834     194.637  11.130  97.789  1.00 32.71           C  
ATOM    759  O   GLN C 834     194.242  10.055  97.339  1.00 32.14           O  
ATOM    760  CB  GLN C 834     196.839  12.319  97.616  1.00 36.02           C  
ATOM    761  CG  GLN C 834     197.093  11.987  96.159  1.00 40.73           C  
ATOM    762  CD  GLN C 834     197.579  13.188  95.367  1.00 41.11           C  
ATOM    763  NE2 GLN C 834     198.207  12.934  94.222  1.00 45.68           N  
ATOM    764  OE1 GLN C 834     197.392  14.333  95.780  1.00 34.32           O  
ATOM    765  HN  GLN C 834     196.661   9.341  97.637  1.00  0.00           H  
ATOM    766 1HE2 GLN C 834     198.340  11.979  93.920  1.00  0.00           H  
ATOM    767 2HE2 GLN C 834     198.551  13.696  93.655  1.00  0.00           H  
ATOM    768  N   VAL C 835     193.899  12.235  97.779  1.00 32.42           N  
ATOM    769  CA  VAL C 835     192.510  12.225  97.335  1.00 31.40           C  
ATOM    770  C   VAL C 835     192.426  12.002  95.830  1.00 32.40           C  
ATOM    771  O   VAL C 835     193.001  12.755  95.048  1.00 31.98           O  
ATOM    772  CB  VAL C 835     191.794  13.540  97.712  1.00 36.13           C  
ATOM    773  CG1 VAL C 835     190.387  13.564  97.156  1.00 58.68           C  
ATOM    774  CG2 VAL C 835     191.769  13.706  99.218  1.00 51.54           C  
ATOM    775  HN  VAL C 835     194.311  13.104  98.087  1.00  0.00           H  
ATOM    776  N   GLY C 836     191.699  10.963  95.430  1.00 39.54           N  
ATOM    777  CA  GLY C 836     191.603  10.601  94.028  1.00 29.42           C  
ATOM    778  C   GLY C 836     192.432   9.387  93.656  1.00 29.61           C  
ATOM    779  O   GLY C 836     192.356   8.904  92.529  1.00 29.49           O  
ATOM    780  HN  GLY C 836     191.203  10.414  96.117  1.00  0.00           H  
ATOM    781  N   ASP C 837     193.236   8.898  94.597  1.00 30.35           N  
ATOM    782  CA  ASP C 837     193.981   7.661  94.392  1.00 30.63           C  
ATOM    783  C   ASP C 837     193.048   6.457  94.469  1.00 30.05           C  
ATOM    784  O   ASP C 837     192.073   6.468  95.217  1.00 29.77           O  
ATOM    785  CB  ASP C 837     195.114   7.530  95.407  1.00 34.75           C  
ATOM    786  CG  ASP C 837     196.365   8.272  94.981  1.00 32.39           C  
ATOM    787  OD1 ASP C 837     197.137   8.721  95.856  1.00 33.28           O  
ATOM    788  OD2 ASP C 837     196.578   8.406  93.762  1.00 45.18           O1-
ATOM    789  HN  ASP C 837     193.332   9.394  95.472  1.00  0.00           H  
ATOM    790  N   LYS C 838     193.341   5.421  93.691  1.00 29.93           N  
ATOM    791  CA  LYS C 838     192.453   4.266  93.608  1.00 29.41           C  
ATOM    792  C   LYS C 838     192.840   3.166  94.595  1.00 30.03           C  
ATOM    793  O   LYS C 838     193.980   2.705  94.614  1.00 85.42           O  
ATOM    794  CB  LYS C 838     192.421   3.718  92.179  1.00 28.94           C  
ATOM    795  CG  LYS C 838     191.267   2.771  91.890  1.00 28.27           C  
ATOM    796  CD  LYS C 838     191.284   2.325  90.437  1.00 38.13           C  
ATOM    797  CE  LYS C 838     190.072   1.472  90.088  1.00 39.67           C  
ATOM    798  NZ  LYS C 838     190.051   1.114  88.641  1.00 58.96           N1+
ATOM    799  HN  LYS C 838     194.192   5.433  93.148  1.00  0.00           H  
ATOM    800  HZ1 LYS C 838     190.477   1.856  88.104  1.00  0.00           H  
ATOM    801  HZ2 LYS C 838     190.566   0.257  88.499  1.00  0.00           H  
ATOM    802  HZ3 LYS C 838     189.096   0.986  88.339  1.00  0.00           H  
ATOM    803  N   LEU C 839     191.877   2.764  95.416  1.00 29.82           N  
ATOM    804  CA  LEU C 839     192.053   1.672  96.365  1.00 30.39           C  
ATOM    805  C   LEU C 839     191.127   0.530  95.982  1.00 29.86           C  
ATOM    806  O   LEU C 839     190.053   0.755  95.419  1.00 29.04           O  
ATOM    807  CB  LEU C 839     191.724   2.130  97.786  1.00 33.52           C  
ATOM    808  CG  LEU C 839     192.555   3.250  98.408  1.00 31.41           C  
ATOM    809  CD1 LEU C 839     192.156   3.438  99.855  1.00 31.83           C  
ATOM    810  CD2 LEU C 839     194.037   2.948  98.303  1.00 36.07           C  
ATOM    811  HN  LEU C 839     190.984   3.235  95.381  1.00  0.00           H  
ATOM    812  N   ALA C 840     191.540  -0.699  96.278  1.00 30.39           N  
ATOM    813  CA  ALA C 840     190.685  -1.849  95.999  1.00 30.02           C  
ATOM    814  C   ALA C 840     190.985  -3.023  96.916  1.00 30.81           C  
ATOM    815  O   ALA C 840     192.095  -3.156  97.404  1.00 31.91           O  
ATOM    816  CB  ALA C 840     190.818  -2.272  94.538  1.00 33.56           C  
ATOM    817  HN  ALA C 840     192.448  -0.837  96.697  1.00  0.00           H  
ATOM    818  N   ASN C 841     189.994  -3.877  97.153  1.00 30.59           N  
ATOM    819  CA  ASN C 841     190.255  -5.147  97.818  1.00 31.35           C  
ATOM    820  C   ASN C 841     190.221  -6.300  96.820  1.00 31.25           C  
ATOM    821  O   ASN C 841     189.936  -6.098  95.643  1.00 30.55           O  
ATOM    822  CB  ASN C 841     189.299  -5.385  98.996  1.00 43.25           C  
ATOM    823  CG  ASN C 841     187.843  -5.549  98.569  1.00 65.84           C  
ATOM    824  ND2 ASN C 841     186.932  -5.257  99.494  1.00 77.80           N  
ATOM    825  OD1 ASN C 841     187.538  -5.943  97.440  1.00 76.02           O  
ATOM    826  HN  ASN C 841     189.053  -3.644  96.870  1.00  0.00           H  
ATOM    827 1HD2 ASN C 841     185.949  -5.349  99.281  1.00  0.00           H  
ATOM    828 2HD2 ASN C 841     187.224  -4.943 100.409  1.00  0.00           H  
ATOM    829  N   ARG C 842     190.478  -7.511  97.294  1.00 31.99           N  
ATOM    830  CA  ARG C 842     190.570  -8.660  96.403  1.00 32.07           C  
ATOM    831  C   ARG C 842     189.210  -9.169  95.929  1.00 31.37           C  
ATOM    832  O   ARG C 842     189.137 -10.041  95.067  1.00 31.34           O  
ATOM    833  CB  ARG C 842     191.357  -9.776  97.082  1.00 33.22           C  
ATOM    834  CG  ARG C 842     192.791  -9.385  97.390  1.00 40.77           C  
ATOM    835  CD  ARG C 842     193.435 -10.342  98.368  1.00 44.85           C  
ATOM    836  NE  ARG C 842     192.856 -10.220  99.700  1.00 37.53           N  
ATOM    837  CZ  ARG C 842     193.214 -10.970 100.733  1.00 37.66           C  
ATOM    838  NH1 ARG C 842     194.145 -11.898 100.584  1.00 40.57           N1+
ATOM    839  NH2 ARG C 842     192.636 -10.798 101.910  1.00 49.51           N  
ATOM    840  HN  ARG C 842     190.612  -7.639  98.287  1.00  0.00           H  
ATOM    841  HE  ARG C 842     192.140  -9.523  99.845  1.00  0.00           H  
ATOM    842 1HH1 ARG C 842     194.416 -12.472 101.370  1.00  0.00           H  
ATOM    843 2HH1 ARG C 842     194.585 -12.032  99.685  1.00  0.00           H  
ATOM    844 1HH2 ARG C 842     191.923 -10.092 102.024  1.00  0.00           H  
ATOM    845 2HH2 ARG C 842     192.908 -11.373 102.695  1.00  0.00           H  
ATOM    846  N   HIS C 843     188.139  -8.621  96.496  1.00 34.54           N  
ATOM    847  CA  HIS C 843     186.783  -9.059  96.165  1.00 30.30           C  
ATOM    848  C   HIS C 843     186.090  -8.195  95.117  1.00 29.27           C  
ATOM    849  O   HIS C 843     184.907  -8.376  94.834  1.00 41.89           O  
ATOM    850  CB  HIS C 843     185.931  -9.147  97.423  1.00 34.82           C  
ATOM    851  CG  HIS C 843     186.567  -9.946  98.513  1.00 31.56           C  
ATOM    852  CD2 HIS C 843     187.346  -9.568  99.555  1.00 32.25           C  
ATOM    853  ND1 HIS C 843     186.448 -11.315  98.597  1.00 32.14           N  
ATOM    854  CE1 HIS C 843     187.116 -11.745  99.652  1.00 34.17           C  
ATOM    855  NE2 HIS C 843     187.668 -10.706 100.251  1.00 40.00           N  
ATOM    856  HN  HIS C 843     188.265  -7.883  97.173  1.00  0.00           H  
ATOM    857  HD1 HIS C 843     185.932 -11.898  97.954  1.00  0.00           H  
ATOM    858  N   GLY C 844     186.816  -7.235  94.563  1.00 29.03           N  
ATOM    859  CA  GLY C 844     186.268  -6.418  93.499  1.00 28.16           C  
ATOM    860  C   GLY C 844     185.680  -5.118  94.004  1.00 27.70           C  
ATOM    861  O   GLY C 844     184.990  -4.412  93.270  1.00 26.99           O  
ATOM    862  HN  GLY C 844     187.759  -7.071  94.885  1.00  0.00           H  
ATOM    863  N   ASN C 845     185.953  -4.790  95.259  1.00 28.18           N  
ATOM    864  CA  ASN C 845     185.474  -3.527  95.789  1.00 31.66           C  
ATOM    865  C   ASN C 845     186.547  -2.492  95.546  1.00 27.98           C  
ATOM    866  O   ASN C 845     187.620  -2.540  96.146  1.00 30.79           O  
ATOM    867  CB  ASN C 845     185.165  -3.633  97.282  1.00 29.91           C  
ATOM    868  CG  ASN C 845     184.377  -2.444  97.803  1.00 29.27           C  
ATOM    869  ND2 ASN C 845     183.696  -2.634  98.927  1.00 28.43           N  
ATOM    870  OD1 ASN C 845     184.380  -1.369  97.203  1.00 27.48           O  
ATOM    871  HN  ASN C 845     186.491  -5.415  95.842  1.00  0.00           H  
ATOM    872 1HD2 ASN C 845     183.153  -1.880  99.322  1.00  0.00           H  
ATOM    873 2HD2 ASN C 845     183.721  -3.533  99.387  1.00  0.00           H  
ATOM    874  N   LYS C 846     186.247  -1.560  94.649  1.00 27.33           N  
ATOM    875  CA  LYS C 846     187.183  -0.520  94.267  1.00 27.43           C  
ATOM    876  C   LYS C 846     186.560   0.835  94.538  1.00 27.05           C  
ATOM    877  O   LYS C 846     185.341   0.998  94.493  1.00 26.50           O  
ATOM    878  CB  LYS C 846     187.542  -0.642  92.787  1.00 35.94           C  
ATOM    879  CG  LYS C 846     186.346  -0.865  91.877  1.00 50.00           C  
ATOM    880  CD  LYS C 846     186.754  -0.880  90.409  1.00 51.60           C  
ATOM    881  CE  LYS C 846     185.718  -1.586  89.541  1.00 56.58           C  
ATOM    882  NZ  LYS C 846     184.380  -0.938  89.598  1.00 75.87           N1+
ATOM    883  HN  LYS C 846     185.334  -1.576  94.217  1.00  0.00           H  
ATOM    884  HZ1 LYS C 846     183.891  -1.249  90.425  1.00  0.00           H  
ATOM    885  HZ2 LYS C 846     183.848  -1.190  88.777  1.00  0.00           H  
ATOM    886  HZ3 LYS C 846     184.492   0.065  89.631  1.00  0.00           H  
ATOM    887  N   GLY C 847     187.403   1.813  94.827  1.00 27.42           N  
ATOM    888  CA  GLY C 847     186.919   3.148  95.090  1.00 27.19           C  
ATOM    889  C   GLY C 847     188.057   4.134  95.121  1.00 27.67           C  
ATOM    890  O   GLY C 847     189.203   3.773  95.368  1.00 28.33           O  
ATOM    891  HN  GLY C 847     188.394   1.624  94.864  1.00  0.00           H  
ATOM    892  N   VAL C 848     187.737   5.391  94.871  1.00 27.40           N  
ATOM    893  CA  VAL C 848     188.741   6.432  94.882  1.00 27.89           C  
ATOM    894  C   VAL C 848     188.633   7.152  96.227  1.00 28.35           C  
ATOM    895  O   VAL C 848     187.530   7.337  96.739  1.00100.55           O  
ATOM    896  CB  VAL C 848     188.539   7.365  93.669  1.00 27.42           C  
ATOM    897  CG1 VAL C 848     188.388   8.801  94.089  1.00 27.58           C  
ATOM    898  CG2 VAL C 848     189.674   7.192  92.676  1.00 47.48           C  
ATOM    899  HN  VAL C 848     186.776   5.629  94.669  1.00  0.00           H  
ATOM    900  N   VAL C 849     189.761   7.517  96.828  1.00 29.16           N  
ATOM    901  CA  VAL C 849     189.705   8.155  98.136  1.00 29.69           C  
ATOM    902  C   VAL C 849     189.123   9.549  97.954  1.00 29.43           C  
ATOM    903  O   VAL C 849     189.716  10.395  97.281  1.00 29.56           O  
ATOM    904  CB  VAL C 849     191.120   8.284  98.738  1.00 30.73           C  
ATOM    905  CG1 VAL C 849     191.121   9.227  99.931  1.00 35.00           C  
ATOM    906  CG2 VAL C 849     191.664   6.920  99.122  1.00 31.14           C  
ATOM    907  HN  VAL C 849     190.651   7.353  96.380  1.00  0.00           H  
ATOM    908  N   ALA C 850     187.960   9.792  98.555  1.00 29.11           N  
ATOM    909  CA  ALA C 850     187.316  11.094  98.422  1.00 29.29           C  
ATOM    910  C   ALA C 850     187.572  12.061  99.572  1.00 29.63           C  
ATOM    911  O   ALA C 850     187.385  13.269  99.427  1.00 29.69           O  
ATOM    912  CB  ALA C 850     185.820  10.910  98.218  1.00 28.10           C  
ATOM    913  HN  ALA C 850     187.520   9.069  99.107  1.00  0.00           H  
ATOM    914  N   LYS C 851     188.000  11.536 100.712  1.00 30.27           N  
ATOM    915  CA  LYS C 851     188.170  12.368 101.892  1.00 34.06           C  
ATOM    916  C   LYS C 851     189.211  11.787 102.838  1.00 31.94           C  
ATOM    917  O   LYS C 851     189.233  10.580 103.077  1.00 31.92           O  
ATOM    918  CB  LYS C 851     186.825  12.499 102.612  1.00 32.35           C  
ATOM    919  CG  LYS C 851     186.784  13.524 103.731  1.00 31.41           C  
ATOM    920  CD  LYS C 851     186.707  14.937 103.189  1.00 31.40           C  
ATOM    921  CE  LYS C 851     186.498  15.949 104.302  1.00 32.08           C  
ATOM    922  NZ  LYS C 851     186.507  17.347 103.791  1.00 32.20           N1+
ATOM    923  HN  LYS C 851     188.210  10.549 100.761  1.00  0.00           H  
ATOM    924  HZ1 LYS C 851     186.365  17.988 104.559  1.00  0.00           H  
ATOM    925  HZ2 LYS C 851     187.396  17.539 103.352  1.00  0.00           H  
ATOM    926  HZ3 LYS C 851     185.766  17.463 103.115  1.00  0.00           H  
ATOM    927  N   ILE C 852     190.041  12.646 103.411  1.00 32.81           N  
ATOM    928  CA  ILE C 852     190.965  12.217 104.448  1.00 37.06           C  
ATOM    929  C   ILE C 852     190.673  13.017 105.703  1.00 39.93           C  
ATOM    930  O   ILE C 852     190.943  14.215 105.759  1.00 39.40           O  
ATOM    931  CB  ILE C 852     192.429  12.456 104.038  1.00 35.10           C  
ATOM    932  CG1 ILE C 852     192.744  11.753 102.715  1.00 39.29           C  
ATOM    933  CG2 ILE C 852     193.370  11.988 105.136  1.00 44.08           C  
ATOM    934  CD1 ILE C 852     194.164  11.974 102.226  1.00 68.63           C  
ATOM    935  HN  ILE C 852     190.032  13.614 103.123  1.00  0.00           H  
ATOM    936  N   VAL C 869     189.645   3.068 107.747  1.00 34.71           N  
ATOM    937  CA  VAL C 869     188.928   3.250 106.493  1.00 33.54           C  
ATOM    938  C   VAL C 869     187.428   3.075 106.720  1.00 32.90           C  
ATOM    939  O   VAL C 869     187.011   2.216 107.492  1.00 33.24           O  
ATOM    940  CB  VAL C 869     189.410   2.220 105.437  1.00 52.71           C  
ATOM    941  CG1 VAL C 869     188.601   2.315 104.160  1.00 61.55           C  
ATOM    942  CG2 VAL C 869     190.886   2.409 105.137  1.00 34.56           C  
ATOM    943  HN  VAL C 869     189.896   2.364 108.427  1.00  0.00           H  
ATOM    944  N   ILE C 870     186.617   3.891 106.057  1.00 32.04           N  
ATOM    945  CA  ILE C 870     185.169   3.744 106.131  1.00 31.41           C  
ATOM    946  C   ILE C 870     184.603   3.317 104.778  1.00 30.44           C  
ATOM    947  O   ILE C 870     184.615   4.093 103.828  1.00 29.89           O  
ATOM    948  CB  ILE C 870     184.504   5.067 106.547  1.00 31.26           C  
ATOM    949  CG1 ILE C 870     185.223   5.666 107.754  1.00 32.26           C  
ATOM    950  CG2 ILE C 870     183.027   4.856 106.836  1.00 30.79           C  
ATOM    951  CD1 ILE C 870     184.651   6.981 108.210  1.00 32.24           C  
ATOM    952  HN  ILE C 870     187.011   4.628 105.490  1.00  0.00           H  
ATOM    953  N   LEU C 871     184.107   2.086 104.689  1.00 30.31           N  
ATOM    954  CA  LEU C 871     183.519   1.593 103.441  1.00 29.47           C  
ATOM    955  C   LEU C 871     181.992   1.580 103.488  1.00 28.90           C  
ATOM    956  O   LEU C 871     181.394   1.096 104.445  1.00 53.40           O  
ATOM    957  CB  LEU C 871     184.030   0.191 103.106  1.00 29.72           C  
ATOM    958  CG  LEU C 871     185.531   0.009 102.886  1.00 30.29           C  
ATOM    959  CD1 LEU C 871     185.818  -1.427 102.497  1.00 30.49           C  
ATOM    960  CD2 LEU C 871     186.046   0.967 101.830  1.00 29.85           C  
ATOM    961  HN  LEU C 871     184.136   1.480 105.497  1.00  0.00           H  
ATOM    962  N   ASN C 872     181.364   2.103 102.443  1.00 28.09           N  
ATOM    963  CA  ASN C 872     179.911   2.155 102.382  1.00 27.55           C  
ATOM    964  C   ASN C 872     179.281   0.772 102.177  1.00 27.44           C  
ATOM    965  O   ASN C 872     179.649   0.047 101.249  1.00 39.45           O  
ATOM    966  CB  ASN C 872     179.476   3.105 101.272  1.00 26.81           C  
ATOM    967  CG  ASN C 872     178.064   3.615 101.461  1.00 26.43           C  
ATOM    968  ND2 ASN C 872     177.887   4.930 101.335  1.00 26.25           N  
ATOM    969  OD1 ASN C 872     177.141   2.840 101.722  1.00 26.36           O  
ATOM    970  HN  ASN C 872     181.905   2.472 101.674  1.00  0.00           H  
ATOM    971 1HD2 ASN C 872     178.673   5.527 101.122  1.00  0.00           H  
ATOM    972 2HD2 ASN C 872     176.967   5.329 101.452  1.00  0.00           H  
ATOM    973  N   PRO C 873     178.332   0.401 103.052  1.00 27.62           N  
ATOM    974  CA  PRO C 873     177.626  -0.880 102.953  1.00 27.61           C  
ATOM    975  C   PRO C 873     176.777  -0.989 101.694  1.00 26.82           C  
ATOM    976  O   PRO C 873     176.461  -2.098 101.271  1.00 32.25           O  
ATOM    977  CB  PRO C 873     176.731  -0.885 104.195  1.00 28.55           C  
ATOM    978  CG  PRO C 873     176.610   0.542 104.595  1.00 31.13           C  
ATOM    979  CD  PRO C 873     177.917   1.166 104.240  1.00 30.92           C  
ATOM    980  N   LEU C 874     176.422   0.146 101.098  1.00 26.26           N  
ATOM    981  CA  LEU C 874     175.625   0.156  99.872  1.00 25.56           C  
ATOM    982  C   LEU C 874     176.344  -0.497  98.695  1.00 27.31           C  
ATOM    983  O   LEU C 874     175.734  -0.773  97.669  1.00 25.63           O  
ATOM    984  CB  LEU C 874     175.237   1.586  99.495  1.00 25.69           C  
ATOM    985  CG  LEU C 874     174.169   2.272 100.341  1.00 25.15           C  
ATOM    986  CD1 LEU C 874     174.233   3.762 100.127  1.00 24.94           C  
ATOM    987  CD2 LEU C 874     172.790   1.755  99.984  1.00 24.83           C  
ATOM    988  HN  LEU C 874     176.711   1.025 101.503  1.00  0.00           H  
ATOM    989  N   GLY C 875     177.641  -0.732  98.833  1.00 32.71           N  
ATOM    990  CA  GLY C 875     178.405  -1.345  97.764  1.00 25.69           C  
ATOM    991  C   GLY C 875     178.284  -2.855  97.765  1.00 25.99           C  
ATOM    992  O   GLY C 875     178.637  -3.514  96.790  1.00 34.17           O  
ATOM    993  HN  GLY C 875     178.104  -0.481  99.695  1.00  0.00           H  
ATOM    994  N   VAL C 876     177.839  -3.412  98.888  1.00 28.28           N  
ATOM    995  CA  VAL C 876     177.704  -4.861  99.019  1.00 27.19           C  
ATOM    996  C   VAL C 876     176.552  -5.574  98.275  1.00 29.39           C  
ATOM    997  O   VAL C 876     176.805  -6.470  97.472  1.00 36.65           O  
ATOM    998  CB  VAL C 876     177.735  -5.290 100.502  1.00 49.98           C  
ATOM    999  CG1 VAL C 876     177.658  -6.804 100.617  1.00 46.52           C  
ATOM   1000  CG2 VAL C 876     178.998  -4.762 101.164  1.00 67.89           C  
ATOM   1001  HN  VAL C 876     177.589  -2.820  99.667  1.00  0.00           H  
ATOM   1002  N   PRO C 877     175.290  -5.169  98.518  1.00 26.19           N  
ATOM   1003  CA  PRO C 877     174.188  -6.043  98.086  1.00 27.63           C  
ATOM   1004  C   PRO C 877     174.049  -6.241  96.578  1.00 28.48           C  
ATOM   1005  O   PRO C 877     173.872  -7.370  96.133  1.00 30.16           O  
ATOM   1006  CB  PRO C 877     172.945  -5.341  98.646  1.00 32.56           C  
ATOM   1007  CG  PRO C 877     173.340  -3.924  98.772  1.00 33.52           C  
ATOM   1008  CD  PRO C 877     174.792  -3.936  99.150  1.00 28.47           C  
ATOM   1009  N   SER C 878     174.139  -5.166  95.805  1.00 31.70           N  
ATOM   1010  CA  SER C 878     173.990  -5.258  94.357  1.00 27.37           C  
ATOM   1011  C   SER C 878     175.192  -5.976  93.743  1.00 31.04           C  
ATOM   1012  O   SER C 878     175.078  -6.627  92.703  1.00 35.61           O  
ATOM   1013  CB  SER C 878     173.828  -3.859  93.758  1.00 23.97           C  
ATOM   1014  OG  SER C 878     173.863  -3.893  92.346  1.00 50.91           O  
ATOM   1015  HN  SER C 878     174.314  -4.266  96.228  1.00  0.00           H  
ATOM   1016  HG  SER C 878     173.759  -3.003  92.001  1.00  0.00           H  
ATOM   1017  N   ARG C 879     176.340  -5.847  94.397  1.00 31.45           N  
ATOM   1018  CA  ARG C 879     177.586  -6.446  93.923  1.00 25.48           C  
ATOM   1019  C   ARG C 879     177.708  -7.929  94.285  1.00 27.03           C  
ATOM   1020  O   ARG C 879     178.344  -8.701  93.569  1.00 35.10           O  
ATOM   1021  CB  ARG C 879     178.790  -5.660  94.448  1.00 25.70           C  
ATOM   1022  CG  ARG C 879     179.135  -4.418  93.633  1.00 25.18           C  
ATOM   1023  CD  ARG C 879     178.049  -3.358  93.688  1.00 24.65           C  
ATOM   1024  NE  ARG C 879     178.409  -2.165  92.933  1.00 24.26           N  
ATOM   1025  CZ  ARG C 879     179.199  -1.202  93.398  1.00 24.41           C  
ATOM   1026  NH1 ARG C 879     179.475  -0.149  92.642  1.00 26.94           N1+
ATOM   1027  NH2 ARG C 879     179.717  -1.295  94.616  1.00 24.95           N  
ATOM   1028  HN  ARG C 879     176.353  -5.314  95.255  1.00  0.00           H  
ATOM   1029  HE  ARG C 879     178.036  -2.063  92.000  1.00  0.00           H  
ATOM   1030 1HH1 ARG C 879     179.084  -0.077  91.714  1.00  0.00           H  
ATOM   1031 2HH1 ARG C 879     180.077   0.582  92.994  1.00  0.00           H  
ATOM   1032 1HH2 ARG C 879     180.319  -0.563  94.966  1.00  0.00           H  
ATOM   1033 2HH2 ARG C 879     179.510  -2.098  95.193  1.00  0.00           H  
ATOM   1034  N   MET C 880     177.100  -8.309  95.405  1.00 26.50           N  
ATOM   1035  CA  MET C 880     177.053  -9.700  95.853  1.00 27.20           C  
ATOM   1036  C   MET C 880     178.430 -10.314  96.111  1.00 27.88           C  
ATOM   1037  O   MET C 880     178.639 -11.501  95.850  1.00 28.36           O  
ATOM   1038  CB  MET C 880     176.263 -10.571  94.865  1.00 27.05           C  
ATOM   1039  CG  MET C 880     174.777 -10.259  94.795  1.00 42.02           C  
ATOM   1040  SD  MET C 880     173.941 -11.003  93.373  1.00 26.37           S  
ATOM   1041  CE  MET C 880     174.787 -10.181  92.026  1.00 29.83           C  
ATOM   1042  HN  MET C 880     176.650  -7.605  95.972  1.00  0.00           H  
ATOM   1043  N   ASN C 881     179.373  -9.522  96.616  1.00 27.99           N  
ATOM   1044  CA  ASN C 881     180.630 -10.112  97.055  1.00 28.78           C  
ATOM   1045  C   ASN C 881     180.718 -10.084  98.573  1.00 37.88           C  
ATOM   1046  O   ASN C 881     181.155  -9.101  99.163  1.00 35.29           O  
ATOM   1047  CB  ASN C 881     181.805  -9.332  96.459  1.00 28.60           C  
ATOM   1048  CG  ASN C 881     181.624  -7.821  96.571  1.00 28.01           C  
ATOM   1049  ND2 ASN C 881     182.613  -7.066  96.101  1.00 27.90           N  
ATOM   1050  OD1 ASN C 881     180.610  -7.342  97.082  1.00 27.71           O  
ATOM   1051  HN  ASN C 881     179.219  -8.527  96.694  1.00  0.00           H  
ATOM   1052 1HD2 ASN C 881     183.429  -7.499  95.693  1.00  0.00           H  
ATOM   1053 2HD2 ASN C 881     182.548  -6.059  96.152  1.00  0.00           H  
ATOM   1054  N   LEU C 882     180.406 -11.210  99.196  1.00 42.30           N  
ATOM   1055  CA  LEU C 882     180.290 -11.253 100.645  1.00 34.87           C  
ATOM   1056  C   LEU C 882     181.602 -11.687 101.259  1.00 38.46           C  
ATOM   1057  O   LEU C 882     181.770 -11.650 102.480  1.00 82.78           O  
ATOM   1058  CB  LEU C 882     179.156 -12.182 101.076  1.00 31.03           C  
ATOM   1059  CG  LEU C 882     177.737 -11.670 100.822  1.00 30.27           C  
ATOM   1060  CD1 LEU C 882     176.705 -12.711 101.227  1.00 40.83           C  
ATOM   1061  CD2 LEU C 882     177.509 -10.373 101.572  1.00 34.87           C  
ATOM   1062  HN  LEU C 882     180.247 -12.050  98.658  1.00  0.00           H  
ATOM   1063  N   GLY C 883     182.528 -12.098 100.399  1.00 31.77           N  
ATOM   1064  CA  GLY C 883     183.838 -12.534 100.834  1.00 32.69           C  
ATOM   1065  C   GLY C 883     184.529 -11.457 101.641  1.00 32.86           C  
ATOM   1066  O   GLY C 883     185.216 -11.745 102.618  1.00 39.11           O  
ATOM   1067  HN  GLY C 883     182.311 -12.106  99.413  1.00  0.00           H  
ATOM   1068  N   GLN C 884     184.331 -10.206 101.236  1.00 32.01           N  
ATOM   1069  CA  GLN C 884     184.939  -9.083 101.935  1.00 32.73           C  
ATOM   1070  C   GLN C 884     184.349  -8.915 103.327  1.00 53.38           C  
ATOM   1071  O   GLN C 884     185.036  -8.482 104.251  1.00 81.66           O  
ATOM   1072  CB  GLN C 884     184.799  -7.790 101.129  1.00 31.19           C  
ATOM   1073  CG  GLN C 884     183.376  -7.422 100.762  1.00 30.30           C  
ATOM   1074  CD  GLN C 884     183.295  -6.071 100.085  1.00 29.49           C  
ATOM   1075  NE2 GLN C 884     182.323  -5.913  99.198  1.00 28.68           N  
ATOM   1076  OE1 GLN C 884     184.104  -5.182 100.349  1.00 29.66           O  
ATOM   1077  HN  GLN C 884     183.749 -10.032 100.429  1.00  0.00           H  
ATOM   1078 1HE2 GLN C 884     181.683  -6.672  99.009  1.00  0.00           H  
ATOM   1079 2HE2 GLN C 884     182.222  -5.034  98.711  1.00  0.00           H  
ATOM   1080  N   ILE C 885     183.076  -9.260 103.480  1.00 38.19           N  
ATOM   1081  CA  ILE C 885     182.444  -9.179 104.791  1.00 33.45           C  
ATOM   1082  C   ILE C 885     183.039 -10.221 105.733  1.00 33.92           C  
ATOM   1083  O   ILE C 885     183.478  -9.891 106.835  1.00 73.57           O  
ATOM   1084  CB  ILE C 885     180.934  -9.371 104.704  1.00 32.18           C  
ATOM   1085  CG1 ILE C 885     180.328  -8.324 103.763  1.00 31.04           C  
ATOM   1086  CG2 ILE C 885     180.324  -9.285 106.089  1.00 57.37           C  
ATOM   1087  CD1 ILE C 885     180.638  -6.890 104.156  1.00 30.82           C  
ATOM   1088  HN  ILE C 885     182.543  -9.580 102.684  1.00  0.00           H  
ATOM   1089  N   MET C 992     190.663  -5.447 106.959  1.00 41.64           N  
ATOM   1090  CA  MET C 992     190.529  -5.775 105.549  1.00 37.65           C  
ATOM   1091  C   MET C 992     191.830  -5.468 104.812  1.00 39.44           C  
ATOM   1092  O   MET C 992     192.548  -4.520 105.154  1.00 36.29           O  
ATOM   1093  CB  MET C 992     189.365  -5.002 104.927  1.00 38.11           C  
ATOM   1094  CG  MET C 992     189.053  -5.401 103.497  1.00 33.62           C  
ATOM   1095  SD  MET C 992     187.763  -4.389 102.755  1.00 32.27           S  
ATOM   1096  CE  MET C 992     186.355  -4.840 103.757  1.00 33.76           C  
ATOM   1097  HN  MET C 992     191.241  -4.981 107.644  1.00  0.00           H  
ATOM   1098  N   PHE C 993     192.134  -6.287 103.811  1.00 39.52           N  
ATOM   1099  CA  PHE C 993     193.330  -6.103 103.007  1.00 36.70           C  
ATOM   1100  C   PHE C 993     192.993  -5.236 101.804  1.00 34.87           C  
ATOM   1101  O   PHE C 993     192.220  -5.634 100.933  1.00 34.08           O  
ATOM   1102  CB  PHE C 993     193.878  -7.459 102.557  1.00 42.25           C  
ATOM   1103  CG  PHE C 993     195.104  -7.364 101.691  1.00 45.63           C  
ATOM   1104  CD1 PHE C 993     195.031  -7.642 100.336  1.00 40.77           C  
ATOM   1105  CD2 PHE C 993     196.325  -6.997 102.232  1.00 41.62           C  
ATOM   1106  CE1 PHE C 993     196.153  -7.557  99.537  1.00 48.33           C  
ATOM   1107  CE2 PHE C 993     197.452  -6.909 101.439  1.00 38.46           C  
ATOM   1108  CZ  PHE C 993     197.365  -7.190 100.088  1.00 45.68           C  
ATOM   1109  HN  PHE C 993     191.517  -7.059 103.603  1.00  0.00           H  
ATOM   1110  N   ILE C 994     193.576  -4.045 101.766  1.00 34.88           N  
ATOM   1111  CA  ILE C 994     193.281  -3.089 100.711  1.00 33.90           C  
ATOM   1112  C   ILE C 994     194.576  -2.648 100.033  1.00 40.76           C  
ATOM   1113  O   ILE C 994     195.590  -2.418 100.698  1.00 45.05           O  
ATOM   1114  CB  ILE C 994     192.501  -1.879 101.267  1.00 33.45           C  
ATOM   1115  CG1 ILE C 994     191.139  -2.334 101.793  1.00 39.06           C  
ATOM   1116  CG2 ILE C 994     192.327  -0.811 100.207  1.00 38.91           C  
ATOM   1117  CD1 ILE C 994     190.317  -1.231 102.409  1.00 56.67           C  
ATOM   1118  HN  ILE C 994     194.240  -3.797 102.486  1.00  0.00           H  
ATOM   1119  N   MET C 995     194.530  -2.553  98.706  1.00 41.07           N  
ATOM   1120  CA  MET C 995     195.681  -2.217  97.879  1.00 33.84           C  
ATOM   1121  C   MET C 995     195.521  -0.849  97.237  1.00 33.19           C  
ATOM   1122  O   MET C 995     194.397  -0.399  96.968  1.00 47.82           O  
ATOM   1123  CB  MET C 995     195.840  -3.247  96.764  1.00 33.66           C  
ATOM   1124  CG  MET C 995     195.946  -4.676  97.234  1.00 34.30           C  
ATOM   1125  SD  MET C 995     195.593  -5.813  95.892  1.00 33.80           S  
ATOM   1126  CE  MET C 995     193.817  -5.631  95.754  1.00 32.60           C  
ATOM   1127  HN  MET C 995     193.647  -2.724  98.247  1.00  0.00           H  
ATOM   1128  N   LYS C 996     196.654  -0.200  96.982  1.00 33.71           N  
ATOM   1129  CA  LYS C 996     196.675   1.054  96.242  1.00 33.24           C  
ATOM   1130  C   LYS C 996     196.985   0.745  94.785  1.00 40.95           C  
ATOM   1131  O   LYS C 996     198.084   0.312  94.456  1.00 57.41           O  
ATOM   1132  CB  LYS C 996     197.734   1.998  96.810  1.00 34.10           C  
ATOM   1133  CG  LYS C 996     197.525   3.444  96.411  1.00 33.68           C  
ATOM   1134  CD  LYS C 996     198.802   4.093  95.897  1.00 34.33           C  
ATOM   1135  CE  LYS C 996     199.751   4.434  97.027  1.00 35.50           C  
ATOM   1136  NZ  LYS C 996     200.838   5.347  96.581  1.00 36.10           N1+
ATOM   1137  HN  LYS C 996     197.526  -0.589  97.312  1.00  0.00           H  
ATOM   1138  HZ1 LYS C 996     201.563   5.377  97.284  1.00  0.00           H  
ATOM   1139  HZ2 LYS C 996     200.463   6.275  96.444  1.00  0.00           H  
ATOM   1140  HZ3 LYS C 996     201.226   5.009  95.712  1.00  0.00           H  
ATOM   1141  N   LEU C 997     196.004   0.955  93.916  1.00 31.88           N  
ATOM   1142  CA  LEU C 997     196.148   0.612  92.506  1.00 31.50           C  
ATOM   1143  C   LEU C 997     197.014   1.598  91.728  1.00 36.52           C  
ATOM   1144  O   LEU C 997     197.233   2.728  92.159  1.00 34.35           O  
ATOM   1145  CB  LEU C 997     194.781   0.456  91.844  1.00 30.45           C  
ATOM   1146  CG  LEU C 997     193.877  -0.617  92.448  1.00 30.27           C  
ATOM   1147  CD1 LEU C 997     192.735  -0.941  91.497  1.00 33.54           C  
ATOM   1148  CD2 LEU C 997     194.668  -1.874  92.798  1.00 31.07           C  
ATOM   1149  HN  LEU C 997     195.138   1.362  94.239  1.00  0.00           H  
ATOM   1150  N   TYR C 998     197.502   1.156  90.573  1.00 33.42           N  
ATOM   1151  CA  TYR C 998     198.377   1.968  89.733  1.00 35.69           C  
ATOM   1152  C   TYR C 998     197.687   3.212  89.146  1.00 33.78           C  
ATOM   1153  O   TYR C 998     198.338   4.060  88.533  1.00 35.16           O  
ATOM   1154  CB  TYR C 998     199.023   1.113  88.633  1.00 46.20           C  
ATOM   1155  CG  TYR C 998     200.041   1.857  87.795  1.00 49.55           C  
ATOM   1156  CD1 TYR C 998     201.015   2.656  88.392  1.00 60.30           C  
ATOM   1157  CD2 TYR C 998     200.029   1.763  86.410  1.00 65.33           C  
ATOM   1158  CE1 TYR C 998     201.942   3.347  87.629  1.00 72.31           C  
ATOM   1159  CE2 TYR C 998     200.956   2.448  85.637  1.00 80.69           C  
ATOM   1160  CZ  TYR C 998     201.910   3.239  86.251  1.00 76.44           C  
ATOM   1161  OH  TYR C 998     202.828   3.918  85.482  1.00 65.76           O  
ATOM   1162  HN  TYR C 998     197.259   0.225  90.266  1.00  0.00           H  
ATOM   1163  HH  TYR C 998     202.368   4.519  84.891  1.00  0.00           H  
ATOM   1164  N   HIS C 999     196.382   3.350  89.349  1.00 32.71           N  
ATOM   1165  CA  HIS C 999     195.708   4.533  88.839  1.00 32.19           C  
ATOM   1166  C   HIS C 999     195.752   5.606  89.908  1.00 34.36           C  
ATOM   1167  O   HIS C 999     195.035   5.541  90.901  1.00 56.13           O  
ATOM   1168  CB  HIS C 999     194.254   4.209  88.503  1.00 31.30           C  
ATOM   1169  CG  HIS C 999     194.101   3.088  87.526  1.00 38.34           C  
ATOM   1170  CD2 HIS C 999     193.915   1.760  87.714  1.00 42.60           C  
ATOM   1171  ND1 HIS C 999     194.148   3.278  86.162  1.00 36.04           N  
ATOM   1172  CE1 HIS C 999     193.991   2.116  85.552  1.00 36.63           C  
ATOM   1173  NE2 HIS C 999     193.849   1.180  86.472  1.00 42.78           N  
ATOM   1174  HN  HIS C 999     195.865   2.643  89.851  1.00  0.00           H  
ATOM   1175  HE2 HIS C 999     193.714   0.196  86.291  1.00  0.00           H  
ATOM   1176  N   MET C1000     196.572   6.620  89.670  1.00 30.67           N  
ATOM   1177  CA  MET C1000     196.832   7.652  90.664  1.00 31.18           C  
ATOM   1178  C   MET C1000     196.595   9.031  90.067  1.00 30.98           C  
ATOM   1179  O   MET C1000     197.078   9.334  88.978  1.00 43.69           O  
ATOM   1180  CB  MET C1000     198.266   7.538  91.182  1.00 32.28           C  
ATOM   1181  CG  MET C1000     198.497   6.366  92.126  1.00 32.69           C  
ATOM   1182  SD  MET C1000     200.241   6.115  92.533  1.00 34.06           S  
ATOM   1183  CE  MET C1000     200.798   5.318  91.032  1.00 69.64           C  
ATOM   1184  HN  MET C1000     197.030   6.679  88.772  1.00  0.00           H  
ATOM   1185  N   VAL C1001     195.850   9.862  90.786  1.00 30.81           N  
ATOM   1186  CA  VAL C1001     195.432  11.158  90.268  1.00 30.59           C  
ATOM   1187  C   VAL C1001     196.631  12.040  89.916  1.00 31.41           C  
ATOM   1188  O   VAL C1001     196.544  12.900  89.041  1.00 87.32           O  
ATOM   1189  CB  VAL C1001     194.473  11.876  91.250  1.00 36.16           C  
ATOM   1190  CG1 VAL C1001     195.195  12.251  92.537  1.00 43.40           C  
ATOM   1191  CG2 VAL C1001     193.837  13.099  90.593  1.00 48.28           C  
ATOM   1192  HN  VAL C1001     195.566   9.589  91.716  1.00  0.00           H  
ATOM   1193  N   GLU C1002     197.755  11.800  90.583  1.00 33.39           N  
ATOM   1194  CA  GLU C1002     198.991  12.526  90.311  1.00 40.88           C  
ATOM   1195  C   GLU C1002     199.468  12.300  88.876  1.00 40.34           C  
ATOM   1196  O   GLU C1002     200.053  13.185  88.253  1.00 33.89           O  
ATOM   1197  CB  GLU C1002     200.071  12.092  91.297  1.00 39.16           C  
ATOM   1198  CG  GLU C1002     201.383  12.817  91.149  1.00 52.09           C  
ATOM   1199  CD  GLU C1002     202.430  12.289  92.102  1.00 64.09           C  
ATOM   1200  OE1 GLU C1002     203.631  12.555  91.877  1.00 51.42           O  
ATOM   1201  OE2 GLU C1002     202.046  11.607  93.076  1.00 76.70           O1-
ATOM   1202  HN  GLU C1002     197.754  11.091  91.302  1.00  0.00           H  
ATOM   1203  N   ASP C1003     199.220  11.103  88.358  1.00 34.98           N  
ATOM   1204  CA  ASP C1003     199.564  10.786  86.979  1.00 32.41           C  
ATOM   1205  C   ASP C1003     198.529  11.312  85.996  1.00 31.58           C  
ATOM   1206  O   ASP C1003     198.860  11.650  84.860  1.00 39.10           O  
ATOM   1207  CB  ASP C1003     199.717   9.276  86.798  1.00 37.85           C  
ATOM   1208  CG  ASP C1003     200.956   8.734  87.473  1.00 42.56           C  
ATOM   1209  OD1 ASP C1003     202.038   9.329  87.291  1.00 50.52           O  
ATOM   1210  OD2 ASP C1003     200.848   7.717  88.189  1.00 38.12           O1-
ATOM   1211  HN  ASP C1003     198.783  10.397  88.933  1.00  0.00           H  
ATOM   1212  N   LYS C1004     197.272  11.361  86.428  1.00 30.86           N  
ATOM   1213  CA  LYS C1004     196.180  11.676  85.515  1.00 30.05           C  
ATOM   1214  C   LYS C1004     195.749  13.144  85.435  1.00 30.08           C  
ATOM   1215  O   LYS C1004     195.050  13.524  84.498  1.00 29.60           O  
ATOM   1216  CB  LYS C1004     194.975  10.792  85.841  1.00 29.24           C  
ATOM   1217  CG  LYS C1004     195.315   9.319  85.831  1.00 29.22           C  
ATOM   1218  CD  LYS C1004     194.131   8.446  86.160  1.00 28.50           C  
ATOM   1219  CE  LYS C1004     194.439   6.995  85.825  1.00 34.28           C  
ATOM   1220  NZ  LYS C1004     193.277   6.098  86.060  1.00 58.17           N1+
ATOM   1221  HN  LYS C1004     197.072  11.178  87.401  1.00  0.00           H  
ATOM   1222  HZ1 LYS C1004     193.520   5.155  85.793  1.00  0.00           H  
ATOM   1223  HZ2 LYS C1004     193.030   6.117  87.039  1.00  0.00           H  
ATOM   1224  HZ3 LYS C1004     192.492   6.413  85.508  1.00  0.00           H  
ATOM   1225  N   MET C1005     196.186  13.980  86.371  1.00 30.72           N  
ATOM   1226  CA  MET C1005     195.685  15.353  86.399  1.00 30.78           C  
ATOM   1227  C   MET C1005     196.387  16.213  85.361  1.00 31.28           C  
ATOM   1228  O   MET C1005     197.607  16.360  85.384  1.00 68.45           O  
ATOM   1229  CB  MET C1005     195.834  15.991  87.777  1.00 35.66           C  
ATOM   1230  CG  MET C1005     194.995  17.257  87.927  1.00 46.02           C  
ATOM   1231  SD  MET C1005     195.674  18.497  89.051  1.00 32.34           S  
ATOM   1232  CE  MET C1005     197.148  18.983  88.157  1.00 53.51           C  
ATOM   1233  HN  MET C1005     196.859  13.669  87.057  1.00  0.00           H  
ATOM   1234  N   HIS C1006     195.604  16.789  84.460  1.00 30.84           N  
ATOM   1235  CA  HIS C1006     196.156  17.566  83.367  1.00 31.29           C  
ATOM   1236  C   HIS C1006     195.256  18.739  83.021  1.00 31.14           C  
ATOM   1237  O   HIS C1006     194.033  18.638  83.095  1.00 30.40           O  
ATOM   1238  CB  HIS C1006     196.341  16.680  82.137  1.00 39.82           C  
ATOM   1239  CG  HIS C1006     196.890  17.403  80.948  1.00 36.33           C  
ATOM   1240  CD2 HIS C1006     196.469  17.451  79.662  1.00 32.19           C  
ATOM   1241  ND1 HIS C1006     198.018  18.192  81.011  1.00 35.41           N  
ATOM   1242  CE1 HIS C1006     198.271  18.694  79.816  1.00 35.34           C  
ATOM   1243  NE2 HIS C1006     197.345  18.260  78.980  1.00 35.14           N  
ATOM   1244  HN  HIS C1006     194.602  16.685  84.536  1.00  0.00           H  
ATOM   1245  HE2 HIS C1006     197.290  18.487  77.997  1.00  0.00           H  
ATOM   1246  N   ALA C1007     195.869  19.855  82.647  1.00 31.90           N  
ATOM   1247  CA  ALA C1007     195.123  21.020  82.210  1.00 31.91           C  
ATOM   1248  C   ALA C1007     195.956  21.821  81.222  1.00 37.42           C  
ATOM   1249  O   ALA C1007     197.187  21.825  81.288  1.00 53.77           O  
ATOM   1250  CB  ALA C1007     194.730  21.874  83.394  1.00 35.16           C  
ATOM   1251  HN  ALA C1007     196.878  19.894  82.667  1.00  0.00           H  
ATOM   1252  N   ARG C1008     195.283  22.488  80.294  1.00 32.55           N  
ATOM   1253  CA  ARG C1008     195.963  23.312  79.307  1.00 33.32           C  
ATOM   1254  C   ARG C1008     195.136  24.536  78.940  1.00 33.47           C  
ATOM   1255  O   ARG C1008     193.919  24.454  78.802  1.00 32.75           O  
ATOM   1256  CB  ARG C1008     196.289  22.488  78.058  1.00 39.13           C  
ATOM   1257  CG  ARG C1008     196.132  23.244  76.751  1.00 39.09           C  
ATOM   1258  CD  ARG C1008     196.526  22.394  75.560  1.00 38.38           C  
ATOM   1259  NE  ARG C1008     196.346  23.114  74.305  1.00 39.71           N  
ATOM   1260  CZ  ARG C1008     196.950  22.792  73.167  1.00 79.93           C  
ATOM   1261  NH1 ARG C1008     197.782  21.759  73.125  1.00104.80           N1+
ATOM   1262  NH2 ARG C1008     196.729  23.510  72.070  1.00 85.69           N  
ATOM   1263  HN  ARG C1008     194.275  22.422  80.272  1.00  0.00           H  
ATOM   1264  HE  ARG C1008     195.722  23.908  74.301  1.00  0.00           H  
ATOM   1265 1HH1 ARG C1008     198.244  21.517  72.260  1.00  0.00           H  
ATOM   1266 2HH1 ARG C1008     197.954  21.215  73.958  1.00  0.00           H  
ATOM   1267 1HH2 ARG C1008     197.191  23.267  71.206  1.00  0.00           H  
ATOM   1268 2HH2 ARG C1008     196.099  24.299  72.101  1.00  0.00           H  
ATOM   1269  N   PRO C1020     194.936  21.203  68.456  1.00 38.23           N  
ATOM   1270  CA  PRO C1020     195.790  20.859  69.596  1.00 34.02           C  
ATOM   1271  C   PRO C1020     196.216  19.395  69.578  1.00 32.23           C  
ATOM   1272  O   PRO C1020     195.451  18.535  69.140  1.00 31.53           O  
ATOM   1273  CB  PRO C1020     194.878  21.115  70.796  1.00 33.42           C  
ATOM   1274  CG  PRO C1020     193.961  22.183  70.341  1.00 38.48           C  
ATOM   1275  CD  PRO C1020     193.720  21.923  68.878  1.00 37.82           C  
ATOM   1276  N   LEU C1021     197.429  19.120  70.043  1.00 34.88           N  
ATOM   1277  CA  LEU C1021     197.887  17.745  70.175  1.00 35.31           C  
ATOM   1278  C   LEU C1021     197.087  17.058  71.274  1.00 31.57           C  
ATOM   1279  O   LEU C1021     196.493  17.724  72.118  1.00 31.39           O  
ATOM   1280  CB  LEU C1021     199.381  17.697  70.497  1.00 38.80           C  
ATOM   1281  CG  LEU C1021     200.309  18.285  69.434  1.00 37.12           C  
ATOM   1282  CD1 LEU C1021     201.763  18.045  69.795  1.00 42.30           C  
ATOM   1283  CD2 LEU C1021     199.991  17.698  68.072  1.00 51.63           C  
ATOM   1284  HN  LEU C1021     198.043  19.877  70.309  1.00  0.00           H  
ATOM   1285  N   GLY C1022     197.032  15.730  71.237  1.00 31.08           N  
ATOM   1286  CA  GLY C1022     196.406  14.974  72.307  1.00 30.38           C  
ATOM   1287  C   GLY C1022     197.393  14.471  73.344  1.00 32.77           C  
ATOM   1288  O   GLY C1022     198.568  14.257  73.050  1.00 52.05           O  
ATOM   1289  HN  GLY C1022     197.433  15.239  70.451  1.00  0.00           H  
ATOM   1290  N   GLY C1023     196.911  14.267  74.564  1.00 34.14           N  
ATOM   1291  CA  GLY C1023     197.704  13.614  75.588  1.00 34.14           C  
ATOM   1292  C   GLY C1023     198.421  14.538  76.550  1.00 31.27           C  
ATOM   1293  O   GLY C1023     198.857  15.629  76.186  1.00 34.88           O  
ATOM   1294  HN  GLY C1023     195.974  14.573  74.783  1.00  0.00           H  
ATOM   1295  N   LYS C1024     198.557  14.073  77.786  1.00 31.29           N  
ATOM   1296  CA  LYS C1024     199.191  14.848  78.840  1.00 42.43           C  
ATOM   1297  C   LYS C1024     200.653  15.131  78.514  1.00 32.96           C  
ATOM   1298  O   LYS C1024     201.135  16.249  78.699  1.00 33.65           O  
ATOM   1299  CB  LYS C1024     199.087  14.104  80.174  1.00 50.30           C  
ATOM   1300  CG  LYS C1024     199.658  14.864  81.352  1.00 43.21           C  
ATOM   1301  CD  LYS C1024     199.747  13.994  82.588  1.00 32.41           C  
ATOM   1302  CE  LYS C1024     200.481  14.717  83.701  1.00 33.27           C  
ATOM   1303  NZ  LYS C1024     200.806  13.806  84.830  1.00 40.47           N1+
ATOM   1304  HN  LYS C1024     198.208  13.150  78.001  1.00  0.00           H  
ATOM   1305  HZ1 LYS C1024     201.801  13.827  85.003  1.00  0.00           H  
ATOM   1306  HZ2 LYS C1024     200.525  12.865  84.595  1.00  0.00           H  
ATOM   1307  HZ3 LYS C1024     200.313  14.108  85.659  1.00  0.00           H  
ATOM   1308  N   ALA C1025     201.346  14.111  78.017  1.00 33.11           N  
ATOM   1309  CA  ALA C1025     202.782  14.198  77.762  1.00 38.27           C  
ATOM   1310  C   ALA C1025     203.115  15.267  76.729  1.00 35.28           C  
ATOM   1311  O   ALA C1025     204.205  15.842  76.751  1.00 47.45           O  
ATOM   1312  CB  ALA C1025     203.323  12.851  77.323  1.00 34.16           C  
ATOM   1313  HN  ALA C1025     200.864  13.248  77.809  1.00  0.00           H  
ATOM   1314  N   GLN C1026     202.172  15.528  75.830  1.00 34.05           N  
ATOM   1315  CA  GLN C1026     202.358  16.515  74.773  1.00 34.51           C  
ATOM   1316  C   GLN C1026     201.788  17.879  75.157  1.00 34.60           C  
ATOM   1317  O   GLN C1026     201.766  18.799  74.341  1.00 39.58           O  
ATOM   1318  CB  GLN C1026     201.734  16.026  73.463  1.00 33.95           C  
ATOM   1319  CG  GLN C1026     202.472  14.857  72.815  1.00 34.88           C  
ATOM   1320  CD  GLN C1026     202.285  13.543  73.558  1.00 33.57           C  
ATOM   1321  NE2 GLN C1026     201.036  13.105  73.680  1.00 32.60           N  
ATOM   1322  OE1 GLN C1026     203.252  12.928  74.010  1.00 34.07           O  
ATOM   1323  HN  GLN C1026     201.297  15.026  75.881  1.00  0.00           H  
ATOM   1324 1HE2 GLN C1026     200.273  13.640  73.291  1.00  0.00           H  
ATOM   1325 2HE2 GLN C1026     200.850  12.237  74.161  1.00  0.00           H  
ATOM   1326  N   PHE C1027     201.327  17.992  76.402  1.00 34.33           N  
ATOM   1327  CA  PHE C1027     200.599  19.171  76.882  1.00 34.30           C  
ATOM   1328  C   PHE C1027     199.400  19.460  75.984  1.00 33.63           C  
ATOM   1329  O   PHE C1027     199.234  20.572  75.478  1.00 34.01           O  
ATOM   1330  CB  PHE C1027     201.506  20.401  77.006  1.00 36.84           C  
ATOM   1331  CG  PHE C1027     200.966  21.455  77.934  1.00 39.35           C  
ATOM   1332  CD1 PHE C1027     200.887  21.219  79.299  1.00 35.47           C  
ATOM   1333  CD2 PHE C1027     200.536  22.678  77.446  1.00 39.36           C  
ATOM   1334  CE1 PHE C1027     200.386  22.181  80.161  1.00 35.77           C  
ATOM   1335  CE2 PHE C1027     200.033  23.646  78.305  1.00 39.06           C  
ATOM   1336  CZ  PHE C1027     199.960  23.398  79.663  1.00 38.49           C  
ATOM   1337  HN  PHE C1027     201.486  17.230  77.045  1.00  0.00           H  
ATOM   1338  N   GLY C1028     198.568  18.441  75.794  1.00 32.69           N  
ATOM   1339  CA  GLY C1028     197.498  18.507  74.824  1.00 32.09           C  
ATOM   1340  C   GLY C1028     196.142  18.934  75.342  1.00 31.44           C  
ATOM   1341  O   GLY C1028     195.900  18.996  76.545  1.00 49.93           O  
ATOM   1342  HN  GLY C1028     198.686  17.600  76.341  1.00  0.00           H  
ATOM   1343  N   GLY C1029     195.247  19.235  74.410  1.00 31.11           N  
ATOM   1344  CA  GLY C1029     193.887  19.589  74.756  1.00 30.51           C  
ATOM   1345  C   GLY C1029     192.979  18.377  74.781  1.00 29.56           C  
ATOM   1346  O   GLY C1029     193.254  17.365  74.133  1.00 29.36           O  
ATOM   1347  HN  GLY C1029     195.521  19.217  73.438  1.00  0.00           H  
ATOM   1348  N   GLN C1030     191.897  18.478  75.543  1.00 31.35           N  
ATOM   1349  CA  GLN C1030     190.908  17.414  75.615  1.00 35.07           C  
ATOM   1350  C   GLN C1030     190.161  17.337  74.301  1.00 27.89           C  
ATOM   1351  O   GLN C1030     189.966  18.348  73.631  1.00 28.24           O  
ATOM   1352  CB  GLN C1030     189.927  17.684  76.752  1.00 29.07           C  
ATOM   1353  CG  GLN C1030     190.570  17.666  78.118  1.00 28.02           C  
ATOM   1354  CD  GLN C1030     191.158  16.313  78.447  1.00 27.84           C  
ATOM   1355  NE2 GLN C1030     192.385  16.307  78.961  1.00 28.44           N  
ATOM   1356  OE1 GLN C1030     190.523  15.281  78.228  1.00 28.53           O  
ATOM   1357  HN  GLN C1030     191.757  19.317  76.088  1.00  0.00           H  
ATOM   1358 1HE2 GLN C1030     192.831  15.431  79.194  1.00  0.00           H  
ATOM   1359 2HE2 GLN C1030     192.871  17.178  79.118  1.00  0.00           H  
ATOM   1360  N   ARG C1031     189.745  16.140  73.919  1.00 27.33           N  
ATOM   1361  CA  ARG C1031     188.970  16.011  72.698  1.00 27.09           C  
ATOM   1362  C   ARG C1031     187.505  16.366  72.935  1.00 26.61           C  
ATOM   1363  O   ARG C1031     186.859  15.825  73.831  1.00 30.66           O  
ATOM   1364  CB  ARG C1031     189.091  14.611  72.090  1.00 33.36           C  
ATOM   1365  CG  ARG C1031     188.224  14.445  70.848  1.00 35.02           C  
ATOM   1366  CD  ARG C1031     188.583  13.228  70.015  1.00 32.39           C  
ATOM   1367  NE  ARG C1031     187.631  13.057  68.922  1.00 31.26           N  
ATOM   1368  CZ  ARG C1031     187.700  13.703  67.762  1.00 35.80           C  
ATOM   1369  NH1 ARG C1031     186.786  13.493  66.823  1.00 48.66           N1+
ATOM   1370  NH2 ARG C1031     188.685  14.561  67.539  1.00 35.09           N  
ATOM   1371  HN  ARG C1031     189.965  15.324  74.472  1.00  0.00           H  
ATOM   1372  HE  ARG C1031     186.871  12.406  69.055  1.00  0.00           H  
ATOM   1373 1HH1 ARG C1031     186.843  13.986  65.943  1.00  0.00           H  
ATOM   1374 2HH1 ARG C1031     186.033  12.840  66.988  1.00  0.00           H  
ATOM   1375 1HH2 ARG C1031     188.738  15.052  66.658  1.00  0.00           H  
ATOM   1376 2HH2 ARG C1031     189.383  14.724  68.250  1.00  0.00           H  
ATOM   1377  N   PHE C1032     186.992  17.298  72.143  1.00 26.85           N  
ATOM   1378  CA  PHE C1032     185.564  17.543  72.132  1.00 26.46           C  
ATOM   1379  C   PHE C1032     185.053  16.878  70.871  1.00 26.26           C  
ATOM   1380  O   PHE C1032     185.163  17.435  69.783  1.00 31.82           O  
ATOM   1381  CB  PHE C1032     185.299  19.044  72.072  1.00 26.96           C  
ATOM   1382  CG  PHE C1032     184.033  19.461  72.745  1.00 26.64           C  
ATOM   1383  CD1 PHE C1032     183.971  19.555  74.124  1.00 31.25           C  
ATOM   1384  CD2 PHE C1032     182.906  19.762  72.005  1.00 52.59           C  
ATOM   1385  CE1 PHE C1032     182.806  19.935  74.753  1.00 35.05           C  
ATOM   1386  CE2 PHE C1032     181.738  20.146  72.630  1.00 63.15           C  
ATOM   1387  CZ  PHE C1032     181.688  20.231  74.006  1.00 52.18           C  
ATOM   1388  HN  PHE C1032     187.600  17.839  71.545  1.00  0.00           H  
ATOM   1389  N   GLY C1033     184.429  15.716  71.033  1.00 25.65           N  
ATOM   1390  CA  GLY C1033     184.121  14.865  69.901  1.00 25.50           C  
ATOM   1391  C   GLY C1033     182.706  15.062  69.425  1.00 26.33           C  
ATOM   1392  O   GLY C1033     181.997  15.928  69.944  1.00 25.27           O  
ATOM   1393  HN  GLY C1033     184.165  15.420  71.962  1.00  0.00           H  
ATOM   1394  N   GLU C1034     182.299  14.254  68.448  1.00 25.15           N  
ATOM   1395  CA  GLU C1034     180.969  14.349  67.853  1.00 25.03           C  
ATOM   1396  C   GLU C1034     179.864  14.364  68.904  1.00 24.57           C  
ATOM   1397  O   GLU C1034     178.905  15.116  68.783  1.00 26.60           O  
ATOM   1398  CB  GLU C1034     180.731  13.192  66.886  1.00 31.39           C  
ATOM   1399  CG  GLU C1034     181.640  13.166  65.677  1.00 26.22           C  
ATOM   1400  CD  GLU C1034     181.345  11.986  64.761  1.00 25.32           C  
ATOM   1401  OE1 GLU C1034     182.161  11.039  64.732  1.00 25.29           O  
ATOM   1402  OE2 GLU C1034     180.295  12.006  64.076  1.00 25.35           O1-
ATOM   1403  HN  GLU C1034     182.935  13.548  68.105  1.00  0.00           H  
ATOM   1404  N   MET C1035     180.015  13.545  69.942  1.00 28.50           N  
ATOM   1405  CA  MET C1035     178.983  13.408  70.968  1.00 23.72           C  
ATOM   1406  C   MET C1035     178.933  14.608  71.919  1.00 23.86           C  
ATOM   1407  O   MET C1035     177.858  15.001  72.387  1.00 51.64           O  
ATOM   1408  CB  MET C1035     179.170  12.105  71.741  1.00 23.30           C  
ATOM   1409  CG  MET C1035     179.293  10.881  70.839  1.00 23.23           C  
ATOM   1410  SD  MET C1035     179.784   9.386  71.719  1.00 26.99           S  
ATOM   1411  CE  MET C1035     178.243   8.944  72.514  1.00 22.46           C  
ATOM   1412  HN  MET C1035     180.864  13.004  70.023  1.00  0.00           H  
ATOM   1413  N   GLU C1036     180.096  15.187  72.198  1.00 24.21           N  
ATOM   1414  CA  GLU C1036     180.172  16.396  73.006  1.00 24.48           C  
ATOM   1415  C   GLU C1036     179.511  17.530  72.232  1.00 24.86           C  
ATOM   1416  O   GLU C1036     178.741  18.334  72.785  1.00 24.92           O  
ATOM   1417  CB  GLU C1036     181.631  16.736  73.322  1.00 24.88           C  
ATOM   1418  CG  GLU C1036     182.299  15.812  74.338  1.00 24.62           C  
ATOM   1419  CD  GLU C1036     182.430  14.381  73.845  1.00 24.29           C  
ATOM   1420  OE1 GLU C1036     181.995  13.454  74.567  1.00 26.38           O  
ATOM   1421  OE2 GLU C1036     182.962  14.179  72.734  1.00 36.52           O1-
ATOM   1422  HN  GLU C1036     180.948  14.779  71.841  1.00  0.00           H  
ATOM   1423  N   VAL C1037     179.811  17.576  70.936  1.00 32.20           N  
ATOM   1424  CA  VAL C1037     179.152  18.503  70.029  1.00 28.61           C  
ATOM   1425  C   VAL C1037     177.637  18.307  70.068  1.00 25.26           C  
ATOM   1426  O   VAL C1037     176.890  19.283  70.115  1.00 25.53           O  
ATOM   1427  CB  VAL C1037     179.664  18.351  68.579  1.00 32.03           C  
ATOM   1428  CG1 VAL C1037     178.811  19.168  67.623  1.00 53.11           C  
ATOM   1429  CG2 VAL C1037     181.122  18.767  68.485  1.00 33.99           C  
ATOM   1430  HN  VAL C1037     180.515  16.950  70.572  1.00  0.00           H  
ATOM   1431  N   TRP C1038     177.187  17.053  70.070  1.00 24.96           N  
ATOM   1432  CA  TRP C1038     175.757  16.761  70.134  1.00 24.45           C  
ATOM   1433  C   TRP C1038     175.167  17.292  71.427  1.00 38.55           C  
ATOM   1434  O   TRP C1038     174.029  17.748  71.451  1.00 65.22           O  
ATOM   1435  CB  TRP C1038     175.483  15.260  70.050  1.00 25.98           C  
ATOM   1436  CG  TRP C1038     175.937  14.618  68.786  1.00 24.11           C  
ATOM   1437  CD1 TRP C1038     176.219  15.235  67.604  1.00 24.63           C  
ATOM   1438  CD2 TRP C1038     176.177  13.224  68.581  1.00 23.81           C  
ATOM   1439  CE2 TRP C1038     176.607  13.067  67.251  1.00 24.16           C  
ATOM   1440  CE3 TRP C1038     176.073  12.093  69.396  1.00 23.33           C  
ATOM   1441  NE1 TRP C1038     176.624  14.310  66.675  1.00 36.35           N  
ATOM   1442  CZ2 TRP C1038     176.928  11.822  66.714  1.00 24.04           C  
ATOM   1443  CZ3 TRP C1038     176.393  10.862  68.863  1.00 23.23           C  
ATOM   1444  CH2 TRP C1038     176.815  10.734  67.535  1.00 23.58           C  
ATOM   1445  HN  TRP C1038     177.847  16.290  70.026  1.00  0.00           H  
ATOM   1446  HE1 TRP C1038     176.891  14.512  65.722  1.00  0.00           H  
ATOM   1447  N   ALA C1039     175.939  17.212  72.505  1.00 28.08           N  
ATOM   1448  CA  ALA C1039     175.487  17.735  73.785  1.00 24.05           C  
ATOM   1449  C   ALA C1039     175.263  19.240  73.682  1.00 24.61           C  
ATOM   1450  O   ALA C1039     174.206  19.753  74.071  1.00 25.77           O  
ATOM   1451  CB  ALA C1039     176.493  17.414  74.876  1.00 23.91           C  
ATOM   1452  HN  ALA C1039     176.851  16.783  72.435  1.00  0.00           H  
ATOM   1453  N   LEU C1040     176.250  19.946  73.139  1.00 25.11           N  
ATOM   1454  CA  LEU C1040     176.121  21.396  73.019  1.00 25.75           C  
ATOM   1455  C   LEU C1040     174.971  21.794  72.096  1.00 25.98           C  
ATOM   1456  O   LEU C1040     174.251  22.756  72.365  1.00 26.32           O  
ATOM   1457  CB  LEU C1040     177.437  22.038  72.575  1.00 26.59           C  
ATOM   1458  CG  LEU C1040     178.577  21.938  73.594  1.00 28.71           C  
ATOM   1459  CD1 LEU C1040     179.688  22.918  73.254  1.00 27.04           C  
ATOM   1460  CD2 LEU C1040     178.069  22.166  75.010  1.00 31.61           C  
ATOM   1461  HN  LEU C1040     177.085  19.482  72.811  1.00  0.00           H  
TER   
HETATM 1462  PA  ATP C1201     188.422   1.206  85.751  1.00 42.63           P  
HETATM 1463  PB  ATP C1201     190.666   1.913  83.949  1.00 66.56           P  
HETATM 1464  PG  ATP C1201     191.613  -0.771  83.463  1.00 44.82           P  
HETATM 1465  C5' ATP C1201     186.319   2.598  85.497  1.00 41.60           C  
HETATM 1466  O5' ATP C1201     187.649   2.581  85.961  1.00 38.92           O  
HETATM 1467  C4' ATP C1201     185.894   4.015  85.166  1.00 44.41           C  
HETATM 1468  O4' ATP C1201     186.903   4.673  84.409  1.00 38.92           O  
HETATM 1469  C3' ATP C1201     184.622   4.010  84.331  1.00 43.69           C  
HETATM 1470  O3' ATP C1201     183.456   4.246  85.116  1.00 51.38           O  
HETATM 1471  C2' ATP C1201     184.840   5.114  83.349  1.00 39.54           C  
HETATM 1472  O2' ATP C1201     184.347   6.377  83.790  1.00 38.92           O  
HETATM 1473  C1' ATP C1201     186.344   5.121  83.168  1.00 52.05           C  
HETATM 1474  N1  ATP C1201     185.015   3.702  78.332  1.00 48.30           N  
HETATM 1475  O1A ATP C1201     188.414   0.400  87.027  1.00 44.98           O1-
HETATM 1476  O1B ATP C1201     191.327   3.266  84.028  1.00 41.78           O1-
HETATM 1477  O1G ATP C1201     192.723  -1.062  82.475  1.00 57.16           O  
HETATM 1478  C2  ATP C1201     184.741   4.839  78.993  1.00 45.77           C  
HETATM 1479  O2A ATP C1201     187.797   0.574  84.545  1.00 53.35           O  
HETATM 1480  O2B ATP C1201     189.679   1.699  82.842  1.00 75.92           O  
HETATM 1481  O2G ATP C1201     191.760  -1.549  84.742  1.00 65.26           O1-
HETATM 1482  N3  ATP C1201     185.147   5.094  80.231  1.00 46.08           N  
HETATM 1483  O3A ATP C1201     189.941   1.713  85.415  1.00 76.74           O  
HETATM 1484  O3B ATP C1201     191.830   0.775  83.899  1.00 47.75           O  
HETATM 1485  O3G ATP C1201     190.205  -0.888  82.914  1.00 52.85           O  
HETATM 1486  C4  ATP C1201     185.878   4.159  80.900  1.00 54.69           C  
HETATM 1487  C5  ATP C1201     186.208   2.896  80.236  1.00 48.90           C  
HETATM 1488  C6  ATP C1201     185.727   2.707  78.885  1.00 46.87           C  
HETATM 1489  N6  ATP C1201     186.013   1.554  78.255  1.00 56.82           N  
HETATM 1490  N7  ATP C1201     186.915   2.145  81.087  1.00 47.63           N  
HETATM 1491  C8  ATP C1201     187.037   2.875  82.211  1.00 83.17           C  
HETATM 1492  N9  ATP C1201     186.425   4.075  82.107  1.00 70.27           N  
HETATM 1493  H01 ATP C1201     183.248   5.183  85.107  1.00 51.38           H  
HETATM 1494  H02 ATP C1201     184.282   6.975  83.042  1.00 38.92           H  
HETATM 1495  H03 ATP C1201     192.900  -0.277  81.952  1.00 57.16           H  
HETATM 1496  H04 ATP C1201     185.687   1.400  77.311  1.00 56.82           H  
HETATM 1497  H05 ATP C1201     186.554   0.842  78.725  1.00 56.82           H  
ATOM   1498  N   TYR D 625     191.962  25.601  76.547  1.00 41.05           N  
ATOM   1499  CA  TYR D 625     191.301  25.894  77.821  1.00 34.64           C  
ATOM   1500  C   TYR D 625     190.500  24.700  78.336  1.00 33.12           C  
ATOM   1501  O   TYR D 625     189.360  24.837  78.781  1.00 47.52           O  
ATOM   1502  CB  TYR D 625     190.441  27.156  77.712  1.00 36.13           C  
ATOM   1503  CG  TYR D 625     191.199  28.322  77.123  1.00 41.22           C  
ATOM   1504  CD1 TYR D 625     191.080  28.638  75.779  1.00 39.75           C  
ATOM   1505  CD2 TYR D 625     192.058  29.090  77.901  1.00 42.77           C  
ATOM   1506  CE1 TYR D 625     191.777  29.692  75.230  1.00 38.26           C  
ATOM   1507  CE2 TYR D 625     192.760  30.148  77.358  1.00 46.26           C  
ATOM   1508  CZ  TYR D 625     192.612  30.444  76.020  1.00 42.22           C  
ATOM   1509  OH  TYR D 625     193.302  31.492  75.456  1.00 58.66           O  
ATOM   1510  HN1 TYR D 625     192.025  26.447  75.999  1.00  0.00           H  
ATOM   1511  HN2 TYR D 625     191.426  24.911  76.041  1.00  0.00           H  
ATOM   1512  HN3 TYR D 625     192.890  25.244  76.723  1.00  0.00           H  
ATOM   1513  HH  TYR D 625     193.868  31.162  74.754  1.00  0.00           H  
ATOM   1514  N   SER D 626     191.112  23.524  78.258  1.00 32.56           N  
ATOM   1515  CA  SER D 626     190.482  22.294  78.709  1.00 31.22           C  
ATOM   1516  C   SER D 626     191.451  21.479  79.551  1.00 31.48           C  
ATOM   1517  O   SER D 626     192.670  21.636  79.449  1.00 32.49           O  
ATOM   1518  CB  SER D 626     189.980  21.465  77.519  1.00 41.79           C  
ATOM   1519  OG  SER D 626     191.039  21.092  76.656  1.00 76.24           O  
ATOM   1520  HN  SER D 626     192.045  23.483  77.873  1.00  0.00           H  
ATOM   1521  HG  SER D 626     190.946  21.551  75.818  1.00  0.00           H  
ATOM   1522  N   GLY D 627     190.901  20.614  80.394  1.00 30.61           N  
ATOM   1523  CA  GLY D 627     191.712  19.763  81.245  1.00 30.74           C  
ATOM   1524  C   GLY D 627     190.941  18.512  81.607  1.00 29.34           C  
ATOM   1525  O   GLY D 627     189.820  18.335  81.160  1.00 70.15           O  
ATOM   1526  HN  GLY D 627     189.895  20.546  80.444  1.00  0.00           H  
ATOM   1527  N   ARG D 628     191.550  17.624  82.381  1.00 29.28           N  
ATOM   1528  CA  ARG D 628     190.823  16.475  82.898  1.00 28.09           C  
ATOM   1529  C   ARG D 628     191.450  15.972  84.186  1.00 29.62           C  
ATOM   1530  O   ARG D 628     192.645  16.159  84.411  1.00 61.08           O  
ATOM   1531  CB  ARG D 628     190.758  15.350  81.858  1.00 27.09           C  
ATOM   1532  CG  ARG D 628     192.013  14.501  81.748  1.00 27.31           C  
ATOM   1533  CD  ARG D 628     191.880  13.428  80.664  1.00 31.40           C  
ATOM   1534  NE  ARG D 628     190.709  12.577  80.856  1.00 34.50           N  
ATOM   1535  CZ  ARG D 628     189.582  12.686  80.154  1.00 30.55           C  
ATOM   1536  NH1 ARG D 628     189.470  13.613  79.213  1.00 33.85           N1+
ATOM   1537  NH2 ARG D 628     188.562  11.868  80.393  1.00 23.73           N  
ATOM   1538  HN  ARG D 628     192.525  17.746  82.613  1.00  0.00           H  
ATOM   1539  HE  ARG D 628     190.756  11.860  81.566  1.00  0.00           H  
ATOM   1540 1HH1 ARG D 628     190.241  14.239  79.026  1.00  0.00           H  
ATOM   1541 2HH1 ARG D 628     188.614  13.694  78.683  1.00  0.00           H  
ATOM   1542 1HH2 ARG D 628     187.709  11.955  79.859  1.00  0.00           H  
ATOM   1543 2HH2 ARG D 628     188.640  11.160  81.109  1.00  0.00           H  
ATOM   1544  N   SER D 629     190.645  15.334  85.032  1.00 28.29           N  
ATOM   1545  CA  SER D 629     191.187  14.661  86.207  1.00 27.83           C  
ATOM   1546  C   SER D 629     190.213  13.665  86.814  1.00 26.98           C  
ATOM   1547  O   SER D 629     189.080  13.521  86.355  1.00 40.45           O  
ATOM   1548  CB  SER D 629     191.612  15.670  87.274  1.00 29.13           C  
ATOM   1549  OG  SER D 629     192.339  15.030  88.309  1.00 29.46           O  
ATOM   1550  HN  SER D 629     189.650  15.316  84.859  1.00  0.00           H  
ATOM   1551  HG  SER D 629     192.096  15.413  89.155  1.00  0.00           H  
ATOM   1552  N   VAL D 630     190.670  12.992  87.863  1.00 26.74           N  
ATOM   1553  CA  VAL D 630     189.864  12.020  88.580  1.00 25.76           C  
ATOM   1554  C   VAL D 630     188.761  12.760  89.329  1.00 25.72           C  
ATOM   1555  O   VAL D 630     188.951  13.911  89.735  1.00 60.90           O  
ATOM   1556  CB  VAL D 630     190.749  11.208  89.561  1.00 26.01           C  
ATOM   1557  CG1 VAL D 630     189.927  10.182  90.331  1.00 25.03           C  
ATOM   1558  CG2 VAL D 630     191.870  10.522  88.805  1.00 26.12           C  
ATOM   1559  HN  VAL D 630     191.615  13.163  88.175  1.00  0.00           H  
ATOM   1560  N   ILE D 631     187.606  12.118  89.494  1.00 24.69           N  
ATOM   1561  CA  ILE D 631     186.508  12.721  90.241  1.00 24.54           C  
ATOM   1562  C   ILE D 631     186.307  12.115  91.623  1.00 37.01           C  
ATOM   1563  O   ILE D 631     186.573  10.941  91.859  1.00 64.31           O  
ATOM   1564  CB  ILE D 631     185.179  12.707  89.476  1.00 23.61           C  
ATOM   1565  CG1 ILE D 631     184.729  11.275  89.188  1.00 22.49           C  
ATOM   1566  CG2 ILE D 631     185.296  13.531  88.209  1.00 23.92           C  
ATOM   1567  CD1 ILE D 631     183.355  11.192  88.559  1.00 21.64           C  
ATOM   1568  HN  ILE D 631     187.488  11.198  89.095  1.00  0.00           H  
ATOM   1569  N   VAL D 632     185.844  12.958  92.532  1.00 31.07           N  
ATOM   1570  CA  VAL D 632     185.682  12.633  93.932  1.00 24.87           C  
ATOM   1571  C   VAL D 632     184.350  13.235  94.367  1.00 47.54           C  
ATOM   1572  O   VAL D 632     183.963  14.294  93.875  1.00 64.82           O  
ATOM   1573  CB  VAL D 632     186.859  13.236  94.733  1.00 26.25           C  
ATOM   1574  CG1 VAL D 632     186.416  13.790  96.083  1.00 30.85           C  
ATOM   1575  CG2 VAL D 632     187.964  12.220  94.887  1.00 26.29           C  
ATOM   1576  HN  VAL D 632     185.588  13.887  92.229  1.00  0.00           H  
ATOM   1577  N   VAL D 633     183.636  12.560  95.260  1.00 53.56           N  
ATOM   1578  CA  VAL D 633     182.333  13.045  95.706  1.00 23.61           C  
ATOM   1579  C   VAL D 633     182.396  14.406  96.426  1.00 24.77           C  
ATOM   1580  O   VAL D 633     183.332  14.706  97.172  1.00 25.78           O  
ATOM   1581  CB  VAL D 633     181.596  11.992  96.565  1.00 22.73           C  
ATOM   1582  CG1 VAL D 633     182.312  11.783  97.887  1.00 26.28           C  
ATOM   1583  CG2 VAL D 633     180.147  12.397  96.784  1.00 22.24           C  
ATOM   1584  HN  VAL D 633     184.000  11.697  95.637  1.00  0.00           H  
ATOM   1585  N   GLY D 634     181.388  15.224  96.146  1.00 25.48           N  
ATOM   1586  CA  GLY D 634     181.280  16.612  96.572  1.00 25.71           C  
ATOM   1587  C   GLY D 634     180.349  17.023  97.706  1.00 33.23           C  
ATOM   1588  O   GLY D 634     179.887  18.151  97.697  1.00 63.92           O  
ATOM   1589  HN  GLY D 634     180.632  14.851  95.590  1.00  0.00           H  
ATOM   1590  N   PRO D 635     180.030  16.128  98.656  1.00 35.46           N  
ATOM   1591  CA  PRO D 635     178.791  16.229  99.449  1.00 27.18           C  
ATOM   1592  C   PRO D 635     178.508  17.612 100.051  1.00 25.88           C  
ATOM   1593  O   PRO D 635     177.344  17.967 100.261  1.00 25.51           O  
ATOM   1594  CB  PRO D 635     179.015  15.227 100.589  1.00 24.59           C  
ATOM   1595  CG  PRO D 635     180.233  14.454 100.227  1.00 24.64           C  
ATOM   1596  CD  PRO D 635     181.049  15.324  99.349  1.00 37.16           C  
ATOM   1597  N   VAL D 700     182.501  26.622  84.785  1.00 30.84           N  
ATOM   1598  CA  VAL D 700     183.201  25.719  83.886  1.00 30.31           C  
ATOM   1599  C   VAL D 700     182.267  24.580  83.498  1.00 28.70           C  
ATOM   1600  O   VAL D 700     181.310  24.272  84.215  1.00 50.77           O  
ATOM   1601  CB  VAL D 700     184.477  25.139  84.524  1.00 30.87           C  
ATOM   1602  CG1 VAL D 700     185.577  26.183  84.541  1.00 32.54           C  
ATOM   1603  CG2 VAL D 700     184.192  24.623  85.924  1.00 32.92           C  
ATOM   1604  HN  VAL D 700     181.676  27.202  84.839  1.00  0.00           H  
ATOM   1605  N   LEU D 701     182.532  23.983  82.345  1.00 28.13           N  
ATOM   1606  CA  LEU D 701     181.769  22.844  81.875  1.00 26.75           C  
ATOM   1607  C   LEU D 701     182.465  21.557  82.274  1.00 26.34           C  
ATOM   1608  O   LEU D 701     183.598  21.307  81.866  1.00 40.65           O  
ATOM   1609  CB  LEU D 701     181.648  22.882  80.356  1.00 26.41           C  
ATOM   1610  CG  LEU D 701     181.070  24.152  79.743  1.00 26.85           C  
ATOM   1611  CD1 LEU D 701     180.968  23.997  78.242  1.00 35.78           C  
ATOM   1612  CD2 LEU D 701     179.714  24.456  80.352  1.00 26.42           C  
ATOM   1613  HN  LEU D 701     183.290  24.333  81.776  1.00  0.00           H  
ATOM   1614  N   LEU D 702     181.790  20.743  83.076  1.00 25.56           N  
ATOM   1615  CA  LEU D 702     182.261  19.398  83.352  1.00 24.99           C  
ATOM   1616  C   LEU D 702     181.628  18.434  82.365  1.00 23.89           C  
ATOM   1617  O   LEU D 702     180.448  18.564  82.015  1.00 23.32           O  
ATOM   1618  CB  LEU D 702     181.956  18.983  84.789  1.00 26.64           C  
ATOM   1619  CG  LEU D 702     182.776  19.697  85.867  1.00 34.74           C  
ATOM   1620  CD1 LEU D 702     182.523  19.091  87.239  1.00 35.56           C  
ATOM   1621  CD2 LEU D 702     184.258  19.676  85.530  1.00 30.21           C  
ATOM   1622  HN  LEU D 702     180.933  21.065  83.502  1.00  0.00           H  
ATOM   1623  N   ASN D 703     182.433  17.480  81.906  1.00 23.69           N  
ATOM   1624  CA  ASN D 703     182.002  16.490  80.928  1.00 22.81           C  
ATOM   1625  C   ASN D 703     182.556  15.101  81.237  1.00 22.40           C  
ATOM   1626  O   ASN D 703     183.723  14.961  81.594  1.00 22.93           O  
ATOM   1627  CB  ASN D 703     182.416  16.932  79.523  1.00 23.11           C  
ATOM   1628  CG  ASN D 703     182.258  15.835  78.492  1.00 31.91           C  
ATOM   1629  ND2 ASN D 703     181.080  15.222  78.450  1.00 36.14           N  
ATOM   1630  OD1 ASN D 703     183.188  15.540  77.744  1.00 29.29           O  
ATOM   1631  HN  ASN D 703     183.382  17.440  82.250  1.00  0.00           H  
ATOM   1632 1HD2 ASN D 703     180.920  14.481  77.782  1.00  0.00           H  
ATOM   1633 2HD2 ASN D 703     180.345  15.497  79.086  1.00  0.00           H  
ATOM   1634  N   ARG D 704     181.713  14.082  81.116  1.00 21.52           N  
ATOM   1635  CA  ARG D 704     182.154  12.702  81.294  1.00 21.12           C  
ATOM   1636  C   ARG D 704     181.768  11.837  80.103  1.00 20.58           C  
ATOM   1637  O   ARG D 704     180.608  11.810  79.693  1.00 49.54           O  
ATOM   1638  CB  ARG D 704     181.570  12.093  82.565  1.00 20.66           C  
ATOM   1639  CG  ARG D 704     182.421  10.975  83.133  1.00 20.28           C  
ATOM   1640  CD  ARG D 704     181.581   9.843  83.707  1.00 19.70           C  
ATOM   1641  NE  ARG D 704     182.055   8.544  83.244  1.00 19.30           N  
ATOM   1642  CZ  ARG D 704     181.258   7.579  82.799  1.00 20.76           C  
ATOM   1643  NH1 ARG D 704     179.946   7.769  82.768  1.00 64.17           N1+
ATOM   1644  NH2 ARG D 704     181.770   6.424  82.386  1.00 18.53           N  
ATOM   1645  HN  ARG D 704     180.745  14.266  80.896  1.00  0.00           H  
ATOM   1646  HE  ARG D 704     183.049   8.367  83.262  1.00  0.00           H  
ATOM   1647 1HH1 ARG D 704     179.337   7.037  82.431  1.00  0.00           H  
ATOM   1648 2HH1 ARG D 704     179.555   8.646  83.082  1.00  0.00           H  
ATOM   1649 1HH2 ARG D 704     182.769   6.278  82.409  1.00  0.00           H  
ATOM   1650 2HH2 ARG D 704     181.160   5.693  82.049  1.00  0.00           H  
ATOM   1651  N   ALA D 705     182.748  11.125  79.560  1.00 20.74           N  
ATOM   1652  CA  ALA D 705     182.521  10.249  78.419  1.00 20.40           C  
ATOM   1653  C   ALA D 705     182.052   8.866  78.871  1.00 19.81           C  
ATOM   1654  O   ALA D 705     182.475   8.376  79.914  1.00 20.42           O  
ATOM   1655  CB  ALA D 705     183.785  10.145  77.578  1.00 46.91           C  
ATOM   1656  HN  ALA D 705     183.678  11.193  79.949  1.00  0.00           H  
ATOM   1657  N   PRO D 706     181.167   8.230  78.089  1.00 19.40           N  
ATOM   1658  CA  PRO D 706     180.578   8.744  76.846  1.00 20.69           C  
ATOM   1659  C   PRO D 706     179.514   9.806  77.116  1.00 19.25           C  
ATOM   1660  O   PRO D 706     178.815   9.719  78.125  1.00 24.30           O  
ATOM   1661  CB  PRO D 706     179.924   7.498  76.239  1.00 24.30           C  
ATOM   1662  CG  PRO D 706     179.545   6.684  77.415  1.00 18.66           C  
ATOM   1663  CD  PRO D 706     180.650   6.891  78.423  1.00 18.92           C  
ATOM   1664  N   THR D 707     179.367  10.782  76.228  1.00 19.51           N  
ATOM   1665  CA  THR D 707     178.307  11.736  76.445  1.00 19.35           C  
ATOM   1666  C   THR D 707     177.130  11.173  75.671  1.00 18.87           C  
ATOM   1667  O   THR D 707     177.047  11.293  74.450  1.00 19.02           O  
ATOM   1668  CB  THR D 707     178.701  13.092  75.832  1.00 19.92           C  
ATOM   1669  CG2 THR D 707     177.711  14.185  76.215  1.00 19.87           C  
ATOM   1670  OG1 THR D 707     180.019  13.454  76.270  1.00 20.51           O  
ATOM   1671  HN  THR D 707     179.977  10.854  75.427  1.00  0.00           H  
ATOM   1672  HG1 THR D 707     180.600  13.528  75.510  1.00  0.00           H  
ATOM   1673  N   LEU D 708     176.187  10.611  76.418  1.00 18.34           N  
ATOM   1674  CA  LEU D 708     175.037   9.932  75.838  1.00 17.91           C  
ATOM   1675  C   LEU D 708     173.895  10.873  75.474  1.00 17.76           C  
ATOM   1676  O   LEU D 708     173.269  10.738  74.423  1.00 33.20           O  
ATOM   1677  CB  LEU D 708     174.583   8.787  76.741  1.00 17.44           C  
ATOM   1678  CG  LEU D 708     175.667   7.719  76.920  1.00 17.60           C  
ATOM   1679  CD1 LEU D 708     175.160   6.517  77.717  1.00 17.16           C  
ATOM   1680  CD2 LEU D 708     176.216   7.284  75.567  1.00 18.53           C  
ATOM   1681  HN  LEU D 708     176.270  10.656  77.424  1.00  0.00           H  
ATOM   1682  N   HIS D 709     173.631  11.818  76.371  1.00 17.76           N  
ATOM   1683  CA  HIS D 709     172.636  12.857  76.153  1.00 17.71           C  
ATOM   1684  C   HIS D 709     173.237  14.171  76.632  1.00 18.23           C  
ATOM   1685  O   HIS D 709     174.384  14.190  77.075  1.00 18.61           O  
ATOM   1686  CB  HIS D 709     171.312  12.529  76.861  1.00 20.82           C  
ATOM   1687  CG  HIS D 709     171.453  12.191  78.315  1.00 19.54           C  
ATOM   1688  CD2 HIS D 709     170.569  11.655  79.189  1.00 17.76           C  
ATOM   1689  ND1 HIS D 709     172.614  12.405  79.028  1.00 26.58           N  
ATOM   1690  CE1 HIS D 709     172.439  12.016  80.279  1.00 17.10           C  
ATOM   1691  NE2 HIS D 709     171.206  11.559  80.405  1.00 16.55           N  
ATOM   1692  HN  HIS D 709     174.143  11.815  77.241  1.00  0.00           H  
ATOM   1693  HE2 HIS D 709     170.797  11.198  81.255  1.00  0.00           H  
ATOM   1694  N   ARG D 710     172.483  15.263  76.559  1.00 18.31           N  
ATOM   1695  CA  ARG D 710     173.066  16.582  76.794  1.00 18.96           C  
ATOM   1696  C   ARG D 710     173.588  16.790  78.208  1.00 19.21           C  
ATOM   1697  O   ARG D 710     174.393  17.680  78.448  1.00 19.89           O  
ATOM   1698  CB  ARG D 710     172.093  17.701  76.416  1.00 19.03           C  
ATOM   1699  CG  ARG D 710     170.973  17.969  77.402  1.00 18.71           C  
ATOM   1700  CD  ARG D 710     170.044  19.017  76.819  1.00 18.80           C  
ATOM   1701  NE  ARG D 710     168.903  19.327  77.674  1.00 18.52           N  
ATOM   1702  CZ  ARG D 710     167.888  20.102  77.300  1.00 24.84           C  
ATOM   1703  NH1 ARG D 710     167.874  20.640  76.085  1.00 18.70           N1+
ATOM   1704  NH2 ARG D 710     166.885  20.339  78.135  1.00 48.42           N  
ATOM   1705  HN  ARG D 710     171.501  15.181  76.340  1.00  0.00           H  
ATOM   1706  HE  ARG D 710     168.882  18.931  78.603  1.00  0.00           H  
ATOM   1707 1HH1 ARG D 710     167.103  21.227  75.802  1.00  0.00           H  
ATOM   1708 2HH1 ARG D 710     168.635  20.462  75.445  1.00  0.00           H  
ATOM   1709 1HH2 ARG D 710     166.890  19.932  79.059  1.00  0.00           H  
ATOM   1710 2HH2 ARG D 710     166.116  20.927  77.847  1.00  0.00           H  
ATOM   1711  N   LEU D 711     173.160  15.950  79.139  1.00 23.96           N  
ATOM   1712  CA  LEU D 711     173.548  16.123  80.533  1.00 20.98           C  
ATOM   1713  C   LEU D 711     174.901  15.485  80.832  1.00 32.67           C  
ATOM   1714  O   LEU D 711     175.372  15.496  81.969  1.00 77.22           O  
ATOM   1715  CB  LEU D 711     172.451  15.626  81.471  1.00 21.28           C  
ATOM   1716  CG  LEU D 711     171.230  16.547  81.388  1.00 18.27           C  
ATOM   1717  CD1 LEU D 711     169.953  15.766  81.147  1.00 17.49           C  
ATOM   1718  CD2 LEU D 711     171.120  17.412  82.633  1.00 18.66           C  
ATOM   1719  HN  LEU D 711     172.558  15.181  78.880  1.00  0.00           H  
ATOM   1720  N   GLY D 712     175.516  14.927  79.794  1.00 19.23           N  
ATOM   1721  CA  GLY D 712     176.892  14.473  79.871  1.00 19.59           C  
ATOM   1722  C   GLY D 712     177.835  15.657  79.992  1.00 20.47           C  
ATOM   1723  O   GLY D 712     179.002  15.512  80.368  1.00 20.92           O  
ATOM   1724  HN  GLY D 712     175.011  14.816  78.927  1.00  0.00           H  
ATOM   1725  N   ILE D 713     177.326  16.835  79.650  1.00 20.76           N  
ATOM   1726  CA  ILE D 713     178.020  18.078  79.931  1.00 21.68           C  
ATOM   1727  C   ILE D 713     177.112  18.946  80.784  1.00 21.79           C  
ATOM   1728  O   ILE D 713     175.940  19.129  80.455  1.00 36.04           O  
ATOM   1729  CB  ILE D 713     178.384  18.840  78.648  1.00 26.52           C  
ATOM   1730  CG1 ILE D 713     179.228  17.960  77.727  1.00 22.02           C  
ATOM   1731  CG2 ILE D 713     179.141  20.117  78.984  1.00 29.85           C  
ATOM   1732  CD1 ILE D 713     179.766  18.691  76.517  1.00 45.10           C  
ATOM   1733  HN  ILE D 713     176.432  16.867  79.182  1.00  0.00           H  
ATOM   1734  N   GLN D 714     177.638  19.459  81.891  1.00 22.44           N  
ATOM   1735  CA  GLN D 714     176.873  20.383  82.729  1.00 22.72           C  
ATOM   1736  C   GLN D 714     177.767  21.503  83.244  1.00 23.93           C  
ATOM   1737  O   GLN D 714     178.978  21.341  83.330  1.00 43.86           O  
ATOM   1738  CB  GLN D 714     176.197  19.650  83.888  1.00 25.65           C  
ATOM   1739  CG  GLN D 714     175.074  18.723  83.458  1.00 23.96           C  
ATOM   1740  CD  GLN D 714     174.423  17.999  84.617  1.00 21.49           C  
ATOM   1741  NE2 GLN D 714     174.171  16.710  84.440  1.00 19.70           N  
ATOM   1742  OE1 GLN D 714     174.152  18.593  85.663  1.00 33.22           O  
ATOM   1743  HN  GLN D 714     178.579  19.208  82.158  1.00  0.00           H  
ATOM   1744 1HE2 GLN D 714     174.411  16.264  83.566  1.00  0.00           H  
ATOM   1745 2HE2 GLN D 714     173.739  16.174  85.179  1.00  0.00           H  
ATOM   1746  N   ALA D 715     177.170  22.641  83.579  1.00 24.42           N  
ATOM   1747  CA  ALA D 715     177.941  23.801  84.019  1.00 25.71           C  
ATOM   1748  C   ALA D 715     177.921  23.962  85.536  1.00 31.57           C  
ATOM   1749  O   ALA D 715     176.885  23.799  86.179  1.00 25.60           O  
ATOM   1750  CB  ALA D 715     177.438  25.066  83.339  1.00 26.19           C  
ATOM   1751  HN  ALA D 715     176.163  22.706  83.529  1.00  0.00           H  
ATOM   1752  N   PHE D 716     179.079  24.283  86.101  1.00 28.02           N  
ATOM   1753  CA  PHE D 716     179.203  24.446  87.542  1.00 27.76           C  
ATOM   1754  C   PHE D 716     180.042  25.672  87.866  1.00 32.39           C  
ATOM   1755  O   PHE D 716     180.974  26.000  87.139  1.00 39.49           O  
ATOM   1756  CB  PHE D 716     179.881  23.223  88.161  1.00 27.40           C  
ATOM   1757  CG  PHE D 716     179.121  21.946  87.983  1.00 25.95           C  
ATOM   1758  CD1 PHE D 716     178.243  21.508  88.962  1.00 32.32           C  
ATOM   1759  CD2 PHE D 716     179.296  21.171  86.849  1.00 25.93           C  
ATOM   1760  CE1 PHE D 716     177.545  20.330  88.807  1.00 30.42           C  
ATOM   1761  CE2 PHE D 716     178.598  19.992  86.686  1.00 28.57           C  
ATOM   1762  CZ  PHE D 716     177.721  19.572  87.667  1.00 38.49           C  
ATOM   1763  HN  PHE D 716     179.892  24.417  85.517  1.00  0.00           H  
ATOM   1764  N   GLY D 723     194.396  19.783  96.365  1.00 38.41           N  
ATOM   1765  CA  GLY D 723     194.432  18.420  95.868  1.00 36.89           C  
ATOM   1766  C   GLY D 723     194.279  18.369  94.364  1.00 41.64           C  
ATOM   1767  O   GLY D 723     194.013  19.387  93.723  1.00 41.80           O  
ATOM   1768  HN  GLY D 723     195.012  20.258  97.009  1.00  0.00           H  
ATOM   1769  N   GLN D 724     194.474  17.185  93.798  1.00 46.50           N  
ATOM   1770  CA  GLN D 724     194.450  17.019  92.348  1.00 39.27           C  
ATOM   1771  C   GLN D 724     193.123  16.524  91.760  1.00 33.00           C  
ATOM   1772  O   GLN D 724     193.023  16.321  90.554  1.00 50.34           O  
ATOM   1773  CB  GLN D 724     195.611  16.126  91.905  1.00 39.78           C  
ATOM   1774  CG  GLN D 724     196.919  16.458  92.602  1.00 41.82           C  
ATOM   1775  CD  GLN D 724     198.127  16.224  91.725  1.00 47.31           C  
ATOM   1776  NE2 GLN D 724     198.014  16.587  90.454  1.00 49.65           N  
ATOM   1777  OE1 GLN D 724     199.160  15.732  92.185  1.00 51.72           O  
ATOM   1778  HN  GLN D 724     194.643  16.380  94.384  1.00  0.00           H  
ATOM   1779 1HE2 GLN D 724     198.791  16.459  89.821  1.00  0.00           H  
ATOM   1780 2HE2 GLN D 724     197.151  16.991  90.119  1.00  0.00           H  
ATOM   1781  N   SER D 725     192.109  16.329  92.600  1.00 31.71           N  
ATOM   1782  CA  SER D 725     190.837  15.769  92.136  1.00 30.12           C  
ATOM   1783  C   SER D 725     189.711  16.787  91.963  1.00 30.04           C  
ATOM   1784  O   SER D 725     189.551  17.696  92.773  1.00 30.94           O  
ATOM   1785  CB  SER D 725     190.364  14.652  93.072  1.00 29.19           C  
ATOM   1786  OG  SER D 725     191.223  13.530  93.004  1.00 31.32           O  
ATOM   1787  HN  SER D 725     192.218  16.571  93.574  1.00  0.00           H  
ATOM   1788  HG  SER D 725     191.944  13.640  93.628  1.00  0.00           H  
ATOM   1789  N   ILE D 726     188.926  16.612  90.904  1.00 29.00           N  
ATOM   1790  CA  ILE D 726     187.709  17.390  90.706  1.00 30.44           C  
ATOM   1791  C   ILE D 726     186.644  16.858  91.654  1.00 28.09           C  
ATOM   1792  O   ILE D 726     186.529  15.650  91.837  1.00 56.33           O  
ATOM   1793  CB  ILE D 726     187.200  17.258  89.257  1.00 27.84           C  
ATOM   1794  CG1 ILE D 726     188.232  17.811  88.275  1.00 39.42           C  
ATOM   1795  CG2 ILE D 726     185.876  17.979  89.077  1.00 27.46           C  
ATOM   1796  CD1 ILE D 726     187.867  17.599  86.832  1.00 41.22           C  
ATOM   1797  HN  ILE D 726     189.181  15.918  90.215  1.00  0.00           H  
ATOM   1798  N   GLN D 727     185.874  17.747  92.272  1.00 28.20           N  
ATOM   1799  CA  GLN D 727     184.787  17.313  93.140  1.00 27.41           C  
ATOM   1800  C   GLN D 727     183.446  17.478  92.440  1.00 26.47           C  
ATOM   1801  O   GLN D 727     183.092  18.577  92.014  1.00 26.94           O  
ATOM   1802  CB  GLN D 727     184.804  18.091  94.453  1.00 34.41           C  
ATOM   1803  CG  GLN D 727     186.126  18.003  95.189  1.00 33.79           C  
ATOM   1804  CD  GLN D 727     186.111  18.723  96.521  1.00 30.59           C  
ATOM   1805  NE2 GLN D 727     187.182  18.567  97.286  1.00 31.55           N  
ATOM   1806  OE1 GLN D 727     185.148  19.408  96.862  1.00 31.39           O  
ATOM   1807  HN  GLN D 727     186.044  18.734  92.139  1.00  0.00           H  
ATOM   1808 1HE2 GLN D 727     187.951  17.994  96.968  1.00  0.00           H  
ATOM   1809 2HE2 GLN D 727     187.230  19.021  98.187  1.00  0.00           H  
ATOM   1810  N   LEU D 728     182.707  16.380  92.316  1.00 25.21           N  
ATOM   1811  CA  LEU D 728     181.416  16.393  91.640  1.00 24.29           C  
ATOM   1812  C   LEU D 728     180.263  16.284  92.636  1.00 23.81           C  
ATOM   1813  O   LEU D 728     180.371  15.597  93.651  1.00 23.66           O  
ATOM   1814  CB  LEU D 728     181.335  15.256  90.621  1.00 23.28           C  
ATOM   1815  CG  LEU D 728     180.134  15.251  89.671  1.00 22.44           C  
ATOM   1816  CD1 LEU D 728     180.167  16.445  88.727  1.00 23.21           C  
ATOM   1817  CD2 LEU D 728     180.092  13.951  88.894  1.00 26.32           C  
ATOM   1818  HN  LEU D 728     183.050  15.512  92.701  1.00  0.00           H  
ATOM   1819  N   HIS D 729     179.162  16.967  92.342  1.00 23.58           N  
ATOM   1820  CA  HIS D 729     177.999  16.949  93.215  1.00 23.14           C  
ATOM   1821  C   HIS D 729     177.299  15.605  93.095  1.00 21.89           C  
ATOM   1822  O   HIS D 729     177.177  15.067  91.997  1.00 31.70           O  
ATOM   1823  CB  HIS D 729     177.044  18.078  92.839  1.00 26.27           C  
ATOM   1824  CG  HIS D 729     176.012  18.374  93.881  1.00 23.19           C  
ATOM   1825  CD2 HIS D 729     175.900  19.400  94.757  1.00 27.59           C  
ATOM   1826  ND1 HIS D 729     174.926  17.555  94.110  1.00 24.10           N  
ATOM   1827  CE1 HIS D 729     174.189  18.065  95.081  1.00 41.52           C  
ATOM   1828  NE2 HIS D 729     174.758  19.185  95.490  1.00 42.85           N  
ATOM   1829  HN  HIS D 729     179.132  17.512  91.492  1.00  0.00           H  
ATOM   1830  HE2 HIS D 729     174.410  19.786  96.223  1.00  0.00           H  
ATOM   1831  N   PRO D 730     176.845  15.046  94.227  1.00 23.13           N  
ATOM   1832  CA  PRO D 730     176.183  13.736  94.202  1.00 22.64           C  
ATOM   1833  C   PRO D 730     174.960  13.681  93.278  1.00 25.79           C  
ATOM   1834  O   PRO D 730     174.847  12.754  92.474  1.00 38.31           O  
ATOM   1835  CB  PRO D 730     175.753  13.541  95.659  1.00 22.97           C  
ATOM   1836  CG  PRO D 730     176.755  14.308  96.436  1.00 23.48           C  
ATOM   1837  CD  PRO D 730     177.077  15.519  95.603  1.00 23.72           C  
ATOM   1838  N   LEU D 731     174.094  14.685  93.361  1.00 24.40           N  
ATOM   1839  CA  LEU D 731     172.824  14.658  92.640  1.00 28.35           C  
ATOM   1840  C   LEU D 731     172.949  14.607  91.115  1.00 28.05           C  
ATOM   1841  O   LEU D 731     172.014  14.182  90.434  1.00 36.18           O  
ATOM   1842  CB  LEU D 731     171.938  15.833  93.056  1.00 28.72           C  
ATOM   1843  CG  LEU D 731     171.393  15.789  94.480  1.00 23.44           C  
ATOM   1844  CD1 LEU D 731     170.452  16.948  94.697  1.00 27.60           C  
ATOM   1845  CD2 LEU D 731     170.689  14.475  94.756  1.00 23.10           C  
ATOM   1846  HN  LEU D 731     174.319  15.485  93.935  1.00  0.00           H  
ATOM   1847  N   VAL D 732     174.084  15.037  90.576  1.00 29.21           N  
ATOM   1848  CA  VAL D 732     174.262  14.986  89.125  1.00 27.57           C  
ATOM   1849  C   VAL D 732     174.885  13.672  88.646  1.00 21.38           C  
ATOM   1850  O   VAL D 732     174.913  13.398  87.437  1.00 21.10           O  
ATOM   1851  CB  VAL D 732     175.086  16.180  88.589  1.00 22.26           C  
ATOM   1852  CG1 VAL D 732     174.446  17.496  89.002  1.00 22.91           C  
ATOM   1853  CG2 VAL D 732     176.520  16.099  89.066  1.00 22.35           C  
ATOM   1854  HN  VAL D 732     174.821  15.398  91.165  1.00  0.00           H  
ATOM   1855  N   CYS D 733     175.356  12.853  89.589  1.00 21.33           N  
ATOM   1856  CA  CYS D 733     176.049  11.616  89.232  1.00 20.97           C  
ATOM   1857  C   CYS D 733     175.227  10.753  88.289  1.00 20.68           C  
ATOM   1858  O   CYS D 733     175.693  10.376  87.209  1.00 50.02           O  
ATOM   1859  CB  CYS D 733     176.445  10.822  90.473  1.00 21.06           C  
ATOM   1860  SG  CYS D 733     177.935  11.445  91.268  1.00 21.34           S  
ATOM   1861  HN  CYS D 733     175.232  13.091  90.563  1.00  0.00           H  
ATOM   1862  N   GLU D 734     173.989  10.487  88.687  1.00 24.57           N  
ATOM   1863  CA  GLU D 734     173.068   9.702  87.876  1.00 20.63           C  
ATOM   1864  C   GLU D 734     173.010  10.184  86.428  1.00 28.02           C  
ATOM   1865  O   GLU D 734     172.969   9.374  85.501  1.00 22.31           O  
ATOM   1866  CB  GLU D 734     171.670   9.730  88.491  1.00 25.93           C  
ATOM   1867  CG  GLU D 734     170.608   9.065  87.646  1.00 27.20           C  
ATOM   1868  CD  GLU D 734     169.249   9.068  88.321  1.00 35.43           C  
ATOM   1869  OE1 GLU D 734     169.199   9.213  89.565  1.00 25.48           O  
ATOM   1870  OE2 GLU D 734     168.233   8.929  87.603  1.00 35.14           O1-
ATOM   1871  HN  GLU D 734     173.676  10.840  89.580  1.00  0.00           H  
ATOM   1872  N   ALA D 735     173.028  11.499  86.228  1.00 27.31           N  
ATOM   1873  CA  ALA D 735     172.883  12.033  84.881  1.00 20.53           C  
ATOM   1874  C   ALA D 735     174.155  11.858  84.058  1.00 20.75           C  
ATOM   1875  O   ALA D 735     174.095  11.696  82.838  1.00 35.14           O  
ATOM   1876  CB  ALA D 735     172.467  13.487  84.927  1.00 24.63           C  
ATOM   1877  HN  ALA D 735     173.142  12.127  87.011  1.00  0.00           H  
ATOM   1878  N   PHE D 736     175.305  11.887  84.724  1.00 23.39           N  
ATOM   1879  CA  PHE D 736     176.573  11.689  84.034  1.00 20.22           C  
ATOM   1880  C   PHE D 736     176.871  10.196  83.920  1.00 19.95           C  
ATOM   1881  O   PHE D 736     177.775   9.778  83.189  1.00 32.19           O  
ATOM   1882  CB  PHE D 736     177.712  12.367  84.795  1.00 20.46           C  
ATOM   1883  CG  PHE D 736     177.752  13.859  84.641  1.00 20.87           C  
ATOM   1884  CD1 PHE D 736     178.217  14.437  83.475  1.00 20.95           C  
ATOM   1885  CD2 PHE D 736     177.355  14.687  85.680  1.00 25.40           C  
ATOM   1886  CE1 PHE D 736     178.270  15.812  83.341  1.00 23.20           C  
ATOM   1887  CE2 PHE D 736     177.402  16.062  85.552  1.00 21.80           C  
ATOM   1888  CZ  PHE D 736     177.861  16.624  84.383  1.00 21.92           C  
ATOM   1889  HN  PHE D 736     175.300  12.048  85.721  1.00  0.00           H  
ATOM   1890  N   ASN D 737     176.093   9.401  84.646  1.00 19.97           N  
ATOM   1891  CA  ASN D 737     176.418   8.006  84.891  1.00 19.90           C  
ATOM   1892  C   ASN D 737     177.801   7.919  85.526  1.00 19.90           C  
ATOM   1893  O   ASN D 737     178.579   7.005  85.257  1.00 19.81           O  
ATOM   1894  CB  ASN D 737     176.336   7.175  83.614  1.00 19.76           C  
ATOM   1895  CG  ASN D 737     176.341   5.692  83.894  1.00 19.86           C  
ATOM   1896  ND2 ASN D 737     175.772   5.299  85.030  1.00 51.17           N  
ATOM   1897  OD1 ASN D 737     176.839   4.902  83.090  1.00 20.07           O  
ATOM   1898  HN  ASN D 737     175.245   9.780  85.042  1.00  0.00           H  
ATOM   1899 1HD2 ASN D 737     175.371   5.981  85.657  1.00  0.00           H  
ATOM   1900 2HD2 ASN D 737     175.741   4.317  85.265  1.00  0.00           H  
ATOM   1901  N   ALA D 738     178.091   8.894  86.381  1.00 20.07           N  
ATOM   1902  CA  ALA D 738     179.392   9.000  87.017  1.00 20.16           C  
ATOM   1903  C   ALA D 738     179.385   8.341  88.386  1.00 20.32           C  
ATOM   1904  O   ALA D 738     178.400   8.421  89.118  1.00 22.39           O  
ATOM   1905  CB  ALA D 738     179.795  10.459  87.146  1.00 20.41           C  
ATOM   1906  HN  ALA D 738     177.384   9.583  86.595  1.00  0.00           H  
ATOM   1907  N   ASP D 739     180.485   7.675  88.721  1.00 23.86           N  
ATOM   1908  CA  ASP D 739     180.698   7.208  90.081  1.00 20.54           C  
ATOM   1909  C   ASP D 739     182.157   7.344  90.511  1.00 20.65           C  
ATOM   1910  O   ASP D 739     183.013   7.781  89.749  1.00 52.78           O  
ATOM   1911  CB  ASP D 739     180.179   5.779  90.287  1.00 20.55           C  
ATOM   1912  CG  ASP D 739     180.803   4.776  89.336  1.00 22.64           C  
ATOM   1913  OD1 ASP D 739     181.814   5.106  88.683  1.00 25.68           O  
ATOM   1914  OD2 ASP D 739     180.281   3.643  89.251  1.00 44.59           O1-
ATOM   1915  HN  ASP D 739     181.186   7.490  88.018  1.00  0.00           H  
ATOM   1916  N   PHE D 740     182.409   6.967  91.752  1.00 22.64           N  
ATOM   1917  CA  PHE D 740     183.659   7.250  92.453  1.00 21.11           C  
ATOM   1918  C   PHE D 740     184.761   6.193  92.459  1.00 21.07           C  
ATOM   1919  O   PHE D 740     185.687   6.233  93.262  1.00 21.31           O  
ATOM   1920  CB  PHE D 740     183.421   8.068  93.710  1.00 21.50           C  
ATOM   1921  CG  PHE D 740     182.612   9.296  93.416  1.00 21.59           C  
ATOM   1922  CD1 PHE D 740     183.166  10.330  92.679  1.00 21.67           C  
ATOM   1923  CD2 PHE D 740     181.274   9.370  93.769  1.00 21.62           C  
ATOM   1924  CE1 PHE D 740     182.417  11.446  92.352  1.00 21.82           C  
ATOM   1925  CE2 PHE D 740     180.523  10.486  93.451  1.00 23.29           C  
ATOM   1926  CZ  PHE D 740     181.097  11.527  92.740  1.00 21.84           C  
ATOM   1927  HN  PHE D 740     181.694   6.452  92.246  1.00  0.00           H  
ATOM   1928  N   ASP D 741     184.567   5.208  91.592  1.00 20.82           N  
ATOM   1929  CA  ASP D 741     185.417   4.035  91.433  1.00 20.80           C  
ATOM   1930  C   ASP D 741     186.673   4.304  90.587  1.00 20.69           C  
ATOM   1931  O   ASP D 741     187.361   3.367  90.179  1.00 20.65           O  
ATOM   1932  CB  ASP D 741     184.630   2.819  90.933  1.00 20.74           C  
ATOM   1933  CG  ASP D 741     184.153   2.968  89.510  1.00 20.47           C  
ATOM   1934  OD1 ASP D 741     184.278   4.072  88.937  1.00 20.31           O  
ATOM   1935  OD2 ASP D 741     183.642   1.966  88.963  1.00 25.11           O1-
ATOM   1936  HN  ASP D 741     183.759   5.277  90.989  1.00  0.00           H  
ATOM   1937  N   GLY D 742     186.961   5.580  90.313  1.00 20.72           N  
ATOM   1938  CA  GLY D 742     188.028   5.958  89.397  1.00 20.68           C  
ATOM   1939  C   GLY D 742     187.691   6.654  88.091  1.00 20.49           C  
ATOM   1940  O   GLY D 742     188.575   6.868  87.261  1.00 20.49           O  
ATOM   1941  HN  GLY D 742     186.419   6.308  90.757  1.00  0.00           H  
ATOM   1942  N   ASP D 743     186.426   7.014  87.905  1.00 20.38           N  
ATOM   1943  CA  ASP D 743     186.014   7.829  86.761  1.00 20.28           C  
ATOM   1944  C   ASP D 743     186.817   9.127  86.648  1.00 20.58           C  
ATOM   1945  O   ASP D 743     187.265   9.686  87.648  1.00 20.93           O  
ATOM   1946  CB  ASP D 743     184.541   8.210  86.881  1.00 20.23           C  
ATOM   1947  CG  ASP D 743     183.621   7.022  86.785  1.00 20.03           C  
ATOM   1948  OD1 ASP D 743     184.004   5.932  87.263  1.00 20.05           O  
ATOM   1949  OD2 ASP D 743     182.511   7.185  86.232  1.00 92.39           O1-
ATOM   1950  HN  ASP D 743     185.728   6.717  88.572  1.00  0.00           H  
ATOM   1951  N   GLN D 744     187.020   9.580  85.413  1.00 23.24           N  
ATOM   1952  CA  GLN D 744     187.635  10.880  85.155  1.00 20.93           C  
ATOM   1953  C   GLN D 744     186.673  11.794  84.412  1.00 20.97           C  
ATOM   1954  O   GLN D 744     185.752  11.330  83.740  1.00 20.62           O  
ATOM   1955  CB  GLN D 744     188.925  10.725  84.344  1.00 20.98           C  
ATOM   1956  CG  GLN D 744     190.075  10.097  85.116  1.00 21.10           C  
ATOM   1957  CD  GLN D 744     191.284   9.836  84.246  1.00 21.14           C  
ATOM   1958  NE2 GLN D 744     191.961  10.902  83.830  1.00 21.94           N  
ATOM   1959  OE1 GLN D 744     191.610   8.688  83.952  1.00 44.06           O  
ATOM   1960  HN  GLN D 744     186.740   9.007  84.630  1.00  0.00           H  
ATOM   1961 1HE2 GLN D 744     191.658  11.828  84.097  1.00  0.00           H  
ATOM   1962 2HE2 GLN D 744     192.778  10.786  83.247  1.00  0.00           H  
ATOM   1963  N   MET D 745     186.887  13.097  84.542  1.00 21.48           N  
ATOM   1964  CA  MET D 745     186.083  14.079  83.827  1.00 21.65           C  
ATOM   1965  C   MET D 745     186.934  15.196  83.239  1.00 22.22           C  
ATOM   1966  O   MET D 745     187.978  15.571  83.796  1.00 22.67           O  
ATOM   1967  CB  MET D 745     185.031  14.690  84.747  1.00 22.69           C  
ATOM   1968  CG  MET D 745     183.745  13.914  84.845  1.00 22.58           C  
ATOM   1969  SD  MET D 745     182.628  14.726  85.998  1.00 21.73           S  
ATOM   1970  CE  MET D 745     181.050  14.093  85.450  1.00 23.75           C  
ATOM   1971  HN  MET D 745     187.626  13.416  85.152  1.00  0.00           H  
ATOM   1972  N   ALA D 746     186.463  15.723  82.114  1.00 22.27           N  
ATOM   1973  CA  ALA D 746     187.089  16.854  81.452  1.00 22.91           C  
ATOM   1974  C   ALA D 746     186.432  18.171  81.875  1.00 23.56           C  
ATOM   1975  O   ALA D 746     185.228  18.225  82.116  1.00 23.39           O  
ATOM   1976  CB  ALA D 746     187.025  16.682  79.947  1.00 25.90           C  
ATOM   1977  HN  ALA D 746     185.634  15.320  81.701  1.00  0.00           H  
ATOM   1978  N   VAL D 747     187.248  19.215  81.995  1.00 24.39           N  
ATOM   1979  CA  VAL D 747     186.780  20.567  82.263  1.00 25.23           C  
ATOM   1980  C   VAL D 747     187.025  21.424  81.036  1.00 25.78           C  
ATOM   1981  O   VAL D 747     188.062  21.302  80.389  1.00 45.51           O  
ATOM   1982  CB  VAL D 747     187.571  21.219  83.406  1.00 26.02           C  
ATOM   1983  CG1 VAL D 747     186.706  22.231  84.139  1.00 28.62           C  
ATOM   1984  CG2 VAL D 747     188.099  20.169  84.359  1.00 27.95           C  
ATOM   1985  HN  VAL D 747     188.241  19.062  81.895  1.00  0.00           H  
ATOM   1986  N   HIS D 748     186.080  22.302  80.725  1.00 26.20           N  
ATOM   1987  CA  HIS D 748     186.252  23.253  79.634  1.00 26.92           C  
ATOM   1988  C   HIS D 748     185.834  24.628  80.116  1.00 28.01           C  
ATOM   1989  O   HIS D 748     184.868  24.751  80.862  1.00 27.95           O  
ATOM   1990  CB  HIS D 748     185.404  22.854  78.429  1.00 27.02           C  
ATOM   1991  CG  HIS D 748     185.733  21.501  77.884  1.00 25.39           C  
ATOM   1992  CD2 HIS D 748     185.238  20.276  78.176  1.00 24.44           C  
ATOM   1993  ND1 HIS D 748     186.685  21.306  76.909  1.00 28.03           N  
ATOM   1994  CE1 HIS D 748     186.764  20.018  76.624  1.00 29.69           C  
ATOM   1995  NE2 HIS D 748     185.895  19.372  77.380  1.00 23.96           N  
ATOM   1996  HN  HIS D 748     185.221  22.312  81.257  1.00  0.00           H  
ATOM   1997  HE2 HIS D 748     185.739  18.374  77.373  1.00  0.00           H  
ATOM   1998  N   VAL D 749     186.557  25.662  79.698  1.00 29.08           N  
ATOM   1999  CA  VAL D 749     186.232  27.022  80.116  1.00 30.31           C  
ATOM   2000  C   VAL D 749     185.600  27.793  78.972  1.00 30.85           C  
ATOM   2001  O   VAL D 749     186.278  28.102  77.997  1.00 47.70           O  
ATOM   2002  CB  VAL D 749     187.496  27.787  80.561  1.00 31.44           C  
ATOM   2003  CG1 VAL D 749     187.107  29.094  81.226  1.00 32.75           C  
ATOM   2004  CG2 VAL D 749     188.336  26.937  81.498  1.00 30.92           C  
ATOM   2005  HN  VAL D 749     187.342  25.504  79.083  1.00  0.00           H  
ATOM   2006  N   GLY D1076     177.364 -18.057  82.335  1.00 34.94           N  
ATOM   2007  CA  GLY D1076     176.404 -16.971  82.348  1.00 35.07           C  
ATOM   2008  C   GLY D1076     177.083 -15.640  82.581  1.00 31.34           C  
ATOM   2009  O   GLY D1076     176.806 -14.668  81.869  1.00 30.49           O  
ATOM   2010  HN  GLY D1076     178.017 -18.752  82.002  1.00  0.00           H  
ATOM   2011  N   ALA D1077     177.975 -15.596  83.570  1.00 34.97           N  
ATOM   2012  CA  ALA D1077     178.744 -14.377  83.833  1.00 33.01           C  
ATOM   2013  C   ALA D1077     179.461 -13.861  82.581  1.00 32.09           C  
ATOM   2014  O   ALA D1077     179.374 -12.675  82.233  1.00 32.90           O  
ATOM   2015  CB  ALA D1077     179.736 -14.611  84.953  1.00 37.18           C  
ATOM   2016  HN  ALA D1077     178.123 -16.413  84.145  1.00  0.00           H  
ATOM   2017  N   ARG D1078     180.162 -14.763  81.901  1.00 37.00           N  
ATOM   2018  CA  ARG D1078     180.902 -14.404  80.700  1.00 30.15           C  
ATOM   2019  C   ARG D1078     179.967 -13.921  79.606  1.00 31.78           C  
ATOM   2020  O   ARG D1078     180.235 -12.915  78.945  1.00 28.68           O  
ATOM   2021  CB  ARG D1078     181.708 -15.595  80.189  1.00 29.79           C  
ATOM   2022  CG  ARG D1078     182.425 -15.322  78.880  1.00 28.82           C  
ATOM   2023  CD  ARG D1078     183.523 -14.285  79.064  1.00 28.29           C  
ATOM   2024  NE  ARG D1078     184.509 -14.703  80.058  1.00 33.67           N  
ATOM   2025  CZ  ARG D1078     185.509 -15.542  79.806  1.00 35.39           C  
ATOM   2026  NH1 ARG D1078     185.659 -16.060  78.595  1.00 46.15           N1+
ATOM   2027  NH2 ARG D1078     186.356 -15.869  80.770  1.00 28.93           N  
ATOM   2028  HN  ARG D1078     180.182 -15.719  82.225  1.00  0.00           H  
ATOM   2029  HE  ARG D1078     184.426 -14.332  80.994  1.00  0.00           H  
ATOM   2030 1HH1 ARG D1078     186.419 -16.699  78.410  1.00  0.00           H  
ATOM   2031 2HH1 ARG D1078     185.014 -15.815  77.858  1.00  0.00           H  
ATOM   2032 1HH2 ARG D1078     186.244 -15.479  81.695  1.00  0.00           H  
ATOM   2033 2HH2 ARG D1078     187.114 -16.509  80.580  1.00  0.00           H  
ATOM   2034  N   LYS D1079     178.928 -14.664  79.250  1.00 33.75           N  
ATOM   2035  CA  LYS D1079     178.103 -14.292  78.096  1.00 29.48           C  
ATOM   2036  C   LYS D1079     177.477 -12.985  78.305  1.00 31.35           C  
ATOM   2037  O   LYS D1079     177.130 -12.288  77.365  1.00 40.03           O  
ATOM   2038  CB  LYS D1079     176.984 -15.275  77.839  1.00 34.60           C  
ATOM   2039  CG  LYS D1079     177.336 -16.348  76.834  1.00 46.36           C  
ATOM   2040  CD  LYS D1079     176.160 -17.144  76.303  1.00 64.04           C  
ATOM   2041  CE  LYS D1079     176.257 -18.627  76.646  1.00 69.77           C  
ATOM   2042  NZ  LYS D1079     175.758 -19.585  75.612  1.00 67.02           N1+
ATOM   2043  HN  LYS D1079     178.703 -15.494  79.779  1.00  0.00           H  
ATOM   2044  HZ1 LYS D1079     175.872 -20.531  75.946  1.00  0.00           H  
ATOM   2045  HZ2 LYS D1079     174.780 -19.407  75.432  1.00  0.00           H  
ATOM   2046  HZ3 LYS D1079     176.285 -19.464  74.759  1.00  0.00           H  
ATOM   2047  N   GLY D1080     177.316 -12.646  79.563  1.00 29.97           N  
ATOM   2048  CA  GLY D1080     176.700 -11.409  79.946  1.00 28.09           C  
ATOM   2049  C   GLY D1080     177.609 -10.294  79.599  1.00 28.53           C  
ATOM   2050  O   GLY D1080     177.202  -9.338  78.970  1.00 29.03           O  
ATOM   2051  HN  GLY D1080     177.636 -13.277  80.284  1.00  0.00           H  
ATOM   2052  N   GLY D1081     178.885 -10.447  79.893  1.00 27.12           N  
ATOM   2053  CA  GLY D1081     179.888  -9.446  79.579  1.00 26.81           C  
ATOM   2054  C   GLY D1081     180.181  -9.194  78.125  1.00 32.91           C  
ATOM   2055  O   GLY D1081     180.259  -8.041  77.704  1.00 56.32           O  
ATOM   2056  HN  GLY D1081     179.177 -11.296  80.356  1.00  0.00           H  
ATOM   2057  N   ALA D1082     180.343 -10.255  77.353  1.00 31.89           N  
ATOM   2058  CA  ALA D1082     180.561 -10.113  75.933  1.00 29.03           C  
ATOM   2059  C   ALA D1082     179.471  -9.279  75.354  1.00 33.71           C  
ATOM   2060  O   ALA D1082     179.678  -8.373  74.555  1.00 41.85           O  
ATOM   2061  CB  ALA D1082     180.558 -11.453  75.271  1.00 26.26           C  
ATOM   2062  HN  ALA D1082     180.314 -11.178  77.762  1.00  0.00           H  
ATOM   2063  N   ASP D1083     178.278  -9.593  75.770  1.00 32.64           N  
ATOM   2064  CA  ASP D1083     177.137  -8.882  75.325  1.00 31.85           C  
ATOM   2065  C   ASP D1083     177.306  -7.423  75.511  1.00 33.89           C  
ATOM   2066  O   ASP D1083     177.120  -6.645  74.593  1.00 58.58           O  
ATOM   2067  CB  ASP D1083     175.945  -9.326  76.105  1.00 38.87           C  
ATOM   2068  CG  ASP D1083     174.815  -9.690  75.227  1.00 48.37           C  
ATOM   2069  OD1 ASP D1083     175.054 -10.394  74.228  1.00 36.04           O  
ATOM   2070  OD2 ASP D1083     173.697  -9.258  75.538  1.00 65.23           O1-
ATOM   2071  HN  ASP D1083     178.164 -10.357  76.421  1.00  0.00           H  
ATOM   2072  N   THR D1084     177.641  -7.027  76.713  1.00 29.98           N  
ATOM   2073  CA  THR D1084     177.767  -5.638  77.043  1.00 35.56           C  
ATOM   2074  C   THR D1084     178.659  -4.982  76.053  1.00 35.80           C  
ATOM   2075  O   THR D1084     178.235  -4.100  75.346  1.00 47.90           O  
ATOM   2076  CB  THR D1084     178.456  -5.514  78.350  1.00 39.52           C  
ATOM   2077  CG2 THR D1084     177.504  -5.555  79.433  1.00 33.19           C  
ATOM   2078  OG1 THR D1084     179.308  -6.642  78.462  1.00 62.12           O  
ATOM   2079  HN  THR D1084     177.815  -7.719  77.427  1.00  0.00           H  
ATOM   2080  HG1 THR D1084     179.289  -7.140  77.641  1.00  0.00           H  
ATOM   2081  N   ALA D1085     179.866  -5.502  75.947  1.00 33.72           N  
ATOM   2082  CA  ALA D1085     180.858  -4.883  75.089  1.00 47.82           C  
ATOM   2083  C   ALA D1085     180.319  -4.646  73.741  1.00 69.28           C  
ATOM   2084  O   ALA D1085     180.267  -3.498  73.223  1.00 92.00           O  
ATOM   2085  CB  ALA D1085     182.046  -5.784  74.963  1.00 32.89           C  
ATOM   2086  HN  ALA D1085     180.101  -6.336  76.466  1.00  0.00           H  
ATOM   2087  N   LEU D1086     179.828  -5.739  73.195  1.00 55.80           N  
ATOM   2088  CA  LEU D1086     179.486  -5.789  71.792  1.00 43.93           C  
ATOM   2089  C   LEU D1086     178.408  -4.831  71.425  1.00 36.80           C  
ATOM   2090  O   LEU D1086     178.483  -4.095  70.416  1.00 36.91           O  
ATOM   2091  CB  LEU D1086     179.120  -7.210  71.423  1.00 35.49           C  
ATOM   2092  CG  LEU D1086     180.369  -8.075  71.312  1.00 38.24           C  
ATOM   2093  CD1 LEU D1086     181.381  -7.830  72.401  1.00 38.24           C  
ATOM   2094  CD2 LEU D1086     180.063  -9.550  71.149  1.00 37.80           C  
ATOM   2095  HN  LEU D1086     179.688  -6.559  73.768  1.00  0.00           H  
ATOM   2096  N   ARG D1087     177.413  -4.820  72.265  1.00 30.99           N  
ATOM   2097  CA  ARG D1087     176.246  -4.110  71.896  1.00 33.71           C  
ATOM   2098  C   ARG D1087     176.286  -2.674  72.387  1.00 47.12           C  
ATOM   2099  O   ARG D1087     175.501  -1.879  72.017  1.00 71.19           O  
ATOM   2100  CB  ARG D1087     175.025  -4.976  72.183  1.00 35.85           C  
ATOM   2101  CG  ARG D1087     175.217  -6.374  71.613  1.00 32.85           C  
ATOM   2102  CD  ARG D1087     174.501  -7.448  72.394  1.00 39.08           C  
ATOM   2103  NE  ARG D1087     173.270  -7.925  71.767  1.00 50.95           N  
ATOM   2104  CZ  ARG D1087     173.120  -9.113  71.197  1.00 60.42           C  
ATOM   2105  NH1 ARG D1087     174.110  -9.967  71.147  1.00 51.74           N1+
ATOM   2106  NH2 ARG D1087     171.969  -9.446  70.668  1.00 68.97           N  
ATOM   2107  HN  ARG D1087     177.472  -5.302  73.150  1.00  0.00           H  
ATOM   2108  HE  ARG D1087     172.474  -7.303  71.768  1.00  0.00           H  
ATOM   2109 1HH1 ARG D1087     175.005  -9.726  71.548  1.00  0.00           H  
ATOM   2110 2HH1 ARG D1087     173.979 -10.867  70.707  1.00  0.00           H  
ATOM   2111 1HH2 ARG D1087     171.194  -8.799  70.696  1.00  0.00           H  
ATOM   2112 2HH2 ARG D1087     171.856 -10.350  70.232  1.00  0.00           H  
ATOM   2113  N   THR D1088     177.261  -2.339  73.195  1.00 32.09           N  
ATOM   2114  CA  THR D1088     177.605  -0.969  73.450  1.00 25.17           C  
ATOM   2115  C   THR D1088     178.010  -0.411  72.164  1.00 26.81           C  
ATOM   2116  O   THR D1088     177.620   0.667  71.781  1.00 30.76           O  
ATOM   2117  CB  THR D1088     178.829  -0.988  74.256  1.00 25.73           C  
ATOM   2118  CG2 THR D1088     178.884   0.145  75.065  1.00 35.30           C  
ATOM   2119  OG1 THR D1088     178.702  -2.097  75.109  1.00 34.78           O  
ATOM   2120  HN  THR D1088     177.788  -3.068  73.654  1.00  0.00           H  
ATOM   2121  HG1 THR D1088     178.928  -2.898  74.630  1.00  0.00           H  
ATOM   2122  N   ALA D1089     178.823  -1.182  71.469  1.00 39.43           N  
ATOM   2123  CA  ALA D1089     179.113  -0.849  70.079  1.00 31.85           C  
ATOM   2124  C   ALA D1089     177.880  -0.568  69.291  1.00 36.58           C  
ATOM   2125  O   ALA D1089     177.745   0.465  68.703  1.00 54.10           O  
ATOM   2126  CB  ALA D1089     179.833  -1.975  69.420  1.00 26.00           C  
ATOM   2127  HN  ALA D1089     179.241  -1.996  71.896  1.00  0.00           H  
ATOM   2128  N   ASP D1090     176.970  -1.519  69.252  1.00 27.03           N  
ATOM   2129  CA  ASP D1090     175.750  -1.313  68.449  1.00 26.73           C  
ATOM   2130  C   ASP D1090     174.835  -0.203  68.886  1.00 32.53           C  
ATOM   2131  O   ASP D1090     174.173   0.339  68.093  1.00 31.59           O  
ATOM   2132  CB  ASP D1090     174.999  -2.596  68.249  1.00 22.73           C  
ATOM   2133  CG  ASP D1090     175.841  -3.656  67.697  1.00 26.99           C  
ATOM   2134  OD1 ASP D1090     176.831  -3.373  67.080  1.00 26.52           O  
ATOM   2135  OD2 ASP D1090     175.553  -4.808  67.887  1.00 28.04           O1-
ATOM   2136  HN  ASP D1090     177.106  -2.378  69.765  1.00  0.00           H  
ATOM   2137  N   SER D1091     174.833   0.153  70.149  1.00 22.25           N  
ATOM   2138  CA  SER D1091     174.008   1.216  70.640  1.00 21.13           C  
ATOM   2139  C   SER D1091     174.545   2.427  70.069  1.00 20.73           C  
ATOM   2140  O   SER D1091     173.843   3.216  69.511  1.00 20.73           O  
ATOM   2141  CB  SER D1091     174.099   1.319  72.139  1.00 35.41           C  
ATOM   2142  OG  SER D1091     173.713   2.594  72.629  1.00 53.59           O  
ATOM   2143  HN  SER D1091     175.433  -0.339  70.796  1.00  0.00           H  
ATOM   2144  HG  SER D1091     174.474   3.179  72.634  1.00  0.00           H  
ATOM   2145  N   GLY D1092     175.829   2.567  70.224  1.00 20.47           N  
ATOM   2146  CA  GLY D1092     176.467   3.768  69.841  1.00 20.19           C  
ATOM   2147  C   GLY D1092     176.320   3.925  68.398  1.00 22.10           C  
ATOM   2148  O   GLY D1092     176.218   5.029  67.986  1.00 20.31           O  
ATOM   2149  HN  GLY D1092     176.372   1.813  70.620  1.00  0.00           H  
ATOM   2150  N   TYR D1093     176.316   2.839  67.629  1.00 24.14           N  
ATOM   2151  CA  TYR D1093     176.159   3.002  66.192  1.00 21.05           C  
ATOM   2152  C   TYR D1093     174.823   3.524  65.886  1.00 32.43           C  
ATOM   2153  O   TYR D1093     174.684   4.263  65.021  1.00 44.77           O  
ATOM   2154  CB  TYR D1093     176.319   1.715  65.429  1.00 29.58           C  
ATOM   2155  CG  TYR D1093     176.434   1.865  63.922  1.00 25.26           C  
ATOM   2156  CD1 TYR D1093     176.410   0.810  63.105  1.00 22.03           C  
ATOM   2157  CD2 TYR D1093     176.592   3.060  63.373  1.00 25.40           C  
ATOM   2158  CE1 TYR D1093     176.535   0.969  61.789  1.00 26.65           C  
ATOM   2159  CE2 TYR D1093     176.709   3.218  62.062  1.00 29.16           C  
ATOM   2160  CZ  TYR D1093     176.685   2.180  61.283  1.00 31.98           C  
ATOM   2161  OH  TYR D1093     176.809   2.474  59.978  1.00 25.12           O  
ATOM   2162  HN  TYR D1093     176.420   1.920  68.035  1.00  0.00           H  
ATOM   2163  HH  TYR D1093     176.783   1.664  59.463  1.00  0.00           H  
ATOM   2164  N   LEU D1094     173.851   3.112  66.651  1.00 22.12           N  
ATOM   2165  CA  LEU D1094     172.449   3.487  66.546  1.00 21.36           C  
ATOM   2166  C   LEU D1094     172.269   4.971  66.845  1.00 21.07           C  
ATOM   2167  O   LEU D1094     171.597   5.691  66.097  1.00 21.23           O  
ATOM   2168  CB  LEU D1094     171.588   2.653  67.496  1.00 26.54           C  
ATOM   2169  CG  LEU D1094     170.107   3.045  67.470  1.00 22.91           C  
ATOM   2170  CD1 LEU D1094     169.534   2.872  66.067  1.00 22.27           C  
ATOM   2171  CD2 LEU D1094     169.302   2.262  68.494  1.00 22.16           C  
ATOM   2172  HN  LEU D1094     174.095   2.468  67.390  1.00  0.00           H  
ATOM   2173  N   THR D1095     172.881   5.424  67.933  1.00 20.72           N  
ATOM   2174  CA  THR D1095     172.779   6.824  68.314  1.00 20.55           C  
ATOM   2175  C   THR D1095     173.306   7.731  67.211  1.00 20.64           C  
ATOM   2176  O   THR D1095     172.688   8.737  66.884  1.00 20.81           O  
ATOM   2177  CB  THR D1095     173.550   7.133  69.599  1.00 20.25           C  
ATOM   2178  CG2 THR D1095     173.294   8.570  70.024  1.00 20.23           C  
ATOM   2179  OG1 THR D1095     173.124   6.248  70.640  1.00 20.24           O  
ATOM   2180  HN  THR D1095     173.423   4.790  68.502  1.00  0.00           H  
ATOM   2181  HG1 THR D1095     173.402   5.353  70.433  1.00  0.00           H  
ATOM   2182  N   ARG D1096     174.444   7.377  66.630  1.00 31.87           N  
ATOM   2183  CA  ARG D1096     175.011   8.226  65.590  1.00 25.54           C  
ATOM   2184  C   ARG D1096     174.109   8.286  64.359  1.00 21.15           C  
ATOM   2185  O   ARG D1096     173.971   9.342  63.725  1.00 21.40           O  
ATOM   2186  CB  ARG D1096     176.419   7.780  65.214  1.00 23.09           C  
ATOM   2187  CG  ARG D1096     177.144   8.782  64.352  1.00 20.94           C  
ATOM   2188  CD  ARG D1096     178.592   8.393  64.165  1.00 28.07           C  
ATOM   2189  NE  ARG D1096     179.167   9.071  63.012  1.00 32.11           N  
ATOM   2190  CZ  ARG D1096     179.224   8.537  61.798  1.00 49.59           C  
ATOM   2191  NH1 ARG D1096     178.753   7.313  61.586  1.00 21.45           N1+
ATOM   2192  NH2 ARG D1096     179.761   9.222  60.801  1.00 86.22           N  
ATOM   2193  HN  ARG D1096     174.914   6.526  66.906  1.00  0.00           H  
ATOM   2194  HE  ARG D1096     179.543   9.999  63.143  1.00  0.00           H  
ATOM   2195 1HH1 ARG D1096     178.801   6.906  60.663  1.00  0.00           H  
ATOM   2196 2HH1 ARG D1096     178.347   6.789  62.348  1.00  0.00           H  
ATOM   2197 1HH2 ARG D1096     180.123  10.151  60.964  1.00  0.00           H  
ATOM   2198 2HH2 ARG D1096     179.809   8.816  59.878  1.00  0.00           H  
ATOM   2199  N   LYS D1097     173.481   7.159  64.030  1.00 21.28           N  
ATOM   2200  CA  LYS D1097     172.537   7.148  62.915  1.00 21.68           C  
ATOM   2201  C   LYS D1097     171.316   8.035  63.203  1.00 21.80           C  
ATOM   2202  O   LYS D1097     170.875   8.812  62.339  1.00 22.13           O  
ATOM   2203  CB  LYS D1097     172.142   5.714  62.561  1.00 21.91           C  
ATOM   2204  CG  LYS D1097     173.320   4.901  62.035  1.00 22.97           C  
ATOM   2205  CD  LYS D1097     172.912   3.562  61.445  1.00 22.38           C  
ATOM   2206  CE  LYS D1097     172.699   2.511  62.522  1.00 27.69           C  
ATOM   2207  NZ  LYS D1097     172.598   1.139  61.940  1.00 24.60           N1+
ATOM   2208  HN  LYS D1097     173.657   6.312  64.551  1.00  0.00           H  
ATOM   2209  HZ1 LYS D1097     172.457   0.468  62.681  1.00  0.00           H  
ATOM   2210  HZ2 LYS D1097     171.818   1.102  61.300  1.00  0.00           H  
ATOM   2211  HZ3 LYS D1097     173.451   0.920  61.445  1.00  0.00           H  
ATOM   2212  N   ALA D1226     167.237  11.938  69.476  1.00 23.93           N  
ATOM   2213  CA  ALA D1226     168.263  10.962  69.240  1.00 25.65           C  
ATOM   2214  C   ALA D1226     168.885  10.550  70.510  1.00 24.26           C  
ATOM   2215  O   ALA D1226     168.979   9.400  70.820  1.00 24.61           O  
ATOM   2216  CB  ALA D1226     169.305  11.574  68.379  1.00 24.00           C  
ATOM   2217  HN  ALA D1226     166.596  12.549  69.962  1.00  0.00           H  
ATOM   2218  N   GLN D1227     169.327  11.525  71.261  1.00 24.13           N  
ATOM   2219  CA  GLN D1227     169.952  11.284  72.525  1.00 24.40           C  
ATOM   2220  C   GLN D1227     169.093  10.488  73.456  1.00 26.26           C  
ATOM   2221  O   GLN D1227     169.564   9.615  74.130  1.00 24.89           O  
ATOM   2222  CB  GLN D1227     170.314  12.603  73.149  1.00 24.23           C  
ATOM   2223  CG  GLN D1227     171.048  13.479  72.190  1.00 24.14           C  
ATOM   2224  CD  GLN D1227     171.974  14.424  72.857  1.00 25.52           C  
ATOM   2225  NE2 GLN D1227     173.248  14.171  72.757  1.00 45.42           N  
ATOM   2226  OE1 GLN D1227     171.547  15.377  73.448  1.00 26.45           O  
ATOM   2227  HN  GLN D1227     169.224  12.477  70.939  1.00  0.00           H  
ATOM   2228 1HE2 GLN D1227     173.921  14.787  73.190  1.00  0.00           H  
ATOM   2229 2HE2 GLN D1227     173.563  13.359  72.246  1.00  0.00           H  
ATOM   2230  N   SER D1228     167.816  10.780  73.472  1.00 24.15           N  
ATOM   2231  CA  SER D1228     166.928  10.137  74.383  1.00 24.20           C  
ATOM   2232  C   SER D1228     166.893   8.671  74.064  1.00 26.32           C  
ATOM   2233  O   SER D1228     167.282   7.826  74.905  1.00 30.24           O  
ATOM   2234  CB  SER D1228     165.617  10.847  74.341  1.00 23.82           C  
ATOM   2235  OG  SER D1228     165.863  12.221  74.552  1.00 25.15           O  
ATOM   2236  HN  SER D1228     167.455  11.471  72.829  1.00  0.00           H  
ATOM   2237  HG  SER D1228     165.033  12.702  74.530  1.00  0.00           H  
ATOM   2238  N   ILE D1229     166.593   8.351  72.819  1.00 24.56           N  
ATOM   2239  CA  ILE D1229     166.572   6.939  72.469  1.00 25.01           C  
ATOM   2240  C   ILE D1229     167.913   6.304  72.760  1.00 25.53           C  
ATOM   2241  O   ILE D1229     168.054   5.283  73.449  1.00 68.06           O  
ATOM   2242  CB  ILE D1229     166.179   6.747  71.036  1.00 24.98           C  
ATOM   2243  CG1 ILE D1229     164.824   7.359  70.810  1.00 26.35           C  
ATOM   2244  CG2 ILE D1229     166.038   5.290  70.781  1.00 35.73           C  
ATOM   2245  CD1 ILE D1229     164.869   8.629  70.041  1.00 27.10           C  
ATOM   2246  HN  ILE D1229     166.385   9.062  72.133  1.00  0.00           H  
ATOM   2247  N   GLY D1230     168.937   6.955  72.270  1.00 25.49           N  
ATOM   2248  CA  GLY D1230     170.226   6.347  72.229  1.00 26.51           C  
ATOM   2249  C   GLY D1230     170.653   6.013  73.606  1.00 27.86           C  
ATOM   2250  O   GLY D1230     171.187   4.966  73.860  1.00 31.93           O  
ATOM   2251  HN  GLY D1230     168.813   7.894  71.919  1.00  0.00           H  
ATOM   2252  N   GLU D1231     170.402   6.934  74.508  1.00 26.08           N  
ATOM   2253  CA  GLU D1231     170.929   6.825  75.819  1.00 26.45           C  
ATOM   2254  C   GLU D1231     170.387   5.619  76.417  1.00 29.95           C  
ATOM   2255  O   GLU D1231     171.174   4.791  76.821  1.00 33.17           O  
ATOM   2256  CB  GLU D1231     170.527   7.974  76.679  1.00 25.99           C  
ATOM   2257  CG  GLU D1231     171.198   7.914  78.025  1.00 28.02           C  
ATOM   2258  CD  GLU D1231     170.285   7.478  79.129  1.00 44.24           C  
ATOM   2259  OE1 GLU D1231     169.104   7.814  79.106  1.00 59.55           O  
ATOM   2260  OE2 GLU D1231     170.752   6.798  80.035  1.00 49.48           O1-
ATOM   2261  HN  GLU D1231     169.827   7.728  74.265  1.00  0.00           H  
ATOM   2262  N   PRO D1232     168.980   5.577  76.601  1.00 26.65           N  
ATOM   2263  CA  PRO D1232     168.535   4.251  77.042  1.00 26.94           C  
ATOM   2264  C   PRO D1232     169.175   3.038  76.461  1.00 29.87           C  
ATOM   2265  O   PRO D1232     169.669   2.265  77.222  1.00 38.16           O  
ATOM   2266  CB  PRO D1232     167.096   4.246  76.646  1.00 26.46           C  
ATOM   2267  CG  PRO D1232     166.658   5.654  76.799  1.00 25.76           C  
ATOM   2268  CD  PRO D1232     167.846   6.456  77.138  1.00 29.01           C  
ATOM   2269  N   GLY D1233     169.238   2.912  75.154  1.00 40.50           N  
ATOM   2270  CA  GLY D1233     169.913   1.752  74.583  1.00 35.29           C  
ATOM   2271  C   GLY D1233     171.319   1.429  75.053  1.00 32.53           C  
ATOM   2272  O   GLY D1233     171.614   0.336  75.460  1.00 39.76           O  
ATOM   2273  HN  GLY D1233     168.824   3.610  74.553  1.00  0.00           H  
ATOM   2274  N   THR D1234     172.210   2.393  74.960  1.00 33.57           N  
ATOM   2275  CA  THR D1234     173.625   2.139  75.232  1.00 39.95           C  
ATOM   2276  C   THR D1234     173.919   1.667  76.660  1.00 41.80           C  
ATOM   2277  O   THR D1234     174.517   0.648  76.880  1.00 36.95           O  
ATOM   2278  CB  THR D1234     174.456   3.370  74.867  1.00 37.57           C  
ATOM   2279  CG2 THR D1234     175.882   3.028  74.743  1.00 33.46           C  
ATOM   2280  OG1 THR D1234     174.019   3.839  73.605  1.00 34.88           O  
ATOM   2281  HN  THR D1234     171.913   3.322  74.697  1.00  0.00           H  
ATOM   2282  HG1 THR D1234     173.060   3.809  73.567  1.00  0.00           H  
ATOM   2283  N   GLN D1235     173.464   2.434  77.617  1.00 37.84           N  
ATOM   2284  CA  GLN D1235     173.503   2.088  79.016  1.00 40.74           C  
ATOM   2285  C   GLN D1235     172.992   0.739  79.331  1.00 43.09           C  
ATOM   2286  O   GLN D1235     173.553  -0.013  80.113  1.00 40.85           O  
ATOM   2287  CB  GLN D1235     172.549   2.961  79.763  1.00 36.26           C  
ATOM   2288  CG  GLN D1235     172.886   2.942  81.195  1.00 37.03           C  
ATOM   2289  CD  GLN D1235     174.125   3.694  81.356  1.00 30.49           C  
ATOM   2290  NE2 GLN D1235     175.186   3.021  81.781  1.00 31.58           N  
ATOM   2291  OE1 GLN D1235     174.151   4.878  81.033  1.00 29.76           O  
ATOM   2292  HN  GLN D1235     173.060   3.323  77.360  1.00  0.00           H  
ATOM   2293 1HE2 GLN D1235     175.105   2.039  82.005  1.00  0.00           H  
ATOM   2294 2HE2 GLN D1235     176.075   3.490  81.881  1.00  0.00           H  
ATOM   2295  N   LEU D1236     171.847   0.451  78.755  1.00 43.94           N  
ATOM   2296  CA  LEU D1236     171.086  -0.691  79.159  1.00 45.87           C  
ATOM   2297  C   LEU D1236     171.919  -1.843  78.811  1.00 48.69           C  
ATOM   2298  O   LEU D1236     172.157  -2.674  79.641  1.00 49.63           O  
ATOM   2299  CB  LEU D1236     169.740  -0.702  78.471  1.00 41.73           C  
ATOM   2300  CG  LEU D1236     168.567  -0.314  79.353  1.00 36.71           C  
ATOM   2301  CD1 LEU D1236     168.064  -1.597  79.961  1.00 42.08           C  
ATOM   2302  CD2 LEU D1236     168.929   0.662  80.443  1.00 35.25           C  
ATOM   2303  HN  LEU D1236     171.499   1.045  78.016  1.00  0.00           H  
ATOM   2304  N   THR D1237     172.460  -1.790  77.601  1.00 43.85           N  
ATOM   2305  CA  THR D1237     173.254  -2.845  76.987  1.00 46.94           C  
ATOM   2306  C   THR D1237     174.526  -3.056  77.753  1.00 53.05           C  
ATOM   2307  O   THR D1237     174.899  -4.195  78.000  1.00 56.43           O  
ATOM   2308  CB  THR D1237     173.594  -2.467  75.545  1.00 47.73           C  
ATOM   2309  CG2 THR D1237     173.597  -3.651  74.668  1.00 47.44           C  
ATOM   2310  OG1 THR D1237     172.621  -1.537  75.075  1.00 45.26           O  
ATOM   2311  HN  THR D1237     172.309  -0.950  77.062  1.00  0.00           H  
ATOM   2312  HG1 THR D1237     172.772  -0.681  75.483  1.00  0.00           H  
ATOM   2313  N   MET D1238     175.166  -1.963  78.132  1.00 48.64           N  
ATOM   2314  CA  MET D1238     176.463  -2.002  78.751  1.00 51.19           C  
ATOM   2315  C   MET D1238     176.422  -1.886  80.237  1.00 53.33           C  
ATOM   2316  O   MET D1238     177.440  -1.685  80.852  1.00 54.51           O  
ATOM   2317  CB  MET D1238     177.355  -0.920  78.157  1.00 52.48           C  
ATOM   2318  CG  MET D1238     177.522   0.383  78.908  1.00 47.43           C  
ATOM   2319  SD  MET D1238     178.452   1.452  77.836  1.00 45.38           S  
ATOM   2320  CE  MET D1238     177.708   3.008  78.181  1.00 39.53           C  
ATOM   2321  HN  MET D1238     174.727  -1.066  77.981  1.00  0.00           H  
ATOM   2322  N   ARG D1239     175.263  -2.060  80.828  1.00 62.51           N  
ATOM   2323  CA  ARG D1239     175.199  -2.079  82.269  1.00 64.69           C  
ATOM   2324  C   ARG D1239     175.169  -3.480  82.809  1.00 65.50           C  
ATOM   2325  O   ARG D1239     174.162  -4.139  82.727  1.00 65.61           O  
ATOM   2326  CB  ARG D1239     173.988  -1.324  82.757  1.00 64.84           C  
ATOM   2327  CG  ARG D1239     174.330  -0.255  83.765  1.00 65.41           C  
ATOM   2328  CD  ARG D1239     173.454   0.952  83.554  1.00 62.30           C  
ATOM   2329  NE  ARG D1239     172.223   0.871  84.306  1.00 59.59           N  
ATOM   2330  CZ  ARG D1239     171.577   1.933  84.744  1.00 64.01           C  
ATOM   2331  NH1 ARG D1239     172.064   3.133  84.506  1.00 66.16           N1+
ATOM   2332  NH2 ARG D1239     170.457   1.798  85.427  1.00 72.80           N  
ATOM   2333  HN  ARG D1239     174.424  -2.179  80.279  1.00  0.00           H  
ATOM   2334  HE  ARG D1239     171.840  -0.042  84.505  1.00  0.00           H  
ATOM   2335 1HH1 ARG D1239     172.924   3.235  83.987  1.00  0.00           H  
ATOM   2336 2HH1 ARG D1239     171.577   3.951  84.843  1.00  0.00           H  
ATOM   2337 1HH2 ARG D1239     170.087   0.877  85.613  1.00  0.00           H  
ATOM   2338 2HH2 ARG D1239     169.969   2.616  85.764  1.00  0.00           H  
ATOM   2339  N   THR D1240     176.296  -3.882  83.386  1.00 68.43           N  
ATOM   2340  CA  THR D1240     176.613  -5.192  83.973  1.00 61.42           C  
ATOM   2341  C   THR D1240     175.644  -6.386  83.946  1.00 61.30           C  
ATOM   2342  O   THR D1240     175.840  -7.325  83.182  1.00 66.66           O  
ATOM   2343  CB  THR D1240     177.190  -5.021  85.371  1.00 54.21           C  
ATOM   2344  CG2 THR D1240     178.584  -4.570  85.262  1.00 57.96           C  
ATOM   2345  OG1 THR D1240     176.454  -4.016  86.053  1.00 58.24           O  
ATOM   2346  HN  THR D1240     177.035  -3.195  83.427  1.00  0.00           H  
ATOM   2347  HG1 THR D1240     175.538  -4.290  86.136  1.00  0.00           H  
ATOM   2348  N   PHE D1241     174.659  -6.440  84.829  1.00 55.42           N  
ATOM   2349  CA  PHE D1241     173.710  -7.565  84.831  1.00 54.66           C  
ATOM   2350  C   PHE D1241     174.226  -8.875  85.448  1.00 60.22           C  
ATOM   2351  O   PHE D1241     175.395  -9.136  85.367  1.00 60.61           O  
ATOM   2352  CB  PHE D1241     173.240  -7.834  83.405  1.00 57.75           C  
ATOM   2353  CG  PHE D1241     172.291  -6.803  82.865  1.00 51.66           C  
ATOM   2354  CD1 PHE D1241     172.074  -5.621  83.530  1.00 46.37           C  
ATOM   2355  CD2 PHE D1241     171.628  -7.021  81.682  1.00 45.75           C  
ATOM   2356  CE1 PHE D1241     171.211  -4.676  83.030  1.00 44.42           C  
ATOM   2357  CE2 PHE D1241     170.763  -6.083  81.176  1.00 47.72           C  
ATOM   2358  CZ  PHE D1241     170.553  -4.908  81.853  1.00 42.93           C  
ATOM   2359  HN  PHE D1241     174.558  -5.700  85.509  1.00  0.00           H  
ATOM   2360  N   HIS D1242     173.342  -9.687  86.048  1.00 57.72           N  
ATOM   2361  CA  HIS D1242     173.704 -10.956  86.721  1.00 64.11           C  
ATOM   2362  C   HIS D1242     172.801 -12.114  86.392  1.00 70.47           C  
ATOM   2363  O   HIS D1242     171.666 -11.924  86.017  1.00 66.49           O  
ATOM   2364  CB  HIS D1242     173.632 -10.855  88.237  1.00 35.41           C  
ATOM   2365  CG  HIS D1242     174.534  -9.827  88.826  1.00 51.45           C  
ATOM   2366  CD2 HIS D1242     174.341  -8.953  89.837  1.00 50.42           C  
ATOM   2367  ND1 HIS D1242     175.814  -9.616  88.378  1.00 55.53           N  
ATOM   2368  CE1 HIS D1242     176.368  -8.648  89.080  1.00 43.89           C  
ATOM   2369  NE2 HIS D1242     175.496  -8.232  89.974  1.00 32.60           N  
ATOM   2370  HN  HIS D1242     172.369  -9.416  86.040  1.00  0.00           H  
ATOM   2371  HE2 HIS D1242     175.654  -7.499  90.651  1.00  0.00           H  
ATOM   2372  N   THR D1243     173.304 -13.321  86.636  1.00 73.86           N  
ATOM   2373  CA  THR D1243     172.691 -14.558  86.185  1.00 78.40           C  
ATOM   2374  C   THR D1243     172.023 -15.396  87.229  1.00 84.07           C  
ATOM   2375  O   THR D1243     172.392 -15.363  88.365  1.00 86.52           O  
ATOM   2376  CB  THR D1243     173.743 -15.444  85.577  1.00 66.28           C  
ATOM   2377  CG2 THR D1243     173.240 -16.037  84.295  1.00 53.04           C  
ATOM   2378  OG1 THR D1243     174.893 -14.652  85.321  1.00 82.07           O  
ATOM   2379  HN  THR D1243     174.162 -13.381  87.166  1.00  0.00           H  
ATOM   2380  HG1 THR D1243     175.294 -14.392  86.154  1.00  0.00           H  
TER   
HETATM 2381 MG    MG D2003     182.989   4.074  87.275  1.00 38.92          Mg  
HETATM 2382 MG    MG D2004     176.906   2.885  89.011  1.00 54.93          Mg  
ATOM   2383  C5'  DG G  12     181.403   2.650  57.055  1.00 70.91           C  
ATOM   2384  O5'  DG G  12     180.935   3.277  55.879  1.00 62.51           O  
ATOM   2385  C4'  DG G  12     180.276   1.893  57.722  1.00 60.24           C  
ATOM   2386  O4'  DG G  12     179.885   0.718  56.971  1.00 60.88           O  
ATOM   2387  C3'  DG G  12     180.696   1.372  59.082  1.00 63.84           C  
ATOM   2388  O3'  DG G  12     180.447   2.398  60.024  1.00 59.18           O  
ATOM   2389  C2'  DG G  12     179.785   0.167  59.277  1.00 70.40           C  
ATOM   2390  C1'  DG G  12     179.653  -0.367  57.853  1.00 60.71           C  
ATOM   2391  N1   DG G  12     180.449  -5.382  58.165  1.00 86.10           N  
ATOM   2392  C2   DG G  12     179.393  -4.640  58.637  1.00 82.93           C  
ATOM   2393  N2   DG G  12     178.426  -5.320  59.272  1.00 84.80           N  
ATOM   2394  N3   DG G  12     179.293  -3.323  58.497  1.00 75.92           N  
ATOM   2395  C4   DG G  12     180.355  -2.802  57.833  1.00 75.16           C  
ATOM   2396  C5   DG G  12     181.453  -3.460  57.326  1.00 80.95           C  
ATOM   2397  C6   DG G  12     181.547  -4.863  57.483  1.00 84.94           C  
ATOM   2398  O6   DG G  12     182.448  -5.621  57.097  1.00 85.97           O  
ATOM   2399  N7   DG G  12     182.322  -2.566  56.712  1.00 81.89           N  
ATOM   2400  C8   DG G  12     181.745  -1.405  56.857  1.00 75.98           C  
ATOM   2401  N9   DG G  12     180.551  -1.472  57.531  1.00 67.60           N  
ATOM   2402 'HO5  DG G  12     181.441   3.159  55.072  1.00  0.00           H  
ATOM   2403  H1   DG G  12     180.427  -6.379  58.325  1.00  0.00           H  
ATOM   2404  H21  DG G  12     178.500  -6.321  59.380  1.00  0.00           H  
ATOM   2405  H22  DG G  12     177.624  -4.830  59.642  1.00  0.00           H  
ATOM   2406  P    DA G  13     181.579   2.831  61.075  1.00 58.85           P  
ATOM   2407  C5'  DA G  13     180.001   1.617  62.685  1.00 58.64           C  
ATOM   2408  O5'  DA G  13     181.339   1.821  62.283  1.00 64.90           O  
ATOM   2409  C4'  DA G  13     179.846   0.301  63.417  1.00 59.09           C  
ATOM   2410  O4'  DA G  13     179.784  -0.787  62.463  1.00 56.47           O  
ATOM   2411  C3'  DA G  13     180.993  -0.066  64.334  1.00 56.34           C  
ATOM   2412  O3'  DA G  13     180.721   0.568  65.551  1.00 52.38           O  
ATOM   2413  C2'  DA G  13     180.868  -1.581  64.431  1.00 63.02           C  
ATOM   2414  C1'  DA G  13     180.380  -1.939  63.029  1.00 62.02           C  
ATOM   2415  N1   DA G  13     182.675  -5.925  60.747  1.00 73.72           N  
ATOM   2416  C2   DA G  13     181.626  -5.852  61.574  1.00 73.85           C  
ATOM   2417  N3   DA G  13     181.078  -4.775  62.134  1.00 62.50           N  
ATOM   2418  C4   DA G  13     181.730  -3.663  61.762  1.00 63.19           C  
ATOM   2419  C5   DA G  13     182.822  -3.577  60.921  1.00 69.58           C  
ATOM   2420  C6   DA G  13     183.310  -4.788  60.392  1.00 69.31           C  
ATOM   2421  N6   DA G  13     184.358  -4.861  59.565  1.00 76.40           N  
ATOM   2422  N7   DA G  13     183.223  -2.260  60.769  1.00 70.03           N  
ATOM   2423  C8   DA G  13     182.378  -1.587  61.515  1.00 65.78           C  
ATOM   2424  N9   DA G  13     181.448  -2.373  62.136  1.00 61.23           N  
ATOM   2425  OP1  DA G  13     181.271   4.212  61.512  1.00 52.35           O  
ATOM   2426  OP2  DA G  13     182.903   2.515  60.497  1.00 64.77           O1-
ATOM   2427  H61  DA G  13     184.844  -4.019  59.290  1.00  0.00           H  
ATOM   2428  H62  DA G  13     184.664  -5.758  59.216  1.00  0.00           H  
ATOM   2429  P    DG G  14     181.920   1.200  66.402  1.00 64.57           P  
ATOM   2430  C5'  DG G  14     180.322   2.967  67.314  1.00 54.58           C  
ATOM   2431  O5'  DG G  14     181.181   1.885  67.642  1.00 57.69           O  
ATOM   2432  C4'  DG G  14     180.175   3.951  68.455  1.00 50.81           C  
ATOM   2433  O4'  DG G  14     179.627   3.269  69.616  1.00 54.18           O  
ATOM   2434  C3'  DG G  14     181.477   4.582  68.936  1.00 51.26           C  
ATOM   2435  O3'  DG G  14     181.790   5.751  68.201  1.00 51.17           O  
ATOM   2436  C2'  DG G  14     181.129   4.965  70.364  1.00 63.68           C  
ATOM   2437  C1'  DG G  14     180.241   3.805  70.772  1.00 54.22           C  
ATOM   2438  N1   DG G  14     181.808   2.204  75.290  1.00 56.11           N  
ATOM   2439  C2   DG G  14     181.099   3.332  74.955  1.00 55.88           C  
ATOM   2440  N2   DG G  14     180.762   4.148  75.963  1.00 65.15           N  
ATOM   2441  N3   DG G  14     180.741   3.644  73.719  1.00 50.63           N  
ATOM   2442  C4   DG G  14     181.164   2.712  72.834  1.00 54.46           C  
ATOM   2443  C5   DG G  14     181.876   1.558  73.060  1.00 55.61           C  
ATOM   2444  C6   DG G  14     182.248   1.238  74.385  1.00 57.24           C  
ATOM   2445  O6   DG G  14     182.884   0.253  74.787  1.00 56.67           O  
ATOM   2446  N7   DG G  14     182.108   0.880  71.869  1.00 54.58           N  
ATOM   2447  C8   DG G  14     181.556   1.635  70.961  1.00 57.48           C  
ATOM   2448  N9   DG G  14     180.925   2.738  71.485  1.00 56.67           N  
ATOM   2449  OP1  DG G  14     182.536   2.255  65.563  1.00 52.84           O  
ATOM   2450  OP2  DG G  14     182.733   0.078  66.925  1.00 63.72           O1-
ATOM   2451  H1   DG G  14     182.027   2.063  76.266  1.00  0.00           H  
ATOM   2452  H21  DG G  14     180.240   4.992  75.776  1.00  0.00           H  
ATOM   2453  H22  DG G  14     181.030   3.919  76.909  1.00  0.00           H  
ATOM   2454  P    DT G  15     183.281   6.349  68.255  1.00 51.78           P  
ATOM   2455  C5'  DT G  15     182.540   8.139  70.036  1.00 55.85           C  
ATOM   2456  O5'  DT G  15     183.380   7.030  69.698  1.00 51.48           O  
ATOM   2457  C4'  DT G  15     182.823   8.554  71.464  1.00 51.40           C  
ATOM   2458  O4'  DT G  15     182.478   7.467  72.355  1.00 50.60           O  
ATOM   2459  C3'  DT G  15     184.278   8.826  71.788  1.00 56.32           C  
ATOM   2460  O3'  DT G  15     184.651  10.134  71.395  1.00 53.22           O  
ATOM   2461  C2'  DT G  15     184.299   8.665  73.304  1.00 56.84           C  
ATOM   2462  C1'  DT G  15     183.162   7.684  73.569  1.00 50.77           C  
ATOM   2463  N1   DT G  15     183.688   6.355  73.977  1.00 51.38           N  
ATOM   2464  C2   DT G  15     183.677   5.982  75.299  1.00 53.73           C  
ATOM   2465  O2   DT G  15     183.287   6.715  76.190  1.00 57.67           O  
ATOM   2466  N3   DT G  15     184.186   4.729  75.540  1.00 56.78           N  
ATOM   2467  C4   DT G  15     184.663   3.825  74.606  1.00 58.95           C  
ATOM   2468  O4   DT G  15     185.093   2.716  74.912  1.00 57.76           O  
ATOM   2469  C5   DT G  15     184.623   4.273  73.238  1.00 58.24           C  
ATOM   2470  C6   DT G  15     184.139   5.497  72.994  1.00 56.55           C  
ATOM   2471  C7   DT G  15     185.116   3.380  72.138  1.00 59.98           C  
ATOM   2472  OP1  DT G  15     183.392   7.399  67.217  1.00 60.56           O  
ATOM   2473  OP2  DT G  15     184.213   5.199  68.282  1.00 52.58           O1-
ATOM   2474  H3   DT G  15     184.216   4.435  76.506  1.00  0.00           H  
ATOM   2475  P    DG G  16     186.150  10.414  70.891  1.00 58.22           P  
ATOM   2476  C5'  DG G  16     186.632  11.775  73.096  1.00 62.86           C  
ATOM   2477  O5'  DG G  16     186.971  10.683  72.241  1.00 67.87           O  
ATOM   2478  C4'  DG G  16     187.051  11.500  74.531  1.00 59.01           C  
ATOM   2479  O4'  DG G  16     186.420  10.275  74.976  1.00 53.45           O  
ATOM   2480  C3'  DG G  16     188.533  11.233  74.766  1.00 66.16           C  
ATOM   2481  O3'  DG G  16     189.269  12.442  74.910  1.00 59.67           O  
ATOM   2482  C2'  DG G  16     188.510  10.468  76.084  1.00 63.79           C  
ATOM   2483  C1'  DG G  16     187.187   9.711  76.024  1.00 55.09           C  
ATOM   2484  N1   DG G  16     188.464   5.318  78.208  1.00 66.18           N  
ATOM   2485  C2   DG G  16     188.383   6.577  78.757  1.00 58.90           C  
ATOM   2486  N2   DG G  16     188.682   6.680  80.060  1.00 55.95           N  
ATOM   2487  N3   DG G  16     188.034   7.661  78.075  1.00 54.85           N  
ATOM   2488  C4   DG G  16     187.766   7.374  76.777  1.00 56.04           C  
ATOM   2489  C5   DG G  16     187.818   6.157  76.137  1.00 57.53           C  
ATOM   2490  C6   DG G  16     188.193   5.011  76.874  1.00 62.12           C  
ATOM   2491  O6   DG G  16     188.295   3.845  76.468  1.00 63.17           O  
ATOM   2492  N7   DG G  16     187.472   6.287  74.797  1.00 57.70           N  
ATOM   2493  C8   DG G  16     187.221   7.559  74.654  1.00 56.11           C  
ATOM   2494  N9   DG G  16     187.376   8.278  75.816  1.00 52.59           N  
ATOM   2495  OP1  DG G  16     186.121  11.639  70.057  1.00 66.48           O  
ATOM   2496  OP2  DG G  16     186.657   9.144  70.324  1.00 55.01           O1-
ATOM   2497  H1   DG G  16     188.740   4.560  78.816  1.00  0.00           H  
ATOM   2498  H21  DG G  16     188.641   7.579  80.518  1.00  0.00           H  
ATOM   2499  H22  DG G  16     188.949   5.858  80.583  1.00  0.00           H  
ATOM   2500  P    DC G  17     190.875  12.407  74.961  1.00 61.07           P  
ATOM   2501  C5'  DC G  17     192.520  11.479  76.735  1.00 67.32           C  
ATOM   2502  O5'  DC G  17     191.205  11.897  76.441  1.00 57.02           O  
ATOM   2503  C4'  DC G  17     192.570  10.490  77.881  1.00 54.56           C  
ATOM   2504  O4'  DC G  17     191.527   9.490  77.790  1.00 54.28           O  
ATOM   2505  C3'  DC G  17     193.858   9.715  77.902  1.00 55.46           C  
ATOM   2506  O3'  DC G  17     194.799  10.568  78.490  1.00 55.68           O  
ATOM   2507  C2'  DC G  17     193.475   8.486  78.714  1.00 55.51           C  
ATOM   2508  C1'  DC G  17     192.007   8.268  78.326  1.00 54.82           C  
ATOM   2509  N1   DC G  17     191.777   7.185  77.314  1.00 55.09           N  
ATOM   2510  C2   DC G  17     192.040   5.847  77.640  1.00 55.57           C  
ATOM   2511  O2   DC G  17     192.466   5.566  78.768  1.00 55.76           O  
ATOM   2512  N3   DC G  17     191.822   4.888  76.704  1.00 58.44           N  
ATOM   2513  C4   DC G  17     191.360   5.221  75.497  1.00 63.51           C  
ATOM   2514  N4   DC G  17     191.158   4.239  74.612  1.00 68.90           N  
ATOM   2515  C5   DC G  17     191.085   6.575  75.146  1.00 64.28           C  
ATOM   2516  C6   DC G  17     191.304   7.513  76.074  1.00 62.71           C  
ATOM   2517  OP1  DC G  17     191.351  13.800  74.811  1.00 64.72           O  
ATOM   2518  OP2  DC G  17     191.347  11.367  74.018  1.00 68.27           O1-
ATOM   2519  H41  DC G  17     190.809   4.455  73.689  1.00  0.00           H  
ATOM   2520  H42  DC G  17     191.355   3.282  74.866  1.00  0.00           H  
ATOM   2521  P    DA G  18     196.105  10.960  77.620  1.00 56.38           P  
ATOM   2522  C5'  DA G  18     197.117   9.009  78.953  1.00 57.32           C  
ATOM   2523  O5'  DA G  18     196.972   9.617  77.680  1.00 58.06           O  
ATOM   2524  C4'  DA G  18     197.618   7.621  78.678  1.00 60.19           C  
ATOM   2525  O4'  DA G  18     196.553   6.956  77.996  1.00 60.92           O  
ATOM   2526  C3'  DA G  18     198.816   7.450  77.757  1.00 66.12           C  
ATOM   2527  O3'  DA G  18     199.700   6.456  78.343  1.00 68.82           O  
ATOM   2528  C2'  DA G  18     198.315   7.090  76.370  1.00 68.93           C  
ATOM   2529  C1'  DA G  18     196.967   6.478  76.729  1.00 64.49           C  
ATOM   2530  N1   DA G  18     194.090   3.740  73.517  1.00 65.81           N  
ATOM   2531  C2   DA G  18     194.969   3.405  74.469  1.00 64.18           C  
ATOM   2532  N3   DA G  18     195.678   4.201  75.268  1.00 61.09           N  
ATOM   2533  C4   DA G  18     195.410   5.493  75.019  1.00 61.64           C  
ATOM   2534  C5   DA G  18     194.533   5.997  74.075  1.00 65.06           C  
ATOM   2535  C6   DA G  18     193.842   5.049  73.286  1.00 64.64           C  
ATOM   2536  N6   DA G  18     192.962   5.372  72.333  1.00 65.69           N  
ATOM   2537  N7   DA G  18     194.531   7.384  74.116  1.00 68.68           N  
ATOM   2538  C8   DA G  18     195.399   7.679  75.063  1.00 60.87           C  
ATOM   2539  N9   DA G  18     195.946   6.578  75.675  1.00 57.67           N  
ATOM   2540  OP1  DA G  18     196.710  12.187  78.219  1.00 64.87           O  
ATOM   2541  OP2  DA G  18     195.668  11.022  76.226  1.00 60.34           O1-
ATOM   2542  H61  DA G  18     192.758   6.343  72.142  1.00  0.00           H  
ATOM   2543  H62  DA G  18     192.501   4.645  71.804  1.00  0.00           H  
ATOM   2544  P    DG G  19     201.063   6.115  77.715  1.00 75.23           P  
ATOM   2545  C5'  DG G  19     200.485   3.926  76.383  1.00 84.49           C  
ATOM   2546  O5'  DG G  19     200.660   5.348  76.388  1.00 82.96           O  
ATOM   2547  C4'  DG G  19     200.466   3.394  74.968  1.00 86.09           C  
ATOM   2548  O4'  DG G  19     199.355   3.960  74.241  1.00 79.82           O  
ATOM   2549  C3'  DG G  19     201.700   3.711  74.130  1.00 84.73           C  
ATOM   2550  O3'  DG G  19     201.851   2.692  73.152  1.00 85.19           O  
ATOM   2551  C2'  DG G  19     201.266   4.930  73.353  1.00 76.49           C  
ATOM   2552  C1'  DG G  19     199.838   4.550  73.054  1.00 72.74           C  
ATOM   2553  N1   DG G  19     195.576   6.070  70.798  1.00 67.02           N  
ATOM   2554  C2   DG G  19     196.095   4.809  70.914  1.00 65.58           C  
ATOM   2555  N2   DG G  19     195.381   3.824  70.358  1.00 71.09           N  
ATOM   2556  N3   DG G  19     197.222   4.531  71.536  1.00 63.23           N  
ATOM   2557  C4   DG G  19     197.812   5.638  72.022  1.00 62.85           C  
ATOM   2558  C5   DG G  19     197.383   6.943  71.950  1.00 64.64           C  
ATOM   2559  C6   DG G  19     196.171   7.226  71.283  1.00 65.97           C  
ATOM   2560  O6   DG G  19     195.626   8.320  71.105  1.00 61.95           O  
ATOM   2561  N7   DG G  19     198.273   7.788  72.593  1.00 64.11           N  
ATOM   2562  C8   DG G  19     199.211   6.996  73.028  1.00 66.03           C  
ATOM   2563  N9   DG G  19     198.981   5.678  72.733  1.00 65.38           N  
ATOM   2564  OP1  DG G  19     201.713   5.141  78.571  1.00 69.25           O  
ATOM   2565  OP2  DG G  19     201.739   7.368  77.403  1.00 81.77           O1-
ATOM   2566  H1   DG G  19     194.690   6.167  70.322  1.00  0.00           H  
ATOM   2567  H21  DG G  19     195.708   2.870  70.413  1.00  0.00           H  
ATOM   2568  H22  DG G  19     194.514   4.034  69.884  1.00  0.00           H  
ATOM   2569  P    DC G  20     203.050   1.678  73.246  1.00 95.86           P  
ATOM   2570  C5'  DC G  20     204.145   3.497  71.663  1.00 99.02           C  
ATOM   2571  O5'  DC G  20     204.290   2.524  72.716  1.00 97.68           O  
ATOM   2572  C4'  DC G  20     205.478   3.813  71.024  1.00 91.96           C  
ATOM   2573  O4'  DC G  20     205.996   5.043  71.569  1.00 90.29           O  
ATOM   2574  C3'  DC G  20     206.569   2.787  71.283  1.00 93.54           C  
ATOM   2575  O3'  DC G  20     207.555   2.837  70.245  1.00 85.06           O  
ATOM   2576  C2'  DC G  20     207.136   3.247  72.612  1.00 94.76           C  
ATOM   2577  C1'  DC G  20     206.984   4.761  72.556  1.00 92.89           C  
ATOM   2578  N1   DC G  20     206.556   5.376  73.824  1.00 94.78           N  
ATOM   2579  C2   DC G  20     207.532   5.748  74.751  1.00 91.69           C  
ATOM   2580  O2   DC G  20     208.723   5.555  74.475  1.00100.86           O  
ATOM   2581  N3   DC G  20     207.154   6.316  75.918  1.00 87.75           N  
ATOM   2582  C4   DC G  20     205.859   6.510  76.175  1.00 88.63           C  
ATOM   2583  N4   DC G  20     205.531   7.078  77.338  1.00 85.91           N  
ATOM   2584  C5   DC G  20     204.843   6.130  75.253  1.00 87.70           C  
ATOM   2585  C6   DC G  20     205.232   5.570  74.103  1.00 91.89           C  
ATOM   2586  OP1  DC G  20     202.789   0.589  72.295  1.00 90.80           O  
ATOM   2587  OP2  DC G  20     203.273   1.366  74.664  1.00 91.00           O1-
ATOM   2588 'HO3  DC G  20     208.238   2.185  70.420  1.00  0.00           H  
ATOM   2589  H41  DC G  20     204.560   7.239  77.565  1.00  0.00           H  
ATOM   2590  H42  DC G  20     206.254   7.346  77.991  1.00  0.00           H  
TER   
CONECT    1    3   18   19   20
CONECT    2    3    4
CONECT    3    1    2
CONECT    4    2    5    6
CONECT    5    4    9
CONECT    6    4    7    8
CONECT    7    6   21
CONECT    8    6    9
CONECT    9    5    8   10
CONECT   10    9   11   17
CONECT   11   10   12   13
CONECT   12   11
CONECT   13   11   14
CONECT   14   13   15   16
CONECT   15   14   22   23
CONECT   16   14   17
CONECT   17   10   16
CONECT   18    1
CONECT   19    1
CONECT   20    1
CONECT   21    7
CONECT   22   15
CONECT   23   15
CONECT 1462 1466 1475 1479 1483
CONECT 1463 1476 1480 1483 1484
CONECT 1464 1477 1481 1484 1485
CONECT 1465 1466 1467
CONECT 1466 1462 1465
CONECT 1467 1465 1468 1469
CONECT 1468 1467 1473
CONECT 1469 1467 1470 1471
CONECT 1470 1469 1493
CONECT 1471 1469 1472 1473
CONECT 1472 1471 1494
CONECT 1473 1468 1471 1492
CONECT 1474 1478 1488
CONECT 1475 1462
CONECT 1476 1463
CONECT 1477 1464 1495
CONECT 1478 1474 1482
CONECT 1479 1462
CONECT 1480 1463
CONECT 1481 1464
CONECT 1482 1478 1486
CONECT 1483 1462 1463
CONECT 1484 1463 1464
CONECT 1485 1464
CONECT 1486 1482 1487 1492
CONECT 1487 1486 1488 1490
CONECT 1488 1474 1487 1489
CONECT 1489 1488 1496 1497
CONECT 1490 1487 1491
CONECT 1491 1490 1492
CONECT 1492 1473 1486 1491
CONECT 1493 1470
CONECT 1494 1472
CONECT 1495 1477
CONECT 1496 1489
CONECT 1497 1489
END
