# Supplementary material for: The mechanism of the nucleo-sugar selection by multi-subunit RNA polymerases
Source: Nat Commun. 2021 Feb 4;12:796. doi: 10.1038/s41467-021-21005-w (PMC7862312; doi:10.1038/s41467-021-21005-w)
Supplement: Supplementary file 4 — Source Data [file 41467_2021_21005_MOESM4_ESM.zip › 3D_models_Fig_5_6_7/Fig_6b.pdb]

HETATM    1  PA  DCP A 902     459.830   7.442 669.732  0.00  0.00      A    P  
HETATM    2  PB  DCP A 902     457.465   8.312 671.110  0.00  0.00      A    P  
HETATM    3  PG  DCP A 902     456.795   6.738 673.318  0.00  0.00      A    P  
HETATM    4  C5' DCP A 902     460.940   9.175 668.164  0.00  0.00      A    C  
HETATM    5  O5' DCP A 902     460.001   8.944 669.181  0.00  0.00      A    O  
HETATM    6  C4' DCP A 902     460.641  10.278 667.161  0.00  0.00      A    C  
HETATM    7  O4' DCP A 902     461.840  10.660 666.502  0.00  0.00      A    O  
HETATM    8  C3' DCP A 902     459.760   9.807 666.077  0.00  0.00      A    C  
HETATM    9  O3' DCP A 902     458.366   9.779 666.509  0.00  0.00      A    O  
HETATM   10  C2' DCP A 902     460.049  10.779 665.072  0.00  0.00      A    C  
HETATM   11  C1' DCP A 902     461.552  10.951 665.168  0.00  0.00      A    C  
HETATM   12  N1  DCP A 902     462.213  10.071 664.181  0.00  0.00      A    N  
HETATM   13  O1A DCP A 902     459.955   6.529 668.604  0.00  0.00      A    O  
HETATM   14  O1B DCP A 902     456.690   8.978 669.992  0.00  0.00      A    O  
HETATM   15  O1G DCP A 902     455.454   6.424 673.906  0.00  0.00      A    O  
HETATM   16  C2  DCP A 902     462.079  10.278 662.861  0.00  0.00      A    C  
HETATM   17  O2  DCP A 902     461.446  11.331 662.404  0.00  0.00      A    O  
HETATM   18  O2A DCP A 902     460.888   7.184 670.815  0.00  0.00      A    O1-
HETATM   19  O2B DCP A 902     458.245   9.239 671.823  0.00  0.00      A    O1-
HETATM   20  O2G DCP A 902     457.743   5.506 673.092  0.00  0.00      A    O1-
HETATM   21  N3  DCP A 902     462.624   9.447 661.988  0.00  0.00      A    N  
HETATM   22  O3A DCP A 902     458.310   7.261 670.274  0.00  0.00      A    O  
HETATM   23  O3B DCP A 902     456.496   7.489 671.952  0.00  0.00      A    O  
HETATM   24  O3G DCP A 902     457.475   7.816 674.137  0.00  0.00      A    O1-
HETATM   25  C4  DCP A 902     463.290   8.348 662.385  0.00  0.00      A    C  
HETATM   26  N4  DCP A 902     463.839   7.489 661.444  0.00  0.00      A    N  
HETATM   27  C5  DCP A 902     463.423   8.088 663.736  0.00  0.00      A    C  
HETATM   28  C6  DCP A 902     462.868   8.964 664.631  0.00  0.00      A    C  
ATOM     29  N   SER A   4     447.184  27.994 726.008  1.00106.97           N  
ATOM     30  CA  SER A   4     448.204  29.008 726.302  1.00112.46           C  
ATOM     31  C   SER A   4     449.541  28.584 725.674  1.00108.27           C  
ATOM     32  O   SER A   4     449.749  27.402 725.377  1.00104.13           O  
ATOM     33  CB  SER A   4     448.338  29.240 727.826  1.00105.57           C  
ATOM     34  OG  SER A   4     449.639  28.945 728.324  1.00100.59           O  
ATOM     35  N   LYS A   5     450.437  29.547 725.465  1.00105.61           N  
ATOM     36  CA  LYS A   5     451.642  29.295 724.681  1.00108.23           C  
ATOM     37  C   LYS A   5     452.690  28.525 725.479  1.00107.61           C  
ATOM     38  O   LYS A   5     452.862  28.738 726.683  1.00107.64           O  
ATOM     39  CB  LYS A   5     452.241  30.613 724.164  1.00111.41           C  
ATOM     40  CG  LYS A   5     453.520  30.459 723.307  1.00109.62           C  
ATOM     41  CD  LYS A   5     454.029  31.808 722.781  1.00111.28           C  
ATOM     42  CE  LYS A   5     455.215  31.648 721.818  1.00110.70           C  
ATOM     43  NZ  LYS A   5     455.359  32.805 720.862  1.00102.41           N1+
ATOM     44  N   LEU A   6     453.391  27.625 724.786  1.00105.42           N  
ATOM     45  CA  LEU A   6     454.548  26.925 725.324  1.00 97.26           C  
ATOM     46  C   LEU A   6     455.705  27.904 725.520  1.00 98.22           C  
ATOM     47  O   LEU A   6     455.748  28.980 724.917  1.00105.40           O  
ATOM     48  CB  LEU A   6     454.956  25.798 724.375  1.00 95.53           C  
ATOM     49  CG  LEU A   6     455.611  24.544 724.950  1.00 96.52           C  
ATOM     50  CD1 LEU A   6     455.371  23.367 724.013  1.00 90.01           C  
ATOM     51  CD2 LEU A   6     457.105  24.748 725.188  1.00 96.78           C  
ATOM     52  N   LYS A   7     456.653  27.531 726.375  1.00 93.97           N  
ATOM     53  CA  LYS A   7     457.794  28.392 726.667  1.00 94.00           C  
ATOM     54  C   LYS A   7     459.101  27.698 726.286  1.00 93.44           C  
ATOM     55  O   LYS A   7     459.149  26.485 726.050  1.00 91.35           O  
ATOM     56  CB  LYS A   7     457.814  28.811 728.146  1.00 90.51           C  
ATOM     57  CG  LYS A   7     456.603  29.615 728.574  1.00 96.87           C  
ATOM     58  CD  LYS A   7     456.871  31.112 728.652  1.00100.21           C  
ATOM     59  CE  LYS A   7     455.619  31.857 729.159  1.00 96.78           C  
ATOM     60  NZ  LYS A   7     455.887  33.262 729.613  1.00 87.91           N1+
ATOM     61  N   ALA A   8     460.176  28.502 726.265  1.00 88.40           N  
ATOM     62  CA  ALA A   8     461.509  28.145 725.800  1.00 80.49           C  
ATOM     63  C   ALA A   8     461.886  26.722 726.219  1.00 81.41           C  
ATOM     64  O   ALA A   8     461.790  26.377 727.402  1.00 87.55           O  
ATOM     65  CB  ALA A   8     462.511  29.163 726.337  1.00 84.19           C  
ATOM     66  N   PRO A   9     462.285  25.849 725.267  1.00 81.35           N  
ATOM     67  CA  PRO A   9     462.473  24.425 725.566  1.00 78.62           C  
ATOM     68  C   PRO A   9     463.911  24.053 725.888  1.00 76.98           C  
ATOM     69  O   PRO A   9     464.816  24.881 725.772  1.00 81.17           O  
ATOM     70  CB  PRO A   9     462.002  23.763 724.272  1.00 78.12           C  
ATOM     71  CG  PRO A   9     462.532  24.702 723.229  1.00 85.53           C  
ATOM     72  CD  PRO A   9     462.524  26.106 723.844  1.00 87.12           C  
ATOM     73  N   VAL A  10     464.134  22.797 726.256  1.00 76.72           N  
ATOM     74  CA  VAL A  10     465.391  22.369 726.865  1.00 82.50           C  
ATOM     75  C   VAL A  10     466.363  21.870 725.784  1.00 83.97           C  
ATOM     76  O   VAL A  10     466.208  20.780 725.217  1.00 76.93           O  
ATOM     77  CB  VAL A  10     465.152  21.325 727.973  1.00 79.54           C  
ATOM     78  CG1 VAL A  10     464.209  20.212 727.523  1.00 81.83           C  
ATOM     79  CG2 VAL A  10     466.464  20.745 728.468  1.00 84.89           C  
ATOM     80  N   PHE A  11     467.379  22.692 725.510  1.00 82.90           N  
ATOM     81  CA  PHE A  11     468.467  22.355 724.597  1.00 87.43           C  
ATOM     82  C   PHE A  11     469.356  21.276 725.226  1.00 88.94           C  
ATOM     83  O   PHE A  11     469.917  21.479 726.308  1.00 95.15           O  
ATOM     84  CB  PHE A  11     469.267  23.628 724.298  1.00 89.01           C  
ATOM     85  CG  PHE A  11     470.250  23.516 723.146  1.00 90.50           C  
ATOM     86  CD1 PHE A  11     470.491  22.317 722.504  1.00 88.39           C  
ATOM     87  CD2 PHE A  11     470.958  24.647 722.712  1.00 96.66           C  
ATOM     88  CE1 PHE A  11     471.423  22.247 721.438  1.00 92.20           C  
ATOM     89  CE2 PHE A  11     471.890  24.586 721.634  1.00 89.73           C  
ATOM     90  CZ  PHE A  11     472.115  23.394 721.005  1.00 88.32           C  
ATOM     91  N   THR A  12     469.485  20.130 724.560  1.00 88.85           N  
ATOM     92  CA  THR A  12     470.456  19.104 724.930  1.00 91.36           C  
ATOM     93  C   THR A  12     471.500  18.954 723.820  1.00 92.35           C  
ATOM     94  O   THR A  12     471.232  19.259 722.654  1.00 89.65           O  
ATOM     95  CB  THR A  12     469.770  17.762 725.193  1.00 87.48           C  
ATOM     96  CG2 THR A  12     470.616  16.921 726.143  1.00 87.15           C  
ATOM     97  OG1 THR A  12     468.469  17.994 725.759  1.00 81.18           O  
ATOM     98  N   VAL A  13     472.701  18.496 724.188  1.00 93.66           N  
ATOM     99  CA  VAL A  13     473.875  18.539 723.312  1.00 85.46           C  
ATOM    100  C   VAL A  13     474.716  17.305 723.589  1.00 83.56           C  
ATOM    101  O   VAL A  13     475.194  17.113 724.710  1.00 89.88           O  
ATOM    102  CB  VAL A  13     474.722  19.812 723.533  1.00 84.40           C  
ATOM    103  CG1 VAL A  13     476.182  19.546 723.231  1.00 82.79           C  
ATOM    104  CG2 VAL A  13     474.192  20.990 722.717  1.00 83.08           C  
ATOM    105  N   ARG A  14     474.937  16.494 722.571  1.00 84.09           N  
ATOM    106  CA  ARG A  14     475.457  15.151 722.785  1.00 87.78           C  
ATOM    107  C   ARG A  14     476.640  14.860 721.848  1.00 86.69           C  
ATOM    108  O   ARG A  14     476.729  13.806 721.212  1.00 82.75           O  
ATOM    109  CB  ARG A  14     474.301  14.173 722.635  1.00 86.78           C  
ATOM    110  CG  ARG A  14     474.602  12.765 723.041  1.00 90.38           C  
ATOM    111  CD  ARG A  14     473.391  12.141 723.701  1.00 96.98           C  
ATOM    112  NE  ARG A  14     472.187  12.062 722.861  1.00 96.44           N  
ATOM    113  CZ  ARG A  14     471.139  12.885 722.958  1.00100.47           C  
ATOM    114  NH1 ARG A  14     471.154  13.887 723.837  1.00100.06           N1+
ATOM    115  NH2 ARG A  14     470.073  12.715 722.175  1.00 96.74           N  
ATOM    116  N   THR A  15     477.591  15.798 721.803  1.00 86.76           N  
ATOM    117  CA  THR A  15     478.767  15.685 720.944  1.00 89.74           C  
ATOM    118  C   THR A  15     479.586  14.423 721.215  1.00 89.25           C  
ATOM    119  O   THR A  15     479.791  14.016 722.360  1.00 89.56           O  
ATOM    120  CB  THR A  15     479.667  16.915 721.119  1.00 93.23           C  
ATOM    121  CG2 THR A  15     479.661  17.414 722.568  1.00 88.67           C  
ATOM    122  OG1 THR A  15     481.008  16.589 720.726  1.00 99.13           O  
ATOM    123  N   GLN A  16     480.081  13.822 720.134  1.00 92.03           N  
ATOM    124  CA  GLN A  16     481.023  12.711 720.186  1.00 93.05           C  
ATOM    125  C   GLN A  16     482.181  12.964 719.231  1.00 99.14           C  
ATOM    126  O   GLN A  16     481.970  13.243 718.044  1.00 95.27           O  
ATOM    127  CB  GLN A  16     480.386  11.386 719.806  1.00 91.80           C  
ATOM    128  CG  GLN A  16     481.439  10.422 719.297  1.00 95.96           C  
ATOM    129  CD  GLN A  16     480.861   9.083 718.922  1.00105.39           C  
ATOM    130  NE2 GLN A  16     481.687   8.234 718.300  1.00109.10           N  
ATOM    131  OE1 GLN A  16     479.678   8.807 719.181  1.00101.55           O  
ATOM    132  N   GLY A  17     483.400  12.838 719.740  1.00 96.93           N  
ATOM    133  CA  GLY A  17     484.541  13.177 718.936  1.00 89.19           C  
ATOM    134  C   GLY A  17     484.400  14.571 718.361  1.00 90.54           C  
ATOM    135  O   GLY A  17     483.491  15.330 718.722  1.00 84.99           O  
ATOM    136  N   ARG A  18     485.315  14.915 717.460  1.00 94.92           N  
ATOM    137  CA  ARG A  18     485.239  16.151 716.698  1.00 92.80           C  
ATOM    138  C   ARG A  18     484.366  15.998 715.449  1.00 94.58           C  
ATOM    139  O   ARG A  18     484.144  16.983 714.728  1.00 92.59           O  
ATOM    140  CB  ARG A  18     486.667  16.601 716.356  1.00 83.52           C  
ATOM    141  CG  ARG A  18     486.896  18.091 716.407  1.00 81.06           C  
ATOM    142  CD  ARG A  18     488.342  18.467 716.756  1.00 79.28           C  
ATOM    143  NE  ARG A  18     488.694  19.856 716.427  1.00 83.88           N  
ATOM    144  CZ  ARG A  18     487.836  20.882 716.358  1.00 89.94           C  
ATOM    145  NH1 ARG A  18     486.540  20.722 716.575  1.00 86.48           N1+
ATOM    146  NH2 ARG A  18     488.263  22.093 716.052  1.00 88.68           N  
ATOM    147  N   GLU A  19     483.841  14.791 715.205  1.00 94.82           N  
ATOM    148  CA  GLU A  19     483.046  14.470 714.021  1.00 95.25           C  
ATOM    149  C   GLU A  19     481.535  14.579 714.245  1.00 95.10           C  
ATOM    150  O   GLU A  19     480.873  15.426 713.643  1.00 92.52           O  
ATOM    151  CB  GLU A  19     483.403  13.049 713.560  1.00 95.63           C  
ATOM    152  CG  GLU A  19     484.885  12.685 713.682  1.00 97.62           C  
ATOM    153  CD  GLU A  19     485.710  13.070 712.443  1.00105.44           C  
ATOM    154  OE1 GLU A  19     485.916  14.289 712.212  1.00104.83           O  
ATOM    155  OE2 GLU A  19     486.151  12.152 711.703  1.00100.90           O1-
ATOM    156  N   TYR A  20     480.975  13.749 715.125  1.00 95.43           N  
ATOM    157  CA  TYR A  20     479.532  13.587 715.249  1.00 91.25           C  
ATOM    158  C   TYR A  20     478.930  14.668 716.144  1.00 94.41           C  
ATOM    159  O   TYR A  20     479.627  15.511 716.715  1.00 98.81           O  
ATOM    160  CB  TYR A  20     479.203  12.199 715.806  1.00 90.50           C  
ATOM    161  CG  TYR A  20     477.768  11.721 715.651  1.00 86.68           C  
ATOM    162  CD1 TYR A  20     476.862  12.367 714.808  1.00 86.35           C  
ATOM    163  CD2 TYR A  20     477.328  10.603 716.345  1.00 86.68           C  
ATOM    164  CE1 TYR A  20     475.553  11.911 714.675  1.00 85.04           C  
ATOM    165  CE2 TYR A  20     476.032  10.136 716.221  1.00 86.86           C  
ATOM    166  CZ  TYR A  20     475.146  10.787 715.392  1.00 88.26           C  
ATOM    167  OH  TYR A  20     473.864  10.287 715.290  1.00 86.40           O  
ATOM    168  N   GLY A  21     477.609  14.615 716.286  1.00 90.01           N  
ATOM    169  CA  GLY A  21     476.850  15.497 717.147  1.00 85.08           C  
ATOM    170  C   GLY A  21     475.389  15.125 717.057  1.00 84.21           C  
ATOM    171  O   GLY A  21     474.926  14.699 715.998  1.00 90.51           O  
ATOM    172  N   GLU A  22     474.663  15.234 718.160  1.00 81.54           N  
ATOM    173  CA  GLU A  22     473.217  15.097 718.170  1.00 77.70           C  
ATOM    174  C   GLU A  22     472.689  16.253 718.992  1.00 76.29           C  
ATOM    175  O   GLU A  22     473.182  16.503 720.088  1.00 81.72           O  
ATOM    176  CB  GLU A  22     472.787  13.755 718.749  1.00 78.28           C  
ATOM    177  CG  GLU A  22     473.590  12.603 718.169  1.00 78.79           C  
ATOM    178  CD  GLU A  22     472.952  11.265 718.456  1.00 86.18           C  
ATOM    179  OE1 GLU A  22     471.968  11.244 719.230  1.00 86.72           O  
ATOM    180  OE2 GLU A  22     473.429  10.243 717.903  1.00 83.05           O1-
ATOM    181  N   PHE A  23     471.744  16.998 718.445  1.00 75.63           N  
ATOM    182  CA  PHE A  23     471.263  18.214 719.086  1.00 76.81           C  
ATOM    183  C   PHE A  23     469.750  18.111 719.210  1.00 83.06           C  
ATOM    184  O   PHE A  23     469.043  18.068 718.194  1.00 79.14           O  
ATOM    185  CB  PHE A  23     471.704  19.447 718.299  1.00 76.97           C  
ATOM    186  CG  PHE A  23     473.194  19.505 718.097  1.00 81.65           C  
ATOM    187  CD1 PHE A  23     473.839  18.556 717.302  1.00 80.56           C  
ATOM    188  CD2 PHE A  23     473.958  20.469 718.722  1.00 82.84           C  
ATOM    189  CE1 PHE A  23     475.213  18.566 717.120  1.00 78.23           C  
ATOM    190  CE2 PHE A  23     475.337  20.498 718.538  1.00 85.09           C  
ATOM    191  CZ  PHE A  23     475.963  19.539 717.731  1.00 83.04           C  
ATOM    192  N   VAL A  24     469.250  18.030 720.477  1.00 84.78           N  
ATOM    193  CA  VAL A  24     467.825  17.896 720.759  1.00 78.29           C  
ATOM    194  C   VAL A  24     467.266  19.254 721.157  1.00 77.03           C  
ATOM    195  O   VAL A  24     467.967  20.110 721.710  1.00 80.80           O  
ATOM    196  CB  VAL A  24     467.533  16.859 721.862  1.00 72.07           C  
ATOM    197  CG1 VAL A  24     466.054  16.508 721.853  1.00 74.31           C  
ATOM    198  CG2 VAL A  24     468.382  15.614 721.701  1.00 72.36           C  
ATOM    199  N   LEU A  25     465.989  19.462 720.844  1.00 72.58           N  
ATOM    200  CA  LEU A  25     465.206  20.559 721.392  1.00 77.06           C  
ATOM    201  C   LEU A  25     463.883  19.979 721.856  1.00 79.58           C  
ATOM    202  O   LEU A  25     463.216  19.271 721.090  1.00 74.44           O  
ATOM    203  CB  LEU A  25     464.995  21.671 720.371  1.00 73.54           C  
ATOM    204  CG  LEU A  25     465.535  22.978 720.943  1.00 80.28           C  
ATOM    205  CD1 LEU A  25     467.056  22.898 721.160  1.00 75.75           C  
ATOM    206  CD2 LEU A  25     465.153  24.156 720.067  1.00 79.98           C  
ATOM    207  N   GLU A  26     463.532  20.237 723.130  1.00 84.74           N  
ATOM    208  CA  GLU A  26     462.344  19.646 723.791  1.00 80.27           C  
ATOM    209  C   GLU A  26     461.817  20.697 724.758  1.00 79.91           C  
ATOM    210  O   GLU A  26     462.623  21.366 725.436  1.00 80.23           O  
ATOM    211  CB  GLU A  26     462.675  18.370 724.535  1.00 68.76           C  
ATOM    212  CG  GLU A  26     461.604  17.304 724.507  1.00 68.43           C  
ATOM    213  CD  GLU A  26     462.221  15.938 724.849  1.00 75.09           C  
ATOM    214  OE1 GLU A  26     463.402  15.930 725.294  1.00 75.02           O  
ATOM    215  OE2 GLU A  26     461.554  14.881 724.667  1.00 70.13           O1-
ATOM    216  N   PRO A  27     460.502  20.949 724.785  1.00 80.92           N  
ATOM    217  CA  PRO A  27     459.568  20.589 723.726  1.00 79.29           C  
ATOM    218  C   PRO A  27     459.285  21.817 722.833  1.00 82.12           C  
ATOM    219  O   PRO A  27     459.467  22.967 723.310  1.00 74.47           O  
ATOM    220  CB  PRO A  27     458.326  20.200 724.504  1.00 83.91           C  
ATOM    221  CG  PRO A  27     458.300  21.272 725.581  1.00 83.29           C  
ATOM    222  CD  PRO A  27     459.774  21.496 725.951  1.00 84.48           C  
ATOM    223  N   LEU A  28     458.837  21.573 721.581  1.00 83.79           N  
ATOM    224  CA  LEU A  28     458.467  22.621 720.631  1.00 78.38           C  
ATOM    225  C   LEU A  28     457.053  22.377 720.116  1.00 78.29           C  
ATOM    226  O   LEU A  28     456.567  21.237 720.088  1.00 75.36           O  
ATOM    227  CB  LEU A  28     459.457  22.710 719.442  1.00 76.64           C  
ATOM    228  CG  LEU A  28     460.931  22.983 719.793  1.00 77.36           C  
ATOM    229  CD1 LEU A  28     461.796  21.752 719.599  1.00 77.54           C  
ATOM    230  CD2 LEU A  28     461.530  24.171 719.057  1.00 75.45           C  
ATOM    231  N   GLU A  29     456.398  23.474 719.724  1.00 79.52           N  
ATOM    232  CA  GLU A  29     455.022  23.423 719.231  1.00 85.91           C  
ATOM    233  C   GLU A  29     454.884  22.452 718.064  1.00 88.82           C  
ATOM    234  O   GLU A  29     455.673  22.497 717.113  1.00 87.90           O  
ATOM    235  CB  GLU A  29     454.580  24.821 718.785  1.00 86.62           C  
ATOM    236  CG  GLU A  29     454.363  25.824 719.884  1.00 93.43           C  
ATOM    237  CD  GLU A  29     453.154  25.472 720.720  1.00102.67           C  
ATOM    238  OE1 GLU A  29     452.409  24.548 720.302  1.00 99.59           O  
ATOM    239  OE2 GLU A  29     452.958  26.108 721.786  1.00104.26           O1-
ATOM    240  N   ARG A  30     453.857  21.602 718.109  1.00 87.98           N  
ATOM    241  CA  ARG A  30     453.599  20.687 717.002  1.00 88.86           C  
ATOM    242  C   ARG A  30     453.797  21.384 715.662  1.00 90.46           C  
ATOM    243  O   ARG A  30     453.298  22.495 715.444  1.00 84.14           O  
ATOM    244  CB  ARG A  30     452.179  20.126 717.072  1.00 92.63           C  
ATOM    245  CG  ARG A  30     451.824  19.279 715.848  1.00100.35           C  
ATOM    246  CD  ARG A  30     450.326  18.982 715.714  1.00103.40           C  
ATOM    247  NE  ARG A  30     449.707  19.709 714.601  1.00106.31           N  
ATOM    248  CZ  ARG A  30     448.648  19.278 713.911  1.00108.47           C  
ATOM    249  NH1 ARG A  30     448.086  18.105 714.201  1.00107.25           N1+
ATOM    250  NH2 ARG A  30     448.154  20.015 712.917  1.00 98.86           N  
ATOM    251  N   GLY A  31     454.536  20.718 714.767  1.00 89.80           N  
ATOM    252  CA  GLY A  31     454.835  21.279 713.461  1.00 88.14           C  
ATOM    253  C   GLY A  31     455.859  22.395 713.446  1.00 88.94           C  
ATOM    254  O   GLY A  31     455.831  23.234 712.538  1.00 84.91           O  
ATOM    255  N   PHE A  32     456.727  22.465 714.460  1.00 87.05           N  
ATOM    256  CA  PHE A  32     457.979  23.202 714.372  1.00 80.28           C  
ATOM    257  C   PHE A  32     459.158  22.255 714.327  1.00 81.55           C  
ATOM    258  O   PHE A  32     460.311  22.710 714.344  1.00 79.00           O  
ATOM    259  CB  PHE A  32     458.155  24.155 715.552  1.00 74.22           C  
ATOM    260  CG  PHE A  32     457.382  25.426 715.435  1.00 72.50           C  
ATOM    261  CD1 PHE A  32     456.010  25.413 715.251  1.00 77.40           C  
ATOM    262  CD2 PHE A  32     458.024  26.640 715.573  1.00 65.17           C  
ATOM    263  CE1 PHE A  32     455.304  26.594 715.171  1.00 75.73           C  
ATOM    264  CE2 PHE A  32     457.331  27.825 715.501  1.00 62.07           C  
ATOM    265  CZ  PHE A  32     455.972  27.807 715.298  1.00 69.03           C  
ATOM    266  N   GLY A  33     458.904  20.946 714.322  1.00 80.78           N  
ATOM    267  CA  GLY A  33     459.986  19.999 714.152  1.00 79.72           C  
ATOM    268  C   GLY A  33     460.740  20.318 712.877  1.00 81.97           C  
ATOM    269  O   GLY A  33     461.941  20.622 712.901  1.00 79.20           O  
ATOM    270  N   VAL A  34     460.009  20.274 711.756  1.00 80.48           N  
ATOM    271  CA  VAL A  34     460.569  20.652 710.465  1.00 73.61           C  
ATOM    272  C   VAL A  34     460.784  22.163 710.393  1.00 75.36           C  
ATOM    273  O   VAL A  34     461.874  22.626 710.041  1.00 76.31           O  
ATOM    274  CB  VAL A  34     459.669  20.159 709.315  1.00 69.46           C  
ATOM    275  CG1 VAL A  34     459.379  18.675 709.419  1.00 65.04           C  
ATOM    276  CG2 VAL A  34     458.418  20.947 709.291  1.00 68.08           C  
ATOM    277  N   THR A  35     459.768  22.955 710.753  1.00 73.06           N  
ATOM    278  CA  THR A  35     459.837  24.406 710.592  1.00 72.35           C  
ATOM    279  C   THR A  35     461.182  24.937 711.049  1.00 73.04           C  
ATOM    280  O   THR A  35     461.604  26.012 710.631  1.00 74.63           O  
ATOM    281  CB  THR A  35     458.739  25.121 711.381  1.00 79.18           C  
ATOM    282  CG2 THR A  35     458.914  26.662 711.315  1.00 70.82           C  
ATOM    283  OG1 THR A  35     457.477  24.774 710.822  1.00 87.07           O  
ATOM    284  N   LEU A  36     461.846  24.189 711.921  1.00 78.34           N  
ATOM    285  CA  LEU A  36     463.178  24.499 712.427  1.00 79.60           C  
ATOM    286  C   LEU A  36     464.278  23.625 711.839  1.00 78.69           C  
ATOM    287  O   LEU A  36     465.370  24.131 711.536  1.00 76.67           O  
ATOM    288  CB  LEU A  36     463.195  24.361 713.960  1.00 75.86           C  
ATOM    289  CG  LEU A  36     463.351  25.651 714.752  1.00 71.48           C  
ATOM    290  CD1 LEU A  36     463.475  25.294 716.193  1.00 79.20           C  
ATOM    291  CD2 LEU A  36     464.559  26.436 714.304  1.00 71.77           C  
ATOM    292  N   GLY A  37     464.024  22.319 711.672  1.00 79.95           N  
ATOM    293  CA  GLY A  37     465.089  21.370 711.372  1.00 81.71           C  
ATOM    294  C   GLY A  37     465.482  21.282 709.916  1.00 77.32           C  
ATOM    295  O   GLY A  37     466.551  20.746 709.612  1.00 73.32           O  
ATOM    296  N   ASN A  38     464.613  21.729 709.014  1.00 76.89           N  
ATOM    297  CA  ASN A  38     464.919  21.741 707.596  1.00 76.93           C  
ATOM    298  C   ASN A  38     465.789  22.923 707.196  1.00 76.79           C  
ATOM    299  O   ASN A  38     466.942  22.726 706.794  1.00 81.12           O  
ATOM    300  CB  ASN A  38     463.630  21.756 706.779  1.00 79.77           C  
ATOM    301  CG  ASN A  38     463.841  21.247 705.377  1.00 78.95           C  
ATOM    302  ND2 ASN A  38     463.502  22.072 704.397  1.00 78.67           N  
ATOM    303  OD1 ASN A  38     464.317  20.121 705.174  1.00 78.35           O  
ATOM    304  N   PRO A  39     465.299  24.158 707.308  1.00 74.32           N  
ATOM    305  CA  PRO A  39     466.132  25.296 706.895  1.00 74.84           C  
ATOM    306  C   PRO A  39     467.497  25.273 707.549  1.00 76.19           C  
ATOM    307  O   PRO A  39     468.492  25.701 706.949  1.00 76.32           O  
ATOM    308  CB  PRO A  39     465.301  26.521 707.313  1.00 72.90           C  
ATOM    309  CG  PRO A  39     464.246  26.000 708.213  1.00 74.88           C  
ATOM    310  CD  PRO A  39     463.983  24.597 707.788  1.00 77.67           C  
ATOM    311  N   LEU A  40     467.591  24.755 708.763  1.00 77.00           N  
ATOM    312  CA  LEU A  40     468.908  24.624 709.358  1.00 77.96           C  
ATOM    313  C   LEU A  40     469.736  23.616 708.584  1.00 75.15           C  
ATOM    314  O   LEU A  40     470.888  23.889 708.240  1.00 82.68           O  
ATOM    315  CB  LEU A  40     468.797  24.229 710.827  1.00 81.69           C  
ATOM    316  CG  LEU A  40     468.405  25.339 711.795  1.00 77.10           C  
ATOM    317  CD1 LEU A  40     468.537  24.753 713.173  1.00 77.18           C  
ATOM    318  CD2 LEU A  40     469.276  26.595 711.608  1.00 74.34           C  
ATOM    319  N   ARG A  41     469.158  22.452 708.276  1.00 72.24           N  
ATOM    320  CA  ARG A  41     469.895  21.473 707.493  1.00 73.70           C  
ATOM    321  C   ARG A  41     470.192  21.986 706.095  1.00 78.53           C  
ATOM    322  O   ARG A  41     471.171  21.551 705.475  1.00 82.19           O  
ATOM    323  CB  ARG A  41     469.142  20.161 707.385  1.00 72.00           C  
ATOM    324  CG  ARG A  41     469.656  19.336 706.227  1.00 69.49           C  
ATOM    325  CD  ARG A  41     468.943  18.031 706.144  1.00 74.23           C  
ATOM    326  NE  ARG A  41     469.372  17.211 705.019  1.00 70.74           N  
ATOM    327  CZ  ARG A  41     468.671  17.030 703.902  1.00 74.27           C  
ATOM    328  NH1 ARG A  41     467.483  17.631 703.721  1.00 65.26           N1+
ATOM    329  NH2 ARG A  41     469.182  16.251 702.948  1.00 80.34           N  
ATOM    330  N   ARG A  42     469.370  22.890 705.558  1.00 78.26           N  
ATOM    331  CA  ARG A  42     469.715  23.420 704.241  1.00 80.50           C  
ATOM    332  C   ARG A  42     471.004  24.231 704.330  1.00 81.55           C  
ATOM    333  O   ARG A  42     471.989  23.925 703.641  1.00 83.78           O  
ATOM    334  CB  ARG A  42     468.536  24.212 703.639  1.00 73.18           C  
ATOM    335  CG  ARG A  42     467.489  23.245 702.994  1.00 74.98           C  
ATOM    336  CD  ARG A  42     466.155  23.867 702.626  1.00 74.67           C  
ATOM    337  NE  ARG A  42     466.287  24.799 701.517  1.00 77.92           N  
ATOM    338  CZ  ARG A  42     466.570  24.441 700.265  1.00 76.45           C  
ATOM    339  NH1 ARG A  42     466.760  23.167 699.946  1.00 73.04           N1+
ATOM    340  NH2 ARG A  42     466.674  25.368 699.330  1.00 75.71           N  
ATOM    341  N   ILE A  43     471.054  25.186 705.264  1.00 79.27           N  
ATOM    342  CA  ILE A  43     472.248  26.003 705.467  1.00 79.96           C  
ATOM    343  C   ILE A  43     473.425  25.157 705.938  1.00 78.16           C  
ATOM    344  O   ILE A  43     474.586  25.495 705.675  1.00 78.90           O  
ATOM    345  CB  ILE A  43     471.917  27.133 706.455  1.00 80.71           C  
ATOM    346  CG1 ILE A  43     470.526  27.658 706.121  1.00 80.44           C  
ATOM    347  CG2 ILE A  43     472.955  28.259 706.387  1.00 79.82           C  
ATOM    348  CD1 ILE A  43     470.080  28.782 706.962  1.00 80.21           C  
ATOM    349  N   LEU A  44     473.161  24.049 706.630  1.00 77.90           N  
ATOM    350  CA  LEU A  44     474.255  23.207 707.106  1.00 81.54           C  
ATOM    351  C   LEU A  44     474.933  22.440 705.972  1.00 78.09           C  
ATOM    352  O   LEU A  44     476.081  22.008 706.131  1.00 77.31           O  
ATOM    353  CB  LEU A  44     473.757  22.226 708.179  1.00 74.21           C  
ATOM    354  CG  LEU A  44     473.683  22.728 709.621  1.00 74.15           C  
ATOM    355  CD1 LEU A  44     472.570  21.985 710.350  1.00 77.65           C  
ATOM    356  CD2 LEU A  44     475.009  22.547 710.339  1.00 74.20           C  
ATOM    357  N   LEU A  45     474.259  22.262 704.838  1.00 77.87           N  
ATOM    358  CA  LEU A  45     474.860  21.540 703.724  1.00 78.66           C  
ATOM    359  C   LEU A  45     475.592  22.470 702.758  1.00 79.29           C  
ATOM    360  O   LEU A  45     476.585  22.060 702.138  1.00 73.38           O  
ATOM    361  CB  LEU A  45     473.776  20.733 703.001  1.00 71.00           C  
ATOM    362  CG  LEU A  45     473.296  19.484 703.752  1.00 67.94           C  
ATOM    363  CD1 LEU A  45     472.097  18.827 703.116  1.00 70.19           C  
ATOM    364  CD2 LEU A  45     474.393  18.463 703.908  1.00 70.54           C  
ATOM    365  N   SER A  46     475.172  23.735 702.702  1.00 78.85           N  
ATOM    366  CA  SER A  46     475.508  24.672 701.643  1.00 78.06           C  
ATOM    367  C   SER A  46     476.385  25.844 702.064  1.00 81.75           C  
ATOM    368  O   SER A  46     477.258  26.249 701.293  1.00 84.52           O  
ATOM    369  CB  SER A  46     474.218  25.222 701.034  1.00 79.64           C  
ATOM    370  OG  SER A  46     473.438  25.875 702.014  1.00 71.09           O  
ATOM    371  N   SER A  47     476.180  26.447 703.234  1.00 79.49           N  
ATOM    372  CA  SER A  47     476.761  27.762 703.474  1.00 77.77           C  
ATOM    373  C   SER A  47     477.856  27.776 704.524  1.00 71.36           C  
ATOM    374  O   SER A  47     478.305  28.862 704.908  1.00 69.87           O  
ATOM    375  CB  SER A  47     475.672  28.755 703.865  1.00 75.95           C  
ATOM    376  OG  SER A  47     474.544  28.581 703.033  1.00 78.28           O  
ATOM    377  N   ILE A  48     478.321  26.619 704.983  1.00 69.88           N  
ATOM    378  CA  ILE A  48     479.133  26.569 706.191  1.00 80.35           C  
ATOM    379  C   ILE A  48     480.604  26.559 705.777  1.00 80.19           C  
ATOM    380  O   ILE A  48     481.080  25.530 705.277  1.00 85.10           O  
ATOM    381  CB  ILE A  48     478.779  25.369 707.073  1.00 85.91           C  
ATOM    382  CG1 ILE A  48     477.506  25.703 707.857  1.00 81.19           C  
ATOM    383  CG2 ILE A  48     479.896  25.073 708.055  1.00 83.43           C  
ATOM    384  CD1 ILE A  48     477.273  27.225 707.980  1.00 76.55           C  
ATOM    385  N   PRO A  49     481.343  27.671 705.977  1.00 79.68           N  
ATOM    386  CA  PRO A  49     482.770  27.712 705.621  1.00 86.77           C  
ATOM    387  C   PRO A  49     483.599  26.502 706.060  1.00 87.45           C  
ATOM    388  O   PRO A  49     483.201  25.749 706.952  1.00 84.35           O  
ATOM    389  CB  PRO A  49     483.224  29.000 706.310  1.00 83.44           C  
ATOM    390  CG  PRO A  49     482.021  29.904 706.153  1.00 74.24           C  
ATOM    391  CD  PRO A  49     480.810  29.017 706.245  1.00 74.35           C  
ATOM    392  N   GLY A  50     484.747  26.312 705.413  1.00 90.43           N  
ATOM    393  CA  GLY A  50     485.590  25.150 705.666  1.00 93.66           C  
ATOM    394  C   GLY A  50     486.778  25.145 704.726  1.00 94.18           C  
ATOM    395  O   GLY A  50     487.097  26.168 704.113  1.00 93.55           O  
ATOM    396  N   THR A  51     487.430  23.988 704.589  1.00 91.40           N  
ATOM    397  CA  THR A  51     488.598  23.944 703.718  1.00 92.86           C  
ATOM    398  C   THR A  51     488.632  22.704 702.836  1.00 93.62           C  
ATOM    399  O   THR A  51     487.932  21.705 703.060  1.00 96.86           O  
ATOM    400  CB  THR A  51     489.916  24.011 704.498  1.00 89.94           C  
ATOM    401  CG2 THR A  51     490.033  25.320 705.289  1.00 85.36           C  
ATOM    402  OG1 THR A  51     490.019  22.869 705.351  1.00 89.96           O  
ATOM    403  N   ALA A  52     489.480  22.826 701.813  1.00 90.37           N  
ATOM    404  CA  ALA A  52     489.936  21.812 700.873  1.00 91.22           C  
ATOM    405  C   ALA A  52     490.991  22.433 699.957  1.00 89.18           C  
ATOM    406  O   ALA A  52     491.031  23.655 699.765  1.00 85.52           O  
ATOM    407  CB  ALA A  52     488.776  21.243 700.051  1.00 93.99           C  
ATOM    408  N   VAL A  53     491.836  21.563 699.388  1.00 87.58           N  
ATOM    409  CA  VAL A  53     492.892  21.974 698.459  1.00 86.79           C  
ATOM    410  C   VAL A  53     492.347  22.752 697.246  1.00 86.80           C  
ATOM    411  O   VAL A  53     491.194  22.581 696.829  1.00 87.35           O  
ATOM    412  CB  VAL A  53     493.653  20.718 697.998  1.00 89.62           C  
ATOM    413  CG1 VAL A  53     492.663  19.625 697.610  1.00 93.29           C  
ATOM    414  CG2 VAL A  53     494.563  21.019 696.825  1.00 87.04           C  
ATOM    415  N   THR A  54     493.209  23.592 696.650  1.00 82.56           N  
ATOM    416  CA  THR A  54     492.832  24.473 695.546  1.00 82.06           C  
ATOM    417  C   THR A  54     493.676  24.326 694.278  1.00 92.57           C  
ATOM    418  O   THR A  54     493.170  24.630 693.186  1.00 91.85           O  
ATOM    419  CB  THR A  54     492.913  25.943 695.982  1.00 80.51           C  
ATOM    420  CG2 THR A  54     492.234  26.841 694.986  1.00 80.57           C  
ATOM    421  OG1 THR A  54     492.264  26.097 697.241  1.00 91.73           O  
ATOM    422  N   SER A  55     494.932  23.887 694.378  1.00 91.98           N  
ATOM    423  CA  SER A  55     495.856  23.916 693.247  1.00 87.80           C  
ATOM    424  C   SER A  55     497.106  23.136 693.623  1.00 85.31           C  
ATOM    425  O   SER A  55     497.406  22.958 694.801  1.00 87.91           O  
ATOM    426  CB  SER A  55     496.214  25.357 692.862  1.00 87.69           C  
ATOM    427  OG  SER A  55     497.506  25.454 692.288  1.00 94.31           O  
ATOM    428  N   VAL A  56     497.839  22.675 692.620  1.00 89.22           N  
ATOM    429  CA  VAL A  56     499.057  21.921 692.887  1.00 92.54           C  
ATOM    430  C   VAL A  56     500.122  22.244 691.838  1.00 96.49           C  
ATOM    431  O   VAL A  56     499.815  22.415 690.654  1.00 92.98           O  
ATOM    432  CB  VAL A  56     498.758  20.408 692.944  1.00 88.59           C  
ATOM    433  CG1 VAL A  56     499.981  19.639 693.367  1.00 95.38           C  
ATOM    434  CG2 VAL A  56     497.671  20.148 693.925  1.00 85.40           C  
ATOM    435  N   TYR A  57     501.374  22.386 692.293  1.00101.59           N  
ATOM    436  CA  TYR A  57     502.560  22.218 691.458  1.00 99.53           C  
ATOM    437  C   TYR A  57     503.161  20.868 691.795  1.00 95.57           C  
ATOM    438  O   TYR A  57     503.181  20.461 692.956  1.00 99.23           O  
ATOM    439  CB  TYR A  57     503.625  23.313 691.666  1.00 99.89           C  
ATOM    440  CG  TYR A  57     504.850  23.170 690.746  1.00103.33           C  
ATOM    441  CD1 TYR A  57     504.903  23.822 689.516  1.00108.58           C  
ATOM    442  CD2 TYR A  57     505.939  22.376 691.103  1.00100.65           C  
ATOM    443  CE1 TYR A  57     506.011  23.696 688.664  1.00111.68           C  
ATOM    444  CE2 TYR A  57     507.053  22.245 690.268  1.00102.92           C  
ATOM    445  CZ  TYR A  57     507.085  22.906 689.043  1.00112.22           C  
ATOM    446  OH  TYR A  57     508.173  22.783 688.186  1.00109.64           O  
ATOM    447  N   ILE A  58     503.626  20.164 690.780  1.00 93.74           N  
ATOM    448  CA  ILE A  58     504.409  18.968 691.007  1.00 96.12           C  
ATOM    449  C   ILE A  58     505.681  19.084 690.191  1.00103.19           C  
ATOM    450  O   ILE A  58     505.627  19.093 688.956  1.00107.61           O  
ATOM    451  CB  ILE A  58     503.641  17.701 690.633  1.00 96.24           C  
ATOM    452  CG1 ILE A  58     502.458  17.524 691.571  1.00 93.55           C  
ATOM    453  CG2 ILE A  58     504.580  16.503 690.664  1.00 97.61           C  
ATOM    454  CD1 ILE A  58     501.813  16.194 691.407  1.00 96.68           C  
ATOM    455  N   GLU A  59     506.819  19.161 690.875  1.00101.85           N  
ATOM    456  CA  GLU A  59     508.110  19.293 690.215  1.00101.95           C  
ATOM    457  C   GLU A  59     508.177  18.386 688.993  1.00104.34           C  
ATOM    458  O   GLU A  59     507.853  17.194 689.065  1.00104.89           O  
ATOM    459  CB  GLU A  59     509.231  18.951 691.202  1.00101.68           C  
ATOM    460  CG  GLU A  59     510.626  18.947 690.586  1.00111.86           C  
ATOM    461  CD  GLU A  59     511.665  18.151 691.393  1.00114.79           C  
ATOM    462  OE1 GLU A  59     511.886  18.480 692.584  1.00111.90           O  
ATOM    463  OE2 GLU A  59     512.267  17.204 690.823  1.00113.65           O1-
ATOM    464  N   ASP A  60     508.572  18.966 687.860  1.00 99.37           N  
ATOM    465  CA  ASP A  60     508.707  18.205 686.623  1.00101.33           C  
ATOM    466  C   ASP A  60     507.349  17.697 686.149  1.00103.77           C  
ATOM    467  O   ASP A  60     507.195  16.534 685.766  1.00107.63           O  
ATOM    468  CB  ASP A  60     509.696  17.041 686.784  1.00102.14           C  
ATOM    469  CG  ASP A  60     511.134  17.515 686.963  1.00111.75           C  
ATOM    470  OD1 ASP A  60     511.418  18.667 686.575  1.00116.25           O  
ATOM    471  OD2 ASP A  60     511.983  16.750 687.486  1.00113.93           O1-
ATOM    472  N   VAL A  61     506.359  18.589 686.168  1.00100.05           N  
ATOM    473  CA  VAL A  61     505.022  18.286 685.668  1.00 96.98           C  
ATOM    474  C   VAL A  61     504.462  19.580 685.085  1.00 95.97           C  
ATOM    475  O   VAL A  61     504.904  20.679 685.442  1.00 97.85           O  
ATOM    476  CB  VAL A  61     504.130  17.696 686.793  1.00 91.79           C  
ATOM    477  CG1 VAL A  61     502.673  17.797 686.441  1.00 90.69           C  
ATOM    478  CG2 VAL A  61     504.505  16.241 687.075  1.00 88.80           C  
ATOM    479  N   LEU A  62     503.537  19.460 684.128  1.00 89.16           N  
ATOM    480  CA  LEU A  62     503.016  20.692 683.540  1.00 88.03           C  
ATOM    481  C   LEU A  62     501.519  20.702 683.312  1.00 86.41           C  
ATOM    482  O   LEU A  62     500.978  21.773 683.009  1.00 87.87           O  
ATOM    483  CB  LEU A  62     503.700  21.005 682.209  1.00 94.31           C  
ATOM    484  CG  LEU A  62     505.062  20.428 681.810  1.00 90.57           C  
ATOM    485  CD1 LEU A  62     505.011  18.904 681.692  1.00 91.48           C  
ATOM    486  CD2 LEU A  62     505.443  21.050 680.493  1.00 90.23           C  
ATOM    487  N   HIS A  63     500.828  19.567 683.413  1.00 84.79           N  
ATOM    488  CA  HIS A  63     499.384  19.513 683.213  1.00 86.28           C  
ATOM    489  C   HIS A  63     498.813  18.351 684.028  1.00 82.51           C  
ATOM    490  O   HIS A  63     499.555  17.504 684.534  1.00 79.49           O  
ATOM    491  CB  HIS A  63     499.069  19.383 681.724  1.00 78.47           C  
ATOM    492  CG  HIS A  63     499.616  18.136 681.102  1.00 80.28           C  
ATOM    493  CD2 HIS A  63     500.404  17.951 680.013  1.00 90.31           C  
ATOM    494  ND1 HIS A  63     499.355  16.877 681.601  1.00 81.21           N  
ATOM    495  CE1 HIS A  63     499.958  15.972 680.850  1.00 82.15           C  
ATOM    496  NE2 HIS A  63     500.601  16.597 679.877  1.00 91.31           N  
ATOM    497  N   GLU A  64     497.478  18.291 684.131  1.00 75.38           N  
ATOM    498  CA  GLU A  64     496.869  17.273 684.991  1.00 81.23           C  
ATOM    499  C   GLU A  64     497.162  15.858 684.498  1.00 80.79           C  
ATOM    500  O   GLU A  64     497.322  14.934 685.306  1.00 83.54           O  
ATOM    501  CB  GLU A  64     495.347  17.469 685.116  1.00 84.55           C  
ATOM    502  CG  GLU A  64     494.665  16.508 686.175  1.00 87.63           C  
ATOM    503  CD  GLU A  64     493.245  16.954 686.615  1.00 93.09           C  
ATOM    504  OE1 GLU A  64     492.674  17.867 685.964  1.00 93.45           O  
ATOM    505  OE2 GLU A  64     492.702  16.393 687.606  1.00 88.07           O1-
ATOM    506  N   PHE A  65     497.234  15.663 683.179  1.00 84.37           N  
ATOM    507  CA  PHE A  65     497.091  14.325 682.604  1.00 84.56           C  
ATOM    508  C   PHE A  65     498.413  13.589 682.544  1.00 86.64           C  
ATOM    509  O   PHE A  65     498.579  12.648 681.760  1.00 85.48           O  
ATOM    510  CB  PHE A  65     496.481  14.408 681.216  1.00 78.38           C  
ATOM    511  CG  PHE A  65     495.190  15.126 681.203  1.00 73.92           C  
ATOM    512  CD1 PHE A  65     495.160  16.506 681.091  1.00 74.67           C  
ATOM    513  CD2 PHE A  65     494.001  14.436 681.360  1.00 73.41           C  
ATOM    514  CE1 PHE A  65     493.957  17.190 681.106  1.00 80.00           C  
ATOM    515  CE2 PHE A  65     492.801  15.109 681.395  1.00 76.48           C  
ATOM    516  CZ  PHE A  65     492.770  16.487 681.259  1.00 79.50           C  
ATOM    517  N   SER A  66     499.337  14.007 683.400  1.00 85.98           N  
ATOM    518  CA  SER A  66     500.703  13.530 683.372  1.00 85.14           C  
ATOM    519  C   SER A  66     500.827  12.229 684.165  1.00 83.83           C  
ATOM    520  O   SER A  66     499.842  11.617 684.594  1.00 80.03           O  
ATOM    521  CB  SER A  66     501.621  14.631 683.896  1.00 87.31           C  
ATOM    522  OG  SER A  66     501.157  15.900 683.459  1.00 88.76           O  
ATOM    523  N   THR A  67     502.064  11.800 684.354  1.00 81.85           N  
ATOM    524  CA  THR A  67     502.378  10.557 685.028  1.00 79.23           C  
ATOM    525  C   THR A  67     503.795  10.726 685.559  1.00 87.74           C  
ATOM    526  O   THR A  67     504.632  11.350 684.897  1.00 93.48           O  
ATOM    527  CB  THR A  67     502.253   9.385 684.059  1.00 76.40           C  
ATOM    528  CG2 THR A  67     503.488   9.331 683.120  1.00 83.25           C  
ATOM    529  OG1 THR A  67     502.099   8.165 684.780  1.00 70.62           O  
ATOM    530  N   ILE A  68     504.043  10.241 686.775  1.00 91.54           N  
ATOM    531  CA  ILE A  68     505.346  10.417 687.427  1.00 96.98           C  
ATOM    532  C   ILE A  68     505.984   9.046 687.648  1.00 97.82           C  
ATOM    533  O   ILE A  68     505.291   8.107 688.081  1.00 95.06           O  
ATOM    534  CB  ILE A  68     505.221  11.201 688.748  1.00 98.18           C  
ATOM    535  CG1 ILE A  68     505.142  12.723 688.483  1.00 99.32           C  
ATOM    536  CG2 ILE A  68     506.386  10.853 689.680  1.00 96.67           C  
ATOM    537  CD1 ILE A  68     506.411  13.332 687.833  1.00 98.19           C  
ATOM    538  N   PRO A  69     507.283   8.881 687.357  1.00101.55           N  
ATOM    539  CA  PRO A  69     507.873   7.537 687.325  1.00 98.67           C  
ATOM    540  C   PRO A  69     508.172   7.039 688.727  1.00 96.84           C  
ATOM    541  O   PRO A  69     508.439   7.816 689.649  1.00 96.72           O  
ATOM    542  CB  PRO A  69     509.162   7.720 686.506  1.00 90.69           C  
ATOM    543  CG  PRO A  69     509.144   9.146 686.011  1.00 90.33           C  
ATOM    544  CD  PRO A  69     508.267   9.904 686.967  1.00 97.48           C  
ATOM    545  N   GLY A  70     508.081   5.717 688.882  1.00 97.90           N  
ATOM    546  CA  GLY A  70     508.175   5.097 690.187  1.00 99.72           C  
ATOM    547  C   GLY A  70     507.086   5.462 691.175  1.00104.36           C  
ATOM    548  O   GLY A  70     507.256   5.197 692.370  1.00106.42           O  
ATOM    549  N   VAL A  71     505.991   6.090 690.736  1.00103.74           N  
ATOM    550  CA  VAL A  71     504.781   6.262 691.549  1.00 96.04           C  
ATOM    551  C   VAL A  71     503.623   5.623 690.785  1.00 95.91           C  
ATOM    552  O   VAL A  71     503.381   5.955 689.615  1.00 99.54           O  
ATOM    553  CB  VAL A  71     504.481   7.735 691.879  1.00 89.46           C  
ATOM    554  CG1 VAL A  71     505.750   8.541 691.977  1.00 93.98           C  
ATOM    555  CG2 VAL A  71     503.551   8.345 690.871  1.00 89.03           C  
ATOM    556  N   LYS A  72     502.923   4.689 691.437  1.00 91.49           N  
ATOM    557  CA  LYS A  72     501.897   3.915 690.744  1.00 92.88           C  
ATOM    558  C   LYS A  72     500.695   4.764 690.342  1.00 92.95           C  
ATOM    559  O   LYS A  72     499.952   4.385 689.423  1.00 93.71           O  
ATOM    560  CB  LYS A  72     501.449   2.746 691.620  1.00 90.49           C  
ATOM    561  CG  LYS A  72     499.948   2.655 691.770  1.00 90.99           C  
ATOM    562  CD  LYS A  72     499.526   1.474 692.624  1.00 93.52           C  
ATOM    563  CE  LYS A  72     499.921   0.156 691.992  1.00 91.50           C  
ATOM    564  NZ  LYS A  72     498.881  -0.909 692.194  1.00 91.17           N1+
ATOM    565  N   GLU A  73     500.502   5.904 690.989  1.00 87.22           N  
ATOM    566  CA  GLU A  73     499.329   6.727 690.757  1.00 88.96           C  
ATOM    567  C   GLU A  73     499.573   7.720 689.625  1.00 83.42           C  
ATOM    568  O   GLU A  73     500.616   8.370 689.557  1.00 81.12           O  
ATOM    569  CB  GLU A  73     498.945   7.469 692.044  1.00 91.58           C  
ATOM    570  CG  GLU A  73     497.950   6.730 692.977  1.00 91.37           C  
ATOM    571  CD  GLU A  73     498.600   5.825 694.040  1.00 93.94           C  
ATOM    572  OE1 GLU A  73     498.056   4.725 694.283  1.00 96.11           O  
ATOM    573  OE2 GLU A  73     499.630   6.209 694.645  1.00 92.78           O1-
ATOM    574  N   ASP A  74     498.605   7.827 688.734  1.00 81.19           N  
ATOM    575  CA  ASP A  74     498.640   8.906 687.772  1.00 80.01           C  
ATOM    576  C   ASP A  74     498.269  10.213 688.463  1.00 79.25           C  
ATOM    577  O   ASP A  74     497.590  10.219 689.486  1.00 83.34           O  
ATOM    578  CB  ASP A  74     497.681   8.606 686.621  1.00 83.14           C  
ATOM    579  CG  ASP A  74     496.230   8.424 687.090  1.00 90.66           C  
ATOM    580  OD1 ASP A  74     495.506   9.447 687.203  1.00 85.71           O  
ATOM    581  OD2 ASP A  74     495.815   7.262 687.348  1.00 93.09           O1-
ATOM    582  N   VAL A  75     498.717  11.336 687.895  1.00 76.92           N  
ATOM    583  CA  VAL A  75     498.394  12.634 688.496  1.00 80.18           C  
ATOM    584  C   VAL A  75     496.897  12.853 688.615  1.00 82.74           C  
ATOM    585  O   VAL A  75     496.450  13.690 689.403  1.00 83.72           O  
ATOM    586  CB  VAL A  75     499.008  13.801 687.716  1.00 74.72           C  
ATOM    587  CG1 VAL A  75     498.414  15.130 688.239  1.00 71.25           C  
ATOM    588  CG2 VAL A  75     500.489  13.769 687.862  1.00 80.82           C  
ATOM    589  N   VAL A  76     496.102  12.172 687.800  1.00 79.39           N  
ATOM    590  CA  VAL A  76     494.662  12.351 687.911  1.00 82.87           C  
ATOM    591  C   VAL A  76     494.164  11.751 689.219  1.00 85.83           C  
ATOM    592  O   VAL A  76     493.259  12.295 689.868  1.00 85.03           O  
ATOM    593  CB  VAL A  76     493.952  11.762 686.681  1.00 78.24           C  
ATOM    594  CG1 VAL A  76     492.727  10.936 687.094  1.00 80.71           C  
ATOM    595  CG2 VAL A  76     493.573  12.895 685.771  1.00 74.16           C  
ATOM    596  N   GLU A  77     494.773  10.636 689.639  1.00 85.11           N  
ATOM    597  CA  GLU A  77     494.439   9.966 690.890  1.00 86.64           C  
ATOM    598  C   GLU A  77     495.097  10.616 692.100  1.00 86.11           C  
ATOM    599  O   GLU A  77     494.647  10.396 693.226  1.00 85.63           O  
ATOM    600  CB  GLU A  77     494.846   8.487 690.816  1.00 88.04           C  
ATOM    601  CG  GLU A  77     494.345   7.615 691.976  1.00 86.40           C  
ATOM    602  CD  GLU A  77     494.550   6.120 691.724  1.00 88.74           C  
ATOM    603  OE1 GLU A  77     494.272   5.324 692.645  1.00 87.60           O  
ATOM    604  OE2 GLU A  77     494.979   5.740 690.607  1.00 90.45           O1-
ATOM    605  N   ILE A  78     496.154  11.398 691.906  1.00 86.36           N  
ATOM    606  CA  ILE A  78     496.753  12.090 693.038  1.00 88.78           C  
ATOM    607  C   ILE A  78     495.991  13.376 693.342  1.00 88.09           C  
ATOM    608  O   ILE A  78     495.596  13.619 694.487  1.00 83.46           O  
ATOM    609  CB  ILE A  78     498.256  12.330 692.784  1.00 86.66           C  
ATOM    610  CG1 ILE A  78     499.028  11.033 693.041  1.00 84.22           C  
ATOM    611  CG2 ILE A  78     498.798  13.451 693.667  1.00 87.87           C  
ATOM    612  CD1 ILE A  78     499.834  10.573 691.869  1.00 83.19           C  
ATOM    613  N   ILE A  79     495.731  14.195 692.318  1.00 88.98           N  
ATOM    614  CA  ILE A  79     494.884  15.375 692.483  1.00 85.98           C  
ATOM    615  C   ILE A  79     493.553  14.932 693.048  1.00 86.86           C  
ATOM    616  O   ILE A  79     492.806  15.743 693.598  1.00 92.58           O  
ATOM    617  CB  ILE A  79     494.637  16.132 691.168  1.00 89.47           C  
ATOM    618  CG1 ILE A  79     495.887  16.907 690.729  1.00 93.61           C  
ATOM    619  CG2 ILE A  79     493.443  17.067 691.325  1.00 84.80           C  
ATOM    620  CD1 ILE A  79     496.036  18.276 691.375  1.00 89.47           C  
ATOM    621  N   LEU A  80     493.228  13.653 692.885  1.00 85.53           N  
ATOM    622  CA  LEU A  80     491.952  13.137 693.366  1.00 86.63           C  
ATOM    623  C   LEU A  80     492.050  12.609 694.799  1.00 88.64           C  
ATOM    624  O   LEU A  80     491.135  12.822 695.603  1.00 86.93           O  
ATOM    625  CB  LEU A  80     491.447  12.057 692.399  1.00 83.29           C  
ATOM    626  CG  LEU A  80     490.011  12.137 691.862  1.00 77.19           C  
ATOM    627  CD1 LEU A  80     489.744  13.340 690.950  1.00 76.80           C  
ATOM    628  CD2 LEU A  80     489.679  10.844 691.174  1.00 73.29           C  
ATOM    629  N   ASN A  81     493.150  11.929 695.136  1.00 90.67           N  
ATOM    630  CA  ASN A  81     493.418  11.575 696.521  1.00 83.06           C  
ATOM    631  C   ASN A  81     493.619  12.804 697.379  1.00 84.35           C  
ATOM    632  O   ASN A  81     493.496  12.709 698.598  1.00 89.15           O  
ATOM    633  CB  ASN A  81     494.656  10.688 696.624  1.00 84.00           C  
ATOM    634  CG  ASN A  81     494.390   9.270 696.182  1.00 87.25           C  
ATOM    635  ND2 ASN A  81     495.461   8.507 695.951  1.00 84.06           N  
ATOM    636  OD1 ASN A  81     493.233   8.853 696.061  1.00 88.99           O  
ATOM    637  N   LEU A  82     493.946  13.950 696.782  1.00 85.80           N  
ATOM    638  CA  LEU A  82     494.183  15.168 697.546  1.00 87.23           C  
ATOM    639  C   LEU A  82     492.932  15.999 697.745  1.00 91.06           C  
ATOM    640  O   LEU A  82     492.986  16.996 698.470  1.00 96.30           O  
ATOM    641  CB  LEU A  82     495.235  16.059 696.876  1.00 93.07           C  
ATOM    642  CG  LEU A  82     496.640  15.538 696.561  1.00 98.20           C  
ATOM    643  CD1 LEU A  82     497.442  16.578 695.755  1.00 94.90           C  
ATOM    644  CD2 LEU A  82     497.383  15.130 697.838  1.00 98.90           C  
ATOM    645  N   LYS A  83     491.820  15.649 697.103  1.00 90.24           N  
ATOM    646  CA  LYS A  83     490.576  16.334 697.425  1.00 92.54           C  
ATOM    647  C   LYS A  83     490.036  15.878 698.778  1.00 93.58           C  
ATOM    648  O   LYS A  83     489.514  16.697 699.547  1.00 95.72           O  
ATOM    649  CB  LYS A  83     489.559  16.113 696.312  1.00 91.23           C  
ATOM    650  CG  LYS A  83     489.753  17.069 695.162  1.00 88.98           C  
ATOM    651  CD  LYS A  83     488.482  17.218 694.354  1.00 87.28           C  
ATOM    652  CE  LYS A  83     487.889  15.857 694.031  1.00 88.50           C  
ATOM    653  NZ  LYS A  83     486.682  15.995 693.154  1.00 89.83           N1+
ATOM    654  N   GLU A  84     490.179  14.580 699.088  1.00 92.47           N  
ATOM    655  CA  GLU A  84     489.800  14.056 700.401  1.00 97.96           C  
ATOM    656  C   GLU A  84     490.450  14.846 701.527  1.00 97.91           C  
ATOM    657  O   GLU A  84     489.800  15.148 702.537  1.00 94.85           O  
ATOM    658  CB  GLU A  84     490.187  12.576 700.537  1.00 96.42           C  
ATOM    659  CG  GLU A  84     489.618  11.648 699.483  1.00 96.70           C  
ATOM    660  CD  GLU A  84     488.113  11.769 699.345  1.00108.65           C  
ATOM    661  OE1 GLU A  84     487.603  12.896 699.119  1.00105.40           O  
ATOM    662  OE2 GLU A  84     487.436  10.728 699.472  1.00121.15           O1-
ATOM    663  N   LEU A  85     491.732  15.184 701.372  1.00 94.13           N  
ATOM    664  CA  LEU A  85     492.490  15.813 702.447  1.00 93.65           C  
ATOM    665  C   LEU A  85     491.767  17.040 702.995  1.00 95.14           C  
ATOM    666  O   LEU A  85     491.345  17.930 702.243  1.00 94.19           O  
ATOM    667  CB  LEU A  85     493.880  16.201 701.958  1.00 90.71           C  
ATOM    668  CG  LEU A  85     494.743  16.849 703.031  1.00 86.75           C  
ATOM    669  CD1 LEU A  85     495.971  15.987 703.253  1.00 86.86           C  
ATOM    670  CD2 LEU A  85     495.106  18.283 702.645  1.00 80.65           C  
ATOM    671  N   VAL A  86     491.657  17.071 704.324  1.00 94.05           N  
ATOM    672  CA  VAL A  86     490.855  18.030 705.081  1.00 93.91           C  
ATOM    673  C   VAL A  86     491.782  18.736 706.075  1.00 93.39           C  
ATOM    674  O   VAL A  86     492.423  18.086 706.911  1.00 94.04           O  
ATOM    675  CB  VAL A  86     489.689  17.319 705.790  1.00 93.25           C  
ATOM    676  CG1 VAL A  86     490.158  15.996 706.380  1.00 88.95           C  
ATOM    677  CG2 VAL A  86     489.042  18.201 706.854  1.00 97.43           C  
ATOM    678  N   VAL A  87     491.856  20.061 705.982  1.00 89.43           N  
ATOM    679  CA  VAL A  87     492.862  20.856 706.676  1.00 89.94           C  
ATOM    680  C   VAL A  87     492.134  21.820 707.587  1.00 98.76           C  
ATOM    681  O   VAL A  87     491.349  22.647 707.098  1.00101.29           O  
ATOM    682  CB  VAL A  87     493.754  21.629 705.686  1.00 91.80           C  
ATOM    683  CG1 VAL A  87     494.168  23.000 706.245  1.00 85.82           C  
ATOM    684  CG2 VAL A  87     494.965  20.800 705.294  1.00 92.88           C  
ATOM    685  N   ARG A  88     492.402  21.737 708.903  1.00 97.69           N  
ATOM    686  CA  ARG A  88     491.830  22.684 709.855  1.00 92.71           C  
ATOM    687  C   ARG A  88     492.801  23.834 710.108  1.00 90.81           C  
ATOM    688  O   ARG A  88     493.975  23.612 710.438  1.00 84.74           O  
ATOM    689  CB  ARG A  88     491.481  22.012 711.180  1.00 95.15           C  
ATOM    690  CG  ARG A  88     490.920  22.995 712.221  1.00 95.53           C  
ATOM    691  CD  ARG A  88     491.084  22.535 713.669  1.00 96.22           C  
ATOM    692  NE  ARG A  88     490.567  23.548 714.593  1.00102.16           N  
ATOM    693  CZ  ARG A  88     490.546  23.444 715.922  1.00 96.87           C  
ATOM    694  NH1 ARG A  88     490.990  22.346 716.532  1.00 90.42           N1+
ATOM    695  NH2 ARG A  88     490.035  24.434 716.639  1.00 93.90           N  
ATOM    696  N   PHE A  89     492.306  25.061 709.935  1.00 90.75           N  
ATOM    697  CA  PHE A  89     493.031  26.253 710.353  1.00 94.97           C  
ATOM    698  C   PHE A  89     492.733  26.558 711.816  1.00105.51           C  
ATOM    699  O   PHE A  89     491.592  26.429 712.281  1.00103.07           O  
ATOM    700  CB  PHE A  89     492.635  27.463 709.511  1.00 98.06           C  
ATOM    701  CG  PHE A  89     492.999  27.354 708.055  1.00103.87           C  
ATOM    702  CD1 PHE A  89     493.733  26.271 707.574  1.00101.75           C  
ATOM    703  CD2 PHE A  89     492.611  28.353 707.159  1.00105.94           C  
ATOM    704  CE1 PHE A  89     494.061  26.179 706.229  1.00 97.62           C  
ATOM    705  CE2 PHE A  89     492.937  28.274 705.808  1.00103.18           C  
ATOM    706  CZ  PHE A  89     493.666  27.190 705.343  1.00101.37           C  
ATOM    707  N   LEU A  90     493.765  26.973 712.547  1.00108.45           N  
ATOM    708  CA  LEU A  90     493.608  27.342 713.948  1.00 99.09           C  
ATOM    709  C   LEU A  90     493.503  28.854 714.097  1.00 97.87           C  
ATOM    710  O   LEU A  90     492.476  29.368 714.544  1.00 97.93           O  
ATOM    711  CB  LEU A  90     494.767  26.767 714.770  1.00 95.94           C  
ATOM    712  CG  LEU A  90     494.639  25.245 714.928  1.00 96.42           C  
ATOM    713  CD1 LEU A  90     493.205  24.836 714.643  1.00 95.87           C  
ATOM    714  CD2 LEU A  90     495.602  24.449 714.053  1.00 97.15           C  
ATOM    715  N   ASN A  91     494.521  29.581 713.674  1.00102.42           N  
ATOM    716  CA  ASN A  91     494.363  31.015 713.541  1.00105.08           C  
ATOM    717  C   ASN A  91     493.124  31.305 712.694  1.00106.73           C  
ATOM    718  O   ASN A  91     492.958  30.710 711.616  1.00104.45           O  
ATOM    719  CB  ASN A  91     495.608  31.636 712.911  1.00107.30           C  
ATOM    720  CG  ASN A  91     495.486  33.140 712.732  1.00109.83           C  
ATOM    721  ND2 ASN A  91     496.615  33.837 712.855  1.00109.24           N  
ATOM    722  OD1 ASN A  91     494.394  33.673 712.484  1.00107.13           O  
ATOM    723  N   PRO A  92     492.227  32.153 713.156  1.00103.20           N  
ATOM    724  CA  PRO A  92     491.062  32.512 712.347  1.00106.32           C  
ATOM    725  C   PRO A  92     491.436  33.381 711.171  1.00109.82           C  
ATOM    726  O   PRO A  92     490.951  33.165 710.057  1.00112.24           O  
ATOM    727  CB  PRO A  92     490.170  33.279 713.329  1.00103.38           C  
ATOM    728  CG  PRO A  92     490.610  32.820 714.654  1.00105.62           C  
ATOM    729  CD  PRO A  92     492.083  32.608 714.539  1.00105.69           C  
ATOM    730  N   SER A  93     492.295  34.362 711.398  1.00107.67           N  
ATOM    731  CA  SER A  93     492.483  35.231 710.248  1.00114.58           C  
ATOM    732  C   SER A  93     493.312  34.556 709.092  1.00116.41           C  
ATOM    733  O   SER A  93     493.645  35.266 708.115  1.00116.89           O  
ATOM    734  CB  SER A  93     493.133  36.546 710.683  1.00116.13           C  
ATOM    735  OG  SER A  93     492.780  37.598 709.790  1.00117.51           O  
ATOM    736  N   LEU A  94     493.614  33.253 709.171  1.00115.18           N  
ATOM    737  CA  LEU A  94     494.378  32.567 708.131  1.00113.46           C  
ATOM    738  C   LEU A  94     493.463  32.229 706.958  1.00111.10           C  
ATOM    739  O   LEU A  94     492.459  31.521 707.115  1.00107.34           O  
ATOM    740  CB  LEU A  94     495.044  31.303 708.682  1.00112.44           C  
ATOM    741  CG  LEU A  94     496.210  30.739 707.858  1.00107.05           C  
ATOM    742  CD1 LEU A  94     497.210  31.852 707.621  1.00105.65           C  
ATOM    743  CD2 LEU A  94     496.873  29.534 708.545  1.00101.63           C  
ATOM    744  N   GLN A  95     493.817  32.738 705.784  1.00110.40           N  
ATOM    745  CA  GLN A  95     493.013  32.566 704.587  1.00107.84           C  
ATOM    746  C   GLN A  95     493.533  31.473 703.668  1.00108.21           C  
ATOM    747  O   GLN A  95     492.727  30.834 702.976  1.00107.64           O  
ATOM    748  CB  GLN A  95     492.952  33.883 703.810  1.00106.81           C  
ATOM    749  CG  GLN A  95     492.011  34.903 704.391  1.00108.59           C  
ATOM    750  CD  GLN A  95     490.668  34.861 703.703  1.00117.28           C  
ATOM    751  NE2 GLN A  95     489.737  35.705 704.155  1.00116.42           N  
ATOM    752  OE1 GLN A  95     490.467  34.075 702.765  1.00114.72           O  
ATOM    753  N   THR A  96     494.852  31.235 703.654  1.00108.74           N  
ATOM    754  CA  THR A  96     495.481  30.387 702.642  1.00104.80           C  
ATOM    755  C   THR A  96     496.871  29.927 703.084  1.00102.00           C  
ATOM    756  O   THR A  96     497.683  30.729 703.555  1.00104.51           O  
ATOM    757  CB  THR A  96     495.577  31.119 701.299  1.00 95.54           C  
ATOM    758  CG2 THR A  96     495.900  32.598 701.503  1.00 91.66           C  
ATOM    759  OG1 THR A  96     496.594  30.496 700.512  1.00 94.12           O  
ATOM    760  N   VAL A  97     497.144  28.639 702.881  1.00 97.64           N  
ATOM    761  CA  VAL A  97     498.377  27.974 703.285  1.00 93.25           C  
ATOM    762  C   VAL A  97     499.124  27.601 702.018  1.00 93.24           C  
ATOM    763  O   VAL A  97     498.657  27.872 700.910  1.00 93.10           O  
ATOM    764  CB  VAL A  97     498.073  26.720 704.122  1.00 85.76           C  
ATOM    765  CG1 VAL A  97     499.319  26.185 704.797  1.00 83.73           C  
ATOM    766  CG2 VAL A  97     497.009  27.037 705.117  1.00 99.27           C  
ATOM    767  N   THR A  98     500.288  26.988 702.163  1.00 85.86           N  
ATOM    768  CA  THR A  98     500.853  26.243 701.051  1.00 85.79           C  
ATOM    769  C   THR A  98     501.609  25.077 701.669  1.00 86.10           C  
ATOM    770  O   THR A  98     502.739  25.245 702.130  1.00 90.78           O  
ATOM    771  CB  THR A  98     501.750  27.113 700.182  1.00 93.39           C  
ATOM    772  CG2 THR A  98     502.153  26.355 698.919  1.00 89.81           C  
ATOM    773  OG1 THR A  98     501.045  28.305 699.806  1.00 93.40           O  
ATOM    774  N   LEU A  99     500.975  23.910 701.692  1.00 85.95           N  
ATOM    775  CA  LEU A  99     501.634  22.745 702.261  1.00 93.57           C  
ATOM    776  C   LEU A  99     502.862  22.396 701.433  1.00 92.38           C  
ATOM    777  O   LEU A  99     503.188  23.069 700.455  1.00 96.44           O  
ATOM    778  CB  LEU A  99     500.679  21.560 702.348  1.00 97.68           C  
ATOM    779  CG  LEU A  99     499.458  21.709 703.259  1.00 93.94           C  
ATOM    780  CD1 LEU A  99     499.213  20.371 703.931  1.00 93.45           C  
ATOM    781  CD2 LEU A  99     499.612  22.848 704.282  1.00 86.64           C  
ATOM    782  N   LEU A 100     503.571  21.349 701.857  1.00 95.88           N  
ATOM    783  CA  LEU A 100     504.821  20.946 701.224  1.00 96.86           C  
ATOM    784  C   LEU A 100     505.080  19.474 701.519  1.00101.37           C  
ATOM    785  O   LEU A 100     504.798  19.003 702.627  1.00107.15           O  
ATOM    786  CB  LEU A 100     505.990  21.807 701.717  1.00 92.89           C  
ATOM    787  CG  LEU A 100     505.941  23.260 701.243  1.00 94.91           C  
ATOM    788  CD1 LEU A 100     506.998  24.090 701.921  1.00100.32           C  
ATOM    789  CD2 LEU A 100     506.104  23.333 699.729  1.00 98.85           C  
ATOM    790  N   LEU A 101     505.615  18.754 700.529  1.00 98.17           N  
ATOM    791  CA  LEU A 101     505.866  17.322 700.662  1.00 97.73           C  
ATOM    792  C   LEU A 101     507.065  16.936 699.808  1.00101.97           C  
ATOM    793  O   LEU A 101     507.322  17.550 698.768  1.00101.13           O  
ATOM    794  CB  LEU A 101     504.644  16.493 700.242  1.00 98.15           C  
ATOM    795  CG  LEU A 101     504.547  15.007 700.627  1.00 99.44           C  
ATOM    796  CD1 LEU A 101     503.154  14.458 700.323  1.00100.09           C  
ATOM    797  CD2 LEU A 101     505.592  14.132 699.962  1.00 97.12           C  
ATOM    798  N   LYS A 102     507.806  15.925 700.278  1.00106.15           N  
ATOM    799  CA  LYS A 102     508.878  15.266 699.530  1.00101.03           C  
ATOM    800  C   LYS A 102     509.165  13.922 700.190  1.00103.92           C  
ATOM    801  O   LYS A 102     509.243  13.838 701.422  1.00107.54           O  
ATOM    802  CB  LYS A 102     510.166  16.108 699.479  1.00 98.43           C  
ATOM    803  CG  LYS A 102     509.960  17.609 699.318  1.00101.99           C  
ATOM    804  CD  LYS A 102     511.196  18.326 698.778  1.00105.62           C  
ATOM    805  CE  LYS A 102     512.420  18.102 699.659  1.00111.56           C  
ATOM    806  NZ  LYS A 102     513.448  19.156 699.440  1.00109.53           N1+
ATOM    807  N   ALA A 103     509.299  12.877 699.379  1.00 99.22           N  
ATOM    808  CA  ALA A 103     509.639  11.549 699.878  1.00102.48           C  
ATOM    809  C   ALA A 103     510.173  10.736 698.705  1.00104.11           C  
ATOM    810  O   ALA A 103     510.236  11.220 697.573  1.00105.21           O  
ATOM    811  CB  ALA A 103     508.442  10.874 700.564  1.00107.10           C  
ATOM    812  N   GLU A 104     510.565   9.498 698.982  1.00105.76           N  
ATOM    813  CA  GLU A 104     511.358   8.716 698.034  1.00105.74           C  
ATOM    814  C   GLU A 104     511.371   7.265 698.498  1.00104.69           C  
ATOM    815  O   GLU A 104     510.604   6.871 699.385  1.00105.48           O  
ATOM    816  CB  GLU A 104     512.773   9.286 697.918  1.00111.91           C  
ATOM    817  CG  GLU A 104     513.396   9.211 696.533  1.00117.64           C  
ATOM    818  CD  GLU A 104     514.711   9.976 696.460  1.00126.62           C  
ATOM    819  OE1 GLU A 104     515.082  10.600 697.496  1.00122.42           O  
ATOM    820  OE2 GLU A 104     515.361   9.947 695.378  1.00125.70           O1-
ATOM    821  N   GLY A 105     512.237   6.464 697.884  1.00107.48           N  
ATOM    822  CA  GLY A 105     512.387   5.080 698.250  1.00107.03           C  
ATOM    823  C   GLY A 105     511.046   4.391 698.193  1.00109.08           C  
ATOM    824  O   GLY A 105     510.054   4.964 697.731  1.00110.63           O  
ATOM    825  N   PRO A 106     510.987   3.142 698.647  1.00111.53           N  
ATOM    826  CA  PRO A 106     509.700   2.403 698.684  1.00111.13           C  
ATOM    827  C   PRO A 106     508.772   2.808 699.832  1.00109.48           C  
ATOM    828  O   PRO A 106     508.496   2.055 700.780  1.00104.24           O  
ATOM    829  CB  PRO A 106     510.166   0.940 698.778  1.00111.76           C  
ATOM    830  CG  PRO A 106     511.591   0.933 698.215  1.00109.11           C  
ATOM    831  CD  PRO A 106     512.155   2.245 698.690  1.00112.91           C  
ATOM    832  N   LYS A 107     508.219   4.017 699.731  1.00106.68           N  
ATOM    833  CA  LYS A 107     507.366   4.611 700.754  1.00105.83           C  
ATOM    834  C   LYS A 107     505.979   4.898 700.188  1.00103.97           C  
ATOM    835  O   LYS A 107     505.849   5.621 699.197  1.00106.10           O  
ATOM    836  CB  LYS A 107     508.001   5.914 701.283  1.00108.00           C  
ATOM    837  CG  LYS A 107     507.043   6.839 702.039  1.00108.44           C  
ATOM    838  CD  LYS A 107     507.778   7.960 702.782  1.00109.94           C  
ATOM    839  CE  LYS A 107     507.399   7.954 704.271  1.00110.50           C  
ATOM    840  NZ  LYS A 107     507.890   9.172 704.975  1.00113.56           N1+
ATOM    841  N   GLU A 108     504.943   4.360 700.830  1.00100.96           N  
ATOM    842  CA  GLU A 108     503.564   4.724 700.495  1.00 96.94           C  
ATOM    843  C   GLU A 108     503.230   6.050 701.170  1.00 93.98           C  
ATOM    844  O   GLU A 108     502.672   6.084 702.264  1.00 95.56           O  
ATOM    845  CB  GLU A 108     502.588   3.637 700.930  1.00 95.49           C  
ATOM    846  CG  GLU A 108     502.940   2.235 700.475  1.00 98.69           C  
ATOM    847  CD  GLU A 108     501.737   1.296 700.482  1.00104.68           C  
ATOM    848  OE1 GLU A 108     500.878   1.409 701.402  1.00103.43           O  
ATOM    849  OE2 GLU A 108     501.652   0.449 699.554  1.00107.81           O1-
ATOM    850  N   VAL A 109     503.549   7.162 700.502  1.00 92.25           N  
ATOM    851  CA  VAL A 109     503.325   8.491 701.070  1.00 96.24           C  
ATOM    852  C   VAL A 109     501.872   8.656 701.516  1.00 95.94           C  
ATOM    853  O   VAL A 109     500.960   8.700 700.683  1.00 97.17           O  
ATOM    854  CB  VAL A 109     503.709   9.590 700.055  1.00 94.24           C  
ATOM    855  CG1 VAL A 109     503.154  10.964 700.478  1.00 88.10           C  
ATOM    856  CG2 VAL A 109     505.221   9.637 699.867  1.00 94.77           C  
ATOM    857  N   LYS A 110     501.648   8.793 702.828  1.00 97.41           N  
ATOM    858  CA  LYS A 110     500.335   9.110 703.374  1.00 93.06           C  
ATOM    859  C   LYS A 110     500.298  10.595 703.734  1.00 91.85           C  
ATOM    860  O   LYS A 110     501.290  11.315 703.620  1.00 96.63           O  
ATOM    861  CB  LYS A 110     500.008   8.229 704.579  1.00 91.18           C  
ATOM    862  CG  LYS A 110     500.357   6.751 704.406  1.00 91.50           C  
ATOM    863  CD  LYS A 110     499.365   5.967 703.551  1.00 90.50           C  
ATOM    864  CE  LYS A 110     499.750   4.480 703.538  1.00 89.92           C  
ATOM    865  NZ  LYS A 110     498.809   3.600 702.785  1.00 88.86           N1+
ATOM    866  N   ALA A 111     499.135  11.070 704.158  1.00 90.28           N  
ATOM    867  CA  ALA A 111     498.944  12.512 704.209  1.00 94.97           C  
ATOM    868  C   ALA A 111     499.761  13.180 705.309  1.00100.71           C  
ATOM    869  O   ALA A 111     500.064  14.375 705.190  1.00 97.89           O  
ATOM    870  CB  ALA A 111     497.457  12.834 704.380  1.00101.17           C  
ATOM    871  N   ARG A 112     500.111  12.441 706.376  1.00102.49           N  
ATOM    872  CA  ARG A 112     500.975  12.974 707.436  1.00100.60           C  
ATOM    873  C   ARG A 112     502.351  13.378 706.900  1.00104.93           C  
ATOM    874  O   ARG A 112     502.922  14.390 707.331  1.00102.51           O  
ATOM    875  CB  ARG A 112     501.129  11.948 708.564  1.00100.33           C  
ATOM    876  CG  ARG A 112     501.620  10.573 708.094  1.00102.77           C  
ATOM    877  CD  ARG A 112     501.825   9.580 709.245  1.00108.06           C  
ATOM    878  NE  ARG A 112     500.679   9.475 710.153  1.00112.13           N  
ATOM    879  CZ  ARG A 112     499.705   8.571 710.039  1.00114.97           C  
ATOM    880  NH1 ARG A 112     498.701   8.549 710.925  1.00110.12           N1+
ATOM    881  NH2 ARG A 112     499.733   7.691 709.035  1.00110.45           N  
ATOM    882  N   ASP A 113     502.888  12.608 705.940  1.00107.03           N  
ATOM    883  CA  ASP A 113     504.211  12.852 705.362  1.00 99.14           C  
ATOM    884  C   ASP A 113     504.411  14.311 704.964  1.00 97.68           C  
ATOM    885  O   ASP A 113     505.554  14.746 704.786  1.00102.06           O  
ATOM    886  CB  ASP A 113     504.438  11.945 704.143  1.00 97.41           C  
ATOM    887  CG  ASP A 113     504.835  10.510 704.529  1.00102.07           C  
ATOM    888  OD1 ASP A 113     503.993   9.589 704.426  1.00 98.84           O  
ATOM    889  OD2 ASP A 113     505.997  10.297 704.929  1.00108.91           O1-
ATOM    890  N   PHE A 114     503.333  15.075 704.806  1.00 97.71           N  
ATOM    891  CA  PHE A 114     503.452  16.511 704.598  1.00 99.81           C  
ATOM    892  C   PHE A 114     504.215  17.160 705.742  1.00102.39           C  
ATOM    893  O   PHE A 114     504.070  16.775 706.909  1.00 97.94           O  
ATOM    894  CB  PHE A 114     502.068  17.151 704.484  1.00103.98           C  
ATOM    895  CG  PHE A 114     501.465  17.043 703.112  1.00108.27           C  
ATOM    896  CD1 PHE A 114     500.787  15.891 702.719  1.00108.04           C  
ATOM    897  CD2 PHE A 114     501.586  18.091 702.207  1.00104.77           C  
ATOM    898  CE1 PHE A 114     500.245  15.788 701.447  1.00103.81           C  
ATOM    899  CE2 PHE A 114     501.049  17.996 700.942  1.00101.82           C  
ATOM    900  CZ  PHE A 114     500.375  16.844 700.560  1.00104.32           C  
ATOM    901  N   LEU A 115     505.017  18.163 705.397  1.00103.25           N  
ATOM    902  CA  LEU A 115     505.712  18.945 706.407  1.00104.60           C  
ATOM    903  C   LEU A 115     504.692  19.576 707.345  1.00105.98           C  
ATOM    904  O   LEU A 115     503.600  19.947 706.904  1.00107.38           O  
ATOM    905  CB  LEU A 115     506.548  20.056 705.772  1.00106.13           C  
ATOM    906  CG  LEU A 115     506.007  21.482 705.971  1.00105.55           C  
ATOM    907  CD1 LEU A 115     507.060  22.517 705.545  1.00104.03           C  
ATOM    908  CD2 LEU A 115     504.672  21.712 705.231  1.00101.34           C  
ATOM    909  N   PRO A 116     505.008  19.709 708.634  1.00111.80           N  
ATOM    910  CA  PRO A 116     504.119  20.453 709.542  1.00109.02           C  
ATOM    911  C   PRO A 116     504.247  21.966 709.377  1.00107.72           C  
ATOM    912  O   PRO A 116     505.326  22.504 709.109  1.00103.31           O  
ATOM    913  CB  PRO A 116     504.583  20.006 710.936  1.00 99.57           C  
ATOM    914  CG  PRO A 116     505.344  18.725 710.700  1.00100.48           C  
ATOM    915  CD  PRO A 116     505.988  18.887 709.366  1.00104.95           C  
ATOM    916  N   VAL A 117     503.112  22.654 709.510  1.00104.70           N  
ATOM    917  CA  VAL A 117     503.087  24.100 709.671  1.00106.11           C  
ATOM    918  C   VAL A 117     502.318  24.380 710.956  1.00112.17           C  
ATOM    919  O   VAL A 117     501.575  23.532 711.460  1.00112.09           O  
ATOM    920  CB  VAL A 117     502.461  24.830 708.460  1.00 99.05           C  
ATOM    921  CG1 VAL A 117     502.227  26.305 708.764  1.00 97.99           C  
ATOM    922  CG2 VAL A 117     503.371  24.691 707.270  1.00101.92           C  
ATOM    923  N   ALA A 118     502.548  25.557 711.528  1.00112.87           N  
ATOM    924  CA  ALA A 118     501.784  25.929 712.706  1.00112.39           C  
ATOM    925  C   ALA A 118     500.476  26.563 712.277  1.00110.18           C  
ATOM    926  O   ALA A 118     500.387  27.204 711.223  1.00108.84           O  
ATOM    927  CB  ALA A 118     502.566  26.885 713.605  1.00119.37           C  
ATOM    928  N   ASP A 119     499.450  26.361 713.102  1.00111.22           N  
ATOM    929  CA  ASP A 119     498.093  26.811 712.804  1.00112.17           C  
ATOM    930  C   ASP A 119     497.446  25.983 711.696  1.00106.04           C  
ATOM    931  O   ASP A 119     496.525  26.456 711.018  1.00101.84           O  
ATOM    932  CB  ASP A 119     498.067  28.302 712.451  1.00111.25           C  
ATOM    933  CG  ASP A 119     498.610  29.169 713.577  1.00117.10           C  
ATOM    934  OD1 ASP A 119     498.900  28.616 714.670  1.00114.96           O  
ATOM    935  OD2 ASP A 119     498.747  30.397 713.362  1.00118.63           O1-
ATOM    936  N   VAL A 120     497.919  24.747 711.522  1.00102.25           N  
ATOM    937  CA  VAL A 120     497.341  23.806 710.565  1.00102.96           C  
ATOM    938  C   VAL A 120     497.536  22.387 711.090  1.00 96.47           C  
ATOM    939  O   VAL A 120     498.657  21.989 711.417  1.00 93.58           O  
ATOM    940  CB  VAL A 120     497.957  23.967 709.153  1.00104.75           C  
ATOM    941  CG1 VAL A 120     497.771  25.401 708.622  1.00100.22           C  
ATOM    942  CG2 VAL A 120     499.428  23.570 709.146  1.00107.84           C  
ATOM    943  N   GLU A 121     496.444  21.620 711.166  1.00 94.78           N  
ATOM    944  CA  GLU A 121     496.479  20.224 711.591  1.00 95.58           C  
ATOM    945  C   GLU A 121     495.858  19.344 710.509  1.00 95.78           C  
ATOM    946  O   GLU A 121     494.808  19.687 709.943  1.00 93.18           O  
ATOM    947  CB  GLU A 121     495.738  20.042 712.939  1.00100.16           C  
ATOM    948  CG  GLU A 121     495.819  18.636 713.587  1.00102.55           C  
ATOM    949  CD  GLU A 121     494.766  18.407 714.697  1.00103.16           C  
ATOM    950  OE1 GLU A 121     494.085  19.382 715.107  1.00 95.96           O  
ATOM    951  OE2 GLU A 121     494.621  17.246 715.153  1.00100.08           O1-
ATOM    952  N   ILE A 122     496.517  18.216 710.222  1.00 96.53           N  
ATOM    953  CA  ILE A 122     496.094  17.293 709.149  1.00100.03           C  
ATOM    954  C   ILE A 122     495.105  16.312 709.778  1.00 98.11           C  
ATOM    955  O   ILE A 122     495.469  15.231 710.257  1.00 96.34           O  
ATOM    956  CB  ILE A 122     497.284  16.586 708.483  1.00 96.65           C  
ATOM    957  CG1 ILE A 122     497.826  17.385 707.294  1.00 91.00           C  
ATOM    958  CG2 ILE A 122     496.897  15.194 707.967  1.00 95.59           C  
ATOM    959  CD1 ILE A 122     497.473  18.858 707.287  1.00 89.19           C  
ATOM    960  N   MET A 123     493.822  16.681 709.730  1.00 94.96           N  
ATOM    961  CA  MET A 123     492.752  15.988 710.439  1.00 97.69           C  
ATOM    962  C   MET A 123     492.560  14.536 709.995  1.00 98.73           C  
ATOM    963  O   MET A 123     491.745  13.830 710.606  1.00 97.11           O  
ATOM    964  CB  MET A 123     491.447  16.774 710.270  1.00 99.80           C  
ATOM    965  CG  MET A 123     491.524  18.235 710.741  1.00 99.62           C  
ATOM    966  SD  MET A 123     491.508  18.343 712.541  1.00 98.71           S  
ATOM    967  CE  MET A 123     492.449  19.828 712.846  1.00 95.22           C  
ATOM    968  N   ASN A 124     493.267  14.064 708.967  1.00 98.16           N  
ATOM    969  CA  ASN A 124     493.293  12.640 708.623  1.00101.19           C  
ATOM    970  C   ASN A 124     494.699  12.264 708.197  1.00103.44           C  
ATOM    971  O   ASN A 124     495.014  12.187 707.003  1.00102.48           O  
ATOM    972  CB  ASN A 124     492.258  12.280 707.545  1.00103.63           C  
ATOM    973  CG  ASN A 124     492.239  13.240 706.357  1.00 95.57           C  
ATOM    974  ND2 ASN A 124     491.963  12.691 705.173  1.00 96.00           N  
ATOM    975  OD1 ASN A 124     492.425  14.450 706.501  1.00 92.20           O  
ATOM    976  N   PRO A 125     495.585  12.031 709.159  1.00102.67           N  
ATOM    977  CA  PRO A 125     496.953  11.631 708.799  1.00106.16           C  
ATOM    978  C   PRO A 125     497.020  10.365 707.964  1.00102.09           C  
ATOM    979  O   PRO A 125     497.847  10.286 707.049  1.00 98.41           O  
ATOM    980  CB  PRO A 125     497.625  11.458 710.169  1.00105.62           C  
ATOM    981  CG  PRO A 125     496.908  12.447 711.029  1.00102.73           C  
ATOM    982  CD  PRO A 125     495.469  12.389 710.579  1.00 96.20           C  
ATOM    983  N   ASP A 126     496.165   9.378 708.239  1.00104.60           N  
ATOM    984  CA  ASP A 126     496.298   8.069 707.604  1.00110.26           C  
ATOM    985  C   ASP A 126     495.958   8.067 706.100  1.00111.46           C  
ATOM    986  O   ASP A 126     496.199   7.048 705.430  1.00105.93           O  
ATOM    987  CB  ASP A 126     495.426   7.059 708.362  1.00115.89           C  
ATOM    988  CG  ASP A 126     495.811   5.613 708.068  1.00123.15           C  
ATOM    989  OD1 ASP A 126     495.051   4.707 708.495  1.00117.29           O  
ATOM    990  OD2 ASP A 126     496.876   5.390 707.424  1.00120.48           O1-
ATOM    991  N   LEU A 127     495.430   9.178 705.559  1.00111.20           N  
ATOM    992  CA  LEU A 127     495.053   9.293 704.144  1.00 99.52           C  
ATOM    993  C   LEU A 127     496.157   8.784 703.236  1.00 95.22           C  
ATOM    994  O   LEU A 127     497.309   9.206 703.353  1.00 98.74           O  
ATOM    995  CB  LEU A 127     494.747  10.762 703.812  1.00 97.94           C  
ATOM    996  CG  LEU A 127     494.256  11.248 702.445  1.00 95.16           C  
ATOM    997  CD1 LEU A 127     493.100  10.388 701.972  1.00 97.70           C  
ATOM    998  CD2 LEU A 127     493.839  12.734 702.511  1.00 88.13           C  
ATOM    999  N   HIS A 128     495.808   7.887 702.320  1.00 97.50           N  
ATOM   1000  CA  HIS A 128     496.776   7.472 701.309  1.00 96.75           C  
ATOM   1001  C   HIS A 128     496.943   8.582 700.272  1.00 91.54           C  
ATOM   1002  O   HIS A 128     496.001   9.327 699.993  1.00 91.29           O  
ATOM   1003  CB  HIS A 128     496.335   6.177 700.636  1.00 91.56           C  
ATOM   1004  CG  HIS A 128     497.416   5.536 699.836  1.00 94.93           C  
ATOM   1005  CD2 HIS A 128     498.123   5.989 698.770  1.00 96.04           C  
ATOM   1006  ND1 HIS A 128     497.915   4.284 700.125  1.00 99.11           N  
ATOM   1007  CE1 HIS A 128     498.874   3.989 699.261  1.00 98.81           C  
ATOM   1008  NE2 HIS A 128     499.020   5.007 698.429  1.00 94.38           N  
ATOM   1009  N   ILE A 129     498.157   8.732 699.729  1.00 92.11           N  
ATOM   1010  CA  ILE A 129     498.456   9.775 698.752  1.00 94.20           C  
ATOM   1011  C   ILE A 129     499.069   9.204 697.480  1.00 94.04           C  
ATOM   1012  O   ILE A 129     498.617   9.508 696.372  1.00 99.71           O  
ATOM   1013  CB  ILE A 129     499.366  10.875 699.344  1.00 91.50           C  
ATOM   1014  CG1 ILE A 129     498.587  11.696 700.352  1.00 93.23           C  
ATOM   1015  CG2 ILE A 129     499.812  11.830 698.261  1.00 92.20           C  
ATOM   1016  CD1 ILE A 129     497.305  12.228 699.793  1.00 92.98           C  
ATOM   1017  N   ALA A 130     500.120   8.404 697.613  1.00 89.87           N  
ATOM   1018  CA  ALA A 130     500.820   7.980 696.410  1.00 91.12           C  
ATOM   1019  C   ALA A 130     501.781   6.867 696.786  1.00 93.15           C  
ATOM   1020  O   ALA A 130     502.455   6.953 697.811  1.00 98.49           O  
ATOM   1021  CB  ALA A 130     501.572   9.165 695.782  1.00 86.37           C  
ATOM   1022  N   THR A 131     501.825   5.819 695.981  1.00 86.26           N  
ATOM   1023  CA  THR A 131     502.678   4.678 696.269  1.00 90.19           C  
ATOM   1024  C   THR A 131     503.967   4.805 695.455  1.00 98.02           C  
ATOM   1025  O   THR A 131     503.926   4.954 694.226  1.00 97.42           O  
ATOM   1026  CB  THR A 131     501.943   3.373 695.970  1.00 90.81           C  
ATOM   1027  CG2 THR A 131     502.720   2.167 696.506  1.00 91.54           C  
ATOM   1028  OG1 THR A 131     500.651   3.418 696.586  1.00 90.13           O  
ATOM   1029  N   LEU A 132     505.107   4.771 696.140  1.00100.85           N  
ATOM   1030  CA  LEU A 132     506.411   4.939 695.515  1.00 98.45           C  
ATOM   1031  C   LEU A 132     507.238   3.671 695.694  1.00101.57           C  
ATOM   1032  O   LEU A 132     507.167   3.008 696.731  1.00 98.88           O  
ATOM   1033  CB  LEU A 132     507.136   6.162 696.091  1.00 95.07           C  
ATOM   1034  CG  LEU A 132     506.645   7.498 695.510  1.00 96.60           C  
ATOM   1035  CD1 LEU A 132     505.123   7.644 695.535  1.00 89.36           C  
ATOM   1036  CD2 LEU A 132     507.299   8.683 696.193  1.00 98.37           C  
ATOM   1037  N   GLU A 133     507.994   3.318 694.660  1.00107.64           N  
ATOM   1038  CA  GLU A 133     508.872   2.156 694.665  1.00108.37           C  
ATOM   1039  C   GLU A 133     510.308   2.627 694.539  1.00106.55           C  
ATOM   1040  O   GLU A 133     510.578   3.811 694.311  1.00105.41           O  
ATOM   1041  CB  GLU A 133     508.573   1.212 693.507  1.00104.65           C  
ATOM   1042  CG  GLU A 133     509.286   1.681 692.263  1.00105.60           C  
ATOM   1043  CD  GLU A 133     508.876   0.918 691.035  1.00108.10           C  
ATOM   1044  OE1 GLU A 133     508.533   1.564 690.015  1.00105.00           O  
ATOM   1045  OE2 GLU A 133     508.900  -0.333 691.105  1.00109.60           O1-
ATOM   1046  N   GLU A 134     511.233   1.680 694.654  1.00106.90           N  
ATOM   1047  CA  GLU A 134     512.632   2.063 694.728  1.00110.15           C  
ATOM   1048  C   GLU A 134     512.982   2.944 693.543  1.00106.27           C  
ATOM   1049  O   GLU A 134     512.870   2.526 692.388  1.00102.93           O  
ATOM   1050  CB  GLU A 134     513.534   0.829 694.782  1.00112.96           C  
ATOM   1051  CG  GLU A 134     514.526   0.860 695.953  1.00115.44           C  
ATOM   1052  CD  GLU A 134     515.032   2.273 696.263  1.00118.10           C  
ATOM   1053  OE1 GLU A 134     514.594   2.867 697.279  1.00116.87           O  
ATOM   1054  OE2 GLU A 134     515.860   2.794 695.483  1.00120.86           O1-
ATOM   1055  N   GLY A 135     513.355   4.185 693.842  1.00106.87           N  
ATOM   1056  CA  GLY A 135     513.755   5.152 692.846  1.00106.45           C  
ATOM   1057  C   GLY A 135     512.760   6.261 692.601  1.00107.02           C  
ATOM   1058  O   GLY A 135     513.105   7.232 691.911  1.00113.56           O  
ATOM   1059  N   GLY A 136     511.543   6.159 693.131  1.00104.45           N  
ATOM   1060  CA  GLY A 136     510.486   7.099 692.796  1.00103.06           C  
ATOM   1061  C   GLY A 136     510.441   8.313 693.693  1.00104.00           C  
ATOM   1062  O   GLY A 136     510.311   8.164 694.909  1.00110.56           O  
ATOM   1063  N   ARG A 137     510.537   9.514 693.122  1.00104.89           N  
ATOM   1064  CA  ARG A 137     510.612  10.736 693.913  1.00110.39           C  
ATOM   1065  C   ARG A 137     509.221  11.365 694.040  1.00110.55           C  
ATOM   1066  O   ARG A 137     508.210  10.750 693.687  1.00108.68           O  
ATOM   1067  CB  ARG A 137     511.623  11.709 693.310  1.00110.14           C  
ATOM   1068  CG  ARG A 137     512.323  12.544 694.374  1.00115.71           C  
ATOM   1069  CD  ARG A 137     513.401  13.475 693.830  1.00126.14           C  
ATOM   1070  NE  ARG A 137     514.365  12.784 692.975  1.00133.09           N  
ATOM   1071  CZ  ARG A 137     515.634  13.154 692.811  1.00132.36           C  
ATOM   1072  NH1 ARG A 137     516.122  14.206 693.461  1.00133.33           N1+
ATOM   1073  NH2 ARG A 137     516.418  12.456 692.000  1.00131.59           N  
ATOM   1074  N   LEU A 138     509.159  12.585 694.602  1.00113.56           N  
ATOM   1075  CA  LEU A 138     507.926  13.368 694.742  1.00105.52           C  
ATOM   1076  C   LEU A 138     508.270  14.764 695.283  1.00101.27           C  
ATOM   1077  O   LEU A 138     509.270  14.929 696.002  1.00105.83           O  
ATOM   1078  CB  LEU A 138     506.919  12.659 695.646  1.00102.66           C  
ATOM   1079  CG  LEU A 138     505.435  12.654 695.223  1.00106.06           C  
ATOM   1080  CD1 LEU A 138     504.542  11.839 696.190  1.00102.28           C  
ATOM   1081  CD2 LEU A 138     504.944  14.094 695.095  1.00103.15           C  
ATOM   1082  N   ASN A 139     507.526  15.802 694.890  1.00 94.81           N  
ATOM   1083  CA  ASN A 139     507.702  17.114 695.520  1.00 97.08           C  
ATOM   1084  C   ASN A 139     506.490  17.980 695.171  1.00 97.57           C  
ATOM   1085  O   ASN A 139     506.436  18.560 694.081  1.00 97.81           O  
ATOM   1086  CB  ASN A 139     509.028  17.755 695.094  1.00100.06           C  
ATOM   1087  CG  ASN A 139     509.123  19.276 695.421  1.00103.62           C  
ATOM   1088  ND2 ASN A 139     510.196  19.911 694.925  1.00103.80           N  
ATOM   1089  OD1 ASN A 139     508.268  19.858 696.088  1.00105.80           O  
ATOM   1090  N   MET A 140     505.556  18.098 696.106  1.00 99.39           N  
ATOM   1091  CA  MET A 140     504.331  18.832 695.836  1.00 97.75           C  
ATOM   1092  C   MET A 140     504.383  20.211 696.475  1.00 93.75           C  
ATOM   1093  O   MET A 140     505.209  20.498 697.346  1.00 95.93           O  
ATOM   1094  CB  MET A 140     503.107  18.065 696.341  1.00 98.09           C  
ATOM   1095  CG  MET A 140     502.906  16.677 695.707  1.00104.60           C  
ATOM   1096  SD  MET A 140     501.371  15.848 696.216  1.00121.05           S  
ATOM   1097  CE  MET A 140     501.765  14.116 695.910  1.00104.81           C  
ATOM   1098  N   GLU A 141     503.513  21.079 695.996  1.00 93.05           N  
ATOM   1099  CA  GLU A 141     503.231  22.345 696.666  1.00 96.30           C  
ATOM   1100  C   GLU A 141     501.720  22.559 696.546  1.00 97.01           C  
ATOM   1101  O   GLU A 141     501.233  23.210 695.612  1.00 94.15           O  
ATOM   1102  CB  GLU A 141     504.054  23.490 696.079  1.00 98.53           C  
ATOM   1103  CG  GLU A 141     505.563  23.251 696.202  1.00102.76           C  
ATOM   1104  CD  GLU A 141     506.402  24.395 695.654  1.00112.16           C  
ATOM   1105  OE1 GLU A 141     505.823  25.389 695.148  1.00116.98           O  
ATOM   1106  OE2 GLU A 141     507.649  24.290 695.736  1.00108.97           O1-
ATOM   1107  N   VAL A 142     500.979  21.986 697.517  1.00 93.48           N  
ATOM   1108  CA  VAL A 142     499.526  22.104 697.596  1.00 83.13           C  
ATOM   1109  C   VAL A 142     499.158  23.475 698.130  1.00 82.41           C  
ATOM   1110  O   VAL A 142     499.934  24.117 698.837  1.00 92.17           O  
ATOM   1111  CB  VAL A 142     498.933  21.000 698.484  1.00 82.43           C  
ATOM   1112  CG1 VAL A 142     497.435  21.005 698.366  1.00 87.99           C  
ATOM   1113  CG2 VAL A 142     499.480  19.645 698.107  1.00 90.88           C  
ATOM   1114  N   ARG A 143     497.959  23.931 697.813  1.00 80.88           N  
ATOM   1115  CA  ARG A 143     497.553  25.275 698.221  1.00 86.46           C  
ATOM   1116  C   ARG A 143     496.084  25.224 698.628  1.00 89.79           C  
ATOM   1117  O   ARG A 143     495.195  25.426 697.796  1.00 88.74           O  
ATOM   1118  CB  ARG A 143     497.809  26.283 697.112  1.00 84.73           C  
ATOM   1119  CG  ARG A 143     497.422  27.692 697.465  1.00 84.50           C  
ATOM   1120  CD  ARG A 143     496.032  27.992 696.971  1.00 84.51           C  
ATOM   1121  NE  ARG A 143     495.721  29.419 696.955  1.00 87.65           N  
ATOM   1122  CZ  ARG A 143     496.528  30.368 696.486  1.00 87.75           C  
ATOM   1123  NH1 ARG A 143     497.725  30.056 696.016  1.00 92.04           N1+
ATOM   1124  NH2 ARG A 143     496.141  31.637 696.502  1.00 85.12           N  
ATOM   1125  N   VAL A 144     495.845  24.976 699.939  1.00 91.62           N  
ATOM   1126  CA  VAL A 144     494.511  24.765 700.496  1.00 92.10           C  
ATOM   1127  C   VAL A 144     493.949  26.087 700.983  1.00 90.99           C  
ATOM   1128  O   VAL A 144     494.694  26.984 701.380  1.00 92.92           O  
ATOM   1129  CB  VAL A 144     494.545  23.744 701.643  1.00 88.01           C  
ATOM   1130  CG1 VAL A 144     495.930  23.112 701.745  1.00 90.28           C  
ATOM   1131  CG2 VAL A 144     494.182  24.441 702.901  1.00 84.95           C  
ATOM   1132  N   ASP A 145     492.621  26.203 700.984  1.00 91.08           N  
ATOM   1133  CA  ASP A 145     491.980  27.481 701.249  1.00 93.15           C  
ATOM   1134  C   ASP A 145     490.710  27.321 702.065  1.00 98.40           C  
ATOM   1135  O   ASP A 145     489.990  26.323 701.942  1.00 97.97           O  
ATOM   1136  CB  ASP A 145     491.641  28.203 699.954  1.00 90.31           C  
ATOM   1137  CG  ASP A 145     492.616  29.296 699.651  1.00 96.80           C  
ATOM   1138  OD1 ASP A 145     493.648  29.021 698.998  1.00 92.51           O  
ATOM   1139  OD2 ASP A 145     492.356  30.431 700.097  1.00103.36           O1-
ATOM   1140  N   ARG A 146     490.450  28.326 702.907  1.00101.15           N  
ATOM   1141  CA  ARG A 146     489.127  28.508 703.483  1.00 96.44           C  
ATOM   1142  C   ARG A 146     488.246  29.214 702.465  1.00 94.71           C  
ATOM   1143  O   ARG A 146     488.637  30.238 701.882  1.00 90.64           O  
ATOM   1144  CB  ARG A 146     489.185  29.310 704.784  1.00100.50           C  
ATOM   1145  CG  ARG A 146     487.793  29.741 705.325  1.00102.09           C  
ATOM   1146  CD  ARG A 146     487.850  30.374 706.742  1.00102.32           C  
ATOM   1147  NE  ARG A 146     488.394  29.461 707.763  1.00107.58           N  
ATOM   1148  CZ  ARG A 146     489.607  29.561 708.318  1.00103.10           C  
ATOM   1149  NH1 ARG A 146     490.432  30.547 707.973  1.00103.10           N1+
ATOM   1150  NH2 ARG A 146     490.001  28.669 709.224  1.00 95.69           N  
ATOM   1151  N   GLY A 147     487.074  28.630 702.237  1.00 92.40           N  
ATOM   1152  CA  GLY A 147     486.058  29.146 701.344  1.00 94.47           C  
ATOM   1153  C   GLY A 147     484.751  28.466 701.684  1.00 97.07           C  
ATOM   1154  O   GLY A 147     484.663  27.688 702.639  1.00 96.88           O  
ATOM   1155  N   VAL A 148     483.727  28.758 700.880  1.00 95.71           N  
ATOM   1156  CA  VAL A 148     482.389  28.229 701.119  1.00 93.47           C  
ATOM   1157  C   VAL A 148     481.909  27.446 699.906  1.00 92.39           C  
ATOM   1158  O   VAL A 148     482.159  27.813 698.753  1.00 84.13           O  
ATOM   1159  CB  VAL A 148     481.381  29.348 701.460  1.00 88.00           C  
ATOM   1160  CG1 VAL A 148     480.020  28.752 701.825  1.00 82.29           C  
ATOM   1161  CG2 VAL A 148     481.925  30.208 702.566  1.00 88.77           C  
ATOM   1162  N   GLY A 149     481.175  26.374 700.188  1.00 96.12           N  
ATOM   1163  CA  GLY A 149     480.486  25.665 699.140  1.00 92.08           C  
ATOM   1164  C   GLY A 149     481.421  24.906 698.222  1.00 91.86           C  
ATOM   1165  O   GLY A 149     482.490  24.408 698.622  1.00 88.87           O  
ATOM   1166  N   TYR A 150     480.992  24.819 696.958  1.00 95.46           N  
ATOM   1167  CA  TYR A 150     481.645  24.031 695.912  1.00 94.46           C  
ATOM   1168  C   TYR A 150     482.135  24.980 694.822  1.00 89.11           C  
ATOM   1169  O   TYR A 150     481.325  25.622 694.144  1.00 87.62           O  
ATOM   1170  CB  TYR A 150     480.667  23.005 695.339  1.00 88.73           C  
ATOM   1171  CG  TYR A 150     481.227  22.137 694.245  1.00 86.11           C  
ATOM   1172  CD1 TYR A 150     481.779  20.889 694.528  1.00 88.81           C  
ATOM   1173  CD2 TYR A 150     481.195  22.551 692.932  1.00 84.24           C  
ATOM   1174  CE1 TYR A 150     482.289  20.079 693.518  1.00 87.49           C  
ATOM   1175  CE2 TYR A 150     481.710  21.755 691.916  1.00 90.63           C  
ATOM   1176  CZ  TYR A 150     482.251  20.519 692.212  1.00 87.92           C  
ATOM   1177  OH  TYR A 150     482.760  19.731 691.201  1.00 89.21           O  
ATOM   1178  N   VAL A 151     483.445  25.060 694.636  1.00 88.69           N  
ATOM   1179  CA  VAL A 151     484.045  25.926 693.629  1.00 89.39           C  
ATOM   1180  C   VAL A 151     484.958  25.065 692.756  1.00 91.53           C  
ATOM   1181  O   VAL A 151     486.085  24.736 693.144  1.00 88.75           O  
ATOM   1182  CB  VAL A 151     484.811  27.105 694.258  1.00 96.48           C  
ATOM   1183  CG1 VAL A 151     484.886  28.254 693.253  1.00 87.66           C  
ATOM   1184  CG2 VAL A 151     484.144  27.497 695.595  1.00 93.73           C  
ATOM   1185  N   PRO A 152     484.528  24.742 691.532  1.00 93.27           N  
ATOM   1186  CA  PRO A 152     485.209  23.725 690.723  1.00 91.88           C  
ATOM   1187  C   PRO A 152     486.358  24.297 689.902  1.00 87.03           C  
ATOM   1188  O   PRO A 152     486.396  25.488 689.579  1.00 83.64           O  
ATOM   1189  CB  PRO A 152     484.081  23.219 689.812  1.00 94.25           C  
ATOM   1190  CG  PRO A 152     483.147  24.413 689.646  1.00 86.91           C  
ATOM   1191  CD  PRO A 152     483.282  25.236 690.903  1.00 89.77           C  
ATOM   1192  N   ALA A 153     487.291  23.404 689.549  1.00 86.30           N  
ATOM   1193  CA  ALA A 153     488.512  23.814 688.851  1.00 89.06           C  
ATOM   1194  C   ALA A 153     488.228  24.789 687.714  1.00 86.52           C  
ATOM   1195  O   ALA A 153     488.780  25.895 687.662  1.00 79.56           O  
ATOM   1196  CB  ALA A 153     489.235  22.572 688.326  1.00 91.06           C  
ATOM   1197  N   GLU A 154     487.297  24.427 686.845  1.00 88.26           N  
ATOM   1198  CA  GLU A 154     487.054  25.143 685.603  1.00 84.96           C  
ATOM   1199  C   GLU A 154     486.557  26.552 685.957  1.00 84.07           C  
ATOM   1200  O   GLU A 154     486.041  27.287 685.094  1.00 83.83           O  
ATOM   1201  CB  GLU A 154     486.025  24.397 684.732  1.00 87.31           C  
ATOM   1202  CG  GLU A 154     486.228  22.839 684.628  1.00 93.43           C  
ATOM   1203  CD  GLU A 154     485.828  22.059 685.937  1.00102.60           C  
ATOM   1204  OE1 GLU A 154     484.642  22.169 686.364  1.00 97.33           O  
ATOM   1205  OE2 GLU A 154     486.692  21.335 686.540  1.00 98.48           O1-
ATOM   1206  N   LYS A 155     486.659  26.923 687.251  1.00 90.70           N  
ATOM   1207  CA  LYS A 155     485.946  28.083 687.800  1.00 89.72           C  
ATOM   1208  C   LYS A 155     486.828  29.024 688.622  1.00 91.10           C  
ATOM   1209  O   LYS A 155     486.507  30.207 688.735  1.00 88.46           O  
ATOM   1210  CB  LYS A 155     484.781  27.585 688.645  1.00 81.41           C  
ATOM   1211  CG  LYS A 155     483.843  28.661 689.061  1.00 84.84           C  
ATOM   1212  CD  LYS A 155     483.346  29.469 687.890  1.00 91.99           C  
ATOM   1213  CE  LYS A 155     483.702  30.939 688.082  1.00 99.49           C  
ATOM   1214  NZ  LYS A 155     485.147  31.258 687.820  1.00 95.04           N1+
ATOM   1215  N   HIS A 156     487.933  28.525 689.210  1.00 92.73           N  
ATOM   1216  CA  HIS A 156     488.804  29.373 690.024  1.00 86.80           C  
ATOM   1217  C   HIS A 156     490.230  29.520 689.507  1.00 93.38           C  
ATOM   1218  O   HIS A 156     490.878  30.522 689.835  1.00 96.35           O  
ATOM   1219  CB  HIS A 156     488.842  28.885 691.478  1.00 85.30           C  
ATOM   1220  CG  HIS A 156     489.474  27.542 691.691  1.00 84.99           C  
ATOM   1221  CD2 HIS A 156     488.929  26.335 691.981  1.00 88.39           C  
ATOM   1222  ND1 HIS A 156     490.837  27.363 691.736  1.00 85.52           N  
ATOM   1223  CE1 HIS A 156     491.107  26.095 691.991  1.00 84.52           C  
ATOM   1224  NE2 HIS A 156     489.967  25.448 692.145  1.00 85.08           N  
ATOM   1225  N   GLY A 157     490.723  28.581 688.699  1.00 94.87           N  
ATOM   1226  CA  GLY A 157     491.993  28.786 687.988  1.00 90.71           C  
ATOM   1227  C   GLY A 157     493.132  29.192 688.895  1.00 91.48           C  
ATOM   1228  O   GLY A 157     493.830  30.182 688.637  1.00 98.52           O  
ATOM   1229  N   ILE A 158     493.321  28.454 689.976  1.00 88.69           N  
ATOM   1230  CA  ILE A 158     494.264  28.827 691.017  1.00 92.60           C  
ATOM   1231  C   ILE A 158     495.610  28.220 690.640  1.00 97.15           C  
ATOM   1232  O   ILE A 158     495.794  27.000 690.718  1.00 96.37           O  
ATOM   1233  CB  ILE A 158     493.775  28.360 692.398  1.00 92.70           C  
ATOM   1234  CG1 ILE A 158     492.849  29.416 693.026  1.00 90.80           C  
ATOM   1235  CG2 ILE A 158     494.936  28.022 693.316  1.00 90.32           C  
ATOM   1236  CD1 ILE A 158     492.814  30.741 692.262  1.00 90.06           C  
ATOM   1237  N   LYS A 159     496.542  29.076 690.203  1.00 99.22           N  
ATOM   1238  CA  LYS A 159     497.892  28.673 689.815  1.00102.42           C  
ATOM   1239  C   LYS A 159     498.903  29.524 690.579  1.00105.44           C  
ATOM   1240  O   LYS A 159     498.992  30.740 690.363  1.00106.14           O  
ATOM   1241  CB  LYS A 159     498.103  28.800 688.301  1.00102.57           C  
ATOM   1242  CG  LYS A 159     497.320  27.797 687.434  1.00 97.91           C  
ATOM   1243  CD  LYS A 159     498.084  27.429 686.138  1.00104.87           C  
ATOM   1244  CE  LYS A 159     497.685  28.272 684.905  1.00101.69           C  
ATOM   1245  NZ  LYS A 159     498.490  27.931 683.688  1.00 93.25           N1+
ATOM   1246  N   ASP A 160     499.655  28.881 691.477  1.00106.36           N  
ATOM   1247  CA  ASP A 160     500.847  29.474 692.077  1.00110.43           C  
ATOM   1248  C   ASP A 160     502.033  29.504 691.099  1.00111.77           C  
ATOM   1249  O   ASP A 160     502.458  30.583 690.663  1.00113.25           O  
ATOM   1250  CB  ASP A 160     501.208  28.707 693.356  1.00110.67           C  
ATOM   1251  CG  ASP A 160     500.390  29.156 694.555  1.00105.28           C  
ATOM   1252  OD1 ASP A 160     499.598  30.114 694.392  1.00102.34           O  
ATOM   1253  OD2 ASP A 160     500.554  28.560 695.648  1.00101.32           O1-
ATOM   1254  N   ARG A 161     502.563  28.340 690.718  1.00110.93           N  
ATOM   1255  CA  ARG A 161     503.593  28.289 689.685  1.00112.58           C  
ATOM   1256  C   ARG A 161     502.909  28.387 688.311  1.00110.07           C  
ATOM   1257  O   ARG A 161     501.700  28.628 688.214  1.00108.53           O  
ATOM   1258  CB  ARG A 161     504.451  27.032 689.858  1.00112.47           C  
ATOM   1259  CG  ARG A 161     505.323  27.030 691.132  1.00113.01           C  
ATOM   1260  CD  ARG A 161     506.588  26.166 690.975  1.00116.69           C  
ATOM   1261  NE  ARG A 161     507.568  26.383 692.050  1.00124.49           N  
ATOM   1262  CZ  ARG A 161     508.808  25.877 692.069  1.00127.14           C  
ATOM   1263  NH1 ARG A 161     509.245  25.109 691.068  1.00120.15           N1+
ATOM   1264  NH2 ARG A 161     509.619  26.141 693.093  1.00126.87           N  
ATOM   1265  N   ILE A 162     503.664  28.226 687.218  1.00107.86           N  
ATOM   1266  CA  ILE A 162     503.019  28.296 685.909  1.00102.73           C  
ATOM   1267  C   ILE A 162     502.366  26.964 685.553  1.00102.77           C  
ATOM   1268  O   ILE A 162     501.264  26.943 684.994  1.00103.64           O  
ATOM   1269  CB  ILE A 162     504.005  28.761 684.825  1.00105.24           C  
ATOM   1270  CG1 ILE A 162     504.344  30.250 685.013  1.00105.34           C  
ATOM   1271  CG2 ILE A 162     503.423  28.503 683.426  1.00 98.89           C  
ATOM   1272  CD1 ILE A 162     505.295  30.533 686.179  1.00105.36           C  
ATOM   1273  N   ASN A 163     503.009  25.838 685.866  1.00101.41           N  
ATOM   1274  CA  ASN A 163     502.367  24.532 685.671  1.00 99.19           C  
ATOM   1275  C   ASN A 163     501.672  24.070 686.943  1.00 99.43           C  
ATOM   1276  O   ASN A 163     501.943  22.995 687.487  1.00 96.51           O  
ATOM   1277  CB  ASN A 163     503.368  23.484 685.205  1.00101.58           C  
ATOM   1278  CG  ASN A 163     504.482  24.068 684.392  1.00105.91           C  
ATOM   1279  ND2 ASN A 163     504.265  24.185 683.074  1.00 99.21           N  
ATOM   1280  OD1 ASN A 163     505.534  24.430 684.940  1.00108.06           O  
ATOM   1281  N   ALA A 164     500.779  24.911 687.439  1.00 99.77           N  
ATOM   1282  CA  ALA A 164     499.974  24.603 688.610  1.00 96.63           C  
ATOM   1283  C   ALA A 164     498.599  24.128 688.145  1.00 95.79           C  
ATOM   1284  O   ALA A 164     497.807  24.924 687.635  1.00 94.35           O  
ATOM   1285  CB  ALA A 164     499.867  25.829 689.511  1.00 97.46           C  
ATOM   1286  N   ILE A 165     498.322  22.834 688.324  1.00 91.74           N  
ATOM   1287  CA  ILE A 165     496.999  22.237 688.110  1.00 84.23           C  
ATOM   1288  C   ILE A 165     495.978  22.824 689.082  1.00 87.67           C  
ATOM   1289  O   ILE A 165     496.031  22.505 690.281  1.00 89.15           O  
ATOM   1290  CB  ILE A 165     497.026  20.711 688.313  1.00 81.19           C  
ATOM   1291  CG1 ILE A 165     498.310  20.075 687.811  1.00 80.50           C  
ATOM   1292  CG2 ILE A 165     495.834  20.042 687.658  1.00 83.72           C  
ATOM   1293  CD1 ILE A 165     498.294  18.575 688.011  1.00 78.98           C  
ATOM   1294  N   PRO A 166     495.027  23.652 688.648  1.00 86.78           N  
ATOM   1295  CA  PRO A 166     493.878  23.923 689.511  1.00 89.45           C  
ATOM   1296  C   PRO A 166     493.102  22.647 689.825  1.00 90.18           C  
ATOM   1297  O   PRO A 166     493.050  21.698 689.031  1.00 82.97           O  
ATOM   1298  CB  PRO A 166     493.045  24.913 688.691  1.00 86.95           C  
ATOM   1299  CG  PRO A 166     494.054  25.683 687.965  1.00 88.18           C  
ATOM   1300  CD  PRO A 166     495.095  24.639 687.558  1.00 91.22           C  
ATOM   1301  N   VAL A 167     492.498  22.642 691.022  1.00 94.00           N  
ATOM   1302  CA  VAL A 167     491.772  21.498 691.556  1.00 93.06           C  
ATOM   1303  C   VAL A 167     490.422  21.968 692.088  1.00 86.97           C  
ATOM   1304  O   VAL A 167     490.193  23.159 692.314  1.00 84.52           O  
ATOM   1305  CB  VAL A 167     492.586  20.769 692.652  1.00 90.91           C  
ATOM   1306  CG1 VAL A 167     491.779  19.653 693.280  1.00 91.59           C  
ATOM   1307  CG2 VAL A 167     493.863  20.200 692.047  1.00 91.89           C  
ATOM   1308  N   ASP A 168     489.520  21.006 692.270  1.00 87.15           N  
ATOM   1309  CA  ASP A 168     488.169  21.259 692.754  1.00 92.00           C  
ATOM   1310  C   ASP A 168     488.104  21.285 694.287  1.00 92.01           C  
ATOM   1311  O   ASP A 168     488.811  20.531 694.973  1.00 92.57           O  
ATOM   1312  CB  ASP A 168     487.234  20.184 692.194  1.00 93.42           C  
ATOM   1313  CG  ASP A 168     487.279  20.116 690.677  1.00 94.02           C  
ATOM   1314  OD1 ASP A 168     487.401  21.197 690.045  1.00 89.48           O  
ATOM   1315  OD2 ASP A 168     487.203  18.995 690.122  1.00 98.44           O1-
ATOM   1316  N   ALA A 169     487.223  22.147 694.820  1.00 89.79           N  
ATOM   1317  CA  ALA A 169     487.138  22.424 696.254  1.00 90.98           C  
ATOM   1318  C   ALA A 169     485.800  21.933 696.804  1.00 90.84           C  
ATOM   1319  O   ALA A 169     484.740  22.454 696.457  1.00 90.54           O  
ATOM   1320  CB  ALA A 169     487.297  23.910 696.534  1.00 91.35           C  
ATOM   1321  N   VAL A 170     485.836  20.934 697.676  1.00 87.90           N  
ATOM   1322  CA  VAL A 170     484.707  20.661 698.590  1.00 87.42           C  
ATOM   1323  C   VAL A 170     485.015  21.434 699.869  1.00 91.31           C  
ATOM   1324  O   VAL A 170     485.450  20.890 700.900  1.00 93.28           O  
ATOM   1325  CB  VAL A 170     484.511  19.148 698.827  1.00 88.69           C  
ATOM   1326  CG1 VAL A 170     483.092  18.835 699.276  1.00 87.37           C  
ATOM   1327  CG2 VAL A 170     484.875  18.372 697.602  1.00 87.36           C  
ATOM   1328  N   PHE A 171     484.752  22.741 699.810  1.00 84.61           N  
ATOM   1329  CA  PHE A 171     485.036  23.622 700.933  1.00 89.03           C  
ATOM   1330  C   PHE A 171     484.258  23.165 702.163  1.00 90.56           C  
ATOM   1331  O   PHE A 171     484.842  22.687 703.151  1.00 85.72           O  
ATOM   1332  CB  PHE A 171     484.699  25.078 700.555  1.00 87.54           C  
ATOM   1333  CG  PHE A 171     485.813  25.800 699.807  1.00 97.50           C  
ATOM   1334  CD1 PHE A 171     487.160  25.505 700.066  1.00 96.68           C  
ATOM   1335  CD2 PHE A 171     485.525  26.777 698.849  1.00 97.88           C  
ATOM   1336  CE1 PHE A 171     488.187  26.174 699.384  1.00 92.78           C  
ATOM   1337  CE2 PHE A 171     486.545  27.448 698.164  1.00 92.69           C  
ATOM   1338  CZ  PHE A 171     487.876  27.147 698.439  1.00 90.97           C  
ATOM   1339  N   SER A 172     482.924  23.177 702.044  1.00 88.31           N  
ATOM   1340  CA  SER A 172     481.949  22.788 703.044  1.00 82.69           C  
ATOM   1341  C   SER A 172     482.508  21.619 703.842  1.00 90.25           C  
ATOM   1342  O   SER A 172     483.031  20.646 703.259  1.00 82.64           O  
ATOM   1343  CB  SER A 172     480.601  22.425 702.399  1.00 84.40           C  
ATOM   1344  OG  SER A 172     479.722  21.736 703.298  1.00 80.48           O  
ATOM   1345  N   PRO A 173     482.483  21.747 705.175  1.00 96.08           N  
ATOM   1346  CA  PRO A 173     483.004  20.713 706.087  1.00 87.97           C  
ATOM   1347  C   PRO A 173     481.934  19.786 706.644  1.00 82.44           C  
ATOM   1348  O   PRO A 173     482.245  19.004 707.548  1.00 83.36           O  
ATOM   1349  CB  PRO A 173     483.613  21.568 707.203  1.00 81.75           C  
ATOM   1350  CG  PRO A 173     482.926  22.965 707.077  1.00 79.30           C  
ATOM   1351  CD  PRO A 173     481.973  22.903 705.937  1.00 81.59           C  
ATOM   1352  N   VAL A 174     480.715  19.872 706.129  1.00 80.71           N  
ATOM   1353  CA  VAL A 174     479.586  19.108 706.634  1.00 83.51           C  
ATOM   1354  C   VAL A 174     479.448  17.861 705.771  1.00 82.24           C  
ATOM   1355  O   VAL A 174     479.068  17.950 704.605  1.00 77.62           O  
ATOM   1356  CB  VAL A 174     478.309  19.956 706.606  1.00 81.87           C  
ATOM   1357  CG1 VAL A 174     477.155  19.250 707.300  1.00 76.68           C  
ATOM   1358  CG2 VAL A 174     478.578  21.340 707.186  1.00 79.63           C  
ATOM   1359  N   ARG A 175     479.733  16.697 706.351  1.00 84.09           N  
ATOM   1360  CA  ARG A 175     479.659  15.442 705.608  1.00 81.98           C  
ATOM   1361  C   ARG A 175     478.209  14.955 705.450  1.00 82.50           C  
ATOM   1362  O   ARG A 175     477.852  14.388 704.412  1.00 75.29           O  
ATOM   1363  CB  ARG A 175     480.558  14.405 706.308  1.00 78.97           C  
ATOM   1364  CG  ARG A 175     480.672  13.029 705.656  1.00 85.28           C  
ATOM   1365  CD  ARG A 175     479.423  12.140 705.863  1.00 90.85           C  
ATOM   1366  NE  ARG A 175     479.704  10.872 706.566  1.00 94.86           N  
ATOM   1367  CZ  ARG A 175     478.792  10.162 707.248  1.00 96.86           C  
ATOM   1368  NH1 ARG A 175     477.534  10.598 707.345  1.00 93.92           N1+
ATOM   1369  NH2 ARG A 175     479.129   9.025 707.860  1.00 90.59           N  
ATOM   1370  N   ARG A 176     477.361  15.171 706.461  1.00 83.65           N  
ATOM   1371  CA  ARG A 176     475.968  14.727 706.456  1.00 78.64           C  
ATOM   1372  C   ARG A 176     475.166  15.473 707.515  1.00 84.08           C  
ATOM   1373  O   ARG A 176     475.684  15.824 708.579  1.00 87.46           O  
ATOM   1374  CB  ARG A 176     475.831  13.225 706.704  1.00 75.61           C  
ATOM   1375  CG  ARG A 176     474.384  12.804 706.784  1.00 75.47           C  
ATOM   1376  CD  ARG A 176     474.271  11.333 707.089  1.00 80.91           C  
ATOM   1377  NE  ARG A 176     474.594  10.534 705.921  1.00 87.00           N  
ATOM   1378  CZ  ARG A 176     475.191   9.345 705.960  1.00 92.87           C  
ATOM   1379  NH1 ARG A 176     475.535   8.802 707.133  1.00 88.56           N1+
ATOM   1380  NH2 ARG A 176     475.459   8.705 704.814  1.00 87.21           N  
ATOM   1381  N   VAL A 177     473.884  15.679 707.230  1.00 80.28           N  
ATOM   1382  CA  VAL A 177     473.002  16.383 708.151  1.00 73.67           C  
ATOM   1383  C   VAL A 177     471.636  15.737 708.027  1.00 73.47           C  
ATOM   1384  O   VAL A 177     470.955  15.937 707.021  1.00 73.16           O  
ATOM   1385  CB  VAL A 177     472.921  17.881 707.836  1.00 70.10           C  
ATOM   1386  CG1 VAL A 177     471.640  18.450 708.341  1.00 73.82           C  
ATOM   1387  CG2 VAL A 177     474.094  18.598 708.427  1.00 72.07           C  
ATOM   1388  N   ALA A 178     471.238  14.957 709.031  1.00 80.59           N  
ATOM   1389  CA  ALA A 178     469.879  14.421 709.139  1.00 81.02           C  
ATOM   1390  C   ALA A 178     469.176  15.064 710.336  1.00 77.95           C  
ATOM   1391  O   ALA A 178     469.801  15.758 711.144  1.00 77.70           O  
ATOM   1392  CB  ALA A 178     469.887  12.886 709.262  1.00 74.70           C  
ATOM   1393  N   PHE A 179     467.857  14.869 710.452  1.00 80.03           N  
ATOM   1394  CA  PHE A 179     467.205  15.330 711.679  1.00 78.48           C  
ATOM   1395  C   PHE A 179     465.855  14.663 711.918  1.00 75.57           C  
ATOM   1396  O   PHE A 179     464.953  14.734 711.080  1.00 73.29           O  
ATOM   1397  CB  PHE A 179     467.062  16.869 711.690  1.00 73.12           C  
ATOM   1398  CG  PHE A 179     466.018  17.391 710.790  1.00 67.18           C  
ATOM   1399  CD1 PHE A 179     464.739  17.508 711.218  1.00 66.62           C  
ATOM   1400  CD2 PHE A 179     466.327  17.791 709.512  1.00 80.83           C  
ATOM   1401  CE1 PHE A 179     463.764  17.996 710.389  1.00 72.32           C  
ATOM   1402  CE2 PHE A 179     465.352  18.279 708.660  1.00 82.24           C  
ATOM   1403  CZ  PHE A 179     464.062  18.386 709.112  1.00 76.77           C  
ATOM   1404  N   GLN A 180     465.719  14.085 713.108  1.00 81.74           N  
ATOM   1405  CA  GLN A 180     464.523  13.414 713.599  1.00 82.16           C  
ATOM   1406  C   GLN A 180     463.526  14.379 714.224  1.00 79.89           C  
ATOM   1407  O   GLN A 180     463.896  15.358 714.882  1.00 76.96           O  
ATOM   1408  CB  GLN A 180     464.899  12.399 714.666  1.00 80.80           C  
ATOM   1409  CG  GLN A 180     465.748  11.342 714.125  1.00 88.44           C  
ATOM   1410  CD  GLN A 180     464.933  10.432 713.278  1.00 94.76           C  
ATOM   1411  NE2 GLN A 180     465.228  10.397 711.947  1.00 93.08           N  
ATOM   1412  OE1 GLN A 180     464.010   9.769 713.804  1.00 86.10           O  
ATOM   1413  N   VAL A 181     462.245  14.058 714.058  1.00 78.91           N  
ATOM   1414  CA  VAL A 181     461.174  14.681 714.825  1.00 81.99           C  
ATOM   1415  C   VAL A 181     460.275  13.575 715.383  1.00 82.57           C  
ATOM   1416  O   VAL A 181     459.651  12.831 714.614  1.00 80.29           O  
ATOM   1417  CB  VAL A 181     460.389  15.690 713.974  1.00 80.12           C  
ATOM   1418  CG1 VAL A 181     459.151  16.200 714.731  1.00 81.37           C  
ATOM   1419  CG2 VAL A 181     461.312  16.849 713.601  1.00 73.75           C  
ATOM   1420  N   GLU A 182     460.240  13.452 716.722  1.00 85.40           N  
ATOM   1421  CA  GLU A 182     459.480  12.431 717.438  1.00 88.80           C  
ATOM   1422  C   GLU A 182     458.505  13.091 718.405  1.00 83.80           C  
ATOM   1423  O   GLU A 182     458.633  14.275 718.726  1.00 83.72           O  
ATOM   1424  CB  GLU A 182     460.405  11.457 718.193  1.00 86.90           C  
ATOM   1425  CG  GLU A 182     461.803  11.994 718.466  1.00 86.38           C  
ATOM   1426  CD  GLU A 182     462.864  10.894 718.467  1.00 92.06           C  
ATOM   1427  OE1 GLU A 182     462.558   9.751 718.021  1.00 92.64           O  
ATOM   1428  OE2 GLU A 182     464.007  11.187 718.906  1.00 89.45           O1-
ATOM   1429  N   ASP A 183     457.540  12.302 718.882  1.00 83.48           N  
ATOM   1430  CA  ASP A 183     456.406  12.844 719.631  1.00 90.46           C  
ATOM   1431  C   ASP A 183     456.690  13.072 721.119  1.00 87.00           C  
ATOM   1432  O   ASP A 183     457.394  12.289 721.764  1.00 82.22           O  
ATOM   1433  CB  ASP A 183     455.207  11.917 719.491  1.00 92.10           C  
ATOM   1434  CG  ASP A 183     453.924  12.685 719.341  1.00 95.81           C  
ATOM   1435  OD1 ASP A 183     454.018  13.907 719.048  1.00 93.54           O  
ATOM   1436  OD2 ASP A 183     452.839  12.075 719.518  1.00 98.39           O1-
ATOM   1437  N   THR A 184     456.086  14.127 721.676  1.00 89.93           N  
ATOM   1438  CA  THR A 184     456.379  14.526 723.050  1.00 91.20           C  
ATOM   1439  C   THR A 184     455.190  15.293 723.662  1.00 93.04           C  
ATOM   1440  O   THR A 184     454.228  15.669 722.979  1.00 89.78           O  
ATOM   1441  CB  THR A 184     457.698  15.322 723.078  1.00 83.97           C  
ATOM   1442  CG2 THR A 184     457.486  16.797 723.354  1.00 87.90           C  
ATOM   1443  OG1 THR A 184     458.576  14.769 724.059  1.00 84.60           O  
ATOM   1444  N   ARG A 185     455.249  15.499 724.981  1.00 98.29           N  
ATOM   1445  CA  ARG A 185     454.159  16.161 725.701  1.00102.87           C  
ATOM   1446  C   ARG A 185     454.690  16.952 726.893  1.00 97.91           C  
ATOM   1447  O   ARG A 185     455.660  16.532 727.531  1.00 93.50           O  
ATOM   1448  CB  ARG A 185     453.114  15.140 726.180  1.00101.17           C  
ATOM   1449  CG  ARG A 185     453.713  13.956 726.920  1.00100.42           C  
ATOM   1450  CD  ARG A 185     452.645  12.959 727.367  1.00108.13           C  
ATOM   1451  NE  ARG A 185     451.617  13.567 728.223  1.00114.24           N  
ATOM   1452  CZ  ARG A 185     450.336  13.708 727.876  1.00113.55           C  
ATOM   1453  NH1 ARG A 185     449.920  13.281 726.685  1.00113.13           N1+
ATOM   1454  NH2 ARG A 185     449.467  14.273 728.716  1.00106.37           N  
ATOM   1455  N   LEU A 186     454.095  18.126 727.143  1.00 94.23           N  
ATOM   1456  CA  LEU A 186     454.333  18.889 728.383  1.00 95.67           C  
ATOM   1457  C   LEU A 186     453.153  18.704 729.333  1.00103.31           C  
ATOM   1458  O   LEU A 186     452.460  19.660 729.716  1.00100.69           O  
ATOM   1459  CB  LEU A 186     454.588  20.375 728.091  1.00 92.06           C  
ATOM   1460  CG  LEU A 186     455.153  21.183 729.274  1.00 90.74           C  
ATOM   1461  CD1 LEU A 186     456.495  20.637 729.741  1.00 89.79           C  
ATOM   1462  CD2 LEU A 186     455.274  22.678 728.959  1.00 89.94           C  
ATOM   1463  N   GLY A 187     452.945  17.451 729.731  1.00106.09           N  
ATOM   1464  CA  GLY A 187     451.933  17.096 730.697  1.00 94.79           C  
ATOM   1465  C   GLY A 187     450.564  17.312 730.098  1.00 96.94           C  
ATOM   1466  O   GLY A 187     449.880  16.363 729.703  1.00 96.28           O  
ATOM   1467  N   GLN A 188     450.201  18.587 729.951  1.00 98.34           N  
ATOM   1468  CA  GLN A 188     448.874  18.942 729.458  1.00102.22           C  
ATOM   1469  C   GLN A 188     448.650  18.419 728.052  1.00103.29           C  
ATOM   1470  O   GLN A 188     447.720  17.639 727.793  1.00 95.13           O  
ATOM   1471  CB  GLN A 188     448.705  20.465 729.472  1.00103.73           C  
ATOM   1472  CG  GLN A 188     448.575  21.036 730.855  1.00107.63           C  
ATOM   1473  CD  GLN A 188     447.531  20.278 731.659  1.00110.41           C  
ATOM   1474  NE2 GLN A 188     447.495  20.522 732.969  1.00101.59           N  
ATOM   1475  OE1 GLN A 188     446.767  19.469 731.104  1.00112.70           O  
ATOM   1476  N   ARG A 189     449.537  18.823 727.143  1.00102.67           N  
ATOM   1477  CA  ARG A 189     449.304  18.879 725.710  1.00 97.92           C  
ATOM   1478  C   ARG A 189     449.943  17.684 725.009  1.00 98.41           C  
ATOM   1479  O   ARG A 189     451.007  17.202 725.423  1.00 95.47           O  
ATOM   1480  CB  ARG A 189     449.879  20.196 725.190  1.00 96.35           C  
ATOM   1481  CG  ARG A 189     450.659  20.930 726.290  1.00 95.33           C  
ATOM   1482  CD  ARG A 189     451.443  22.108 725.748  1.00 97.09           C  
ATOM   1483  NE  ARG A 189     450.658  23.337 725.723  1.00100.36           N  
ATOM   1484  CZ  ARG A 189     450.802  24.332 726.594  1.00102.03           C  
ATOM   1485  NH1 ARG A 189     451.708  24.244 727.562  1.00 97.98           N1+
ATOM   1486  NH2 ARG A 189     450.042  25.419 726.494  1.00103.18           N  
ATOM   1487  N   THR A 190     449.269  17.192 723.969  1.00 94.52           N  
ATOM   1488  CA  THR A 190     449.798  16.131 723.129  1.00 95.60           C  
ATOM   1489  C   THR A 190     450.241  16.677 721.781  1.00 93.77           C  
ATOM   1490  O   THR A 190     449.966  17.824 721.404  1.00 90.30           O  
ATOM   1491  CB  THR A 190     448.769  15.025 722.898  1.00 93.36           C  
ATOM   1492  CG2 THR A 190     448.853  13.961 723.972  1.00 91.91           C  
ATOM   1493  OG1 THR A 190     447.461  15.598 722.848  1.00 92.59           O  
ATOM   1494  N   ASP A 191     450.923  15.805 721.045  1.00 93.13           N  
ATOM   1495  CA  ASP A 191     451.363  16.078 719.679  1.00 99.55           C  
ATOM   1496  C   ASP A 191     452.407  17.199 719.601  1.00 97.75           C  
ATOM   1497  O   ASP A 191     452.543  17.861 718.565  1.00 90.01           O  
ATOM   1498  CB  ASP A 191     450.180  16.403 718.768  1.00100.48           C  
ATOM   1499  CG  ASP A 191     450.506  16.161 717.303  1.00105.20           C  
ATOM   1500  OD1 ASP A 191     449.556  16.116 716.481  1.00110.15           O  
ATOM   1501  OD2 ASP A 191     451.710  15.988 716.983  1.00 99.36           O1-
ATOM   1502  N   LEU A 192     453.165  17.412 720.680  1.00 97.58           N  
ATOM   1503  CA  LEU A 192     454.336  18.272 720.603  1.00 90.96           C  
ATOM   1504  C   LEU A 192     455.470  17.546 719.866  1.00 90.17           C  
ATOM   1505  O   LEU A 192     455.409  16.335 719.603  1.00 85.94           O  
ATOM   1506  CB  LEU A 192     454.780  18.706 722.004  1.00 89.68           C  
ATOM   1507  CG  LEU A 192     453.819  19.512 722.874  1.00 89.81           C  
ATOM   1508  CD1 LEU A 192     454.597  20.194 723.972  1.00 87.68           C  
ATOM   1509  CD2 LEU A 192     453.051  20.535 722.049  1.00 92.20           C  
ATOM   1510  N   ASP A 193     456.520  18.302 719.530  1.00 85.27           N  
ATOM   1511  CA  ASP A 193     457.588  17.824 718.659  1.00 86.64           C  
ATOM   1512  C   ASP A 193     458.912  17.807 719.418  1.00 81.44           C  
ATOM   1513  O   ASP A 193     459.238  18.779 720.107  1.00 78.55           O  
ATOM   1514  CB  ASP A 193     457.735  18.720 717.379  1.00 89.53           C  
ATOM   1515  CG  ASP A 193     456.603  18.526 716.330  1.00 87.77           C  
ATOM   1516  OD1 ASP A 193     455.962  17.449 716.286  1.00 87.91           O  
ATOM   1517  OD2 ASP A 193     456.383  19.464 715.523  1.00 86.20           O1-
ATOM   1518  N   LYS A 194     459.684  16.717 719.261  1.00 79.59           N  
ATOM   1519  CA  LYS A 194     461.029  16.559 719.839  1.00 75.19           C  
ATOM   1520  C   LYS A 194     462.078  16.545 718.734  1.00 81.96           C  
ATOM   1521  O   LYS A 194     462.475  15.476 718.259  1.00 82.33           O  
ATOM   1522  CB  LYS A 194     461.193  15.277 720.678  1.00 77.94           C  
ATOM   1523  CG  LYS A 194     462.575  15.266 721.435  1.00 79.45           C  
ATOM   1524  CD  LYS A 194     462.904  14.008 722.281  1.00 76.72           C  
ATOM   1525  CE  LYS A 194     462.915  12.739 721.444  1.00 81.77           C  
ATOM   1526  NZ  LYS A 194     463.442  11.560 722.178  1.00 81.61           N1+
ATOM   1527  N   LEU A 195     462.582  17.726 718.381  1.00 83.02           N  
ATOM   1528  CA  LEU A 195     463.579  17.845 717.317  1.00 76.09           C  
ATOM   1529  C   LEU A 195     464.936  17.347 717.791  1.00 76.36           C  
ATOM   1530  O   LEU A 195     465.485  17.857 718.770  1.00 80.64           O  
ATOM   1531  CB  LEU A 195     463.677  19.295 716.851  1.00 69.98           C  
ATOM   1532  CG  LEU A 195     464.750  19.662 715.836  1.00 71.89           C  
ATOM   1533  CD1 LEU A 195     464.889  18.559 714.832  1.00 72.23           C  
ATOM   1534  CD2 LEU A 195     464.342  20.958 715.173  1.00 71.94           C  
ATOM   1535  N   THR A 196     465.476  16.354 717.098  1.00 78.94           N  
ATOM   1536  CA  THR A 196     466.876  15.965 717.224  1.00 81.13           C  
ATOM   1537  C   THR A 196     467.588  16.227 715.899  1.00 82.29           C  
ATOM   1538  O   THR A 196     467.095  15.825 714.840  1.00 78.68           O  
ATOM   1539  CB  THR A 196     467.010  14.483 717.588  1.00 83.46           C  
ATOM   1540  CG2 THR A 196     468.392  14.213 718.207  1.00 78.67           C  
ATOM   1541  OG1 THR A 196     465.934  14.087 718.465  1.00 76.85           O  
ATOM   1542  N   LEU A 197     468.758  16.877 715.961  1.00 84.33           N  
ATOM   1543  CA  LEU A 197     469.510  17.339 714.783  1.00 77.63           C  
ATOM   1544  C   LEU A 197     470.854  16.622 714.705  1.00 78.03           C  
ATOM   1545  O   LEU A 197     471.781  16.990 715.430  1.00 83.27           O  
ATOM   1546  CB  LEU A 197     469.736  18.847 714.848  1.00 73.65           C  
ATOM   1547  CG  LEU A 197     469.160  19.643 713.692  1.00 73.41           C  
ATOM   1548  CD1 LEU A 197     469.519  21.130 713.772  1.00 68.64           C  
ATOM   1549  CD2 LEU A 197     469.616  19.002 712.392  1.00 74.88           C  
ATOM   1550  N   ARG A 198     470.992  15.621 713.831  1.00 77.55           N  
ATOM   1551  CA  ARG A 198     472.300  14.994 713.649  1.00 76.17           C  
ATOM   1552  C   ARG A 198     473.220  15.934 712.889  1.00 80.41           C  
ATOM   1553  O   ARG A 198     472.771  16.791 712.126  1.00 86.32           O  
ATOM   1554  CB  ARG A 198     472.187  13.692 712.877  1.00 75.47           C  
ATOM   1555  CG  ARG A 198     471.122  12.782 713.365  1.00 73.51           C  
ATOM   1556  CD  ARG A 198     471.602  12.028 714.537  1.00 74.97           C  
ATOM   1557  NE  ARG A 198     471.946  10.646 714.233  1.00 77.17           N  
ATOM   1558  CZ  ARG A 198     471.086   9.741 713.775  1.00 81.04           C  
ATOM   1559  NH1 ARG A 198     471.488   8.492 713.562  1.00 83.22           N1+
ATOM   1560  NH2 ARG A 198     469.829  10.086 713.509  1.00 79.33           N  
ATOM   1561  N   ILE A 199     474.521  15.784 713.098  1.00 82.82           N  
ATOM   1562  CA  ILE A 199     475.492  16.510 712.282  1.00 84.70           C  
ATOM   1563  C   ILE A 199     476.769  15.690 712.235  1.00 84.95           C  
ATOM   1564  O   ILE A 199     477.220  15.164 713.258  1.00 86.96           O  
ATOM   1565  CB  ILE A 199     475.751  17.940 712.812  1.00 78.47           C  
ATOM   1566  CG1 ILE A 199     474.440  18.715 712.931  1.00 71.58           C  
ATOM   1567  CG2 ILE A 199     476.699  18.681 711.889  1.00 80.53           C  
ATOM   1568  CD1 ILE A 199     474.475  20.084 712.341  1.00 72.25           C  
ATOM   1569  N   TRP A 200     477.332  15.561 711.036  1.00 78.42           N  
ATOM   1570  CA  TRP A 200     478.607  14.895 710.815  1.00 83.95           C  
ATOM   1571  C   TRP A 200     479.610  15.865 710.190  1.00 86.90           C  
ATOM   1572  O   TRP A 200     479.236  16.792 709.469  1.00 86.85           O  
ATOM   1573  CB  TRP A 200     478.443  13.694 709.912  1.00 81.00           C  
ATOM   1574  CG  TRP A 200     477.775  12.517 710.495  1.00 78.80           C  
ATOM   1575  CD1 TRP A 200     478.379  11.448 711.073  1.00 83.03           C  
ATOM   1576  CD2 TRP A 200     476.372  12.237 710.498  1.00 83.15           C  
ATOM   1577  CE2 TRP A 200     476.197  10.981 711.117  1.00 85.71           C  
ATOM   1578  CE3 TRP A 200     475.245  12.928 710.051  1.00 84.32           C  
ATOM   1579  NE1 TRP A 200     477.439  10.520 711.462  1.00 86.92           N  
ATOM   1580  CZ2 TRP A 200     474.939  10.401 711.297  1.00 84.87           C  
ATOM   1581  CZ3 TRP A 200     473.985  12.348 710.233  1.00 81.59           C  
ATOM   1582  CH2 TRP A 200     473.848  11.097 710.846  1.00 84.21           C  
ATOM   1583  N   THR A 201     480.898  15.646 710.437  1.00 84.05           N  
ATOM   1584  CA  THR A 201     481.833  16.697 710.066  1.00 86.21           C  
ATOM   1585  C   THR A 201     483.211  16.102 709.816  1.00 90.61           C  
ATOM   1586  O   THR A 201     483.489  14.963 710.200  1.00 91.13           O  
ATOM   1587  CB  THR A 201     481.858  17.782 711.153  1.00 90.39           C  
ATOM   1588  CG2 THR A 201     483.283  18.071 711.668  1.00 92.65           C  
ATOM   1589  OG1 THR A 201     481.234  18.981 710.658  1.00 86.71           O  
ATOM   1590  N   ASP A 202     484.060  16.889 709.133  1.00 92.57           N  
ATOM   1591  CA  ASP A 202     485.440  16.514 708.820  1.00 97.05           C  
ATOM   1592  C   ASP A 202     486.432  16.872 709.930  1.00100.93           C  
ATOM   1593  O   ASP A 202     487.416  16.143 710.129  1.00 99.74           O  
ATOM   1594  CB  ASP A 202     485.893  17.147 707.476  1.00 96.33           C  
ATOM   1595  CG  ASP A 202     485.886  18.706 707.466  1.00 94.25           C  
ATOM   1596  OD1 ASP A 202     485.528  19.335 708.478  1.00 95.97           O  
ATOM   1597  OD2 ASP A 202     486.246  19.309 706.421  1.00 91.77           O1-
ATOM   1598  N   GLY A 203     486.188  17.956 710.672  1.00 98.24           N  
ATOM   1599  CA  GLY A 203     487.105  18.389 711.706  1.00 94.20           C  
ATOM   1600  C   GLY A 203     487.447  19.867 711.658  1.00 93.29           C  
ATOM   1601  O   GLY A 203     487.613  20.477 712.717  1.00 89.75           O  
ATOM   1602  N   SER A 204     487.564  20.459 710.459  1.00 94.34           N  
ATOM   1603  CA  SER A 204     487.913  21.880 710.370  1.00 97.87           C  
ATOM   1604  C   SER A 204     487.004  22.707 711.273  1.00 90.18           C  
ATOM   1605  O   SER A 204     487.456  23.348 712.230  1.00 85.55           O  
ATOM   1606  CB  SER A 204     487.837  22.401 708.918  1.00 95.98           C  
ATOM   1607  OG  SER A 204     487.592  21.383 707.957  1.00 97.60           O  
ATOM   1608  N   VAL A 205     485.712  22.706 710.975  1.00 86.84           N  
ATOM   1609  CA  VAL A 205     484.710  23.100 711.943  1.00 90.66           C  
ATOM   1610  C   VAL A 205     484.013  21.827 712.420  1.00 92.14           C  
ATOM   1611  O   VAL A 205     484.149  20.752 711.832  1.00 90.07           O  
ATOM   1612  CB  VAL A 205     483.705  24.135 711.390  1.00 87.60           C  
ATOM   1613  CG1 VAL A 205     484.373  25.089 710.396  1.00 87.80           C  
ATOM   1614  CG2 VAL A 205     482.488  23.444 710.801  1.00 86.08           C  
ATOM   1615  N   THR A 206     483.285  21.955 713.521  1.00 94.28           N  
ATOM   1616  CA  THR A 206     482.732  20.829 714.250  1.00 89.41           C  
ATOM   1617  C   THR A 206     481.214  20.899 714.282  1.00 87.28           C  
ATOM   1618  O   THR A 206     480.621  21.985 714.195  1.00 81.72           O  
ATOM   1619  CB  THR A 206     483.258  20.792 715.690  1.00 87.79           C  
ATOM   1620  CG2 THR A 206     482.146  21.210 716.680  1.00 84.48           C  
ATOM   1621  OG1 THR A 206     483.720  19.469 715.981  1.00 88.60           O  
ATOM   1622  N   PRO A 207     480.560  19.749 714.439  1.00 87.08           N  
ATOM   1623  CA  PRO A 207     479.095  19.710 714.449  1.00 84.02           C  
ATOM   1624  C   PRO A 207     478.494  20.903 715.175  1.00 88.40           C  
ATOM   1625  O   PRO A 207     477.621  21.588 714.627  1.00 86.59           O  
ATOM   1626  CB  PRO A 207     478.796  18.390 715.170  1.00 85.32           C  
ATOM   1627  CG  PRO A 207     479.981  17.542 714.909  1.00 83.12           C  
ATOM   1628  CD  PRO A 207     481.166  18.442 714.760  1.00 86.03           C  
ATOM   1629  N   LEU A 208     478.982  21.180 716.391  1.00 86.47           N  
ATOM   1630  CA  LEU A 208     478.438  22.285 717.174  1.00 83.52           C  
ATOM   1631  C   LEU A 208     478.701  23.624 716.490  1.00 85.94           C  
ATOM   1632  O   LEU A 208     477.764  24.364 716.162  1.00 86.22           O  
ATOM   1633  CB  LEU A 208     479.019  22.271 718.592  1.00 92.07           C  
ATOM   1634  CG  LEU A 208     478.425  23.269 719.607  1.00 90.45           C  
ATOM   1635  CD1 LEU A 208     476.956  23.011 719.881  1.00 81.81           C  
ATOM   1636  CD2 LEU A 208     479.215  23.244 720.900  1.00 87.77           C  
ATOM   1637  N   GLU A 209     479.975  23.956 716.256  1.00 85.09           N  
ATOM   1638  CA  GLU A 209     480.282  25.226 715.605  1.00 84.81           C  
ATOM   1639  C   GLU A 209     479.508  25.377 714.307  1.00 84.48           C  
ATOM   1640  O   GLU A 209     479.060  26.477 713.963  1.00 85.85           O  
ATOM   1641  CB  GLU A 209     481.777  25.318 715.354  1.00 84.02           C  
ATOM   1642  CG  GLU A 209     482.515  24.089 715.843  1.00 86.39           C  
ATOM   1643  CD  GLU A 209     484.018  24.235 715.712  1.00 91.76           C  
ATOM   1644  OE1 GLU A 209     484.731  23.200 715.681  1.00 90.68           O  
ATOM   1645  OE2 GLU A 209     484.489  25.394 715.633  1.00 93.41           O1-
ATOM   1646  N   ALA A 210     479.342  24.277 713.575  1.00 80.97           N  
ATOM   1647  CA  ALA A 210     478.509  24.292 712.378  1.00 84.01           C  
ATOM   1648  C   ALA A 210     477.088  24.746 712.701  1.00 82.75           C  
ATOM   1649  O   ALA A 210     476.536  25.648 712.048  1.00 74.23           O  
ATOM   1650  CB  ALA A 210     478.501  22.896 711.747  1.00 84.26           C  
ATOM   1651  N   LEU A 211     476.487  24.121 713.722  1.00 82.00           N  
ATOM   1652  CA  LEU A 211     475.089  24.367 714.065  1.00 84.01           C  
ATOM   1653  C   LEU A 211     474.872  25.786 714.581  1.00 81.20           C  
ATOM   1654  O   LEU A 211     473.819  26.391 714.334  1.00 78.56           O  
ATOM   1655  CB  LEU A 211     474.620  23.347 715.101  1.00 83.67           C  
ATOM   1656  CG  LEU A 211     473.329  23.702 715.842  1.00 79.79           C  
ATOM   1657  CD1 LEU A 211     472.182  23.946 714.860  1.00 72.38           C  
ATOM   1658  CD2 LEU A 211     472.958  22.638 716.889  1.00 79.86           C  
ATOM   1659  N   ASN A 212     475.835  26.334 715.319  1.00 80.47           N  
ATOM   1660  CA  ASN A 212     475.717  27.744 715.667  1.00 86.71           C  
ATOM   1661  C   ASN A 212     475.810  28.590 714.409  1.00 81.78           C  
ATOM   1662  O   ASN A 212     474.926  29.416 714.134  1.00 78.47           O  
ATOM   1663  CB  ASN A 212     476.793  28.141 716.681  1.00 90.88           C  
ATOM   1664  CG  ASN A 212     476.790  27.251 717.900  1.00 87.08           C  
ATOM   1665  ND2 ASN A 212     477.971  26.778 718.306  1.00 80.56           N  
ATOM   1666  OD1 ASN A 212     475.724  26.962 718.456  1.00 89.31           O  
ATOM   1667  N   GLN A 213     476.857  28.346 713.606  1.00 84.34           N  
ATOM   1668  CA  GLN A 213     477.058  29.083 712.366  1.00 79.93           C  
ATOM   1669  C   GLN A 213     475.814  29.042 711.492  1.00 76.88           C  
ATOM   1670  O   GLN A 213     475.372  30.078 710.972  1.00 71.01           O  
ATOM   1671  CB  GLN A 213     478.263  28.516 711.627  1.00 75.86           C  
ATOM   1672  CG  GLN A 213     479.205  29.614 711.154  1.00 83.59           C  
ATOM   1673  CD  GLN A 213     478.559  31.010 711.246  1.00 90.07           C  
ATOM   1674  NE2 GLN A 213     478.588  31.598 712.447  1.00 89.06           N  
ATOM   1675  OE1 GLN A 213     478.040  31.545 710.253  1.00 90.25           O  
ATOM   1676  N   ALA A 214     475.221  27.855 711.337  1.00 75.08           N  
ATOM   1677  CA  ALA A 214     473.967  27.755 710.601  1.00 78.55           C  
ATOM   1678  C   ALA A 214     472.918  28.724 711.161  1.00 81.00           C  
ATOM   1679  O   ALA A 214     472.396  29.584 710.437  1.00 74.54           O  
ATOM   1680  CB  ALA A 214     473.477  26.306 710.626  1.00 77.70           C  
ATOM   1681  N   VAL A 215     472.624  28.614 712.468  1.00 79.14           N  
ATOM   1682  CA  VAL A 215     471.672  29.517 713.125  1.00 79.37           C  
ATOM   1683  C   VAL A 215     472.033  30.971 712.853  1.00 80.02           C  
ATOM   1684  O   VAL A 215     471.177  31.789 712.483  1.00 77.02           O  
ATOM   1685  CB  VAL A 215     471.618  29.250 714.644  1.00 86.32           C  
ATOM   1686  CG1 VAL A 215     470.534  30.132 715.340  1.00 78.21           C  
ATOM   1687  CG2 VAL A 215     471.393  27.779 714.935  1.00 86.61           C  
ATOM   1688  N   GLU A 216     473.302  31.325 713.081  1.00 80.67           N  
ATOM   1689  CA  GLU A 216     473.722  32.707 712.884  1.00 81.65           C  
ATOM   1690  C   GLU A 216     473.319  33.214 711.500  1.00 81.63           C  
ATOM   1691  O   GLU A 216     472.769  34.316 711.368  1.00 77.87           O  
ATOM   1692  CB  GLU A 216     475.230  32.835 713.106  1.00 82.96           C  
ATOM   1693  CG  GLU A 216     475.713  34.272 713.322  1.00 83.21           C  
ATOM   1694  CD  GLU A 216     474.577  35.244 713.649  1.00 89.11           C  
ATOM   1695  OE1 GLU A 216     473.841  35.035 714.665  1.00 90.95           O  
ATOM   1696  OE2 GLU A 216     474.427  36.226 712.870  1.00 82.51           O1-
ATOM   1697  N   ILE A 217     473.564  32.416 710.450  1.00 82.54           N  
ATOM   1698  CA  ILE A 217     473.163  32.865 709.116  1.00 84.34           C  
ATOM   1699  C   ILE A 217     471.649  32.969 709.037  1.00 80.22           C  
ATOM   1700  O   ILE A 217     471.097  33.958 708.528  1.00 78.62           O  
ATOM   1701  CB  ILE A 217     473.706  31.932 708.022  1.00 80.46           C  
ATOM   1702  CG1 ILE A 217     475.074  31.403 708.423  1.00 83.33           C  
ATOM   1703  CG2 ILE A 217     473.745  32.679 706.685  1.00 74.50           C  
ATOM   1704  CD1 ILE A 217     475.615  30.379 707.455  1.00 82.86           C  
ATOM   1705  N   LEU A 218     470.956  31.943 709.534  1.00 78.06           N  
ATOM   1706  CA  LEU A 218     469.503  31.984 709.562  1.00 77.72           C  
ATOM   1707  C   LEU A 218     469.009  33.262 710.228  1.00 80.66           C  
ATOM   1708  O   LEU A 218     468.158  33.969 709.678  1.00 76.26           O  
ATOM   1709  CB  LEU A 218     468.978  30.743 710.269  1.00 73.51           C  
ATOM   1710  CG  LEU A 218     467.926  30.060 709.423  1.00 67.73           C  
ATOM   1711  CD1 LEU A 218     467.455  28.798 710.109  1.00 65.99           C  
ATOM   1712  CD2 LEU A 218     466.801  31.043 709.152  1.00 62.13           C  
ATOM   1713  N   ARG A 219     469.560  33.594 711.401  1.00 76.89           N  
ATOM   1714  CA  ARG A 219     469.178  34.836 712.064  1.00 78.03           C  
ATOM   1715  C   ARG A 219     469.512  36.034 711.196  1.00 82.51           C  
ATOM   1716  O   ARG A 219     468.644  36.855 710.865  1.00 80.96           O  
ATOM   1717  CB  ARG A 219     469.874  34.975 713.422  1.00 85.02           C  
ATOM   1718  CG  ARG A 219     469.133  35.955 714.362  1.00 91.23           C  
ATOM   1719  CD  ARG A 219     470.038  36.935 715.116  1.00 92.21           C  
ATOM   1720  NE  ARG A 219     470.677  37.961 714.277  1.00 87.01           N  
ATOM   1721  CZ  ARG A 219     471.994  38.070 714.126  1.00 83.41           C  
ATOM   1722  NH1 ARG A 219     472.511  39.029 713.364  1.00 80.34           N1+
ATOM   1723  NH2 ARG A 219     472.791  37.211 714.753  1.00 83.40           N  
ATOM   1724  N   GLU A 220     470.782  36.147 710.824  1.00 87.60           N  
ATOM   1725  CA  GLU A 220     471.245  37.200 709.936  1.00 90.99           C  
ATOM   1726  C   GLU A 220     470.276  37.422 708.775  1.00 91.09           C  
ATOM   1727  O   GLU A 220     470.011  38.572 708.404  1.00 92.58           O  
ATOM   1728  CB  GLU A 220     472.643  36.856 709.427  1.00 89.08           C  
ATOM   1729  CG  GLU A 220     473.286  37.909 708.545  1.00 95.53           C  
ATOM   1730  CD  GLU A 220     474.605  37.420 708.007  1.00101.29           C  
ATOM   1731  OE1 GLU A 220     475.619  37.528 708.756  1.00 97.92           O  
ATOM   1732  OE2 GLU A 220     474.595  36.886 706.862  1.00 99.67           O1-
ATOM   1733  N   HIS A 221     469.718  36.341 708.211  1.00 83.95           N  
ATOM   1734  CA  HIS A 221     468.858  36.508 707.039  1.00 88.38           C  
ATOM   1735  C   HIS A 221     467.548  37.205 707.384  1.00 91.41           C  
ATOM   1736  O   HIS A 221     467.029  37.987 706.576  1.00 90.93           O  
ATOM   1737  CB  HIS A 221     468.565  35.162 706.368  1.00 88.17           C  
ATOM   1738  CG  HIS A 221     469.589  34.746 705.354  1.00 89.23           C  
ATOM   1739  CD2 HIS A 221     469.782  33.563 704.730  1.00 81.11           C  
ATOM   1740  ND1 HIS A 221     470.579  35.588 704.892  1.00 82.37           N  
ATOM   1741  CE1 HIS A 221     471.338  34.939 704.036  1.00 78.39           C  
ATOM   1742  NE2 HIS A 221     470.873  33.709 703.917  1.00 76.40           N  
ATOM   1743  N   LEU A 222     466.976  36.915 708.559  1.00 92.34           N  
ATOM   1744  CA  LEU A 222     465.655  37.461 708.848  1.00 90.13           C  
ATOM   1745  C   LEU A 222     465.693  38.967 709.017  1.00 93.28           C  
ATOM   1746  O   LEU A 222     464.654  39.624 708.878  1.00 95.21           O  
ATOM   1747  CB  LEU A 222     465.066  36.777 710.074  1.00 82.32           C  
ATOM   1748  CG  LEU A 222     464.668  35.352 709.700  1.00 78.52           C  
ATOM   1749  CD1 LEU A 222     465.538  34.331 710.384  1.00 78.78           C  
ATOM   1750  CD2 LEU A 222     463.206  35.109 709.990  1.00 80.11           C  
ATOM   1751  N   THR A 223     466.881  39.518 709.273  1.00 91.79           N  
ATOM   1752  CA  THR A 223     467.047  40.965 709.334  1.00 95.65           C  
ATOM   1753  C   THR A 223     466.630  41.637 708.024  1.00 94.75           C  
ATOM   1754  O   THR A 223     466.042  42.725 708.038  1.00 94.77           O  
ATOM   1755  CB  THR A 223     468.500  41.288 709.674  1.00 93.37           C  
ATOM   1756  CG2 THR A 223     469.062  40.233 710.646  1.00 85.57           C  
ATOM   1757  OG1 THR A 223     469.277  41.273 708.474  1.00 97.54           O  
ATOM   1758  N   TYR A 224     466.903  40.994 706.881  1.00 99.04           N  
ATOM   1759  CA  TYR A 224     466.617  41.605 705.578  1.00104.25           C  
ATOM   1760  C   TYR A 224     465.163  42.050 705.455  1.00106.59           C  
ATOM   1761  O   TYR A 224     464.842  42.880 704.589  1.00106.54           O  
ATOM   1762  CB  TYR A 224     466.964  40.630 704.438  1.00 96.54           C  
ATOM   1763  CG  TYR A 224     468.381  40.090 704.499  1.00 96.89           C  
ATOM   1764  CD1 TYR A 224     469.436  40.898 704.914  1.00 99.95           C  
ATOM   1765  CD2 TYR A 224     468.666  38.770 704.152  1.00 94.16           C  
ATOM   1766  CE1 TYR A 224     470.752  40.406 704.978  1.00100.78           C  
ATOM   1767  CE2 TYR A 224     469.973  38.268 704.211  1.00 91.95           C  
ATOM   1768  CZ  TYR A 224     471.018  39.089 704.632  1.00 96.77           C  
ATOM   1769  OH  TYR A 224     472.320  38.613 704.714  1.00 94.31           O  
ATOM   1770  N   PHE A 225     464.283  41.527 706.312  1.00 99.96           N  
ATOM   1771  CA  PHE A 225     462.884  41.917 706.327  1.00103.36           C  
ATOM   1772  C   PHE A 225     462.648  43.214 707.099  1.00111.67           C  
ATOM   1773  O   PHE A 225     461.492  43.551 707.399  1.00114.50           O  
ATOM   1774  CB  PHE A 225     462.038  40.794 706.934  1.00 98.82           C  
ATOM   1775  CG  PHE A 225     461.878  39.589 706.052  1.00 91.38           C  
ATOM   1776  CD1 PHE A 225     460.943  39.585 705.026  1.00 91.86           C  
ATOM   1777  CD2 PHE A 225     462.635  38.445 706.272  1.00 88.86           C  
ATOM   1778  CE1 PHE A 225     460.779  38.464 704.215  1.00 88.35           C  
ATOM   1779  CE2 PHE A 225     462.477  37.316 705.466  1.00 84.77           C  
ATOM   1780  CZ  PHE A 225     461.546  37.327 704.436  1.00 82.21           C  
ATOM   1781  N   SER A 226     463.710  43.948 707.434  1.00109.22           N  
ATOM   1782  CA  SER A 226     463.545  45.105 708.307  1.00115.56           C  
ATOM   1783  C   SER A 226     463.059  46.332 707.542  1.00118.07           C  
ATOM   1784  O   SER A 226     462.209  47.088 708.035  1.00112.61           O  
ATOM   1785  CB  SER A 226     464.869  45.398 709.021  1.00116.23           C  
ATOM   1786  OG  SER A 226     465.966  45.294 708.121  1.00111.52           O  
ATOM   1787  N   ASN A 227     463.563  46.514 706.328  1.00117.61           N  
ATOM   1788  CA  ASN A 227     463.458  47.764 705.596  1.00119.69           C  
ATOM   1789  C   ASN A 227     462.569  47.587 704.377  1.00115.48           C  
ATOM   1790  O   ASN A 227     463.083  47.429 703.264  1.00120.14           O  
ATOM   1791  CB  ASN A 227     464.864  48.223 705.186  1.00125.90           C  
ATOM   1792  CG  ASN A 227     464.889  49.630 704.606  1.00130.77           C  
ATOM   1793  ND2 ASN A 227     463.716  50.158 704.238  1.00123.99           N  
ATOM   1794  OD1 ASN A 227     465.955  50.236 704.497  1.00135.11           O  
ATOM   1795  N   PRO A 228     461.250  47.613 704.534  1.00110.90           N  
ATOM   1796  CA  PRO A 228     460.368  47.394 703.380  1.00112.99           C  
ATOM   1797  C   PRO A 228     460.158  48.635 702.512  1.00116.15           C  
ATOM   1798  O   PRO A 228     460.279  49.771 702.979  1.00116.39           O  
ATOM   1799  CB  PRO A 228     459.051  46.937 704.027  1.00109.18           C  
ATOM   1800  CG  PRO A 228     459.425  46.544 705.436  1.00111.96           C  
ATOM   1801  CD  PRO A 228     460.536  47.458 705.806  1.00111.68           C  
ATOM   1802  N   GLN A 229     459.869  48.384 701.215  1.00112.46           N  
ATOM   1803  CA  GLN A 229     459.401  49.375 700.215  1.00102.15           C  
ATOM   1804  C   GLN A 229     458.145  48.886 699.492  1.00 96.28           C  
ATOM   1805  O   GLN A 229     457.871  49.281 698.358  1.00 92.25           O  
ATOM   1806  CB  GLN A 229     460.465  49.679 699.162  1.00101.07           C  
ATOM   1807  CG  GLN A 229     461.474  50.735 699.544  1.00103.56           C  
ATOM   1808  CD  GLN A 229     462.654  50.150 700.284  1.00114.55           C  
ATOM   1809  NE2 GLN A 229     462.780  50.499 701.564  1.00116.77           N  
ATOM   1810  OE1 GLN A 229     463.441  49.382 699.721  1.00116.60           O  
TER   
ATOM   1811  N   LEU B   6     478.287  40.497 697.513  1.00132.38           N  
ATOM   1812  CA  LEU B   6     477.082  39.906 698.116  1.00136.26           C  
ATOM   1813  C   LEU B   6     476.176  40.959 698.800  1.00131.48           C  
ATOM   1814  O   LEU B   6     476.157  41.078 700.030  1.00127.06           O  
ATOM   1815  CB  LEU B   6     477.485  38.816 699.122  1.00132.93           C  
ATOM   1816  CG  LEU B   6     476.379  37.818 699.447  1.00127.14           C  
ATOM   1817  CD1 LEU B   6     475.448  38.395 700.501  1.00127.52           C  
ATOM   1818  CD2 LEU B   6     475.617  37.472 698.162  1.00119.72           C  
ATOM   1819  N   LYS B   7     475.388  41.680 697.996  1.00128.80           N  
ATOM   1820  CA  LYS B   7     474.766  42.936 698.415  1.00124.87           C  
ATOM   1821  C   LYS B   7     473.767  42.769 699.560  1.00119.16           C  
ATOM   1822  O   LYS B   7     473.589  41.671 700.101  1.00116.20           O  
ATOM   1823  CB  LYS B   7     474.079  43.605 697.216  1.00119.84           C  
ATOM   1824  CG  LYS B   7     473.001  42.741 696.582  1.00117.80           C  
ATOM   1825  CD  LYS B   7     471.995  43.562 695.803  1.00113.83           C  
ATOM   1826  CE  LYS B   7     472.599  44.122 694.542  1.00112.12           C  
ATOM   1827  NZ  LYS B   7     471.525  44.315 693.529  1.00113.85           N1+
ATOM   1828  N   ALA B   8     473.156  43.880 699.969  1.00119.13           N  
ATOM   1829  CA  ALA B   8     472.034  43.907 700.900  1.00112.73           C  
ATOM   1830  C   ALA B   8     470.742  43.573 700.158  1.00110.80           C  
ATOM   1831  O   ALA B   8     470.311  44.335 699.279  1.00109.54           O  
ATOM   1832  CB  ALA B   8     471.933  45.277 701.572  1.00108.54           C  
ATOM   1833  N   PRO B   9     470.107  42.444 700.476  1.00107.18           N  
ATOM   1834  CA  PRO B   9     468.901  42.022 699.734  1.00103.39           C  
ATOM   1835  C   PRO B   9     467.746  42.989 699.927  1.00 94.29           C  
ATOM   1836  O   PRO B   9     467.243  43.175 701.029  1.00 95.76           O  
ATOM   1837  CB  PRO B   9     468.589  40.639 700.320  1.00 99.05           C  
ATOM   1838  CG  PRO B   9     469.464  40.501 701.531  1.00 97.89           C  
ATOM   1839  CD  PRO B   9     470.635  41.386 701.352  1.00 99.49           C  
ATOM   1840  N   VAL B  10     467.310  43.574 698.845  1.00 95.06           N  
ATOM   1841  CA  VAL B  10     466.312  44.628 698.910  1.00 98.59           C  
ATOM   1842  C   VAL B  10     464.909  44.034 699.016  1.00102.33           C  
ATOM   1843  O   VAL B  10     464.546  43.087 698.303  1.00 97.59           O  
ATOM   1844  CB  VAL B  10     466.462  45.556 697.696  1.00 97.56           C  
ATOM   1845  CG1 VAL B  10     465.280  46.507 697.607  1.00 97.66           C  
ATOM   1846  CG2 VAL B  10     467.800  46.312 697.788  1.00 94.62           C  
ATOM   1847  N   PHE B  11     464.103  44.640 699.887  1.00103.61           N  
ATOM   1848  CA  PHE B  11     462.842  44.091 700.372  1.00100.29           C  
ATOM   1849  C   PHE B  11     461.706  45.002 699.907  1.00100.73           C  
ATOM   1850  O   PHE B  11     461.755  46.216 700.130  1.00101.48           O  
ATOM   1851  CB  PHE B  11     462.925  43.978 701.898  1.00104.41           C  
ATOM   1852  CG  PHE B  11     461.680  43.453 702.573  1.00110.18           C  
ATOM   1853  CD1 PHE B  11     460.718  42.726 701.879  1.00107.77           C  
ATOM   1854  CD2 PHE B  11     461.477  43.698 703.941  1.00106.15           C  
ATOM   1855  CE1 PHE B  11     459.566  42.247 702.539  1.00107.28           C  
ATOM   1856  CE2 PHE B  11     460.339  43.232 704.597  1.00104.97           C  
ATOM   1857  CZ  PHE B  11     459.380  42.504 703.901  1.00105.42           C  
ATOM   1858  N   THR B  12     460.702  44.426 699.234  1.00 99.20           N  
ATOM   1859  CA  THR B  12     459.690  45.188 698.499  1.00101.32           C  
ATOM   1860  C   THR B  12     458.289  44.793 698.942  1.00101.40           C  
ATOM   1861  O   THR B  12     457.935  43.608 698.929  1.00100.36           O  
ATOM   1862  CB  THR B  12     459.775  44.971 696.975  1.00103.92           C  
ATOM   1863  CG2 THR B  12     458.908  46.020 696.227  1.00 98.67           C  
ATOM   1864  OG1 THR B  12     461.141  45.015 696.518  1.00106.52           O  
ATOM   1865  N   VAL B  13     457.474  45.784 699.271  1.00 98.47           N  
ATOM   1866  CA  VAL B  13     456.101  45.532 699.668  1.00 98.58           C  
ATOM   1867  C   VAL B  13     455.201  46.055 698.570  1.00 97.64           C  
ATOM   1868  O   VAL B  13     455.499  47.065 697.930  1.00 99.31           O  
ATOM   1869  CB  VAL B  13     455.737  46.177 701.027  1.00105.03           C  
ATOM   1870  CG1 VAL B  13     454.292  45.833 701.417  1.00100.10           C  
ATOM   1871  CG2 VAL B  13     456.718  45.751 702.128  1.00101.32           C  
ATOM   1872  N   ARG B  14     454.107  45.334 698.340  1.00100.32           N  
ATOM   1873  CA  ARG B  14     452.996  45.788 697.505  1.00103.61           C  
ATOM   1874  C   ARG B  14     451.742  45.323 698.234  1.00103.30           C  
ATOM   1875  O   ARG B  14     451.336  44.164 698.097  1.00100.10           O  
ATOM   1876  CB  ARG B  14     453.052  45.229 696.081  1.00109.17           C  
ATOM   1877  CG  ARG B  14     454.464  45.099 695.455  1.00115.78           C  
ATOM   1878  CD  ARG B  14     454.411  44.898 693.918  1.00117.80           C  
ATOM   1879  NE  ARG B  14     454.116  46.140 693.191  1.00119.72           N  
ATOM   1880  CZ  ARG B  14     452.889  46.613 692.951  1.00118.57           C  
ATOM   1881  NH1 ARG B  14     451.814  45.957 693.373  1.00116.56           N1+
ATOM   1882  NH2 ARG B  14     452.734  47.752 692.287  1.00117.96           N  
ATOM   1883  N   THR B  15     451.163  46.209 699.038  1.00108.68           N  
ATOM   1884  CA  THR B  15     449.919  45.920 699.737  1.00107.16           C  
ATOM   1885  C   THR B  15     448.753  46.551 699.002  1.00107.46           C  
ATOM   1886  O   THR B  15     448.902  47.555 698.302  1.00107.53           O  
ATOM   1887  CB  THR B  15     449.911  46.445 701.176  1.00104.84           C  
ATOM   1888  CG2 THR B  15     451.110  47.341 701.449  1.00103.08           C  
ATOM   1889  OG1 THR B  15     448.702  47.189 701.392  1.00104.93           O  
ATOM   1890  N   GLN B  16     447.581  45.949 699.169  1.00109.67           N  
ATOM   1891  CA  GLN B  16     446.344  46.556 698.690  1.00117.73           C  
ATOM   1892  C   GLN B  16     445.589  47.300 699.787  1.00117.23           C  
ATOM   1893  O   GLN B  16     445.417  48.522 699.717  1.00117.75           O  
ATOM   1894  CB  GLN B  16     445.448  45.477 698.079  1.00117.59           C  
ATOM   1895  CG  GLN B  16     444.038  45.932 697.876  1.00123.09           C  
ATOM   1896  CD  GLN B  16     443.076  44.824 698.158  1.00129.71           C  
ATOM   1897  NE2 GLN B  16     442.488  44.834 699.355  1.00123.59           N  
ATOM   1898  OE1 GLN B  16     442.878  43.941 697.322  1.00133.50           O  
ATOM   1899  N   GLY B  17     445.145  46.575 700.806  1.00113.17           N  
ATOM   1900  CA  GLY B  17     444.380  47.155 701.889  1.00111.16           C  
ATOM   1901  C   GLY B  17     444.753  46.507 703.202  1.00104.53           C  
ATOM   1902  O   GLY B  17     445.940  46.287 703.469  1.00101.27           O  
ATOM   1903  N   ARG B  18     443.758  46.176 704.025  1.00 97.04           N  
ATOM   1904  CA  ARG B  18     444.061  45.545 705.301  1.00 95.04           C  
ATOM   1905  C   ARG B  18     444.214  44.036 705.193  1.00 93.75           C  
ATOM   1906  O   ARG B  18     444.595  43.411 706.189  1.00 91.38           O  
ATOM   1907  CB  ARG B  18     442.984  45.888 706.342  1.00 99.67           C  
ATOM   1908  CG  ARG B  18     443.267  47.152 707.173  1.00 96.56           C  
ATOM   1909  CD  ARG B  18     442.535  47.160 708.531  1.00 94.80           C  
ATOM   1910  NE  ARG B  18     442.904  46.041 709.408  1.00 93.67           N  
ATOM   1911  CZ  ARG B  18     443.961  46.022 710.225  1.00 93.31           C  
ATOM   1912  NH1 ARG B  18     444.199  44.952 710.974  1.00 91.67           N1+
ATOM   1913  NH2 ARG B  18     444.792  47.058 710.289  1.00 90.33           N  
ATOM   1914  N   GLU B  19     443.979  43.449 704.008  1.00 96.59           N  
ATOM   1915  CA  GLU B  19     443.949  41.997 703.839  1.00 99.96           C  
ATOM   1916  C   GLU B  19     444.962  41.395 702.867  1.00 99.68           C  
ATOM   1917  O   GLU B  19     445.103  40.167 702.846  1.00 98.30           O  
ATOM   1918  CB  GLU B  19     442.568  41.545 703.363  1.00 96.91           C  
ATOM   1919  CG  GLU B  19     441.446  42.155 704.101  1.00 98.07           C  
ATOM   1920  CD  GLU B  19     440.134  41.656 703.565  1.00110.06           C  
ATOM   1921  OE1 GLU B  19     439.690  42.175 702.514  1.00112.19           O  
ATOM   1922  OE2 GLU B  19     439.562  40.719 704.172  1.00114.57           O1-
ATOM   1923  N   TYR B  20     445.634  42.176 702.029  1.00 97.42           N  
ATOM   1924  CA  TYR B  20     446.520  41.506 701.091  1.00 97.33           C  
ATOM   1925  C   TYR B  20     447.745  42.337 700.770  1.00101.93           C  
ATOM   1926  O   TYR B  20     447.653  43.532 700.467  1.00107.39           O  
ATOM   1927  CB  TYR B  20     445.815  41.147 699.786  1.00102.83           C  
ATOM   1928  CG  TYR B  20     446.769  40.589 698.738  1.00106.16           C  
ATOM   1929  CD1 TYR B  20     447.315  39.310 698.866  1.00103.43           C  
ATOM   1930  CD2 TYR B  20     447.127  41.341 697.618  1.00107.44           C  
ATOM   1931  CE1 TYR B  20     448.193  38.792 697.898  1.00100.57           C  
ATOM   1932  CE2 TYR B  20     448.002  40.834 696.649  1.00105.70           C  
ATOM   1933  CZ  TYR B  20     448.531  39.565 696.791  1.00104.59           C  
ATOM   1934  OH  TYR B  20     449.393  39.084 695.823  1.00102.79           O  
ATOM   1935  N   GLY B  21     448.882  41.673 700.815  1.00 90.66           N  
ATOM   1936  CA  GLY B  21     450.125  42.269 700.386  1.00 97.81           C  
ATOM   1937  C   GLY B  21     450.986  41.149 699.868  1.00106.44           C  
ATOM   1938  O   GLY B  21     450.831  39.991 700.277  1.00104.07           O  
ATOM   1939  N   GLU B  22     451.871  41.488 698.921  1.00101.95           N  
ATOM   1940  CA  GLU B  22     452.923  40.603 698.439  1.00 94.24           C  
ATOM   1941  C   GLU B  22     454.272  41.200 698.795  1.00 92.67           C  
ATOM   1942  O   GLU B  22     454.478  42.411 698.687  1.00 97.09           O  
ATOM   1943  CB  GLU B  22     452.851  40.413 696.934  1.00104.83           C  
ATOM   1944  CG  GLU B  22     451.585  40.939 696.313  1.00105.53           C  
ATOM   1945  CD  GLU B  22     451.652  40.911 694.808  1.00108.34           C  
ATOM   1946  OE1 GLU B  22     452.738  40.551 694.283  1.00110.63           O  
ATOM   1947  OE2 GLU B  22     450.629  41.248 694.162  1.00107.86           O1-
ATOM   1948  N   PHE B  23     455.200  40.349 699.193  1.00 86.45           N  
ATOM   1949  CA  PHE B  23     456.486  40.821 699.670  1.00 90.12           C  
ATOM   1950  C   PHE B  23     457.572  40.094 698.914  1.00 94.14           C  
ATOM   1951  O   PHE B  23     457.639  38.862 698.955  1.00 90.86           O  
ATOM   1952  CB  PHE B  23     456.608  40.599 701.170  1.00 97.62           C  
ATOM   1953  CG  PHE B  23     455.340  40.910 701.909  1.00103.03           C  
ATOM   1954  CD1 PHE B  23     455.119  42.179 702.421  1.00100.59           C  
ATOM   1955  CD2 PHE B  23     454.342  39.946 702.043  1.00 98.14           C  
ATOM   1956  CE1 PHE B  23     453.945  42.471 703.068  1.00 97.14           C  
ATOM   1957  CE2 PHE B  23     453.158  40.235 702.693  1.00 92.84           C  
ATOM   1958  CZ  PHE B  23     452.959  41.496 703.202  1.00 95.19           C  
ATOM   1959  N   VAL B  24     458.422  40.862 698.237  1.00 98.02           N  
ATOM   1960  CA  VAL B  24     459.412  40.337 697.308  1.00 94.58           C  
ATOM   1961  C   VAL B  24     460.792  40.697 697.837  1.00 95.81           C  
ATOM   1962  O   VAL B  24     461.095  41.875 698.056  1.00102.41           O  
ATOM   1963  CB  VAL B  24     459.191  40.878 695.885  1.00 93.48           C  
ATOM   1964  CG1 VAL B  24     458.887  39.733 694.939  1.00 86.92           C  
ATOM   1965  CG2 VAL B  24     458.040  41.899 695.865  1.00 96.48           C  
ATOM   1966  N   LEU B  25     461.625  39.688 698.048  1.00 91.67           N  
ATOM   1967  CA  LEU B  25     462.925  39.878 698.677  1.00 91.59           C  
ATOM   1968  C   LEU B  25     463.966  39.198 697.802  1.00 90.93           C  
ATOM   1969  O   LEU B  25     464.050  37.967 697.817  1.00 87.53           O  
ATOM   1970  CB  LEU B  25     462.914  39.294 700.083  1.00 94.45           C  
ATOM   1971  CG  LEU B  25     464.213  39.282 700.888  1.00 98.53           C  
ATOM   1972  CD1 LEU B  25     464.543  40.691 701.383  1.00103.06           C  
ATOM   1973  CD2 LEU B  25     464.146  38.277 702.042  1.00 82.37           C  
ATOM   1974  N   GLU B  26     464.747  39.992 697.053  1.00 99.99           N  
ATOM   1975  CA  GLU B  26     465.784  39.511 696.127  1.00 99.55           C  
ATOM   1976  C   GLU B  26     466.922  40.511 696.046  1.00 96.67           C  
ATOM   1977  O   GLU B  26     466.696  41.717 696.192  1.00100.47           O  
ATOM   1978  CB  GLU B  26     465.255  39.303 694.707  1.00 92.21           C  
ATOM   1979  CG  GLU B  26     465.355  40.568 693.879  1.00 93.48           C  
ATOM   1980  CD  GLU B  26     464.299  40.627 692.781  1.00102.18           C  
ATOM   1981  OE1 GLU B  26     464.526  40.050 691.683  1.00101.89           O  
ATOM   1982  OE2 GLU B  26     463.231  41.241 693.023  1.00102.48           O1-
ATOM   1983  N   PRO B  27     468.136  40.059 695.726  1.00 94.24           N  
ATOM   1984  CA  PRO B  27     468.515  38.695 695.372  1.00 91.76           C  
ATOM   1985  C   PRO B  27     469.005  37.927 696.581  1.00 92.94           C  
ATOM   1986  O   PRO B  27     469.382  38.557 697.566  1.00 94.72           O  
ATOM   1987  CB  PRO B  27     469.661  38.917 694.407  1.00 99.56           C  
ATOM   1988  CG  PRO B  27     470.384  40.104 695.040  1.00101.88           C  
ATOM   1989  CD  PRO B  27     469.285  40.977 695.624  1.00101.26           C  
ATOM   1990  N   LEU B  28     469.034  36.600 696.492  1.00 91.26           N  
ATOM   1991  CA  LEU B  28     469.357  35.742 697.624  1.00 88.18           C  
ATOM   1992  C   LEU B  28     470.183  34.570 697.148  1.00 83.38           C  
ATOM   1993  O   LEU B  28     469.840  33.945 696.148  1.00 88.69           O  
ATOM   1994  CB  LEU B  28     468.101  35.171 698.297  1.00 90.82           C  
ATOM   1995  CG  LEU B  28     467.337  35.749 699.487  1.00 83.69           C  
ATOM   1996  CD1 LEU B  28     466.407  36.866 699.063  1.00 85.13           C  
ATOM   1997  CD2 LEU B  28     466.558  34.598 700.090  1.00 81.25           C  
ATOM   1998  N   GLU B  29     471.198  34.211 697.925  1.00 87.22           N  
ATOM   1999  CA  GLU B  29     472.097  33.113 697.584  1.00 91.73           C  
ATOM   2000  C   GLU B  29     471.308  31.857 697.227  1.00 90.40           C  
ATOM   2001  O   GLU B  29     470.113  31.777 697.525  1.00 88.39           O  
ATOM   2002  CB  GLU B  29     473.040  32.832 698.750  1.00 93.94           C  
ATOM   2003  CG  GLU B  29     474.198  31.935 698.391  1.00 96.38           C  
ATOM   2004  CD  GLU B  29     475.228  32.660 697.555  1.00107.78           C  
ATOM   2005  OE1 GLU B  29     475.821  33.638 698.082  1.00108.65           O  
ATOM   2006  OE2 GLU B  29     475.422  32.271 696.373  1.00105.62           O1-
ATOM   2007  N   ARG B  30     471.947  30.884 696.572  1.00 90.46           N  
ATOM   2008  CA  ARG B  30     471.207  29.787 695.954  1.00 89.46           C  
ATOM   2009  C   ARG B  30     470.608  28.837 696.989  1.00 87.62           C  
ATOM   2010  O   ARG B  30     471.296  28.363 697.901  1.00 85.33           O  
ATOM   2011  CB  ARG B  30     472.109  29.008 695.007  1.00 92.51           C  
ATOM   2012  CG  ARG B  30     471.374  27.973 694.170  1.00 91.96           C  
ATOM   2013  CD  ARG B  30     472.356  26.972 693.567  1.00 90.78           C  
ATOM   2014  NE  ARG B  30     472.926  26.099 694.591  1.00 89.27           N  
ATOM   2015  CZ  ARG B  30     474.105  25.489 694.494  1.00 88.06           C  
ATOM   2016  NH1 ARG B  30     474.868  25.653 693.423  1.00 83.44           N1+
ATOM   2017  NH2 ARG B  30     474.534  24.725 695.486  1.00 93.97           N  
ATOM   2018  N   GLY B  31     469.317  28.535 696.815  1.00 88.39           N  
ATOM   2019  CA  GLY B  31     468.573  27.654 697.693  1.00 90.11           C  
ATOM   2020  C   GLY B  31     467.767  28.348 698.780  1.00 83.74           C  
ATOM   2021  O   GLY B  31     466.892  27.710 699.388  1.00 77.60           O  
ATOM   2022  N   PHE B  32     468.011  29.634 699.021  1.00 83.91           N  
ATOM   2023  CA  PHE B  32     467.554  30.279 700.242  1.00 82.20           C  
ATOM   2024  C   PHE B  32     466.154  30.860 700.153  1.00 82.11           C  
ATOM   2025  O   PHE B  32     465.494  30.975 701.187  1.00 86.52           O  
ATOM   2026  CB  PHE B  32     468.543  31.365 700.666  1.00 82.39           C  
ATOM   2027  CG  PHE B  32     469.605  30.854 701.571  1.00 81.97           C  
ATOM   2028  CD1 PHE B  32     470.645  30.097 701.066  1.00 83.62           C  
ATOM   2029  CD2 PHE B  32     469.532  31.074 702.931  1.00 84.18           C  
ATOM   2030  CE1 PHE B  32     471.612  29.596 701.898  1.00 84.29           C  
ATOM   2031  CE2 PHE B  32     470.496  30.581 703.781  1.00 85.31           C  
ATOM   2032  CZ  PHE B  32     471.540  29.834 703.261  1.00 87.19           C  
ATOM   2033  N   GLY B  33     465.667  31.203 698.966  1.00 79.87           N  
ATOM   2034  CA  GLY B  33     464.282  31.624 698.864  1.00 78.94           C  
ATOM   2035  C   GLY B  33     463.297  30.563 699.303  1.00 79.05           C  
ATOM   2036  O   GLY B  33     462.117  30.864 699.508  1.00 81.26           O  
ATOM   2037  N   VAL B  34     463.748  29.323 699.444  1.00 78.19           N  
ATOM   2038  CA  VAL B  34     462.893  28.253 699.935  1.00 77.53           C  
ATOM   2039  C   VAL B  34     463.327  27.909 701.359  1.00 82.02           C  
ATOM   2040  O   VAL B  34     462.519  27.448 702.175  1.00 83.46           O  
ATOM   2041  CB  VAL B  34     462.956  27.041 698.991  1.00 76.32           C  
ATOM   2042  CG1 VAL B  34     463.586  27.477 697.672  1.00 80.97           C  
ATOM   2043  CG2 VAL B  34     463.744  25.891 699.591  1.00 74.84           C  
ATOM   2044  N   THR B  35     464.609  28.127 701.669  1.00 78.81           N  
ATOM   2045  CA  THR B  35     465.073  28.011 703.046  1.00 74.77           C  
ATOM   2046  C   THR B  35     464.294  28.965 703.961  1.00 81.39           C  
ATOM   2047  O   THR B  35     463.752  28.553 704.994  1.00 81.29           O  
ATOM   2048  CB  THR B  35     466.587  28.266 703.096  1.00 79.27           C  
ATOM   2049  CG2 THR B  35     467.024  28.813 704.450  1.00 80.11           C  
ATOM   2050  OG1 THR B  35     467.311  27.055 702.807  1.00 78.23           O  
ATOM   2051  N   LEU B  36     464.179  30.237 703.573  1.00 80.75           N  
ATOM   2052  CA  LEU B  36     463.227  31.135 704.213  1.00 73.27           C  
ATOM   2053  C   LEU B  36     461.862  30.708 703.708  1.00 78.21           C  
ATOM   2054  O   LEU B  36     461.676  29.582 703.234  1.00 80.69           O  
ATOM   2055  CB  LEU B  36     463.489  32.596 703.853  1.00 69.77           C  
ATOM   2056  CG  LEU B  36     464.825  33.263 704.180  1.00 73.80           C  
ATOM   2057  CD1 LEU B  36     466.035  32.385 703.961  1.00 75.44           C  
ATOM   2058  CD2 LEU B  36     464.965  34.520 703.359  1.00 77.30           C  
ATOM   2059  N   GLY B  37     460.846  31.535 703.928  1.00 79.85           N  
ATOM   2060  CA  GLY B  37     459.610  31.453 703.155  1.00 75.54           C  
ATOM   2061  C   GLY B  37     458.945  30.090 703.052  1.00 77.18           C  
ATOM   2062  O   GLY B  37     457.748  30.015 702.773  1.00 78.45           O  
ATOM   2063  N   ASN B  38     459.678  29.008 703.283  1.00 74.84           N  
ATOM   2064  CA  ASN B  38     458.995  27.746 703.459  1.00 71.40           C  
ATOM   2065  C   ASN B  38     458.593  27.668 704.913  1.00 73.86           C  
ATOM   2066  O   ASN B  38     457.416  27.473 705.229  1.00 75.85           O  
ATOM   2067  CB  ASN B  38     459.854  26.552 703.081  1.00 72.30           C  
ATOM   2068  CG  ASN B  38     459.095  25.260 703.201  1.00 78.96           C  
ATOM   2069  ND2 ASN B  38     459.008  24.704 704.424  1.00 75.06           N  
ATOM   2070  OD1 ASN B  38     458.558  24.776 702.207  1.00 79.80           O  
ATOM   2071  N   PRO B  39     459.559  27.790 705.819  1.00 73.48           N  
ATOM   2072  CA  PRO B  39     459.225  27.968 707.234  1.00 74.60           C  
ATOM   2073  C   PRO B  39     458.243  29.094 707.504  1.00 74.75           C  
ATOM   2074  O   PRO B  39     457.270  28.891 708.248  1.00 71.93           O  
ATOM   2075  CB  PRO B  39     460.601  28.225 707.846  1.00 69.19           C  
ATOM   2076  CG  PRO B  39     461.437  27.265 707.098  1.00 70.95           C  
ATOM   2077  CD  PRO B  39     460.963  27.392 705.667  1.00 74.55           C  
ATOM   2078  N   LEU B  40     458.447  30.267 706.904  1.00 73.75           N  
ATOM   2079  CA  LEU B  40     457.462  31.338 707.044  1.00 75.55           C  
ATOM   2080  C   LEU B  40     456.053  30.855 706.709  1.00 75.63           C  
ATOM   2081  O   LEU B  40     455.095  31.163 707.426  1.00 74.48           O  
ATOM   2082  CB  LEU B  40     457.844  32.521 706.161  1.00 75.30           C  
ATOM   2083  CG  LEU B  40     459.125  33.207 706.613  1.00 76.65           C  
ATOM   2084  CD1 LEU B  40     459.029  34.716 706.417  1.00 77.35           C  
ATOM   2085  CD2 LEU B  40     459.400  32.834 708.075  1.00 76.95           C  
ATOM   2086  N   ARG B  41     455.906  30.117 705.602  1.00 72.48           N  
ATOM   2087  CA  ARG B  41     454.638  29.463 705.274  1.00 71.92           C  
ATOM   2088  C   ARG B  41     454.126  28.661 706.472  1.00 74.16           C  
ATOM   2089  O   ARG B  41     452.998  28.858 706.945  1.00 77.55           O  
ATOM   2090  CB  ARG B  41     454.818  28.543 704.048  1.00 71.38           C  
ATOM   2091  CG  ARG B  41     453.605  28.435 703.146  1.00 61.12           C  
ATOM   2092  CD  ARG B  41     453.142  27.021 702.864  1.00 55.90           C  
ATOM   2093  NE  ARG B  41     451.748  27.144 702.427  1.00 66.70           N  
ATOM   2094  CZ  ARG B  41     450.838  26.164 702.390  1.00 69.22           C  
ATOM   2095  NH1 ARG B  41     451.157  24.915 702.752  1.00 66.97           N1+
ATOM   2096  NH2 ARG B  41     449.589  26.448 702.006  1.00 61.98           N  
ATOM   2097  N   ARG B  42     454.946  27.729 706.966  1.00 66.58           N  
ATOM   2098  CA  ARG B  42     454.540  26.941 708.116  1.00 66.66           C  
ATOM   2099  C   ARG B  42     454.039  27.856 709.228  1.00 70.67           C  
ATOM   2100  O   ARG B  42     452.906  27.736 709.697  1.00 67.87           O  
ATOM   2101  CB  ARG B  42     455.722  26.089 708.575  1.00 68.25           C  
ATOM   2102  CG  ARG B  42     455.942  24.847 707.763  1.00 61.70           C  
ATOM   2103  CD  ARG B  42     456.755  23.818 708.524  1.00 62.09           C  
ATOM   2104  NE  ARG B  42     456.484  22.475 708.030  1.00 66.30           N  
ATOM   2105  CZ  ARG B  42     455.714  21.561 708.628  1.00 73.27           C  
ATOM   2106  NH1 ARG B  42     455.135  21.809 709.797  1.00 80.60           N1+
ATOM   2107  NH2 ARG B  42     455.553  20.367 708.069  1.00 69.76           N  
ATOM   2108  N   ILE B  43     454.856  28.834 709.597  1.00 70.80           N  
ATOM   2109  CA  ILE B  43     454.573  29.665 710.753  1.00 66.27           C  
ATOM   2110  C   ILE B  43     453.351  30.528 710.510  1.00 69.64           C  
ATOM   2111  O   ILE B  43     452.463  30.620 711.358  1.00 72.48           O  
ATOM   2112  CB  ILE B  43     455.812  30.507 711.084  1.00 69.73           C  
ATOM   2113  CG1 ILE B  43     456.869  29.603 711.746  1.00 70.00           C  
ATOM   2114  CG2 ILE B  43     455.422  31.780 711.844  1.00 65.90           C  
ATOM   2115  CD1 ILE B  43     458.263  30.183 711.831  1.00 66.12           C  
ATOM   2116  N   LEU B  44     453.284  31.177 709.353  1.00 72.58           N  
ATOM   2117  CA  LEU B  44     452.160  32.067 709.061  1.00 76.19           C  
ATOM   2118  C   LEU B  44     450.824  31.354 709.099  1.00 72.83           C  
ATOM   2119  O   LEU B  44     449.787  32.021 709.119  1.00 75.99           O  
ATOM   2120  CB  LEU B  44     452.331  32.728 707.688  1.00 78.56           C  
ATOM   2121  CG  LEU B  44     453.512  33.682 707.519  1.00 76.24           C  
ATOM   2122  CD1 LEU B  44     453.883  33.808 706.066  1.00 77.85           C  
ATOM   2123  CD2 LEU B  44     453.141  35.030 708.082  1.00 80.46           C  
ATOM   2124  N   LEU B  45     450.825  30.022 709.094  1.00 70.08           N  
ATOM   2125  CA  LEU B  45     449.602  29.239 709.214  1.00 75.90           C  
ATOM   2126  C   LEU B  45     449.465  28.471 710.531  1.00 77.12           C  
ATOM   2127  O   LEU B  45     448.346  28.075 710.881  1.00 69.74           O  
ATOM   2128  CB  LEU B  45     449.513  28.236 708.059  1.00 74.37           C  
ATOM   2129  CG  LEU B  45     449.625  28.714 706.619  1.00 73.52           C  
ATOM   2130  CD1 LEU B  45     449.423  27.509 705.704  1.00 69.66           C  
ATOM   2131  CD2 LEU B  45     448.610  29.814 706.324  1.00 76.04           C  
ATOM   2132  N   SER B  46     450.580  28.228 711.238  1.00 77.14           N  
ATOM   2133  CA  SER B  46     450.616  27.531 712.524  1.00 71.56           C  
ATOM   2134  C   SER B  46     450.215  28.447 713.676  1.00 76.29           C  
ATOM   2135  O   SER B  46     449.308  28.137 714.460  1.00 77.72           O  
ATOM   2136  CB  SER B  46     452.034  26.988 712.789  1.00 70.48           C  
ATOM   2137  OG  SER B  46     452.241  25.674 712.307  1.00 74.84           O  
ATOM   2138  N   SER B  47     450.894  29.578 713.789  1.00 73.92           N  
ATOM   2139  CA  SER B  47     451.055  30.274 715.044  1.00 72.08           C  
ATOM   2140  C   SER B  47     450.822  31.757 714.859  1.00 72.28           C  
ATOM   2141  O   SER B  47     451.622  32.588 715.284  1.00 76.09           O  
ATOM   2142  CB  SER B  47     452.455  29.987 715.569  1.00 72.01           C  
ATOM   2143  OG  SER B  47     452.912  28.726 715.092  1.00 66.52           O  
ATOM   2144  N   ILE B  48     449.747  32.126 714.174  1.00 71.98           N  
ATOM   2145  CA  ILE B  48     449.454  33.551 714.074  1.00 74.28           C  
ATOM   2146  C   ILE B  48     448.226  33.798 714.917  1.00 84.10           C  
ATOM   2147  O   ILE B  48     447.108  33.510 714.466  1.00 89.65           O  
ATOM   2148  CB  ILE B  48     449.217  34.034 712.641  1.00 82.81           C  
ATOM   2149  CG1 ILE B  48     450.540  34.053 711.862  1.00 85.39           C  
ATOM   2150  CG2 ILE B  48     448.559  35.422 712.677  1.00 77.76           C  
ATOM   2151  CD1 ILE B  48     451.776  34.396 712.730  1.00 80.15           C  
ATOM   2152  N   PRO B  49     448.398  34.341 716.120  1.00 87.15           N  
ATOM   2153  CA  PRO B  49     447.297  34.426 717.092  1.00 77.36           C  
ATOM   2154  C   PRO B  49     446.165  35.316 716.603  1.00 78.94           C  
ATOM   2155  O   PRO B  49     446.361  36.491 716.294  1.00 78.79           O  
ATOM   2156  CB  PRO B  49     447.983  35.017 718.324  1.00 81.30           C  
ATOM   2157  CG  PRO B  49     449.213  35.717 717.781  1.00 78.70           C  
ATOM   2158  CD  PRO B  49     449.664  34.873 716.652  1.00 81.12           C  
ATOM   2159  N   GLY B  50     444.971  34.744 716.533  1.00 83.66           N  
ATOM   2160  CA  GLY B  50     443.787  35.462 716.118  1.00 88.04           C  
ATOM   2161  C   GLY B  50     442.639  35.196 717.074  1.00 88.56           C  
ATOM   2162  O   GLY B  50     442.836  34.906 718.259  1.00 85.49           O  
ATOM   2163  N   THR B  51     441.428  35.275 716.532  1.00 89.81           N  
ATOM   2164  CA  THR B  51     440.211  35.099 717.312  1.00 86.89           C  
ATOM   2165  C   THR B  51     439.266  34.190 716.537  1.00 86.28           C  
ATOM   2166  O   THR B  51     439.198  34.263 715.302  1.00 94.45           O  
ATOM   2167  CB  THR B  51     439.545  36.451 717.592  1.00 88.98           C  
ATOM   2168  CG2 THR B  51     440.604  37.523 717.856  1.00 92.88           C  
ATOM   2169  OG1 THR B  51     438.795  36.855 716.438  1.00 98.85           O  
ATOM   2170  N   ALA B  52     438.530  33.345 717.254  1.00 79.18           N  
ATOM   2171  CA  ALA B  52     437.714  32.336 716.590  1.00 82.30           C  
ATOM   2172  C   ALA B  52     436.412  32.070 717.347  1.00 87.13           C  
ATOM   2173  O   ALA B  52     436.417  31.955 718.575  1.00 87.64           O  
ATOM   2174  CB  ALA B  52     438.488  31.022 716.458  1.00 79.91           C  
ATOM   2175  N   VAL B  53     435.299  31.948 716.607  1.00 86.19           N  
ATOM   2176  CA  VAL B  53     434.083  31.378 717.184  1.00 81.66           C  
ATOM   2177  C   VAL B  53     434.357  29.928 717.548  1.00 82.19           C  
ATOM   2178  O   VAL B  53     434.829  29.141 716.724  1.00 90.26           O  
ATOM   2179  CB  VAL B  53     432.896  31.479 716.211  1.00 83.88           C  
ATOM   2180  CG1 VAL B  53     431.858  30.406 716.513  1.00 77.51           C  
ATOM   2181  CG2 VAL B  53     432.241  32.851 716.267  1.00 83.47           C  
ATOM   2182  N   THR B  54     434.044  29.559 718.781  1.00 87.27           N  
ATOM   2183  CA  THR B  54     434.380  28.240 719.315  1.00 88.74           C  
ATOM   2184  C   THR B  54     433.214  27.478 719.963  1.00 91.62           C  
ATOM   2185  O   THR B  54     433.283  26.236 720.018  1.00 88.58           O  
ATOM   2186  CB  THR B  54     435.544  28.359 720.312  1.00 87.79           C  
ATOM   2187  CG2 THR B  54     435.251  29.439 721.363  1.00 87.00           C  
ATOM   2188  OG1 THR B  54     435.757  27.103 720.947  1.00 86.21           O  
ATOM   2189  N   SER B  55     432.159  28.147 720.446  1.00 89.38           N  
ATOM   2190  CA  SER B  55     430.917  27.430 720.710  1.00 88.65           C  
ATOM   2191  C   SER B  55     429.720  28.334 720.421  1.00 86.03           C  
ATOM   2192  O   SER B  55     429.839  29.562 720.327  1.00 86.05           O  
ATOM   2193  CB  SER B  55     430.848  26.901 722.144  1.00 90.12           C  
ATOM   2194  OG  SER B  55     430.257  25.608 722.153  1.00 88.88           O  
ATOM   2195  N   VAL B  56     428.556  27.702 720.270  1.00 82.66           N  
ATOM   2196  CA  VAL B  56     427.308  28.407 719.996  1.00 91.42           C  
ATOM   2197  C   VAL B  56     426.152  27.746 720.760  1.00 97.50           C  
ATOM   2198  O   VAL B  56     426.089  26.513 720.850  1.00 97.94           O  
ATOM   2199  CB  VAL B  56     427.025  28.414 718.484  1.00 84.47           C  
ATOM   2200  CG1 VAL B  56     426.552  27.029 718.045  1.00 85.81           C  
ATOM   2201  CG2 VAL B  56     425.997  29.482 718.136  1.00 88.44           C  
ATOM   2202  N   TYR B  57     425.216  28.559 721.291  1.00 87.73           N  
ATOM   2203  CA  TYR B  57     423.944  28.031 721.779  1.00 90.61           C  
ATOM   2204  C   TYR B  57     422.797  28.866 721.222  1.00 89.49           C  
ATOM   2205  O   TYR B  57     422.886  30.098 721.178  1.00 85.97           O  
ATOM   2206  CB  TYR B  57     423.909  27.982 723.345  1.00107.27           C  
ATOM   2207  CG  TYR B  57     422.526  27.820 724.012  1.00105.43           C  
ATOM   2208  CD1 TYR B  57     421.888  26.570 724.101  1.00101.91           C  
ATOM   2209  CD2 TYR B  57     421.882  28.922 724.577  1.00102.74           C  
ATOM   2210  CE1 TYR B  57     420.637  26.443 724.705  1.00100.77           C  
ATOM   2211  CE2 TYR B  57     420.643  28.806 725.173  1.00106.45           C  
ATOM   2212  CZ  TYR B  57     420.022  27.574 725.238  1.00108.75           C  
ATOM   2213  OH  TYR B  57     418.785  27.512 725.847  1.00115.48           O  
ATOM   2214  N   ILE B  58     421.726  28.184 720.781  1.00 91.02           N  
ATOM   2215  CA  ILE B  58     420.570  28.817 720.137  1.00100.20           C  
ATOM   2216  C   ILE B  58     419.283  28.264 720.749  1.00104.67           C  
ATOM   2217  O   ILE B  58     419.105  27.042 720.848  1.00102.01           O  
ATOM   2218  CB  ILE B  58     420.572  28.618 718.600  1.00102.17           C  
ATOM   2219  CG1 ILE B  58     421.729  29.401 717.937  1.00103.39           C  
ATOM   2220  CG2 ILE B  58     419.245  29.036 718.012  1.00102.31           C  
ATOM   2221  CD1 ILE B  58     421.363  30.177 716.649  1.00 98.90           C  
ATOM   2222  N   GLU B  59     418.346  29.171 721.072  1.00101.75           N  
ATOM   2223  CA  GLU B  59     417.501  28.970 722.248  1.00107.77           C  
ATOM   2224  C   GLU B  59     416.782  27.625 722.256  1.00110.99           C  
ATOM   2225  O   GLU B  59     416.567  27.061 723.341  1.00116.79           O  
ATOM   2226  CB  GLU B  59     416.481  30.103 722.413  1.00114.86           C  
ATOM   2227  CG  GLU B  59     415.969  30.202 723.883  1.00118.31           C  
ATOM   2228  CD  GLU B  59     414.829  31.189 724.096  1.00119.68           C  
ATOM   2229  OE1 GLU B  59     413.756  30.770 724.589  1.00120.61           O  
ATOM   2230  OE2 GLU B  59     415.013  32.387 723.788  1.00120.37           O1-
ATOM   2231  N   ASP B  60     416.382  27.096 721.097  1.00102.39           N  
ATOM   2232  CA  ASP B  60     415.581  25.870 721.093  1.00109.13           C  
ATOM   2233  C   ASP B  60     416.214  24.776 720.238  1.00107.90           C  
ATOM   2234  O   ASP B  60     415.510  23.938 719.660  1.00108.34           O  
ATOM   2235  CB  ASP B  60     414.145  26.146 720.639  1.00108.36           C  
ATOM   2236  CG  ASP B  60     413.388  27.060 721.600  1.00110.04           C  
ATOM   2237  OD1 ASP B  60     413.357  26.756 722.816  1.00110.29           O  
ATOM   2238  OD2 ASP B  60     412.832  28.086 721.141  1.00110.29           O1-
ATOM   2239  N   VAL B  61     417.544  24.742 720.196  1.00103.00           N  
ATOM   2240  CA  VAL B  61     418.286  23.952 719.220  1.00104.10           C  
ATOM   2241  C   VAL B  61     419.105  22.899 719.949  1.00102.67           C  
ATOM   2242  O   VAL B  61     420.020  23.237 720.717  1.00 98.60           O  
ATOM   2243  CB  VAL B  61     419.200  24.837 718.366  1.00103.27           C  
ATOM   2244  CG1 VAL B  61     419.587  24.095 717.128  1.00107.48           C  
ATOM   2245  CG2 VAL B  61     418.516  26.140 718.022  1.00103.13           C  
ATOM   2246  N   LEU B  62     418.829  21.629 719.654  1.00100.81           N  
ATOM   2247  CA  LEU B  62     419.428  20.534 720.413  1.00104.24           C  
ATOM   2248  C   LEU B  62     420.802  20.129 719.863  1.00106.30           C  
ATOM   2249  O   LEU B  62     421.805  20.187 720.589  1.00102.33           O  
ATOM   2250  CB  LEU B  62     418.445  19.356 720.456  1.00102.36           C  
ATOM   2251  CG  LEU B  62     417.033  19.835 720.861  1.00103.32           C  
ATOM   2252  CD1 LEU B  62     416.084  18.683 721.163  1.00 99.19           C  
ATOM   2253  CD2 LEU B  62     417.063  20.822 722.035  1.00 99.38           C  
ATOM   2254  N   HIS B  63     420.866  19.744 718.578  1.00110.57           N  
ATOM   2255  CA  HIS B  63     422.100  19.377 717.878  1.00102.11           C  
ATOM   2256  C   HIS B  63     422.280  20.222 716.620  1.00100.48           C  
ATOM   2257  O   HIS B  63     421.394  20.976 716.213  1.00 97.75           O  
ATOM   2258  CB  HIS B  63     422.113  17.890 717.500  1.00105.25           C  
ATOM   2259  CG  HIS B  63     420.821  17.406 716.916  1.00110.99           C  
ATOM   2260  CD2 HIS B  63     419.646  17.071 717.506  1.00114.91           C  
ATOM   2261  ND1 HIS B  63     420.632  17.229 715.563  1.00110.16           N  
ATOM   2262  CE1 HIS B  63     419.402  16.794 715.345  1.00112.60           C  
ATOM   2263  NE2 HIS B  63     418.782  16.690 716.508  1.00112.50           N  
ATOM   2264  N   GLU B  64     423.457  20.057 715.994  1.00108.08           N  
ATOM   2265  CA  GLU B  64     423.869  20.864 714.836  1.00101.41           C  
ATOM   2266  C   GLU B  64     422.952  20.658 713.638  1.00 97.79           C  
ATOM   2267  O   GLU B  64     422.593  21.612 712.937  1.00 95.89           O  
ATOM   2268  CB  GLU B  64     425.309  20.503 714.444  1.00 99.09           C  
ATOM   2269  CG  GLU B  64     426.118  21.615 713.786  1.00101.60           C  
ATOM   2270  CD  GLU B  64     427.616  21.553 714.118  1.00105.39           C  
ATOM   2271  OE1 GLU B  64     428.076  20.540 714.705  1.00107.40           O  
ATOM   2272  OE2 GLU B  64     428.332  22.534 713.797  1.00103.81           O1-
ATOM   2273  N   PHE B  65     422.579  19.416 713.377  1.00 97.16           N  
ATOM   2274  CA  PHE B  65     421.853  19.068 712.170  1.00101.20           C  
ATOM   2275  C   PHE B  65     420.363  19.111 712.476  1.00100.39           C  
ATOM   2276  O   PHE B  65     419.698  18.089 712.646  1.00100.09           O  
ATOM   2277  CB  PHE B  65     422.325  17.706 711.681  1.00107.59           C  
ATOM   2278  CG  PHE B  65     423.803  17.520 711.823  1.00103.35           C  
ATOM   2279  CD1 PHE B  65     424.664  18.153 710.957  1.00 96.72           C  
ATOM   2280  CD2 PHE B  65     424.329  16.754 712.852  1.00108.78           C  
ATOM   2281  CE1 PHE B  65     426.017  18.012 711.084  1.00100.41           C  
ATOM   2282  CE2 PHE B  65     425.697  16.604 712.988  1.00110.13           C  
ATOM   2283  CZ  PHE B  65     426.541  17.235 712.099  1.00107.26           C  
ATOM   2284  N   SER B  66     419.841  20.332 712.546  1.00100.15           N  
ATOM   2285  CA  SER B  66     418.429  20.537 712.829  1.00104.75           C  
ATOM   2286  C   SER B  66     417.982  21.828 712.165  1.00105.94           C  
ATOM   2287  O   SER B  66     418.801  22.697 711.851  1.00106.01           O  
ATOM   2288  CB  SER B  66     418.150  20.595 714.334  1.00106.83           C  
ATOM   2289  OG  SER B  66     418.982  19.691 715.050  1.00107.45           O  
ATOM   2290  N   THR B  67     416.671  21.943 711.951  1.00108.90           N  
ATOM   2291  CA  THR B  67     416.083  23.127 711.344  1.00108.30           C  
ATOM   2292  C   THR B  67     415.436  24.000 712.413  1.00105.89           C  
ATOM   2293  O   THR B  67     414.676  23.515 713.254  1.00105.96           O  
ATOM   2294  CB  THR B  67     415.053  22.768 710.276  1.00104.50           C  
ATOM   2295  CG2 THR B  67     415.698  22.792 708.900  1.00101.03           C  
ATOM   2296  OG1 THR B  67     414.510  21.462 710.540  1.00 99.59           O  
ATOM   2297  N   ILE B  68     415.749  25.286 712.366  1.00104.29           N  
ATOM   2298  CA  ILE B  68     415.132  26.323 713.180  1.00102.84           C  
ATOM   2299  C   ILE B  68     413.836  26.755 712.509  1.00109.99           C  
ATOM   2300  O   ILE B  68     413.858  27.213 711.356  1.00110.11           O  
ATOM   2301  CB  ILE B  68     416.085  27.515 713.364  1.00100.15           C  
ATOM   2302  CG1 ILE B  68     417.295  27.104 714.181  1.00 93.23           C  
ATOM   2303  CG2 ILE B  68     415.387  28.695 714.003  1.00102.21           C  
ATOM   2304  CD1 ILE B  68     418.258  28.247 714.361  1.00 96.31           C  
ATOM   2305  N   PRO B  69     412.696  26.638 713.192  1.00114.02           N  
ATOM   2306  CA  PRO B  69     411.426  27.048 712.584  1.00115.07           C  
ATOM   2307  C   PRO B  69     411.287  28.565 712.552  1.00116.07           C  
ATOM   2308  O   PRO B  69     411.652  29.270 713.503  1.00115.54           O  
ATOM   2309  CB  PRO B  69     410.371  26.407 713.502  1.00111.09           C  
ATOM   2310  CG  PRO B  69     411.134  25.410 714.369  1.00109.08           C  
ATOM   2311  CD  PRO B  69     412.491  26.005 714.508  1.00110.38           C  
ATOM   2312  N   GLY B  70     410.741  29.063 711.441  1.00114.11           N  
ATOM   2313  CA  GLY B  70     410.621  30.489 711.238  1.00116.22           C  
ATOM   2314  C   GLY B  70     411.907  31.135 710.809  1.00117.21           C  
ATOM   2315  O   GLY B  70     411.995  32.370 710.776  1.00116.24           O  
ATOM   2316  N   VAL B  71     412.905  30.323 710.485  1.00117.01           N  
ATOM   2317  CA  VAL B  71     414.193  30.782 710.003  1.00113.31           C  
ATOM   2318  C   VAL B  71     414.481  30.075 708.689  1.00111.41           C  
ATOM   2319  O   VAL B  71     414.135  28.898 708.520  1.00108.41           O  
ATOM   2320  CB  VAL B  71     415.301  30.509 711.033  1.00110.32           C  
ATOM   2321  CG1 VAL B  71     416.633  30.863 710.445  1.00110.92           C  
ATOM   2322  CG2 VAL B  71     415.040  31.308 712.302  1.00111.95           C  
ATOM   2323  N   LYS B  72     415.100  30.808 707.752  1.00114.54           N  
ATOM   2324  CA  LYS B  72     415.399  30.291 706.415  1.00113.28           C  
ATOM   2325  C   LYS B  72     416.626  29.378 706.419  1.00104.56           C  
ATOM   2326  O   LYS B  72     416.581  28.270 705.877  1.00101.44           O  
ATOM   2327  CB  LYS B  72     415.570  31.455 705.420  1.00113.78           C  
ATOM   2328  CG  LYS B  72     414.238  32.078 704.915  1.00116.49           C  
ATOM   2329  CD  LYS B  72     414.414  32.991 703.673  1.00119.49           C  
ATOM   2330  CE  LYS B  72     415.121  32.267 702.513  1.00117.77           C  
ATOM   2331  NZ  LYS B  72     415.085  33.022 701.228  1.00112.41           N1+
ATOM   2332  N   GLU B  73     417.722  29.809 707.036  1.00101.70           N  
ATOM   2333  CA  GLU B  73     418.880  28.936 707.157  1.00 99.21           C  
ATOM   2334  C   GLU B  73     418.559  27.702 707.999  1.00103.03           C  
ATOM   2335  O   GLU B  73     417.605  27.676 708.790  1.00105.81           O  
ATOM   2336  CB  GLU B  73     420.060  29.676 707.792  1.00 97.96           C  
ATOM   2337  CG  GLU B  73     420.629  30.830 706.990  1.00101.44           C  
ATOM   2338  CD  GLU B  73     419.683  32.007 706.908  1.00106.78           C  
ATOM   2339  OE1 GLU B  73     418.529  31.852 707.358  1.00106.44           O  
ATOM   2340  OE2 GLU B  73     420.092  33.077 706.392  1.00108.97           O1-
ATOM   2341  N   ASP B  74     419.378  26.665 707.816  1.00100.72           N  
ATOM   2342  CA  ASP B  74     419.453  25.568 708.766  1.00 97.04           C  
ATOM   2343  C   ASP B  74     420.502  25.907 709.814  1.00 90.68           C  
ATOM   2344  O   ASP B  74     421.154  26.953 709.771  1.00 91.05           O  
ATOM   2345  CB  ASP B  74     419.777  24.236 708.074  1.00102.31           C  
ATOM   2346  CG  ASP B  74     421.141  24.232 707.361  1.00 98.44           C  
ATOM   2347  OD1 ASP B  74     422.200  24.224 708.044  1.00 94.10           O  
ATOM   2348  OD2 ASP B  74     421.138  24.213 706.103  1.00 95.35           O1-
ATOM   2349  N   VAL B  75     420.675  25.011 710.776  1.00 91.16           N  
ATOM   2350  CA  VAL B  75     421.624  25.286 711.847  1.00 96.55           C  
ATOM   2351  C   VAL B  75     423.033  25.417 711.275  1.00 93.03           C  
ATOM   2352  O   VAL B  75     423.722  26.429 711.472  1.00 86.42           O  
ATOM   2353  CB  VAL B  75     421.543  24.197 712.930  1.00 96.99           C  
ATOM   2354  CG1 VAL B  75     422.729  24.311 713.880  1.00 97.04           C  
ATOM   2355  CG2 VAL B  75     420.229  24.307 713.687  1.00 92.35           C  
ATOM   2356  N   VAL B  76     423.468  24.393 710.538  1.00 92.83           N  
ATOM   2357  CA  VAL B  76     424.825  24.386 710.006  1.00 92.96           C  
ATOM   2358  C   VAL B  76     425.115  25.695 709.299  1.00 88.64           C  
ATOM   2359  O   VAL B  76     426.145  26.338 709.542  1.00 83.61           O  
ATOM   2360  CB  VAL B  76     425.029  23.198 709.056  1.00 89.61           C  
ATOM   2361  CG1 VAL B  76     426.519  22.917 708.942  1.00 86.31           C  
ATOM   2362  CG2 VAL B  76     424.238  21.983 709.539  1.00 87.85           C  
ATOM   2363  N   GLU B  77     424.199  26.102 708.409  1.00 88.83           N  
ATOM   2364  CA  GLU B  77     424.406  27.310 707.615  1.00 92.36           C  
ATOM   2365  C   GLU B  77     424.745  28.496 708.503  1.00 90.93           C  
ATOM   2366  O   GLU B  77     425.601  29.323 708.149  1.00 87.77           O  
ATOM   2367  CB  GLU B  77     423.172  27.616 706.758  1.00 94.14           C  
ATOM   2368  CG  GLU B  77     423.314  27.232 705.270  1.00 90.37           C  
ATOM   2369  CD  GLU B  77     424.597  27.764 704.647  1.00 93.69           C  
ATOM   2370  OE1 GLU B  77     424.839  28.999 704.717  1.00 92.76           O  
ATOM   2371  OE2 GLU B  77     425.370  26.935 704.099  1.00 94.79           O1-
ATOM   2372  N   ILE B  78     424.093  28.588 709.673  1.00 94.65           N  
ATOM   2373  CA  ILE B  78     424.399  29.677 710.594  1.00 92.57           C  
ATOM   2374  C   ILE B  78     425.750  29.449 711.264  1.00 91.21           C  
ATOM   2375  O   ILE B  78     426.573  30.371 711.381  1.00 86.05           O  
ATOM   2376  CB  ILE B  78     423.263  29.832 711.607  1.00 84.23           C  
ATOM   2377  CG1 ILE B  78     421.926  29.649 710.894  1.00 88.63           C  
ATOM   2378  CG2 ILE B  78     423.329  31.204 712.230  1.00 89.42           C  
ATOM   2379  CD1 ILE B  78     420.709  29.923 711.744  1.00 90.43           C  
ATOM   2380  N   ILE B  79     426.012  28.217 711.693  1.00 91.47           N  
ATOM   2381  CA  ILE B  79     427.339  27.901 712.207  1.00 89.38           C  
ATOM   2382  C   ILE B  79     428.409  28.332 711.218  1.00 88.72           C  
ATOM   2383  O   ILE B  79     429.460  28.859 711.610  1.00 88.32           O  
ATOM   2384  CB  ILE B  79     427.428  26.403 712.540  1.00 92.64           C  
ATOM   2385  CG1 ILE B  79     426.607  26.132 713.806  1.00 91.34           C  
ATOM   2386  CG2 ILE B  79     428.882  25.956 712.674  1.00 86.32           C  
ATOM   2387  CD1 ILE B  79     426.293  24.692 714.036  1.00 93.17           C  
ATOM   2388  N   LEU B  80     428.150  28.132 709.916  1.00 90.37           N  
ATOM   2389  CA  LEU B  80     429.132  28.490 708.892  1.00 84.16           C  
ATOM   2390  C   LEU B  80     429.338  29.998 708.836  1.00 87.01           C  
ATOM   2391  O   LEU B  80     430.475  30.479 708.945  1.00 82.99           O  
ATOM   2392  CB  LEU B  80     428.703  27.947 707.526  1.00 81.84           C  
ATOM   2393  CG  LEU B  80     428.715  26.424 707.347  1.00 81.12           C  
ATOM   2394  CD1 LEU B  80     427.970  26.021 706.087  1.00 81.84           C  
ATOM   2395  CD2 LEU B  80     430.121  25.836 707.348  1.00 73.93           C  
ATOM   2396  N   ASN B  81     428.244  30.765 708.689  1.00 88.49           N  
ATOM   2397  CA  ASN B  81     428.363  32.222 708.710  1.00 86.82           C  
ATOM   2398  C   ASN B  81     429.144  32.665 709.928  1.00 86.16           C  
ATOM   2399  O   ASN B  81     429.976  33.579 709.854  1.00 86.70           O  
ATOM   2400  CB  ASN B  81     426.986  32.886 708.704  1.00 83.11           C  
ATOM   2401  CG  ASN B  81     426.253  32.712 707.383  1.00 93.01           C  
ATOM   2402  ND2 ASN B  81     426.875  33.152 706.289  1.00 94.09           N  
ATOM   2403  OD1 ASN B  81     425.140  32.189 707.345  1.00 94.70           O  
ATOM   2404  N   LEU B  82     428.904  32.003 711.058  1.00 85.90           N  
ATOM   2405  CA  LEU B  82     429.614  32.336 712.282  1.00 86.60           C  
ATOM   2406  C   LEU B  82     431.087  31.978 712.194  1.00 85.46           C  
ATOM   2407  O   LEU B  82     431.923  32.662 712.798  1.00 83.46           O  
ATOM   2408  CB  LEU B  82     428.957  31.627 713.460  1.00 92.16           C  
ATOM   2409  CG  LEU B  82     427.739  32.378 713.985  1.00 93.14           C  
ATOM   2410  CD1 LEU B  82     426.882  31.473 714.843  1.00 91.48           C  
ATOM   2411  CD2 LEU B  82     428.226  33.586 714.769  1.00 96.19           C  
ATOM   2412  N   LYS B  83     431.420  30.905 711.466  1.00 86.36           N  
ATOM   2413  CA  LYS B  83     432.818  30.584 711.219  1.00 84.33           C  
ATOM   2414  C   LYS B  83     433.540  31.714 710.503  1.00 84.06           C  
ATOM   2415  O   LYS B  83     434.768  31.820 710.609  1.00 79.80           O  
ATOM   2416  CB  LYS B  83     432.932  29.301 710.410  1.00 78.24           C  
ATOM   2417  CG  LYS B  83     432.722  28.050 711.214  1.00 80.23           C  
ATOM   2418  CD  LYS B  83     433.303  26.839 710.490  1.00 81.04           C  
ATOM   2419  CE  LYS B  83     432.969  25.519 711.196  1.00 85.20           C  
ATOM   2420  NZ  LYS B  83     433.269  24.290 710.387  1.00 79.73           N1+
ATOM   2421  N   GLU B  84     432.810  32.584 709.814  1.00 82.07           N  
ATOM   2422  CA  GLU B  84     433.443  33.624 709.024  1.00 86.40           C  
ATOM   2423  C   GLU B  84     433.545  34.977 709.724  1.00 88.34           C  
ATOM   2424  O   GLU B  84     434.272  35.848 709.246  1.00 94.29           O  
ATOM   2425  CB  GLU B  84     432.701  33.779 707.695  1.00 92.67           C  
ATOM   2426  CG  GLU B  84     432.799  32.539 706.787  1.00 93.90           C  
ATOM   2427  CD  GLU B  84     432.400  32.828 705.350  1.00 91.76           C  
ATOM   2428  OE1 GLU B  84     432.862  33.865 704.820  1.00 88.51           O  
ATOM   2429  OE2 GLU B  84     431.613  32.034 704.773  1.00 91.66           O1-
ATOM   2430  N   LEU B  85     432.856  35.180 710.836  1.00 93.68           N  
ATOM   2431  CA  LEU B  85     433.026  36.411 711.601  1.00 97.76           C  
ATOM   2432  C   LEU B  85     434.506  36.664 711.907  1.00 96.24           C  
ATOM   2433  O   LEU B  85     435.302  35.730 712.047  1.00 97.52           O  
ATOM   2434  CB  LEU B  85     432.202  36.301 712.892  1.00 98.34           C  
ATOM   2435  CG  LEU B  85     431.845  37.447 713.850  1.00104.61           C  
ATOM   2436  CD1 LEU B  85     431.126  38.606 713.156  1.00 99.83           C  
ATOM   2437  CD2 LEU B  85     430.981  36.886 714.991  1.00100.34           C  
ATOM   2438  N   VAL B  86     434.878  37.943 712.005  1.00 95.66           N  
ATOM   2439  CA  VAL B  86     436.232  38.347 712.388  1.00102.15           C  
ATOM   2440  C   VAL B  86     436.136  39.476 713.407  1.00104.58           C  
ATOM   2441  O   VAL B  86     435.416  40.455 713.184  1.00105.18           O  
ATOM   2442  CB  VAL B  86     437.073  38.808 711.179  1.00100.53           C  
ATOM   2443  CG1 VAL B  86     436.634  40.182 710.742  1.00100.32           C  
ATOM   2444  CG2 VAL B  86     438.552  38.850 711.534  1.00101.29           C  
ATOM   2445  N   VAL B  87     436.866  39.357 714.516  1.00102.84           N  
ATOM   2446  CA  VAL B  87     436.830  40.376 715.564  1.00101.90           C  
ATOM   2447  C   VAL B  87     438.196  40.462 716.228  1.00 99.28           C  
ATOM   2448  O   VAL B  87     438.815  39.444 716.551  1.00 96.93           O  
ATOM   2449  CB  VAL B  87     435.742  40.069 716.612  1.00104.75           C  
ATOM   2450  CG1 VAL B  87     434.577  39.327 715.973  1.00100.15           C  
ATOM   2451  CG2 VAL B  87     436.329  39.277 717.773  1.00100.25           C  
ATOM   2452  N   ARG B  88     438.661  41.679 716.451  1.00100.39           N  
ATOM   2453  CA  ARG B  88     439.936  41.870 717.119  1.00104.13           C  
ATOM   2454  C   ARG B  88     439.700  42.211 718.588  1.00108.51           C  
ATOM   2455  O   ARG B  88     438.755  42.929 718.932  1.00104.63           O  
ATOM   2456  CB  ARG B  88     440.766  42.958 716.426  1.00101.62           C  
ATOM   2457  CG  ARG B  88     442.225  43.012 716.891  1.00103.43           C  
ATOM   2458  CD  ARG B  88     443.155  43.749 715.903  1.00106.23           C  
ATOM   2459  NE  ARG B  88     442.962  45.201 715.856  1.00110.32           N  
ATOM   2460  CZ  ARG B  88     442.047  45.817 715.104  1.00115.39           C  
ATOM   2461  NH1 ARG B  88     441.224  45.112 714.335  1.00111.06           N1+
ATOM   2462  NH2 ARG B  88     441.943  47.143 715.124  1.00118.50           N  
ATOM   2463  N   PHE B  89     440.553  41.663 719.451  1.00107.72           N  
ATOM   2464  CA  PHE B  89     440.532  41.967 720.876  1.00106.51           C  
ATOM   2465  C   PHE B  89     441.457  43.149 721.117  1.00110.96           C  
ATOM   2466  O   PHE B  89     442.681  43.032 720.984  1.00109.37           O  
ATOM   2467  CB  PHE B  89     440.958  40.759 721.705  1.00103.08           C  
ATOM   2468  CG  PHE B  89     439.938  39.665 721.739  1.00 96.81           C  
ATOM   2469  CD1 PHE B  89     438.678  39.856 721.180  1.00 94.07           C  
ATOM   2470  CD2 PHE B  89     440.231  38.442 722.335  1.00 94.19           C  
ATOM   2471  CE1 PHE B  89     437.719  38.838 721.209  1.00 90.59           C  
ATOM   2472  CE2 PHE B  89     439.275  37.418 722.376  1.00 90.03           C  
ATOM   2473  CZ  PHE B  89     438.016  37.618 721.812  1.00 86.06           C  
ATOM   2474  N   LEU B  90     440.868  44.282 721.481  1.00112.85           N  
ATOM   2475  CA  LEU B  90     441.634  45.507 721.647  1.00114.89           C  
ATOM   2476  C   LEU B  90     442.445  45.506 722.938  1.00118.61           C  
ATOM   2477  O   LEU B  90     443.590  45.973 722.946  1.00119.43           O  
ATOM   2478  CB  LEU B  90     440.684  46.696 721.598  1.00117.53           C  
ATOM   2479  CG  LEU B  90     439.936  46.717 720.271  1.00115.82           C  
ATOM   2480  CD1 LEU B  90     438.518  47.252 720.449  1.00112.97           C  
ATOM   2481  CD2 LEU B  90     440.738  47.547 719.269  1.00112.03           C  
ATOM   2482  N   ASN B  91     441.876  44.997 724.035  1.00118.63           N  
ATOM   2483  CA  ASN B  91     442.614  44.896 725.295  1.00118.99           C  
ATOM   2484  C   ASN B  91     443.489  43.651 725.263  1.00116.82           C  
ATOM   2485  O   ASN B  91     442.959  42.535 725.245  1.00115.94           O  
ATOM   2486  CB  ASN B  91     441.667  44.841 726.495  1.00120.62           C  
ATOM   2487  CG  ASN B  91     441.818  46.044 727.425  1.00126.01           C  
ATOM   2488  ND2 ASN B  91     440.972  46.107 728.453  1.00122.39           N  
ATOM   2489  OD1 ASN B  91     442.672  46.912 727.212  1.00127.98           O  
ATOM   2490  N   PRO B  92     444.813  43.790 725.294  1.00113.93           N  
ATOM   2491  CA  PRO B  92     445.671  42.620 725.069  1.00109.09           C  
ATOM   2492  C   PRO B  92     445.470  41.555 726.109  1.00110.62           C  
ATOM   2493  O   PRO B  92     445.694  40.367 725.837  1.00106.85           O  
ATOM   2494  CB  PRO B  92     447.085  43.201 725.149  1.00110.80           C  
ATOM   2495  CG  PRO B  92     446.923  44.629 725.668  1.00113.88           C  
ATOM   2496  CD  PRO B  92     445.505  44.838 726.055  1.00114.65           C  
ATOM   2497  N   SER B  93     445.079  41.962 727.315  1.00112.68           N  
ATOM   2498  CA  SER B  93     444.744  40.994 728.345  1.00111.98           C  
ATOM   2499  C   SER B  93     443.626  40.072 727.869  1.00110.37           C  
ATOM   2500  O   SER B  93     443.777  38.844 727.875  1.00109.14           O  
ATOM   2501  CB  SER B  93     444.359  41.726 729.634  1.00112.29           C  
ATOM   2502  OG  SER B  93     445.412  42.566 730.086  1.00109.80           O  
ATOM   2503  N   LEU B  94     442.518  40.656 727.395  1.00104.82           N  
ATOM   2504  CA  LEU B  94     441.302  39.912 727.072  1.00101.74           C  
ATOM   2505  C   LEU B  94     441.614  38.574 726.410  1.00 97.11           C  
ATOM   2506  O   LEU B  94     442.512  38.481 725.575  1.00102.90           O  
ATOM   2507  CB  LEU B  94     440.438  40.764 726.145  1.00103.90           C  
ATOM   2508  CG  LEU B  94     438.943  40.480 726.055  1.00 99.54           C  
ATOM   2509  CD1 LEU B  94     438.332  41.359 724.969  1.00101.46           C  
ATOM   2510  CD2 LEU B  94     438.686  39.017 725.784  1.00 91.09           C  
ATOM   2511  N   GLN B  95     440.902  37.521 726.818  1.00 90.02           N  
ATOM   2512  CA  GLN B  95     441.134  36.213 726.222  1.00 89.34           C  
ATOM   2513  C   GLN B  95     439.903  35.360 725.976  1.00 91.25           C  
ATOM   2514  O   GLN B  95     440.056  34.242 725.467  1.00 88.54           O  
ATOM   2515  CB  GLN B  95     442.103  35.418 727.075  1.00 94.62           C  
ATOM   2516  CG  GLN B  95     443.495  35.942 726.933  1.00103.81           C  
ATOM   2517  CD  GLN B  95     444.418  35.335 727.937  1.00107.89           C  
ATOM   2518  NE2 GLN B  95     444.707  36.077 729.006  1.00 99.85           N  
ATOM   2519  OE1 GLN B  95     444.863  34.198 727.770  1.00114.06           O  
ATOM   2520  N   THR B  96     438.708  35.819 726.351  1.00 93.09           N  
ATOM   2521  CA  THR B  96     437.458  35.178 725.958  1.00 89.10           C  
ATOM   2522  C   THR B  96     436.358  36.222 725.931  1.00 85.51           C  
ATOM   2523  O   THR B  96     436.553  37.357 726.363  1.00 89.02           O  
ATOM   2524  CB  THR B  96     437.044  34.055 726.893  1.00 88.41           C  
ATOM   2525  CG2 THR B  96     435.908  33.255 726.266  1.00 86.71           C  
ATOM   2526  OG1 THR B  96     438.158  33.193 727.134  1.00 95.74           O  
ATOM   2527  N   VAL B  97     435.202  35.826 725.389  1.00 83.19           N  
ATOM   2528  CA  VAL B  97     434.031  36.688 725.215  1.00 89.89           C  
ATOM   2529  C   VAL B  97     432.827  35.795 724.912  1.00 94.82           C  
ATOM   2530  O   VAL B  97     432.955  34.802 724.175  1.00 91.62           O  
ATOM   2531  CB  VAL B  97     434.223  37.714 724.069  1.00 93.64           C  
ATOM   2532  CG1 VAL B  97     432.898  38.433 723.739  1.00 95.74           C  
ATOM   2533  CG2 VAL B  97     435.326  38.741 724.384  1.00 88.60           C  
ATOM   2534  N   THR B  98     431.651  36.124 725.463  1.00 96.29           N  
ATOM   2535  CA  THR B  98     430.389  35.646 724.901  1.00 97.05           C  
ATOM   2536  C   THR B  98     429.717  36.807 724.183  1.00 97.09           C  
ATOM   2537  O   THR B  98     429.764  37.952 724.641  1.00 98.79           O  
ATOM   2538  CB  THR B  98     429.423  35.037 725.934  1.00 89.68           C  
ATOM   2539  CG2 THR B  98     428.073  34.705 725.258  1.00 90.54           C  
ATOM   2540  OG1 THR B  98     429.966  33.818 726.464  1.00 83.41           O  
ATOM   2541  N   LEU B  99     429.157  36.519 723.020  1.00 98.26           N  
ATOM   2542  CA  LEU B  99     428.468  37.515 722.226  1.00 99.06           C  
ATOM   2543  C   LEU B  99     426.989  37.194 722.261  1.00 97.73           C  
ATOM   2544  O   LEU B  99     426.581  36.044 722.049  1.00 94.42           O  
ATOM   2545  CB  LEU B  99     429.001  37.560 720.789  1.00 98.77           C  
ATOM   2546  CG  LEU B  99     429.899  38.790 720.615  1.00100.94           C  
ATOM   2547  CD1 LEU B  99     431.363  38.483 720.950  1.00 97.13           C  
ATOM   2548  CD2 LEU B  99     429.739  39.429 719.239  1.00 99.10           C  
ATOM   2549  N   LEU B 100     426.193  38.190 722.578  1.00 96.54           N  
ATOM   2550  CA  LEU B 100     424.777  37.959 722.718  1.00100.20           C  
ATOM   2551  C   LEU B 100     424.070  38.562 721.523  1.00 94.98           C  
ATOM   2552  O   LEU B 100     424.448  39.636 721.037  1.00 93.93           O  
ATOM   2553  CB  LEU B 100     424.263  38.537 724.038  1.00103.73           C  
ATOM   2554  CG  LEU B 100     424.930  37.851 725.230  1.00 97.00           C  
ATOM   2555  CD1 LEU B 100     426.021  38.745 725.816  1.00 95.13           C  
ATOM   2556  CD2 LEU B 100     423.890  37.446 726.264  1.00107.85           C  
ATOM   2557  N   LEU B 101     423.062  37.850 721.037  1.00 91.72           N  
ATOM   2558  CA  LEU B 101     422.223  38.402 719.986  1.00100.78           C  
ATOM   2559  C   LEU B 101     420.847  37.767 720.065  1.00 99.92           C  
ATOM   2560  O   LEU B 101     420.718  36.538 720.037  1.00 96.75           O  
ATOM   2561  CB  LEU B 101     422.849  38.187 718.610  1.00103.63           C  
ATOM   2562  CG  LEU B 101     422.025  38.726 717.446  1.00104.57           C  
ATOM   2563  CD1 LEU B 101     422.954  39.323 716.403  1.00106.51           C  
ATOM   2564  CD2 LEU B 101     421.145  37.622 716.855  1.00100.53           C  
ATOM   2565  N   LYS B 102     419.831  38.608 720.210  1.00102.76           N  
ATOM   2566  CA  LYS B 102     418.455  38.208 719.988  1.00104.87           C  
ATOM   2567  C   LYS B 102     417.858  39.147 718.959  1.00101.39           C  
ATOM   2568  O   LYS B 102     418.316  40.276 718.775  1.00 99.91           O  
ATOM   2569  CB  LYS B 102     417.603  38.239 721.271  1.00104.87           C  
ATOM   2570  CG  LYS B 102     416.248  37.513 721.123  1.00105.64           C  
ATOM   2571  CD  LYS B 102     415.035  38.345 721.576  1.00110.13           C  
ATOM   2572  CE  LYS B 102     415.024  38.584 723.094  1.00115.42           C  
ATOM   2573  NZ  LYS B 102     413.751  39.198 723.614  1.00113.63           N1+
ATOM   2574  N   ALA B 103     416.846  38.643 718.273  1.00101.26           N  
ATOM   2575  CA  ALA B 103     416.019  39.398 717.348  1.00106.74           C  
ATOM   2576  C   ALA B 103     414.991  38.395 716.849  1.00114.16           C  
ATOM   2577  O   ALA B 103     415.098  37.195 717.122  1.00111.23           O  
ATOM   2578  CB  ALA B 103     416.819  40.035 716.208  1.00103.13           C  
ATOM   2579  N   GLU B 104     413.983  38.884 716.149  1.00117.74           N  
ATOM   2580  CA  GLU B 104     412.945  37.978 715.657  1.00120.78           C  
ATOM   2581  C   GLU B 104     412.112  38.726 714.623  1.00124.07           C  
ATOM   2582  O   GLU B 104     412.460  39.844 714.218  1.00124.39           O  
ATOM   2583  CB  GLU B 104     412.111  37.438 716.818  1.00124.56           C  
ATOM   2584  CG  GLU B 104     411.684  38.520 717.808  1.00128.30           C  
ATOM   2585  CD  GLU B 104     410.742  38.004 718.871  1.00129.24           C  
ATOM   2586  OE1 GLU B 104     411.221  37.702 719.991  1.00130.99           O  
ATOM   2587  OE2 GLU B 104     409.530  37.894 718.572  1.00126.87           O1-
ATOM   2588  N   GLY B 105     411.016  38.098 714.185  1.00122.39           N  
ATOM   2589  CA  GLY B 105     410.181  38.658 713.148  1.00125.89           C  
ATOM   2590  C   GLY B 105     410.927  38.756 711.833  1.00130.16           C  
ATOM   2591  O   GLY B 105     411.992  38.159 711.656  1.00131.95           O  
ATOM   2592  N   PRO B 106     410.401  39.541 710.886  1.00132.82           N  
ATOM   2593  CA  PRO B 106     410.944  39.545 709.495  1.00130.40           C  
ATOM   2594  C   PRO B 106     412.177  40.420 709.279  1.00128.39           C  
ATOM   2595  O   PRO B 106     412.142  41.499 708.656  1.00129.28           O  
ATOM   2596  CB  PRO B 106     409.741  40.035 708.681  1.00133.65           C  
ATOM   2597  CG  PRO B 106     409.037  40.987 709.627  1.00137.86           C  
ATOM   2598  CD  PRO B 106     409.224  40.414 711.029  1.00134.31           C  
ATOM   2599  N   LYS B 107     413.327  39.955 709.768  1.00122.74           N  
ATOM   2600  CA  LYS B 107     414.574  40.678 709.574  1.00117.00           C  
ATOM   2601  C   LYS B 107     415.686  39.691 709.268  1.00115.05           C  
ATOM   2602  O   LYS B 107     415.532  38.475 709.403  1.00113.89           O  
ATOM   2603  CB  LYS B 107     414.938  41.520 710.798  1.00118.00           C  
ATOM   2604  CG  LYS B 107     416.063  42.514 710.572  1.00110.85           C  
ATOM   2605  CD  LYS B 107     416.832  42.751 711.874  1.00110.65           C  
ATOM   2606  CE  LYS B 107     417.602  44.059 711.829  1.00110.03           C  
ATOM   2607  NZ  LYS B 107     418.813  44.042 712.695  1.00106.69           N1+
ATOM   2608  N   GLU B 108     416.815  40.250 708.847  1.00115.63           N  
ATOM   2609  CA  GLU B 108     418.049  39.516 708.602  1.00116.97           C  
ATOM   2610  C   GLU B 108     419.134  40.091 709.509  1.00117.67           C  
ATOM   2611  O   GLU B 108     419.463  41.280 709.413  1.00117.34           O  
ATOM   2612  CB  GLU B 108     418.467  39.621 707.131  1.00114.21           C  
ATOM   2613  CG  GLU B 108     417.529  38.972 706.126  1.00118.40           C  
ATOM   2614  CD  GLU B 108     417.810  39.426 704.682  1.00127.23           C  
ATOM   2615  OE1 GLU B 108     417.693  40.646 704.412  1.00128.98           O  
ATOM   2616  OE2 GLU B 108     418.150  38.570 703.822  1.00121.66           O1-
ATOM   2617  N   VAL B 109     419.700  39.250 710.369  1.00113.31           N  
ATOM   2618  CA  VAL B 109     420.652  39.715 711.370  1.00109.91           C  
ATOM   2619  C   VAL B 109     422.030  39.883 710.748  1.00106.36           C  
ATOM   2620  O   VAL B 109     422.424  39.147 709.841  1.00101.50           O  
ATOM   2621  CB  VAL B 109     420.686  38.736 712.559  1.00112.61           C  
ATOM   2622  CG1 VAL B 109     421.079  39.468 713.849  1.00110.80           C  
ATOM   2623  CG2 VAL B 109     419.339  38.027 712.689  1.00115.36           C  
ATOM   2624  N   LYS B 110     422.772  40.861 711.251  1.00105.83           N  
ATOM   2625  CA  LYS B 110     424.133  41.140 710.827  1.00104.15           C  
ATOM   2626  C   LYS B 110     425.069  41.101 712.024  1.00104.49           C  
ATOM   2627  O   LYS B 110     424.646  41.119 713.178  1.00107.92           O  
ATOM   2628  CB  LYS B 110     424.229  42.506 710.132  1.00111.37           C  
ATOM   2629  CG  LYS B 110     423.840  42.495 708.658  1.00111.73           C  
ATOM   2630  CD  LYS B 110     422.437  41.929 708.458  1.00110.88           C  
ATOM   2631  CE  LYS B 110     422.193  41.531 707.010  1.00112.49           C  
ATOM   2632  NZ  LYS B 110     420.741  41.325 706.759  1.00114.76           N1+
ATOM   2633  N   ALA B 111     426.366  41.042 711.731  1.00103.93           N  
ATOM   2634  CA  ALA B 111     427.362  41.100 712.793  1.00109.69           C  
ATOM   2635  C   ALA B 111     427.360  42.440 713.522  1.00117.41           C  
ATOM   2636  O   ALA B 111     427.864  42.518 714.653  1.00117.85           O  
ATOM   2637  CB  ALA B 111     428.752  40.817 712.230  1.00106.78           C  
ATOM   2638  N   ARG B 112     426.822  43.497 712.897  1.00118.05           N  
ATOM   2639  CA  ARG B 112     426.599  44.749 713.619  1.00119.93           C  
ATOM   2640  C   ARG B 112     425.624  44.543 714.776  1.00110.10           C  
ATOM   2641  O   ARG B 112     425.837  45.061 715.881  1.00104.60           O  
ATOM   2642  CB  ARG B 112     426.089  45.830 712.657  1.00116.72           C  
ATOM   2643  CG  ARG B 112     424.773  45.483 711.952  1.00114.13           C  
ATOM   2644  CD  ARG B 112     424.202  46.675 711.184  1.00110.90           C  
ATOM   2645  NE  ARG B 112     424.720  46.778 709.826  1.00116.87           N  
ATOM   2646  CZ  ARG B 112     425.909  47.287 709.507  1.00122.69           C  
ATOM   2647  NH1 ARG B 112     426.295  47.344 708.231  1.00120.63           N1+
ATOM   2648  NH2 ARG B 112     426.719  47.734 710.461  1.00121.17           N  
ATOM   2649  N   ASP B 113     424.579  43.728 714.551  1.00108.34           N  
ATOM   2650  CA  ASP B 113     423.491  43.402 715.473  1.00112.73           C  
ATOM   2651  C   ASP B 113     423.951  42.543 716.645  1.00110.87           C  
ATOM   2652  O   ASP B 113     423.128  41.996 717.388  1.00106.68           O  
ATOM   2653  CB  ASP B 113     422.346  42.688 714.736  1.00111.32           C  
ATOM   2654  CG  ASP B 113     421.767  43.517 713.579  1.00113.70           C  
ATOM   2655  OD1 ASP B 113     422.370  44.552 713.210  1.00113.43           O  
ATOM   2656  OD2 ASP B 113     420.704  43.130 713.036  1.00110.04           O1-
ATOM   2657  N   PHE B 114     425.249  42.360 716.848  1.00110.86           N  
ATOM   2658  CA  PHE B 114     425.726  41.667 718.031  1.00107.93           C  
ATOM   2659  C   PHE B 114     425.863  42.667 719.167  1.00108.22           C  
ATOM   2660  O   PHE B 114     426.380  43.776 718.973  1.00107.72           O  
ATOM   2661  CB  PHE B 114     427.056  40.957 717.773  1.00109.80           C  
ATOM   2662  CG  PHE B 114     426.908  39.491 717.434  1.00110.26           C  
ATOM   2663  CD1 PHE B 114     426.310  38.613 718.333  1.00107.51           C  
ATOM   2664  CD2 PHE B 114     427.372  38.990 716.224  1.00109.57           C  
ATOM   2665  CE1 PHE B 114     426.168  37.256 718.028  1.00105.81           C  
ATOM   2666  CE2 PHE B 114     427.236  37.638 715.914  1.00108.19           C  
ATOM   2667  CZ  PHE B 114     426.632  36.768 716.821  1.00107.16           C  
ATOM   2668  N   LEU B 115     425.376  42.269 720.345  1.00107.78           N  
ATOM   2669  CA  LEU B 115     425.416  43.052 721.567  1.00103.58           C  
ATOM   2670  C   LEU B 115     426.841  43.519 721.850  1.00104.79           C  
ATOM   2671  O   LEU B 115     427.704  42.710 722.233  1.00100.94           O  
ATOM   2672  CB  LEU B 115     424.871  42.232 722.731  1.00105.23           C  
ATOM   2673  CG  LEU B 115     424.473  43.171 723.852  1.00103.79           C  
ATOM   2674  CD1 LEU B 115     425.622  43.339 724.846  1.00101.53           C  
ATOM   2675  CD2 LEU B 115     424.131  44.486 723.174  1.00102.79           C  
ATOM   2676  N   PRO B 116     427.115  44.817 721.690  1.00105.46           N  
ATOM   2677  CA  PRO B 116     428.492  45.318 721.816  1.00107.20           C  
ATOM   2678  C   PRO B 116     429.115  44.962 723.165  1.00100.56           C  
ATOM   2679  O   PRO B 116     428.438  44.668 724.154  1.00103.19           O  
ATOM   2680  CB  PRO B 116     428.334  46.836 721.657  1.00106.57           C  
ATOM   2681  CG  PRO B 116     427.076  46.992 720.851  1.00103.41           C  
ATOM   2682  CD  PRO B 116     426.167  45.883 721.321  1.00101.41           C  
ATOM   2683  N   VAL B 117     430.442  44.958 723.184  1.00 96.59           N  
ATOM   2684  CA  VAL B 117     431.210  44.453 724.308  1.00 98.65           C  
ATOM   2685  C   VAL B 117     432.487  45.276 724.413  1.00105.30           C  
ATOM   2686  O   VAL B 117     432.798  46.103 723.549  1.00107.99           O  
ATOM   2687  CB  VAL B 117     431.516  42.946 724.159  1.00 97.35           C  
ATOM   2688  CG1 VAL B 117     432.219  42.416 725.397  1.00 94.91           C  
ATOM   2689  CG2 VAL B 117     430.232  42.166 723.887  1.00 95.06           C  
ATOM   2690  N   ALA B 118     433.248  45.015 725.473  1.00107.60           N  
ATOM   2691  CA  ALA B 118     434.208  45.968 726.030  1.00118.73           C  
ATOM   2692  C   ALA B 118     435.582  45.779 725.397  1.00114.76           C  
ATOM   2693  O   ALA B 118     436.391  44.973 725.870  1.00118.31           O  
ATOM   2694  CB  ALA B 118     434.273  45.802 727.546  1.00117.46           C  
ATOM   2695  N   ASP B 119     435.877  46.578 724.370  1.00112.29           N  
ATOM   2696  CA  ASP B 119     437.110  46.427 723.596  1.00123.26           C  
ATOM   2697  C   ASP B 119     437.031  45.228 722.639  1.00118.11           C  
ATOM   2698  O   ASP B 119     438.055  44.602 722.329  1.00113.77           O  
ATOM   2699  CB  ASP B 119     438.334  46.302 724.522  1.00121.58           C  
ATOM   2700  CG  ASP B 119     438.739  47.635 725.177  1.00121.81           C  
ATOM   2701  OD1 ASP B 119     438.459  48.716 724.614  1.00117.21           O  
ATOM   2702  OD2 ASP B 119     439.364  47.589 726.263  1.00125.06           O1-
ATOM   2703  N   VAL B 120     435.821  44.912 722.157  1.00114.94           N  
ATOM   2704  CA  VAL B 120     435.592  43.854 721.170  1.00110.31           C  
ATOM   2705  C   VAL B 120     435.110  44.522 719.888  1.00116.44           C  
ATOM   2706  O   VAL B 120     433.944  44.933 719.790  1.00117.14           O  
ATOM   2707  CB  VAL B 120     434.590  42.804 721.654  1.00102.46           C  
ATOM   2708  CG1 VAL B 120     433.780  42.257 720.490  1.00 97.06           C  
ATOM   2709  CG2 VAL B 120     435.327  41.682 722.336  1.00102.16           C  
ATOM   2710  N   GLU B 121     436.012  44.607 718.893  1.00115.08           N  
ATOM   2711  CA  GLU B 121     435.766  45.261 717.611  1.00108.25           C  
ATOM   2712  C   GLU B 121     435.339  44.220 716.587  1.00107.53           C  
ATOM   2713  O   GLU B 121     436.128  43.341 716.222  1.00108.35           O  
ATOM   2714  CB  GLU B 121     437.016  45.998 717.129  1.00109.47           C  
ATOM   2715  CG  GLU B 121     436.985  46.366 715.645  1.00109.37           C  
ATOM   2716  CD  GLU B 121     438.060  47.371 715.257  1.00114.03           C  
ATOM   2717  OE1 GLU B 121     439.148  47.362 715.878  1.00113.17           O  
ATOM   2718  OE2 GLU B 121     437.812  48.176 714.330  1.00115.74           O1-
ATOM   2719  N   ILE B 122     434.097  44.333 716.117  1.00104.00           N  
ATOM   2720  CA  ILE B 122     433.599  43.555 714.982  1.00103.71           C  
ATOM   2721  C   ILE B 122     434.121  44.198 713.697  1.00108.33           C  
ATOM   2722  O   ILE B 122     433.629  45.241 713.263  1.00108.69           O  
ATOM   2723  CB  ILE B 122     432.075  43.468 714.984  1.00101.62           C  
ATOM   2724  CG1 ILE B 122     431.622  42.706 716.210  1.00102.33           C  
ATOM   2725  CG2 ILE B 122     431.600  42.738 713.756  1.00103.07           C  
ATOM   2726  CD1 ILE B 122     432.143  41.320 716.225  1.00101.81           C  
ATOM   2727  N   MET B 123     435.111  43.559 713.065  1.00109.23           N  
ATOM   2728  CA  MET B 123     435.685  44.093 711.834  1.00101.27           C  
ATOM   2729  C   MET B 123     434.649  44.174 710.728  1.00 97.95           C  
ATOM   2730  O   MET B 123     434.522  45.196 710.046  1.00 95.47           O  
ATOM   2731  CB  MET B 123     436.845  43.209 711.392  1.00 96.64           C  
ATOM   2732  CG  MET B 123     437.939  43.132 712.408  1.00104.97           C  
ATOM   2733  SD  MET B 123     438.665  44.759 712.703  1.00120.41           S  
ATOM   2734  CE  MET B 123     439.101  45.246 711.036  1.00107.49           C  
ATOM   2735  N   ASN B 124     433.897  43.114 710.547  1.00 97.08           N  
ATOM   2736  CA  ASN B 124     433.112  42.956 709.339  1.00101.29           C  
ATOM   2737  C   ASN B 124     431.630  43.053 709.665  1.00103.29           C  
ATOM   2738  O   ASN B 124     430.901  42.057 709.568  1.00101.10           O  
ATOM   2739  CB  ASN B 124     433.434  41.617 708.680  1.00 96.24           C  
ATOM   2740  CG  ASN B 124     433.353  40.453 709.651  1.00 96.08           C  
ATOM   2741  ND2 ASN B 124     432.599  39.423 709.274  1.00 86.39           N  
ATOM   2742  OD1 ASN B 124     433.953  40.479 710.728  1.00 99.00           O  
ATOM   2743  N   PRO B 125     431.142  44.248 709.995  1.00104.22           N  
ATOM   2744  CA  PRO B 125     429.784  44.357 710.553  1.00111.39           C  
ATOM   2745  C   PRO B 125     428.680  43.905 709.608  1.00112.03           C  
ATOM   2746  O   PRO B 125     427.664  43.379 710.081  1.00111.70           O  
ATOM   2747  CB  PRO B 125     429.669  45.852 710.886  1.00115.36           C  
ATOM   2748  CG  PRO B 125     430.621  46.521 709.926  1.00110.87           C  
ATOM   2749  CD  PRO B 125     431.777  45.563 709.796  1.00105.56           C  
ATOM   2750  N   ASP B 126     428.834  44.082 708.292  1.00111.94           N  
ATOM   2751  CA  ASP B 126     427.724  43.805 707.384  1.00115.80           C  
ATOM   2752  C   ASP B 126     427.579  42.323 707.029  1.00112.81           C  
ATOM   2753  O   ASP B 126     426.561  41.945 706.427  1.00110.42           O  
ATOM   2754  CB  ASP B 126     427.864  44.642 706.105  1.00120.33           C  
ATOM   2755  CG  ASP B 126     426.508  45.126 705.558  1.00126.80           C  
ATOM   2756  OD1 ASP B 126     425.484  44.413 705.717  1.00122.42           O  
ATOM   2757  OD2 ASP B 126     426.471  46.227 704.963  1.00134.20           O1-
ATOM   2758  N   LEU B 127     428.557  41.482 707.384  1.00106.27           N  
ATOM   2759  CA  LEU B 127     428.402  40.034 707.287  1.00 96.36           C  
ATOM   2760  C   LEU B 127     427.002  39.655 707.726  1.00 96.37           C  
ATOM   2761  O   LEU B 127     426.487  40.213 708.692  1.00109.11           O  
ATOM   2762  CB  LEU B 127     429.440  39.342 708.178  1.00 93.77           C  
ATOM   2763  CG  LEU B 127     429.653  37.832 708.010  1.00 90.85           C  
ATOM   2764  CD1 LEU B 127     430.857  37.289 708.828  1.00 86.11           C  
ATOM   2765  CD2 LEU B 127     428.380  37.043 708.299  1.00 89.32           C  
ATOM   2766  N   HIS B 128     426.365  38.734 707.009  1.00 91.69           N  
ATOM   2767  CA  HIS B 128     424.988  38.346 707.318  1.00 96.96           C  
ATOM   2768  C   HIS B 128     424.943  37.001 708.047  1.00 98.42           C  
ATOM   2769  O   HIS B 128     425.571  36.031 707.610  1.00 96.43           O  
ATOM   2770  CB  HIS B 128     424.143  38.312 706.046  1.00 91.54           C  
ATOM   2771  CG  HIS B 128     423.033  37.309 706.067  1.00 92.17           C  
ATOM   2772  CD2 HIS B 128     423.032  35.967 706.266  1.00 93.30           C  
ATOM   2773  ND1 HIS B 128     421.731  37.651 705.784  1.00103.35           N  
ATOM   2774  CE1 HIS B 128     420.970  36.571 705.844  1.00104.54           C  
ATOM   2775  NE2 HIS B 128     421.734  35.536 706.138  1.00 98.93           N  
ATOM   2776  N   ILE B 129     424.163  36.934 709.128  1.00105.46           N  
ATOM   2777  CA  ILE B 129     424.093  35.741 709.989  1.00101.04           C  
ATOM   2778  C   ILE B 129     422.882  34.864 709.674  1.00101.98           C  
ATOM   2779  O   ILE B 129     423.008  33.649 709.525  1.00102.50           O  
ATOM   2780  CB  ILE B 129     424.104  36.132 711.480  1.00 97.59           C  
ATOM   2781  CG1 ILE B 129     425.435  36.784 711.856  1.00 99.00           C  
ATOM   2782  CG2 ILE B 129     423.875  34.893 712.324  1.00 97.06           C  
ATOM   2783  CD1 ILE B 129     425.553  38.229 711.460  1.00 97.91           C  
ATOM   2784  N   ALA B 130     421.688  35.437 709.616  1.00100.35           N  
ATOM   2785  CA  ALA B 130     420.562  34.614 709.195  1.00104.39           C  
ATOM   2786  C   ALA B 130     419.341  35.500 709.016  1.00110.07           C  
ATOM   2787  O   ALA B 130     419.276  36.613 709.546  1.00112.54           O  
ATOM   2788  CB  ALA B 130     420.287  33.475 710.184  1.00103.14           C  
ATOM   2789  N   THR B 131     418.375  34.986 708.254  1.00110.87           N  
ATOM   2790  CA  THR B 131     417.115  35.669 707.992  1.00113.49           C  
ATOM   2791  C   THR B 131     416.001  35.026 708.808  1.00114.17           C  
ATOM   2792  O   THR B 131     415.997  33.810 709.036  1.00110.85           O  
ATOM   2793  CB  THR B 131     416.752  35.632 706.499  1.00115.47           C  
ATOM   2794  CG2 THR B 131     418.019  35.563 705.616  1.00115.91           C  
ATOM   2795  OG1 THR B 131     415.909  34.499 706.223  1.00113.89           O  
ATOM   2796  N   LEU B 132     415.059  35.851 709.249  1.00115.61           N  
ATOM   2797  CA  LEU B 132     413.904  35.385 709.990  1.00114.81           C  
ATOM   2798  C   LEU B 132     412.634  35.730 709.231  1.00114.07           C  
ATOM   2799  O   LEU B 132     412.532  36.795 708.613  1.00109.60           O  
ATOM   2800  CB  LEU B 132     413.854  36.006 711.381  1.00120.15           C  
ATOM   2801  CG  LEU B 132     415.058  35.838 712.314  1.00120.05           C  
ATOM   2802  CD1 LEU B 132     415.498  34.373 712.373  1.00117.81           C  
ATOM   2803  CD2 LEU B 132     416.215  36.771 711.927  1.00118.00           C  
ATOM   2804  N   GLU B 133     411.681  34.812 709.277  1.00117.53           N  
ATOM   2805  CA  GLU B 133     410.300  35.071 708.902  1.00126.52           C  
ATOM   2806  C   GLU B 133     409.502  35.521 710.138  1.00131.04           C  
ATOM   2807  O   GLU B 133     409.851  35.204 711.279  1.00132.43           O  
ATOM   2808  CB  GLU B 133     409.689  33.808 708.288  1.00124.74           C  
ATOM   2809  CG  GLU B 133     410.704  32.924 707.563  1.00123.23           C  
ATOM   2810  CD  GLU B 133     410.287  31.453 707.509  1.00124.19           C  
ATOM   2811  OE1 GLU B 133     409.098  31.164 707.748  1.00124.59           O  
ATOM   2812  OE2 GLU B 133     411.152  30.585 707.234  1.00122.30           O1-
ATOM   2813  N   GLU B 134     408.427  36.278 709.909  1.00127.77           N  
ATOM   2814  CA  GLU B 134     407.625  36.738 711.038  1.00125.79           C  
ATOM   2815  C   GLU B 134     407.114  35.538 711.830  1.00127.89           C  
ATOM   2816  O   GLU B 134     406.549  34.595 711.265  1.00126.71           O  
ATOM   2817  CB  GLU B 134     406.462  37.604 710.556  1.00131.37           C  
ATOM   2818  CG  GLU B 134     406.893  38.828 709.748  1.00137.78           C  
ATOM   2819  CD  GLU B 134     405.989  40.051 709.959  1.00142.71           C  
ATOM   2820  OE1 GLU B 134     405.944  40.935 709.059  1.00129.58           O  
ATOM   2821  OE2 GLU B 134     405.334  40.126 711.030  1.00149.77           O1-
ATOM   2822  N   GLY B 135     407.316  35.577 713.145  1.00127.21           N  
ATOM   2823  CA  GLY B 135     407.137  34.407 713.973  1.00125.25           C  
ATOM   2824  C   GLY B 135     408.398  33.610 714.185  1.00122.75           C  
ATOM   2825  O   GLY B 135     408.359  32.538 714.797  1.00123.34           O  
ATOM   2826  N   GLY B 136     409.541  34.100 713.679  1.00122.63           N  
ATOM   2827  CA  GLY B 136     410.791  33.415 713.834  1.00124.05           C  
ATOM   2828  C   GLY B 136     411.582  34.049 714.956  1.00123.75           C  
ATOM   2829  O   GLY B 136     411.870  35.250 714.928  1.00121.21           O  
ATOM   2830  N   ARG B 137     411.925  33.240 715.947  1.00122.55           N  
ATOM   2831  CA  ARG B 137     412.715  33.708 717.072  1.00122.74           C  
ATOM   2832  C   ARG B 137     414.171  33.307 716.867  1.00116.06           C  
ATOM   2833  O   ARG B 137     414.470  32.121 716.673  1.00110.43           O  
ATOM   2834  CB  ARG B 137     412.181  33.131 718.385  1.00123.11           C  
ATOM   2835  CG  ARG B 137     410.677  33.245 718.552  1.00126.54           C  
ATOM   2836  CD  ARG B 137     410.220  34.697 718.636  1.00129.60           C  
ATOM   2837  NE  ARG B 137     409.097  34.863 719.564  1.00137.54           N  
ATOM   2838  CZ  ARG B 137     409.216  35.230 720.844  1.00138.89           C  
ATOM   2839  NH1 ARG B 137     410.418  35.482 721.360  1.00135.92           N1+
ATOM   2840  NH2 ARG B 137     408.131  35.351 721.614  1.00131.91           N  
ATOM   2841  N   LEU B 138     415.071  34.293 716.913  1.00110.83           N  
ATOM   2842  CA  LEU B 138     416.506  34.036 716.954  1.00108.35           C  
ATOM   2843  C   LEU B 138     417.105  34.596 718.237  1.00102.91           C  
ATOM   2844  O   LEU B 138     417.109  35.814 718.456  1.00101.89           O  
ATOM   2845  CB  LEU B 138     417.231  34.625 715.750  1.00112.51           C  
ATOM   2846  CG  LEU B 138     418.693  34.200 715.882  1.00107.87           C  
ATOM   2847  CD1 LEU B 138     418.861  32.720 715.503  1.00100.80           C  
ATOM   2848  CD2 LEU B 138     419.597  35.130 715.089  1.00109.43           C  
ATOM   2849  N   ASN B 139     417.652  33.703 719.053  1.00102.24           N  
ATOM   2850  CA  ASN B 139     418.188  34.023 720.371  1.00105.85           C  
ATOM   2851  C   ASN B 139     419.456  33.188 720.526  1.00104.41           C  
ATOM   2852  O   ASN B 139     419.368  31.952 720.539  1.00102.34           O  
ATOM   2853  CB  ASN B 139     417.158  33.678 721.457  1.00110.56           C  
ATOM   2854  CG  ASN B 139     417.317  34.509 722.717  1.00113.76           C  
ATOM   2855  ND2 ASN B 139     417.146  33.870 723.881  1.00113.88           N  
ATOM   2856  OD1 ASN B 139     417.587  35.710 722.649  1.00113.08           O  
ATOM   2857  N   MET B 140     420.633  33.824 720.618  1.00 97.87           N  
ATOM   2858  CA  MET B 140     421.821  32.975 720.683  1.00 94.75           C  
ATOM   2859  C   MET B 140     423.040  33.657 721.301  1.00 92.07           C  
ATOM   2860  O   MET B 140     423.206  34.885 721.263  1.00 87.59           O  
ATOM   2861  CB  MET B 140     422.190  32.432 719.295  1.00101.68           C  
ATOM   2862  CG  MET B 140     422.825  33.437 718.321  1.00103.56           C  
ATOM   2863  SD  MET B 140     423.505  32.668 716.824  1.00103.85           S  
ATOM   2864  CE  MET B 140     424.677  33.944 716.327  1.00100.67           C  
ATOM   2865  N   GLU B 141     423.898  32.806 721.854  1.00 92.22           N  
ATOM   2866  CA  GLU B 141     425.135  33.193 722.504  1.00 96.73           C  
ATOM   2867  C   GLU B 141     426.267  32.402 721.881  1.00 93.99           C  
ATOM   2868  O   GLU B 141     426.137  31.196 721.628  1.00 87.55           O  
ATOM   2869  CB  GLU B 141     425.115  32.934 724.022  1.00101.96           C  
ATOM   2870  CG  GLU B 141     424.172  33.836 724.809  1.00104.61           C  
ATOM   2871  CD  GLU B 141     423.666  33.175 726.077  1.00109.83           C  
ATOM   2872  OE1 GLU B 141     424.483  32.482 726.738  1.00112.81           O  
ATOM   2873  OE2 GLU B 141     422.458  33.339 726.393  1.00105.34           O1-
ATOM   2874  N   VAL B 142     427.388  33.095 721.706  1.00 93.23           N  
ATOM   2875  CA  VAL B 142     428.513  32.661 720.896  1.00 92.07           C  
ATOM   2876  C   VAL B 142     429.795  32.884 721.684  1.00 95.68           C  
ATOM   2877  O   VAL B 142     430.047  34.002 722.149  1.00 95.98           O  
ATOM   2878  CB  VAL B 142     428.577  33.454 719.585  1.00 90.67           C  
ATOM   2879  CG1 VAL B 142     429.980  33.388 719.044  1.00 90.88           C  
ATOM   2880  CG2 VAL B 142     427.545  32.938 718.601  1.00 91.89           C  
ATOM   2881  N   ARG B 143     430.620  31.840 721.808  1.00 95.48           N  
ATOM   2882  CA  ARG B 143     431.905  31.964 722.488  1.00 94.42           C  
ATOM   2883  C   ARG B 143     433.018  32.276 721.488  1.00 94.46           C  
ATOM   2884  O   ARG B 143     433.025  31.750 720.372  1.00 92.23           O  
ATOM   2885  CB  ARG B 143     432.242  30.689 723.250  1.00 94.36           C  
ATOM   2886  CG  ARG B 143     433.616  30.764 723.896  1.00 99.48           C  
ATOM   2887  CD  ARG B 143     433.736  29.834 725.089  1.00 98.50           C  
ATOM   2888  NE  ARG B 143     435.093  29.829 725.621  1.00 95.07           N  
ATOM   2889  CZ  ARG B 143     435.471  29.084 726.648  1.00100.37           C  
ATOM   2890  NH1 ARG B 143     434.578  28.296 727.244  1.00104.70           N1+
ATOM   2891  NH2 ARG B 143     436.729  29.134 727.082  1.00 97.19           N  
ATOM   2892  N   VAL B 144     433.954  33.144 721.888  1.00 89.62           N  
ATOM   2893  CA  VAL B 144     434.922  33.701 720.948  1.00 87.77           C  
ATOM   2894  C   VAL B 144     436.261  33.933 721.627  1.00 91.36           C  
ATOM   2895  O   VAL B 144     436.399  34.861 722.432  1.00 90.45           O  
ATOM   2896  CB  VAL B 144     434.397  35.011 720.333  1.00 88.82           C  
ATOM   2897  CG1 VAL B 144     435.547  35.814 719.753  1.00 91.32           C  
ATOM   2898  CG2 VAL B 144     433.362  34.710 719.260  1.00 86.27           C  
ATOM   2899  N   ASP B 145     437.279  33.161 721.243  1.00 92.09           N  
ATOM   2900  CA  ASP B 145     438.515  33.093 722.016  1.00 90.95           C  
ATOM   2901  C   ASP B 145     439.738  33.539 721.222  1.00 90.41           C  
ATOM   2902  O   ASP B 145     439.683  33.810 720.015  1.00 93.66           O  
ATOM   2903  CB  ASP B 145     438.738  31.682 722.552  1.00 89.19           C  
ATOM   2904  CG  ASP B 145     437.692  31.296 723.555  1.00 95.60           C  
ATOM   2905  OD1 ASP B 145     436.507  31.180 723.153  1.00 95.65           O  
ATOM   2906  OD2 ASP B 145     438.051  31.150 724.744  1.00 97.27           O1-
ATOM   2907  N   ARG B 146     440.850  33.627 721.957  1.00 85.07           N  
ATOM   2908  CA  ARG B 146     442.154  33.997 721.431  1.00 83.03           C  
ATOM   2909  C   ARG B 146     442.977  32.725 721.251  1.00 84.72           C  
ATOM   2910  O   ARG B 146     443.109  31.935 722.185  1.00 85.08           O  
ATOM   2911  CB  ARG B 146     442.829  34.986 722.380  1.00 84.11           C  
ATOM   2912  CG  ARG B 146     444.339  34.982 722.365  1.00 93.31           C  
ATOM   2913  CD  ARG B 146     444.839  36.182 723.143  1.00 98.80           C  
ATOM   2914  NE  ARG B 146     444.063  37.372 722.786  1.00102.35           N  
ATOM   2915  CZ  ARG B 146     444.373  38.615 723.145  1.00106.48           C  
ATOM   2916  NH1 ARG B 146     445.454  38.844 723.886  1.00110.92           N1+
ATOM   2917  NH2 ARG B 146     443.601  39.632 722.763  1.00102.09           N  
ATOM   2918  N   GLY B 147     443.492  32.504 720.048  1.00 86.06           N  
ATOM   2919  CA  GLY B 147     444.150  31.239 719.771  1.00 83.31           C  
ATOM   2920  C   GLY B 147     444.808  31.224 718.409  1.00 84.16           C  
ATOM   2921  O   GLY B 147     444.785  32.207 717.663  1.00 79.79           O  
ATOM   2922  N   VAL B 148     445.394  30.072 718.090  1.00 80.30           N  
ATOM   2923  CA  VAL B 148     446.253  29.951 716.922  1.00 80.24           C  
ATOM   2924  C   VAL B 148     445.954  28.673 716.159  1.00 82.31           C  
ATOM   2925  O   VAL B 148     445.584  27.652 716.744  1.00 78.47           O  
ATOM   2926  CB  VAL B 148     447.756  29.971 717.301  1.00 76.15           C  
ATOM   2927  CG1 VAL B 148     448.162  31.338 717.838  1.00 78.14           C  
ATOM   2928  CG2 VAL B 148     448.040  28.851 718.263  1.00 72.52           C  
ATOM   2929  N   GLY B 149     446.170  28.736 714.844  1.00 80.41           N  
ATOM   2930  CA  GLY B 149     446.084  27.566 714.019  1.00 75.53           C  
ATOM   2931  C   GLY B 149     444.657  27.178 713.749  1.00 73.16           C  
ATOM   2932  O   GLY B 149     443.808  28.028 713.459  1.00 73.00           O  
ATOM   2933  N   TYR B 150     444.380  25.886 713.838  1.00 69.22           N  
ATOM   2934  CA  TYR B 150     443.042  25.431 713.508  1.00 70.73           C  
ATOM   2935  C   TYR B 150     442.763  24.149 714.271  1.00 73.99           C  
ATOM   2936  O   TYR B 150     443.663  23.337 714.526  1.00 72.31           O  
ATOM   2937  CB  TYR B 150     442.881  25.245 712.002  1.00 68.42           C  
ATOM   2938  CG  TYR B 150     441.530  24.738 711.517  1.00 69.34           C  
ATOM   2939  CD1 TYR B 150     441.240  23.373 711.469  1.00 62.78           C  
ATOM   2940  CD2 TYR B 150     440.571  25.623 711.048  1.00 69.89           C  
ATOM   2941  CE1 TYR B 150     440.046  22.924 710.993  1.00 59.62           C  
ATOM   2942  CE2 TYR B 150     439.362  25.176 710.582  1.00 61.70           C  
ATOM   2943  CZ  TYR B 150     439.112  23.832 710.555  1.00 57.51           C  
ATOM   2944  OH  TYR B 150     437.903  23.410 710.077  1.00 58.97           O  
ATOM   2945  N   VAL B 151     441.498  23.999 714.640  1.00 74.07           N  
ATOM   2946  CA  VAL B 151     441.065  23.055 715.659  1.00 79.09           C  
ATOM   2947  C   VAL B 151     439.658  22.589 715.297  1.00 77.62           C  
ATOM   2948  O   VAL B 151     438.693  23.377 715.370  1.00 75.32           O  
ATOM   2949  CB  VAL B 151     441.094  23.692 717.062  1.00 76.93           C  
ATOM   2950  CG1 VAL B 151     440.927  22.610 718.137  1.00 75.91           C  
ATOM   2951  CG2 VAL B 151     442.376  24.522 717.280  1.00 68.75           C  
ATOM   2952  N   PRO B 152     439.489  21.326 714.903  1.00 76.73           N  
ATOM   2953  CA  PRO B 152     438.136  20.826 714.618  1.00 81.95           C  
ATOM   2954  C   PRO B 152     437.215  21.143 715.791  1.00 87.36           C  
ATOM   2955  O   PRO B 152     437.709  21.486 716.871  1.00 90.45           O  
ATOM   2956  CB  PRO B 152     438.352  19.316 714.427  1.00 88.40           C  
ATOM   2957  CG  PRO B 152     439.838  19.175 714.065  1.00 84.76           C  
ATOM   2958  CD  PRO B 152     440.531  20.285 714.799  1.00 76.43           C  
ATOM   2959  N   ALA B 153     435.891  21.063 715.617  1.00 89.11           N  
ATOM   2960  CA  ALA B 153     434.996  21.177 716.776  1.00 88.59           C  
ATOM   2961  C   ALA B 153     435.070  19.930 717.646  1.00 87.00           C  
ATOM   2962  O   ALA B 153     435.262  20.006 718.863  1.00 87.00           O  
ATOM   2963  CB  ALA B 153     433.552  21.409 716.334  1.00 88.73           C  
ATOM   2964  N   GLU B 154     434.989  18.774 717.017  1.00 90.14           N  
ATOM   2965  CA  GLU B 154     435.017  17.483 717.672  1.00 88.55           C  
ATOM   2966  C   GLU B 154     436.377  17.260 718.360  1.00 87.63           C  
ATOM   2967  O   GLU B 154     436.717  16.122 718.686  1.00 91.04           O  
ATOM   2968  CB  GLU B 154     434.696  16.386 716.623  1.00 90.72           C  
ATOM   2969  CG  GLU B 154     433.446  16.650 715.665  1.00 90.86           C  
ATOM   2970  CD  GLU B 154     433.761  17.562 714.428  1.00 94.49           C  
ATOM   2971  OE1 GLU B 154     434.968  17.904 714.269  1.00 90.62           O  
ATOM   2972  OE2 GLU B 154     432.826  17.935 713.629  1.00 87.10           O1-
ATOM   2973  N   LYS B 155     437.209  18.310 718.543  1.00 83.31           N  
ATOM   2974  CA  LYS B 155     438.542  18.103 719.109  1.00 84.47           C  
ATOM   2975  C   LYS B 155     438.982  19.125 720.149  1.00 87.71           C  
ATOM   2976  O   LYS B 155     440.099  18.999 720.658  1.00 92.16           O  
ATOM   2977  CB  LYS B 155     439.616  18.053 717.994  1.00 89.87           C  
ATOM   2978  CG  LYS B 155     440.443  16.761 717.961  1.00 86.69           C  
ATOM   2979  CD  LYS B 155     440.878  16.416 716.545  1.00 90.57           C  
ATOM   2980  CE  LYS B 155     440.838  14.908 716.314  1.00 97.59           C  
ATOM   2981  NZ  LYS B 155     439.446  14.393 716.152  1.00 98.20           N1+
ATOM   2982  N   HIS B 156     438.183  20.146 720.461  1.00 89.11           N  
ATOM   2983  CA  HIS B 156     438.381  20.922 721.684  1.00 87.25           C  
ATOM   2984  C   HIS B 156     437.183  20.860 722.625  1.00 96.18           C  
ATOM   2985  O   HIS B 156     437.350  21.125 723.823  1.00 99.23           O  
ATOM   2986  CB  HIS B 156     438.698  22.392 721.369  1.00 84.69           C  
ATOM   2987  CG  HIS B 156     437.554  23.137 720.744  1.00 90.13           C  
ATOM   2988  CD2 HIS B 156     437.361  24.462 720.535  1.00 89.86           C  
ATOM   2989  ND1 HIS B 156     436.430  22.508 720.250  1.00 89.10           N  
ATOM   2990  CE1 HIS B 156     435.589  23.411 719.777  1.00 91.08           C  
ATOM   2991  NE2 HIS B 156     436.133  24.605 719.934  1.00 88.79           N  
ATOM   2992  N   GLY B 157     435.983  20.543 722.110  1.00 99.02           N  
ATOM   2993  CA  GLY B 157     434.842  20.101 722.895  1.00 96.15           C  
ATOM   2994  C   GLY B 157     434.095  21.155 723.680  1.00 97.68           C  
ATOM   2995  O   GLY B 157     432.951  20.910 724.088  1.00 98.65           O  
ATOM   2996  N   ILE B 158     434.688  22.329 723.875  1.00 93.46           N  
ATOM   2997  CA  ILE B 158     434.241  23.237 724.921  1.00 96.66           C  
ATOM   2998  C   ILE B 158     432.722  23.367 724.896  1.00 96.17           C  
ATOM   2999  O   ILE B 158     432.121  23.680 723.863  1.00 88.60           O  
ATOM   3000  CB  ILE B 158     434.952  24.599 724.789  1.00 91.50           C  
ATOM   3001  CG1 ILE B 158     434.170  25.549 723.896  1.00 90.06           C  
ATOM   3002  CG2 ILE B 158     436.348  24.411 724.251  1.00 85.16           C  
ATOM   3003  CD1 ILE B 158     434.637  26.970 724.027  1.00 92.64           C  
ATOM   3004  N   LYS B 159     432.094  23.073 726.040  1.00100.08           N  
ATOM   3005  CA  LYS B 159     430.678  23.338 726.266  1.00 96.81           C  
ATOM   3006  C   LYS B 159     430.562  24.225 727.497  1.00 99.38           C  
ATOM   3007  O   LYS B 159     431.126  23.909 728.554  1.00102.41           O  
ATOM   3008  CB  LYS B 159     429.866  22.046 726.440  1.00 93.71           C  
ATOM   3009  CG  LYS B 159     429.490  21.327 725.134  1.00 96.17           C  
ATOM   3010  CD  LYS B 159     428.047  20.829 725.152  1.00 95.89           C  
ATOM   3011  CE  LYS B 159     427.933  19.313 724.979  1.00101.01           C  
ATOM   3012  NZ  LYS B 159     426.578  18.824 725.427  1.00 98.41           N1+
ATOM   3013  N   ASP B 160     429.884  25.362 727.337  1.00100.35           N  
ATOM   3014  CA  ASP B 160     429.522  26.231 728.448  1.00 98.72           C  
ATOM   3015  C   ASP B 160     428.163  25.880 729.026  1.00 92.27           C  
ATOM   3016  O   ASP B 160     427.729  26.506 729.989  1.00 96.75           O  
ATOM   3017  CB  ASP B 160     429.539  27.700 727.994  1.00 99.73           C  
ATOM   3018  CG  ASP B 160     430.654  28.497 728.655  1.00107.92           C  
ATOM   3019  OD1 ASP B 160     431.844  28.177 728.411  1.00110.47           O  
ATOM   3020  OD2 ASP B 160     430.342  29.433 729.432  1.00106.34           O1-
ATOM   3021  N   ARG B 161     427.473  24.917 728.440  1.00 87.45           N  
ATOM   3022  CA  ARG B 161     426.160  24.538 728.909  1.00 87.26           C  
ATOM   3023  C   ARG B 161     425.660  23.356 728.099  1.00 89.24           C  
ATOM   3024  O   ARG B 161     425.944  23.270 726.911  1.00 99.01           O  
ATOM   3025  CB  ARG B 161     425.216  25.723 728.780  1.00 90.74           C  
ATOM   3026  CG  ARG B 161     424.561  25.833 727.454  1.00 91.70           C  
ATOM   3027  CD  ARG B 161     423.404  26.794 727.542  1.00 98.03           C  
ATOM   3028  NE  ARG B 161     423.825  28.161 727.857  1.00 98.92           N  
ATOM   3029  CZ  ARG B 161     422.986  29.103 728.277  1.00 96.79           C  
ATOM   3030  NH1 ARG B 161     421.706  28.802 728.437  1.00 92.31           N1+
ATOM   3031  NH2 ARG B 161     423.417  30.331 728.546  1.00 95.75           N  
ATOM   3032  N   ILE B 162     424.905  22.443 728.697  1.00 95.17           N  
ATOM   3033  CA  ILE B 162     424.286  21.407 727.886  1.00 99.30           C  
ATOM   3034  C   ILE B 162     423.585  22.081 726.711  1.00 99.59           C  
ATOM   3035  O   ILE B 162     422.946  23.130 726.863  1.00101.13           O  
ATOM   3036  CB  ILE B 162     423.329  20.552 728.743  1.00 96.44           C  
ATOM   3037  CG1 ILE B 162     422.566  19.544 727.885  1.00 95.74           C  
ATOM   3038  CG2 ILE B 162     422.346  21.423 729.504  1.00 88.17           C  
ATOM   3039  CD1 ILE B 162     423.447  18.791 726.902  1.00103.09           C  
ATOM   3040  N   ASN B 163     423.747  21.498 725.523  1.00 96.21           N  
ATOM   3041  CA  ASN B 163     423.117  21.909 724.248  1.00102.07           C  
ATOM   3042  C   ASN B 163     423.802  23.055 723.517  1.00103.83           C  
ATOM   3043  O   ASN B 163     423.378  23.384 722.379  1.00100.22           O  
ATOM   3044  CB  ASN B 163     421.638  22.265 724.436  1.00104.25           C  
ATOM   3045  CG  ASN B 163     420.778  21.042 724.460  1.00107.26           C  
ATOM   3046  ND2 ASN B 163     421.242  20.026 725.165  1.00108.32           N  
ATOM   3047  OD1 ASN B 163     419.720  20.988 723.817  1.00108.95           O  
ATOM   3048  N   ALA B 164     424.823  23.674 724.109  1.00103.06           N  
ATOM   3049  CA  ALA B 164     425.776  24.449 723.331  1.00 96.32           C  
ATOM   3050  C   ALA B 164     426.461  23.524 722.335  1.00100.53           C  
ATOM   3051  O   ALA B 164     426.829  22.394 722.682  1.00 99.10           O  
ATOM   3052  CB  ALA B 164     426.818  25.110 724.247  1.00 88.89           C  
ATOM   3053  N   ILE B 165     426.614  23.994 721.092  1.00100.88           N  
ATOM   3054  CA  ILE B 165     427.351  23.243 720.074  1.00 94.44           C  
ATOM   3055  C   ILE B 165     428.789  23.734 719.975  1.00 91.64           C  
ATOM   3056  O   ILE B 165     429.049  24.944 720.090  1.00 90.31           O  
ATOM   3057  CB  ILE B 165     426.690  23.340 718.698  1.00 88.97           C  
ATOM   3058  CG1 ILE B 165     425.182  23.302 718.820  1.00 89.82           C  
ATOM   3059  CG2 ILE B 165     427.168  22.190 717.836  1.00 92.22           C  
ATOM   3060  CD1 ILE B 165     424.511  23.187 717.499  1.00 91.02           C  
ATOM   3061  N   PRO B 166     429.747  22.833 719.769  1.00 92.51           N  
ATOM   3062  CA  PRO B 166     431.113  23.258 719.419  1.00 90.83           C  
ATOM   3063  C   PRO B 166     431.297  23.433 717.917  1.00 91.17           C  
ATOM   3064  O   PRO B 166     430.957  22.538 717.128  1.00 93.56           O  
ATOM   3065  CB  PRO B 166     431.976  22.114 719.954  1.00 89.63           C  
ATOM   3066  CG  PRO B 166     431.073  20.904 719.815  1.00 93.10           C  
ATOM   3067  CD  PRO B 166     429.647  21.381 719.998  1.00 88.06           C  
ATOM   3068  N   VAL B 167     431.832  24.589 717.511  1.00 89.10           N  
ATOM   3069  CA  VAL B 167     432.150  24.867 716.115  1.00 88.39           C  
ATOM   3070  C   VAL B 167     433.641  24.662 715.892  1.00 87.36           C  
ATOM   3071  O   VAL B 167     434.457  24.810 716.816  1.00 84.08           O  
ATOM   3072  CB  VAL B 167     431.739  26.295 715.700  1.00 86.64           C  
ATOM   3073  CG1 VAL B 167     432.365  27.325 716.632  1.00 80.80           C  
ATOM   3074  CG2 VAL B 167     432.150  26.559 714.243  1.00 83.72           C  
ATOM   3075  N   ASP B 168     433.997  24.314 714.646  1.00 88.46           N  
ATOM   3076  CA  ASP B 168     435.397  24.206 714.231  1.00 78.65           C  
ATOM   3077  C   ASP B 168     436.091  25.572 714.408  1.00 74.88           C  
ATOM   3078  O   ASP B 168     435.489  26.628 714.178  1.00 73.07           O  
ATOM   3079  CB  ASP B 168     435.426  23.661 712.779  1.00 72.60           C  
ATOM   3080  CG  ASP B 168     434.649  22.290 712.602  1.00 77.85           C  
ATOM   3081  OD1 ASP B 168     435.095  21.267 713.167  1.00 79.83           O  
ATOM   3082  OD2 ASP B 168     433.599  22.203 711.904  1.00 76.65           O1-
ATOM   3083  N   ALA B 169     437.330  25.562 714.912  1.00 68.82           N  
ATOM   3084  CA  ALA B 169     437.908  26.748 715.546  1.00 69.95           C  
ATOM   3085  C   ALA B 169     438.888  27.446 714.610  1.00 74.66           C  
ATOM   3086  O   ALA B 169     440.060  27.123 714.548  1.00 79.79           O  
ATOM   3087  CB  ALA B 169     438.641  26.369 716.817  1.00 73.52           C  
ATOM   3088  N   VAL B 170     438.432  28.462 713.904  1.00 74.45           N  
ATOM   3089  CA  VAL B 170     439.235  29.094 712.833  1.00 73.10           C  
ATOM   3090  C   VAL B 170     439.969  30.296 713.426  1.00 73.25           C  
ATOM   3091  O   VAL B 170     439.620  31.468 713.209  1.00 75.42           O  
ATOM   3092  CB  VAL B 170     438.348  29.473 711.632  1.00 68.89           C  
ATOM   3093  CG1 VAL B 170     439.133  30.351 710.722  1.00 75.23           C  
ATOM   3094  CG2 VAL B 170     437.863  28.192 710.980  1.00 67.26           C  
ATOM   3095  N   PHE B 171     441.066  30.009 714.113  1.00 68.67           N  
ATOM   3096  CA  PHE B 171     441.812  31.086 714.733  1.00 75.15           C  
ATOM   3097  C   PHE B 171     442.489  31.938 713.681  1.00 85.33           C  
ATOM   3098  O   PHE B 171     442.134  33.115 713.481  1.00 85.80           O  
ATOM   3099  CB  PHE B 171     442.858  30.545 715.717  1.00 76.12           C  
ATOM   3100  CG  PHE B 171     442.245  29.979 716.937  1.00 86.44           C  
ATOM   3101  CD1 PHE B 171     442.335  28.629 717.232  1.00 86.82           C  
ATOM   3102  CD2 PHE B 171     441.517  30.803 717.790  1.00 84.94           C  
ATOM   3103  CE1 PHE B 171     441.731  28.103 718.359  1.00 80.21           C  
ATOM   3104  CE2 PHE B 171     440.921  30.294 718.901  1.00 79.16           C  
ATOM   3105  CZ  PHE B 171     441.019  28.946 719.191  1.00 78.34           C  
ATOM   3106  N   SER B 172     443.424  31.318 712.933  1.00 86.40           N  
ATOM   3107  CA  SER B 172     444.434  32.010 712.141  1.00 83.75           C  
ATOM   3108  C   SER B 172     443.751  33.166 711.429  1.00 86.81           C  
ATOM   3109  O   SER B 172     442.753  32.967 710.712  1.00 80.41           O  
ATOM   3110  CB  SER B 172     445.119  31.071 711.148  1.00 88.46           C  
ATOM   3111  OG  SER B 172     446.157  31.754 710.435  1.00 86.17           O  
ATOM   3112  N   PRO B 173     444.207  34.397 711.676  1.00 91.67           N  
ATOM   3113  CA  PRO B 173     443.802  35.506 710.804  1.00 95.20           C  
ATOM   3114  C   PRO B 173     444.406  35.408 709.395  1.00 92.82           C  
ATOM   3115  O   PRO B 173     444.027  36.210 708.525  1.00 94.65           O  
ATOM   3116  CB  PRO B 173     444.290  36.755 711.563  1.00 91.48           C  
ATOM   3117  CG  PRO B 173     445.433  36.268 712.401  1.00 90.26           C  
ATOM   3118  CD  PRO B 173     445.073  34.840 712.789  1.00 86.03           C  
ATOM   3119  N   VAL B 174     445.319  34.433 709.143  1.00 86.91           N  
ATOM   3120  CA  VAL B 174     445.844  34.140 707.811  1.00 88.32           C  
ATOM   3121  C   VAL B 174     444.896  33.177 707.101  1.00 88.24           C  
ATOM   3122  O   VAL B 174     444.424  32.203 707.703  1.00 87.48           O  
ATOM   3123  CB  VAL B 174     447.263  33.545 707.903  1.00 86.59           C  
ATOM   3124  CG1 VAL B 174     447.640  32.893 706.589  1.00 83.57           C  
ATOM   3125  CG2 VAL B 174     448.290  34.612 708.294  1.00 84.57           C  
ATOM   3126  N   ARG B 175     444.618  33.440 705.819  1.00 88.10           N  
ATOM   3127  CA  ARG B 175     443.707  32.630 705.005  1.00 89.06           C  
ATOM   3128  C   ARG B 175     444.419  31.771 703.963  1.00 86.89           C  
ATOM   3129  O   ARG B 175     443.967  30.656 703.662  1.00 80.51           O  
ATOM   3130  CB  ARG B 175     442.683  33.532 704.310  1.00 89.35           C  
ATOM   3131  CG  ARG B 175     441.821  34.308 705.282  1.00 93.08           C  
ATOM   3132  CD  ARG B 175     440.816  35.210 704.573  1.00102.00           C  
ATOM   3133  NE  ARG B 175     439.494  35.170 705.201  1.00106.05           N  
ATOM   3134  CZ  ARG B 175     438.578  36.128 705.093  1.00105.17           C  
ATOM   3135  NH1 ARG B 175     438.837  37.227 704.391  1.00100.76           N1+
ATOM   3136  NH2 ARG B 175     437.403  35.986 705.698  1.00108.06           N  
ATOM   3137  N   ARG B 176     445.511  32.269 703.385  1.00 83.92           N  
ATOM   3138  CA  ARG B 176     446.466  31.408 702.712  1.00 83.98           C  
ATOM   3139  C   ARG B 176     447.823  32.071 702.761  1.00 80.16           C  
ATOM   3140  O   ARG B 176     447.937  33.296 702.836  1.00 78.72           O  
ATOM   3141  CB  ARG B 176     446.093  31.107 701.249  1.00 89.32           C  
ATOM   3142  CG  ARG B 176     447.161  30.268 700.503  1.00 90.38           C  
ATOM   3143  CD  ARG B 176     446.755  29.876 699.077  1.00 88.72           C  
ATOM   3144  NE  ARG B 176     445.989  30.931 698.411  1.00 92.52           N  
ATOM   3145  CZ  ARG B 176     445.955  31.122 697.087  1.00 95.72           C  
ATOM   3146  NH1 ARG B 176     446.669  30.341 696.261  1.00 89.28           N1+
ATOM   3147  NH2 ARG B 176     445.208  32.108 696.588  1.00 90.93           N  
ATOM   3148  N   VAL B 177     448.848  31.239 702.730  1.00 75.51           N  
ATOM   3149  CA  VAL B 177     450.184  31.664 702.363  1.00 76.19           C  
ATOM   3150  C   VAL B 177     450.516  30.991 701.049  1.00 79.42           C  
ATOM   3151  O   VAL B 177     450.363  29.769 700.918  1.00 81.17           O  
ATOM   3152  CB  VAL B 177     451.221  31.295 703.432  1.00 77.13           C  
ATOM   3153  CG1 VAL B 177     452.592  31.249 702.811  1.00 77.07           C  
ATOM   3154  CG2 VAL B 177     451.194  32.300 704.549  1.00 78.41           C  
ATOM   3155  N   ALA B 178     450.951  31.790 700.076  1.00 85.64           N  
ATOM   3156  CA  ALA B 178     451.477  31.303 698.803  1.00 85.33           C  
ATOM   3157  C   ALA B 178     452.819  31.989 698.541  1.00 79.54           C  
ATOM   3158  O   ALA B 178     452.895  33.223 698.476  1.00 78.00           O  
ATOM   3159  CB  ALA B 178     450.483  31.565 697.664  1.00 80.11           C  
ATOM   3160  N   PHE B 179     453.885  31.202 698.419  1.00 76.72           N  
ATOM   3161  CA  PHE B 179     455.193  31.759 698.095  1.00 83.12           C  
ATOM   3162  C   PHE B 179     455.779  31.064 696.868  1.00 88.22           C  
ATOM   3163  O   PHE B 179     455.503  29.889 696.596  1.00 85.85           O  
ATOM   3164  CB  PHE B 179     456.168  31.660 699.260  1.00 82.65           C  
ATOM   3165  CG  PHE B 179     456.862  30.327 699.372  1.00 82.14           C  
ATOM   3166  CD1 PHE B 179     456.147  29.184 699.694  1.00 80.49           C  
ATOM   3167  CD2 PHE B 179     458.232  30.227 699.196  1.00 78.85           C  
ATOM   3168  CE1 PHE B 179     456.778  27.963 699.820  1.00 77.45           C  
ATOM   3169  CE2 PHE B 179     458.872  29.006 699.320  1.00 79.49           C  
ATOM   3170  CZ  PHE B 179     458.136  27.873 699.633  1.00 82.11           C  
ATOM   3171  N   GLN B 180     456.639  31.815 696.160  1.00 88.64           N  
ATOM   3172  CA  GLN B 180     456.988  31.548 694.760  1.00 91.34           C  
ATOM   3173  C   GLN B 180     458.431  32.001 694.539  1.00 88.11           C  
ATOM   3174  O   GLN B 180     458.686  33.197 694.381  1.00 90.21           O  
ATOM   3175  CB  GLN B 180     456.013  32.289 693.850  1.00 94.90           C  
ATOM   3176  CG  GLN B 180     456.071  31.985 692.356  1.00 92.72           C  
ATOM   3177  CD  GLN B 180     454.857  32.580 691.631  1.00105.52           C  
ATOM   3178  NE2 GLN B 180     454.263  31.798 690.716  1.00102.31           N  
ATOM   3179  OE1 GLN B 180     454.433  33.714 691.922  1.00110.52           O  
ATOM   3180  N   VAL B 181     459.366  31.054 694.531  1.00 84.80           N  
ATOM   3181  CA  VAL B 181     460.794  31.361 694.436  1.00 86.73           C  
ATOM   3182  C   VAL B 181     461.297  31.064 693.022  1.00 92.68           C  
ATOM   3183  O   VAL B 181     461.413  29.900 692.625  1.00 92.29           O  
ATOM   3184  CB  VAL B 181     461.602  30.568 695.463  1.00 83.58           C  
ATOM   3185  CG1 VAL B 181     463.049  30.447 695.002  1.00 84.35           C  
ATOM   3186  CG2 VAL B 181     461.532  31.256 696.790  1.00 86.00           C  
ATOM   3187  N   GLU B 182     461.659  32.107 692.278  1.00 90.22           N  
ATOM   3188  CA  GLU B 182     462.130  31.995 690.907  1.00 86.92           C  
ATOM   3189  C   GLU B 182     463.599  32.396 690.820  1.00 96.92           C  
ATOM   3190  O   GLU B 182     464.113  33.084 691.702  1.00 95.98           O  
ATOM   3191  CB  GLU B 182     461.273  32.864 689.979  1.00 85.85           C  
ATOM   3192  CG  GLU B 182     461.328  34.368 690.260  1.00 87.68           C  
ATOM   3193  CD  GLU B 182     460.010  35.092 689.910  1.00 95.38           C  
ATOM   3194  OE1 GLU B 182     459.016  34.404 689.565  1.00 93.16           O  
ATOM   3195  OE2 GLU B 182     459.958  36.347 689.995  1.00 93.33           O1-
ATOM   3196  N   ASP B 183     464.274  31.953 689.742  1.00104.02           N  
ATOM   3197  CA  ASP B 183     465.697  32.239 689.529  1.00 96.11           C  
ATOM   3198  C   ASP B 183     465.917  33.666 689.045  1.00 91.69           C  
ATOM   3199  O   ASP B 183     465.186  34.156 688.180  1.00 86.42           O  
ATOM   3200  CB  ASP B 183     466.297  31.279 688.501  1.00 98.86           C  
ATOM   3201  CG  ASP B 183     467.171  30.203 689.132  1.00110.52           C  
ATOM   3202  OD1 ASP B 183     466.750  29.028 689.096  1.00116.24           O  
ATOM   3203  OD2 ASP B 183     468.272  30.519 689.658  1.00109.43           O1-
ATOM   3204  N   THR B 184     466.941  34.328 689.591  1.00 93.29           N  
ATOM   3205  CA  THR B 184     467.277  35.676 689.145  1.00 96.75           C  
ATOM   3206  C   THR B 184     468.775  35.919 689.275  1.00 99.45           C  
ATOM   3207  O   THR B 184     469.472  35.245 690.041  1.00 96.04           O  
ATOM   3208  CB  THR B 184     466.526  36.748 689.928  1.00 95.96           C  
ATOM   3209  CG2 THR B 184     467.300  37.102 691.190  1.00 92.33           C  
ATOM   3210  OG1 THR B 184     466.389  37.916 689.107  1.00 96.45           O  
ATOM   3211  N   ARG B 185     469.253  36.930 688.531  1.00102.69           N  
ATOM   3212  CA  ARG B 185     470.677  37.201 688.361  1.00107.88           C  
ATOM   3213  C   ARG B 185     471.005  38.649 688.700  1.00108.46           C  
ATOM   3214  O   ARG B 185     470.168  39.545 688.538  1.00105.12           O  
ATOM   3215  CB  ARG B 185     471.151  36.907 686.908  1.00117.47           C  
ATOM   3216  CG  ARG B 185     470.999  38.086 685.895  1.00123.65           C  
ATOM   3217  CD  ARG B 185     471.743  37.829 684.560  1.00121.47           C  
ATOM   3218  NE  ARG B 185     471.713  38.952 683.610  1.00122.55           N  
ATOM   3219  CZ  ARG B 185     472.585  39.961 683.605  1.00121.54           C  
ATOM   3220  NH1 ARG B 185     473.553  40.012 684.520  1.00118.51           N1+
ATOM   3221  NH2 ARG B 185     472.482  40.926 682.689  1.00115.21           N  
ATOM   3222  N   LEU B 186     472.253  38.861 689.149  1.00112.48           N  
ATOM   3223  CA  LEU B 186     472.803  40.187 689.466  1.00114.41           C  
ATOM   3224  C   LEU B 186     474.231  40.288 688.911  1.00118.03           C  
ATOM   3225  O   LEU B 186     475.196  39.828 689.540  1.00114.44           O  
ATOM   3226  CB  LEU B 186     472.773  40.455 690.968  1.00107.73           C  
ATOM   3227  CG  LEU B 186     473.453  41.776 691.329  1.00110.99           C  
ATOM   3228  CD1 LEU B 186     472.528  42.962 691.090  1.00107.47           C  
ATOM   3229  CD2 LEU B 186     473.972  41.752 692.748  1.00109.67           C  
ATOM   3230  N   GLY B 187     474.359  40.893 687.730  1.00121.48           N  
ATOM   3231  CA  GLY B 187     475.639  41.028 687.062  1.00121.34           C  
ATOM   3232  C   GLY B 187     476.041  39.759 686.343  1.00119.99           C  
ATOM   3233  O   GLY B 187     475.477  39.413 685.299  1.00116.49           O  
ATOM   3234  N   GLN B 188     477.023  39.053 686.904  1.00122.74           N  
ATOM   3235  CA  GLN B 188     477.431  37.750 686.394  1.00123.77           C  
ATOM   3236  C   GLN B 188     476.952  36.590 687.255  1.00126.40           C  
ATOM   3237  O   GLN B 188     476.793  35.481 686.731  1.00126.13           O  
ATOM   3238  CB  GLN B 188     478.955  37.665 686.258  1.00122.52           C  
ATOM   3239  CG  GLN B 188     479.423  37.465 684.805  1.00128.04           C  
ATOM   3240  CD  GLN B 188     478.593  36.435 684.032  1.00123.41           C  
ATOM   3241  NE2 GLN B 188     477.914  36.886 682.973  1.00110.15           N  
ATOM   3242  OE1 GLN B 188     478.563  35.252 684.386  1.00125.15           O  
ATOM   3243  N   ARG B 189     476.726  36.808 688.557  1.00126.41           N  
ATOM   3244  CA  ARG B 189     476.204  35.757 689.430  1.00119.69           C  
ATOM   3245  C   ARG B 189     474.754  35.471 689.049  1.00115.51           C  
ATOM   3246  O   ARG B 189     473.883  36.327 689.225  1.00114.40           O  
ATOM   3247  CB  ARG B 189     476.320  36.171 690.895  1.00118.02           C  
ATOM   3248  CG  ARG B 189     477.735  36.572 691.347  1.00125.00           C  
ATOM   3249  CD  ARG B 189     477.887  36.567 692.884  1.00128.34           C  
ATOM   3250  NE  ARG B 189     478.413  37.829 693.421  1.00129.25           N  
ATOM   3251  CZ  ARG B 189     478.778  38.013 694.692  1.00131.73           C  
ATOM   3252  NH1 ARG B 189     479.237  39.195 695.100  1.00129.96           N1+
ATOM   3253  NH2 ARG B 189     478.687  37.011 695.559  1.00132.88           N  
ATOM   3254  N   THR B 190     474.491  34.280 688.479  1.00115.81           N  
ATOM   3255  CA  THR B 190     473.138  33.885 688.055  1.00115.94           C  
ATOM   3256  C   THR B 190     472.832  32.483 688.580  1.00117.73           C  
ATOM   3257  O   THR B 190     472.897  31.502 687.836  1.00127.88           O  
ATOM   3258  CB  THR B 190     472.991  33.952 686.511  1.00119.29           C  
ATOM   3259  CG2 THR B 190     471.610  33.452 686.053  1.00116.56           C  
ATOM   3260  OG1 THR B 190     473.187  35.301 686.063  1.00123.03           O  
ATOM   3261  N   ASP B 191     472.497  32.398 689.855  1.00106.77           N  
ATOM   3262  CA  ASP B 191     471.687  31.305 690.371  1.00104.20           C  
ATOM   3263  C   ASP B 191     470.771  31.795 691.478  1.00103.92           C  
ATOM   3264  O   ASP B 191     470.034  30.996 692.070  1.00100.86           O  
ATOM   3265  CB  ASP B 191     472.579  30.165 690.869  1.00103.34           C  
ATOM   3266  CG  ASP B 191     471.996  28.799 690.543  1.00111.89           C  
ATOM   3267  OD1 ASP B 191     470.744  28.698 690.420  1.00113.21           O  
ATOM   3268  OD2 ASP B 191     472.783  27.833 690.392  1.00108.31           O1-
ATOM   3269  N   LEU B 192     470.780  33.091 691.745  1.00100.45           N  
ATOM   3270  CA  LEU B 192     470.219  33.627 692.964  1.00 94.80           C  
ATOM   3271  C   LEU B 192     468.721  33.378 693.027  1.00 95.28           C  
ATOM   3272  O   LEU B 192     468.035  33.277 692.002  1.00 94.67           O  
ATOM   3273  CB  LEU B 192     470.535  35.115 693.042  1.00 91.44           C  
ATOM   3274  CG  LEU B 192     471.981  35.305 692.600  1.00 91.88           C  
ATOM   3275  CD1 LEU B 192     472.379  36.753 692.714  1.00 94.09           C  
ATOM   3276  CD2 LEU B 192     472.907  34.401 693.402  1.00 87.63           C  
ATOM   3277  N   ASP B 193     468.231  33.243 694.258  1.00 92.15           N  
ATOM   3278  CA  ASP B 193     466.807  33.160 694.513  1.00 87.80           C  
ATOM   3279  C   ASP B 193     466.213  34.563 694.553  1.00 88.25           C  
ATOM   3280  O   ASP B 193     466.834  35.507 695.057  1.00 87.18           O  
ATOM   3281  CB  ASP B 193     466.531  32.443 695.837  1.00 86.47           C  
ATOM   3282  CG  ASP B 193     466.879  30.937 695.818  1.00 88.25           C  
ATOM   3283  OD1 ASP B 193     468.045  30.580 696.088  1.00 89.18           O  
ATOM   3284  OD2 ASP B 193     465.973  30.099 695.595  1.00 87.51           O1-
ATOM   3285  N   LYS B 194     465.027  34.701 693.967  1.00 88.20           N  
ATOM   3286  CA  LYS B 194     464.151  35.846 694.175  1.00 87.32           C  
ATOM   3287  C   LYS B 194     462.870  35.302 694.779  1.00 92.75           C  
ATOM   3288  O   LYS B 194     462.204  34.457 694.167  1.00 89.10           O  
ATOM   3289  CB  LYS B 194     463.850  36.602 692.881  1.00 87.21           C  
ATOM   3290  CG  LYS B 194     462.968  37.832 693.076  1.00 88.36           C  
ATOM   3291  CD  LYS B 194     462.095  38.116 691.855  1.00 87.89           C  
ATOM   3292  CE  LYS B 194     461.400  39.471 691.930  1.00 82.10           C  
ATOM   3293  NZ  LYS B 194     460.199  39.504 691.052  1.00 73.45           N1+
ATOM   3294  N   LEU B 195     462.539  35.776 695.983  1.00 95.02           N  
ATOM   3295  CA  LEU B 195     461.431  35.245 696.765  1.00 90.29           C  
ATOM   3296  C   LEU B 195     460.272  36.231 696.707  1.00 90.58           C  
ATOM   3297  O   LEU B 195     460.399  37.377 697.150  1.00 93.50           O  
ATOM   3298  CB  LEU B 195     461.870  34.968 698.197  1.00 88.43           C  
ATOM   3299  CG  LEU B 195     460.775  34.626 699.201  1.00 88.49           C  
ATOM   3300  CD1 LEU B 195     459.658  33.822 698.561  1.00 84.22           C  
ATOM   3301  CD2 LEU B 195     461.421  33.862 700.348  1.00 86.28           C  
ATOM   3302  N   THR B 196     459.177  35.794 696.094  1.00 88.27           N  
ATOM   3303  CA  THR B 196     457.889  36.450 696.177  1.00 84.78           C  
ATOM   3304  C   THR B 196     457.054  35.664 697.171  1.00 89.38           C  
ATOM   3305  O   THR B 196     457.106  34.432 697.188  1.00 88.60           O  
ATOM   3306  CB  THR B 196     457.204  36.502 694.808  1.00 91.36           C  
ATOM   3307  CG2 THR B 196     455.820  35.781 694.820  1.00 88.12           C  
ATOM   3308  OG1 THR B 196     457.056  37.868 694.394  1.00 91.98           O  
ATOM   3309  N   LEU B 197     456.315  36.386 698.019  1.00 92.95           N  
ATOM   3310  CA  LEU B 197     455.527  35.803 699.100  1.00 82.35           C  
ATOM   3311  C   LEU B 197     454.197  36.525 699.166  1.00 84.12           C  
ATOM   3312  O   LEU B 197     454.161  37.752 699.282  1.00 87.45           O  
ATOM   3313  CB  LEU B 197     456.258  35.923 700.434  1.00 84.59           C  
ATOM   3314  CG  LEU B 197     455.530  35.267 701.590  1.00 86.14           C  
ATOM   3315  CD1 LEU B 197     454.724  34.122 701.014  1.00 89.97           C  
ATOM   3316  CD2 LEU B 197     456.537  34.765 702.613  1.00 75.97           C  
ATOM   3317  N   ARG B 198     453.116  35.772 699.089  1.00 83.50           N  
ATOM   3318  CA  ARG B 198     451.779  36.342 699.088  1.00 90.06           C  
ATOM   3319  C   ARG B 198     451.021  35.896 700.338  1.00 87.91           C  
ATOM   3320  O   ARG B 198     451.125  34.737 700.765  1.00 84.11           O  
ATOM   3321  CB  ARG B 198     451.037  35.942 697.810  1.00 92.92           C  
ATOM   3322  CG  ARG B 198     451.585  36.623 696.562  1.00 90.50           C  
ATOM   3323  CD  ARG B 198     451.508  35.729 695.333  1.00 95.72           C  
ATOM   3324  NE  ARG B 198     450.137  35.431 694.908  1.00 95.65           N  
ATOM   3325  CZ  ARG B 198     449.777  34.314 694.269  1.00 99.16           C  
ATOM   3326  NH1 ARG B 198     448.502  34.128 693.920  1.00 92.86           N1+
ATOM   3327  NH2 ARG B 198     450.688  33.374 693.986  1.00100.90           N  
ATOM   3328  N   ILE B 199     450.252  36.819 700.922  1.00 91.33           N  
ATOM   3329  CA  ILE B 199     449.701  36.645 702.269  1.00 89.98           C  
ATOM   3330  C   ILE B 199     448.280  37.208 702.335  1.00 88.08           C  
ATOM   3331  O   ILE B 199     448.086  38.427 702.287  1.00 92.74           O  
ATOM   3332  CB  ILE B 199     450.588  37.314 703.326  1.00 83.95           C  
ATOM   3333  CG1 ILE B 199     451.771  36.405 703.687  1.00 85.04           C  
ATOM   3334  CG2 ILE B 199     449.763  37.688 704.508  1.00 86.52           C  
ATOM   3335  CD1 ILE B 199     452.413  36.698 705.031  1.00 80.97           C  
ATOM   3336  N   TRP B 200     447.293  36.336 702.461  1.00 80.53           N  
ATOM   3337  CA  TRP B 200     445.927  36.785 702.670  1.00 90.19           C  
ATOM   3338  C   TRP B 200     445.601  36.741 704.164  1.00100.71           C  
ATOM   3339  O   TRP B 200     446.007  35.803 704.867  1.00 97.76           O  
ATOM   3340  CB  TRP B 200     444.927  35.913 701.912  1.00 90.46           C  
ATOM   3341  CG  TRP B 200     445.014  35.983 700.454  1.00 90.89           C  
ATOM   3342  CD1 TRP B 200     444.171  36.643 699.605  1.00 93.91           C  
ATOM   3343  CD2 TRP B 200     445.987  35.338 699.636  1.00 96.51           C  
ATOM   3344  CE2 TRP B 200     445.691  35.657 698.300  1.00 92.28           C  
ATOM   3345  CE3 TRP B 200     447.097  34.526 699.906  1.00 96.66           C  
ATOM   3346  NE1 TRP B 200     444.575  36.455 698.302  1.00 93.78           N  
ATOM   3347  CZ2 TRP B 200     446.459  35.194 697.245  1.00 93.52           C  
ATOM   3348  CZ3 TRP B 200     447.865  34.070 698.848  1.00 91.64           C  
ATOM   3349  CH2 TRP B 200     447.542  34.404 697.540  1.00 91.88           C  
ATOM   3350  N   THR B 201     444.860  37.756 704.648  1.00 97.54           N  
ATOM   3351  CA  THR B 201     444.359  37.790 706.021  1.00 95.03           C  
ATOM   3352  C   THR B 201     442.885  38.203 706.008  1.00102.43           C  
ATOM   3353  O   THR B 201     442.296  38.450 704.942  1.00103.89           O  
ATOM   3354  CB  THR B 201     445.182  38.731 706.924  1.00 91.65           C  
ATOM   3355  CG2 THR B 201     446.670  38.376 706.906  1.00 88.28           C  
ATOM   3356  OG1 THR B 201     445.001  40.095 706.524  1.00 93.95           O  
ATOM   3357  N   ASP B 202     442.283  38.263 707.210  1.00 99.39           N  
ATOM   3358  CA  ASP B 202     440.876  38.608 707.401  1.00100.45           C  
ATOM   3359  C   ASP B 202     440.682  40.032 707.928  1.00101.37           C  
ATOM   3360  O   ASP B 202     439.568  40.384 708.338  1.00101.76           O  
ATOM   3361  CB  ASP B 202     440.177  37.587 708.328  1.00102.69           C  
ATOM   3362  CG  ASP B 202     440.694  37.593 709.801  1.00 99.14           C  
ATOM   3363  OD1 ASP B 202     441.291  38.579 710.267  1.00 96.46           O  
ATOM   3364  OD2 ASP B 202     440.478  36.579 710.510  1.00 97.66           O1-
ATOM   3365  N   GLY B 203     441.728  40.864 707.901  1.00 95.34           N  
ATOM   3366  CA  GLY B 203     441.632  42.212 708.438  1.00 96.34           C  
ATOM   3367  C   GLY B 203     441.888  42.309 709.937  1.00102.96           C  
ATOM   3368  O   GLY B 203     442.366  43.346 710.415  1.00 99.59           O  
ATOM   3369  N   SER B 204     441.550  41.252 710.693  1.00103.33           N  
ATOM   3370  CA  SER B 204     441.920  41.169 712.102  1.00 94.36           C  
ATOM   3371  C   SER B 204     443.361  41.622 712.293  1.00 94.69           C  
ATOM   3372  O   SER B 204     443.634  42.619 712.968  1.00 99.50           O  
ATOM   3373  CB  SER B 204     441.725  39.734 712.607  1.00 96.48           C  
ATOM   3374  OG  SER B 204     442.237  39.545 713.921  1.00103.63           O  
ATOM   3375  N   VAL B 205     444.298  40.917 711.669  1.00 91.63           N  
ATOM   3376  CA  VAL B 205     445.659  41.420 711.552  1.00 93.40           C  
ATOM   3377  C   VAL B 205     445.920  41.690 710.068  1.00 97.58           C  
ATOM   3378  O   VAL B 205     445.059  41.434 709.215  1.00 98.35           O  
ATOM   3379  CB  VAL B 205     446.668  40.440 712.191  1.00 89.90           C  
ATOM   3380  CG1 VAL B 205     446.428  39.015 711.721  1.00 86.33           C  
ATOM   3381  CG2 VAL B 205     448.125  40.886 711.991  1.00 85.32           C  
ATOM   3382  N   THR B 206     447.074  42.257 709.742  1.00 95.38           N  
ATOM   3383  CA  THR B 206     447.325  42.620 708.360  1.00 90.87           C  
ATOM   3384  C   THR B 206     448.329  41.682 707.718  1.00 96.65           C  
ATOM   3385  O   THR B 206     449.036  40.934 708.407  1.00 90.88           O  
ATOM   3386  CB  THR B 206     447.843  44.061 708.227  1.00 93.63           C  
ATOM   3387  CG2 THR B 206     446.800  45.054 708.703  1.00 98.80           C  
ATOM   3388  OG1 THR B 206     449.080  44.216 708.946  1.00 89.45           O  
ATOM   3389  N   PRO B 207     448.406  41.686 706.375  1.00101.13           N  
ATOM   3390  CA  PRO B 207     449.443  40.887 705.718  1.00 88.70           C  
ATOM   3391  C   PRO B 207     450.830  41.307 706.155  1.00 90.88           C  
ATOM   3392  O   PRO B 207     451.617  40.464 706.606  1.00 92.12           O  
ATOM   3393  CB  PRO B 207     449.168  41.135 704.227  1.00 94.89           C  
ATOM   3394  CG  PRO B 207     447.750  41.614 704.152  1.00 88.48           C  
ATOM   3395  CD  PRO B 207     447.578  42.411 705.386  1.00 97.34           C  
ATOM   3396  N   LEU B 208     451.145  42.601 706.087  1.00 89.54           N  
ATOM   3397  CA  LEU B 208     452.470  43.029 706.526  1.00 90.61           C  
ATOM   3398  C   LEU B 208     452.703  42.637 707.983  1.00 93.26           C  
ATOM   3399  O   LEU B 208     453.746  42.062 708.329  1.00 89.19           O  
ATOM   3400  CB  LEU B 208     452.640  44.533 706.310  1.00 84.27           C  
ATOM   3401  CG  LEU B 208     453.898  45.208 706.848  1.00 84.88           C  
ATOM   3402  CD1 LEU B 208     455.093  44.267 706.871  1.00 81.40           C  
ATOM   3403  CD2 LEU B 208     454.190  46.445 706.006  1.00 89.30           C  
ATOM   3404  N   GLU B 209     451.716  42.904 708.847  1.00 93.72           N  
ATOM   3405  CA  GLU B 209     451.832  42.536 710.255  1.00 93.75           C  
ATOM   3406  C   GLU B 209     452.094  41.041 710.401  1.00 91.97           C  
ATOM   3407  O   GLU B 209     453.142  40.630 710.920  1.00 90.19           O  
ATOM   3408  CB  GLU B 209     450.566  42.948 711.018  1.00 90.64           C  
ATOM   3409  CG  GLU B 209     450.504  44.418 711.414  1.00 90.47           C  
ATOM   3410  CD  GLU B 209     449.086  44.857 711.730  1.00 96.47           C  
ATOM   3411  OE1 GLU B 209     448.836  46.075 711.861  1.00 98.23           O  
ATOM   3412  OE2 GLU B 209     448.208  43.972 711.834  1.00 95.66           O1-
ATOM   3413  N   ALA B 210     451.158  40.213 709.916  1.00 89.14           N  
ATOM   3414  CA  ALA B 210     451.256  38.764 710.077  1.00 84.83           C  
ATOM   3415  C   ALA B 210     452.685  38.277 709.862  1.00 91.43           C  
ATOM   3416  O   ALA B 210     453.238  37.533 710.684  1.00 88.94           O  
ATOM   3417  CB  ALA B 210     450.288  38.063 709.117  1.00 78.69           C  
ATOM   3418  N   LEU B 211     453.314  38.737 708.773  1.00 94.17           N  
ATOM   3419  CA  LEU B 211     454.659  38.287 708.428  1.00 89.47           C  
ATOM   3420  C   LEU B 211     455.655  38.651 709.524  1.00 87.66           C  
ATOM   3421  O   LEU B 211     456.310  37.775 710.102  1.00 85.83           O  
ATOM   3422  CB  LEU B 211     455.076  38.878 707.074  1.00 88.72           C  
ATOM   3423  CG  LEU B 211     456.496  38.592 706.556  1.00 86.62           C  
ATOM   3424  CD1 LEU B 211     456.736  37.090 706.416  1.00 76.28           C  
ATOM   3425  CD2 LEU B 211     456.793  39.367 705.237  1.00 87.60           C  
ATOM   3426  N   ASN B 212     455.756  39.944 709.850  1.00 88.13           N  
ATOM   3427  CA  ASN B 212     456.762  40.379 710.815  1.00 92.02           C  
ATOM   3428  C   ASN B 212     456.654  39.613 712.131  1.00 87.77           C  
ATOM   3429  O   ASN B 212     457.659  39.440 712.840  1.00 82.44           O  
ATOM   3430  CB  ASN B 212     456.645  41.884 711.033  1.00 88.65           C  
ATOM   3431  CG  ASN B 212     457.141  42.671 709.837  1.00 95.82           C  
ATOM   3432  ND2 ASN B 212     458.427  42.487 709.494  1.00 98.37           N  
ATOM   3433  OD1 ASN B 212     456.380  43.419 709.209  1.00 94.30           O  
ATOM   3434  N   GLN B 213     455.453  39.134 712.461  1.00 83.07           N  
ATOM   3435  CA  GLN B 213     455.298  38.261 713.617  1.00 87.03           C  
ATOM   3436  C   GLN B 213     455.920  36.900 713.347  1.00 83.81           C  
ATOM   3437  O   GLN B 213     456.684  36.367 714.168  1.00 80.59           O  
ATOM   3438  CB  GLN B 213     453.812  38.115 713.966  1.00 90.75           C  
ATOM   3439  CG  GLN B 213     453.195  39.341 714.667  1.00 91.18           C  
ATOM   3440  CD  GLN B 213     451.718  39.169 714.983  1.00 84.89           C  
ATOM   3441  NE2 GLN B 213     450.928  40.182 714.658  1.00 83.73           N  
ATOM   3442  OE1 GLN B 213     451.293  38.136 715.508  1.00 85.28           O  
ATOM   3443  N   ALA B 214     455.589  36.322 712.191  1.00 85.06           N  
ATOM   3444  CA  ALA B 214     456.143  35.032 711.811  1.00 82.60           C  
ATOM   3445  C   ALA B 214     457.664  35.094 711.703  1.00 83.91           C  
ATOM   3446  O   ALA B 214     458.355  34.137 712.077  1.00 81.99           O  
ATOM   3447  CB  ALA B 214     455.509  34.586 710.499  1.00 84.58           C  
ATOM   3448  N   VAL B 215     458.198  36.208 711.176  1.00 81.56           N  
ATOM   3449  CA  VAL B 215     459.632  36.488 711.267  1.00 79.98           C  
ATOM   3450  C   VAL B 215     460.081  36.471 712.723  1.00 84.75           C  
ATOM   3451  O   VAL B 215     461.049  35.786 713.098  1.00 77.35           O  
ATOM   3452  CB  VAL B 215     459.950  37.849 710.619  1.00 83.15           C  
ATOM   3453  CG1 VAL B 215     461.464  38.010 710.415  1.00 83.89           C  
ATOM   3454  CG2 VAL B 215     459.157  38.055 709.318  1.00 84.64           C  
ATOM   3455  N   GLU B 216     459.372  37.244 713.561  1.00 87.67           N  
ATOM   3456  CA  GLU B 216     459.737  37.417 714.964  1.00 86.41           C  
ATOM   3457  C   GLU B 216     459.778  36.083 715.691  1.00 81.47           C  
ATOM   3458  O   GLU B 216     460.780  35.755 716.353  1.00 83.94           O  
ATOM   3459  CB  GLU B 216     458.753  38.386 715.622  1.00 90.03           C  
ATOM   3460  CG  GLU B 216     458.869  38.565 717.138  1.00 94.96           C  
ATOM   3461  CD  GLU B 216     460.295  38.822 717.625  1.00101.64           C  
ATOM   3462  OE1 GLU B 216     460.502  38.748 718.858  1.00106.38           O  
ATOM   3463  OE2 GLU B 216     461.204  39.084 716.795  1.00103.79           O1-
ATOM   3464  N   ILE B 217     458.702  35.293 715.578  1.00 75.54           N  
ATOM   3465  CA  ILE B 217     458.746  33.945 716.138  1.00 77.40           C  
ATOM   3466  C   ILE B 217     460.053  33.268 715.758  1.00 80.94           C  
ATOM   3467  O   ILE B 217     460.727  32.646 716.592  1.00 75.85           O  
ATOM   3468  CB  ILE B 217     457.544  33.113 715.666  1.00 73.02           C  
ATOM   3469  CG1 ILE B 217     456.215  33.723 716.156  1.00 67.92           C  
ATOM   3470  CG2 ILE B 217     457.724  31.631 716.106  1.00 65.12           C  
ATOM   3471  CD1 ILE B 217     454.975  32.863 715.883  1.00 59.62           C  
ATOM   3472  N   LEU B 218     460.444  33.412 714.487  1.00 82.83           N  
ATOM   3473  CA  LEU B 218     461.516  32.589 713.945  1.00 78.71           C  
ATOM   3474  C   LEU B 218     462.820  32.838 714.689  1.00 86.29           C  
ATOM   3475  O   LEU B 218     463.416  31.904 715.245  1.00 83.64           O  
ATOM   3476  CB  LEU B 218     461.675  32.841 712.447  1.00 80.75           C  
ATOM   3477  CG  LEU B 218     462.496  31.821 711.624  1.00 80.76           C  
ATOM   3478  CD1 LEU B 218     462.029  30.372 711.820  1.00 75.82           C  
ATOM   3479  CD2 LEU B 218     462.470  32.184 710.144  1.00 68.99           C  
ATOM   3480  N   ARG B 219     463.285  34.097 714.719  1.00 87.60           N  
ATOM   3481  CA  ARG B 219     464.528  34.347 715.440  1.00 89.08           C  
ATOM   3482  C   ARG B 219     464.427  33.843 716.862  1.00 90.39           C  
ATOM   3483  O   ARG B 219     465.415  33.337 717.412  1.00 90.07           O  
ATOM   3484  CB  ARG B 219     464.887  35.823 715.462  1.00 90.48           C  
ATOM   3485  CG  ARG B 219     466.255  36.036 716.110  1.00 92.81           C  
ATOM   3486  CD  ARG B 219     466.329  37.426 716.669  1.00100.23           C  
ATOM   3487  NE  ARG B 219     464.977  37.938 716.929  1.00100.77           N  
ATOM   3488  CZ  ARG B 219     464.373  37.894 718.111  1.00 97.31           C  
ATOM   3489  NH1 ARG B 219     464.992  37.361 719.160  1.00 98.25           N1+
ATOM   3490  NH2 ARG B 219     463.154  38.388 718.242  1.00 92.94           N  
ATOM   3491  N   GLU B 220     463.228  33.950 717.452  1.00 90.99           N  
ATOM   3492  CA  GLU B 220     463.038  33.589 718.849  1.00 89.15           C  
ATOM   3493  C   GLU B 220     463.435  32.136 719.098  1.00 85.54           C  
ATOM   3494  O   GLU B 220     464.071  31.827 720.114  1.00 86.52           O  
ATOM   3495  CB  GLU B 220     461.587  33.859 719.257  1.00 92.18           C  
ATOM   3496  CG  GLU B 220     461.327  33.861 720.792  1.00 97.71           C  
ATOM   3497  CD  GLU B 220     459.894  34.281 721.197  1.00105.06           C  
ATOM   3498  OE1 GLU B 220     459.197  34.983 720.413  1.00100.17           O  
ATOM   3499  OE2 GLU B 220     459.468  33.911 722.321  1.00108.34           O1-
ATOM   3500  N   HIS B 221     463.110  31.231 718.164  1.00 81.33           N  
ATOM   3501  CA  HIS B 221     463.637  29.870 718.283  1.00 85.59           C  
ATOM   3502  C   HIS B 221     465.153  29.790 718.023  1.00 91.14           C  
ATOM   3503  O   HIS B 221     465.811  28.884 718.553  1.00 88.93           O  
ATOM   3504  CB  HIS B 221     462.915  28.914 717.338  1.00 83.65           C  
ATOM   3505  CG  HIS B 221     461.470  28.705 717.652  1.00 80.06           C  
ATOM   3506  CD2 HIS B 221     460.839  27.712 718.325  1.00 84.46           C  
ATOM   3507  ND1 HIS B 221     460.482  29.563 717.214  1.00 81.62           N  
ATOM   3508  CE1 HIS B 221     459.306  29.115 717.619  1.00 83.36           C  
ATOM   3509  NE2 HIS B 221     459.495  28.000 718.307  1.00 85.33           N  
ATOM   3510  N   LEU B 222     465.726  30.678 717.193  1.00 83.68           N  
ATOM   3511  CA  LEU B 222     467.184  30.704 717.062  1.00 86.22           C  
ATOM   3512  C   LEU B 222     467.859  30.786 718.432  1.00 88.00           C  
ATOM   3513  O   LEU B 222     468.930  30.196 718.658  1.00 86.45           O  
ATOM   3514  CB  LEU B 222     467.607  31.882 716.195  1.00 87.94           C  
ATOM   3515  CG  LEU B 222     467.008  31.601 714.821  1.00 87.97           C  
ATOM   3516  CD1 LEU B 222     467.322  32.730 713.894  1.00 84.05           C  
ATOM   3517  CD2 LEU B 222     467.539  30.271 714.288  1.00 81.93           C  
ATOM   3518  N   THR B 223     467.225  31.500 719.371  1.00 88.96           N  
ATOM   3519  CA  THR B 223     467.762  31.687 720.711  1.00 81.29           C  
ATOM   3520  C   THR B 223     467.663  30.433 721.555  1.00 77.68           C  
ATOM   3521  O   THR B 223     468.388  30.325 722.540  1.00 82.27           O  
ATOM   3522  CB  THR B 223     467.032  32.822 721.376  1.00 77.87           C  
ATOM   3523  CG2 THR B 223     467.686  34.139 721.025  1.00 81.41           C  
ATOM   3524  OG1 THR B 223     465.695  32.837 720.890  1.00 81.83           O  
ATOM   3525  N   TYR B 224     466.848  29.457 721.152  1.00 75.24           N  
ATOM   3526  CA  TYR B 224     466.685  28.204 721.876  1.00 76.16           C  
ATOM   3527  C   TYR B 224     467.830  27.262 721.630  1.00 78.94           C  
ATOM   3528  O   TYR B 224     467.680  26.046 721.786  1.00 73.16           O  
ATOM   3529  CB  TYR B 224     465.376  27.523 721.503  1.00 78.69           C  
ATOM   3530  CG  TYR B 224     464.174  28.386 721.801  1.00 85.54           C  
ATOM   3531  CD1 TYR B 224     464.330  29.707 722.227  1.00 88.06           C  
ATOM   3532  CD2 TYR B 224     462.883  27.895 721.659  1.00 82.68           C  
ATOM   3533  CE1 TYR B 224     463.242  30.513 722.501  1.00 88.68           C  
ATOM   3534  CE2 TYR B 224     461.778  28.689 721.937  1.00 83.73           C  
ATOM   3535  CZ  TYR B 224     461.967  30.001 722.352  1.00 90.92           C  
ATOM   3536  OH  TYR B 224     460.890  30.816 722.629  1.00 98.13           O  
ATOM   3537  N   PHE B 225     468.955  27.832 721.197  1.00 87.03           N  
ATOM   3538  CA  PHE B 225     470.232  27.147 721.081  1.00 89.43           C  
ATOM   3539  C   PHE B 225     471.260  27.811 721.997  1.00 96.77           C  
ATOM   3540  O   PHE B 225     472.376  28.118 721.548  1.00 95.43           O  
ATOM   3541  CB  PHE B 225     470.714  27.143 719.620  1.00 87.11           C  
ATOM   3542  CG  PHE B 225     469.813  26.375 718.678  1.00 85.91           C  
ATOM   3543  CD1 PHE B 225     469.934  24.994 718.548  1.00 82.19           C  
ATOM   3544  CD2 PHE B 225     468.837  27.033 717.928  1.00 82.30           C  
ATOM   3545  CE1 PHE B 225     469.088  24.284 717.688  1.00 75.21           C  
ATOM   3546  CE2 PHE B 225     467.997  26.327 717.068  1.00 78.47           C  
ATOM   3547  CZ  PHE B 225     468.120  24.954 716.955  1.00 72.43           C  
ATOM   3548  N   SER B 226     470.896  28.039 723.279  1.00 96.46           N  
ATOM   3549  CA  SER B 226     471.745  28.772 724.226  1.00 99.59           C  
ATOM   3550  C   SER B 226     472.292  27.934 725.381  1.00106.42           C  
ATOM   3551  O   SER B 226     473.515  27.816 725.506  1.00104.03           O  
ATOM   3552  CB  SER B 226     470.972  29.976 724.797  1.00102.61           C  
ATOM   3553  OG  SER B 226     470.694  29.796 726.191  1.00115.90           O  
ATOM   3554  N   ASN B 227     471.446  27.341 726.242  1.00106.70           N  
ATOM   3555  CA  ASN B 227     471.982  26.734 727.458  1.00104.38           C  
ATOM   3556  C   ASN B 227     472.022  25.229 727.280  1.00104.51           C  
ATOM   3557  O   ASN B 227     470.983  24.564 727.410  1.00106.21           O  
ATOM   3558  CB  ASN B 227     471.155  27.108 728.696  1.00111.26           C  
ATOM   3559  CG  ASN B 227     471.564  26.299 729.973  1.00121.28           C  
ATOM   3560  ND2 ASN B 227     471.147  25.031 730.035  1.00118.96           N  
ATOM   3561  OD1 ASN B 227     472.228  26.821 730.883  1.00122.93           O  
ATOM   3562  N   PRO B 228     473.167  24.652 727.010  1.00100.69           N  
ATOM   3563  CA  PRO B 228     473.229  23.224 726.670  1.00102.29           C  
ATOM   3564  C   PRO B 228     473.048  22.285 727.852  1.00105.90           C  
ATOM   3565  O   PRO B 228     472.609  22.699 728.933  1.00106.19           O  
ATOM   3566  CB  PRO B 228     474.624  23.075 726.051  1.00108.23           C  
ATOM   3567  CG  PRO B 228     475.019  24.476 725.628  1.00110.48           C  
ATOM   3568  CD  PRO B 228     474.414  25.355 726.690  1.00106.25           C  
ATOM   3569  N   GLN B 229     473.311  20.998 727.609  1.00104.23           N  
ATOM   3570  CA  GLN B 229     473.287  19.955 728.640  1.00109.24           C  
ATOM   3571  C   GLN B 229     473.579  18.572 728.025  1.00100.13           C  
ATOM   3572  O   GLN B 229     474.661  17.997 728.205  1.00 94.22           O  
ATOM   3573  CB  GLN B 229     471.927  19.961 729.379  1.00106.28           C  
ATOM   3574  CG  GLN B 229     471.599  18.687 730.199  1.00111.33           C  
ATOM   3575  CD  GLN B 229     472.406  18.528 731.505  1.00116.60           C  
ATOM   3576  NE2 GLN B 229     471.724  18.109 732.567  1.00109.46           N  
ATOM   3577  OE1 GLN B 229     473.617  18.766 731.550  1.00121.12           O  
TER   
ATOM   3578  N   MET C   1     484.264  -6.331 698.297  1.00123.75           N  
ATOM   3579  CA  MET C   1     482.980  -6.755 698.855  1.00109.63           C  
ATOM   3580  C   MET C   1     482.538  -8.115 698.294  1.00108.48           C  
ATOM   3581  O   MET C   1     483.055  -8.594 697.268  1.00113.17           O  
ATOM   3582  CB  MET C   1     481.911  -5.692 698.588  1.00104.53           C  
ATOM   3583  CG  MET C   1     481.395  -5.630 697.146  1.00106.64           C  
ATOM   3584  SD  MET C   1     482.624  -5.145 695.894  1.00134.99           S  
ATOM   3585  CE  MET C   1     483.033  -3.483 696.438  1.00121.16           C  
ATOM   3586  N   GLU C   2     481.585  -8.738 698.981  1.00102.36           N  
ATOM   3587  CA  GLU C   2     481.126 -10.062 698.589  1.00105.61           C  
ATOM   3588  C   GLU C   2     480.390 -10.002 697.243  1.00102.23           C  
ATOM   3589  O   GLU C   2     479.797  -8.981 696.874  1.00 98.30           O  
ATOM   3590  CB  GLU C   2     480.223 -10.644 699.684  1.00105.11           C  
ATOM   3591  CG  GLU C   2     480.534 -12.082 700.089  1.00105.57           C  
ATOM   3592  CD  GLU C   2     479.271 -12.883 700.422  1.00111.44           C  
ATOM   3593  OE1 GLU C   2     479.082 -13.971 699.816  1.00103.40           O  
ATOM   3594  OE2 GLU C   2     478.469 -12.423 701.281  1.00110.15           O1-
ATOM   3595  N   ILE C   3     480.431 -11.111 696.503  1.00 97.63           N  
ATOM   3596  CA  ILE C   3     479.790 -11.213 695.191  1.00 95.30           C  
ATOM   3597  C   ILE C   3     478.890 -12.445 695.219  1.00 95.67           C  
ATOM   3598  O   ILE C   3     479.319 -13.546 694.862  1.00100.12           O  
ATOM   3599  CB  ILE C   3     480.799 -11.320 694.043  1.00 95.54           C  
ATOM   3600  CG1 ILE C   3     481.676 -10.060 693.922  1.00 96.82           C  
ATOM   3601  CG2 ILE C   3     480.068 -11.675 692.768  1.00 83.99           C  
ATOM   3602  CD1 ILE C   3     480.927  -8.742 693.855  1.00 93.32           C  
ATOM   3603  N   LYS C   4     477.623 -12.260 695.577  1.00 91.17           N  
ATOM   3604  CA  LYS C   4     476.679 -13.375 695.663  1.00 93.30           C  
ATOM   3605  C   LYS C   4     476.174 -13.759 694.265  1.00 89.02           C  
ATOM   3606  O   LYS C   4     475.734 -12.898 693.495  1.00 88.24           O  
ATOM   3607  CB  LYS C   4     475.531 -12.984 696.619  1.00 94.86           C  
ATOM   3608  CG  LYS C   4     474.180 -13.729 696.508  1.00 91.91           C  
ATOM   3609  CD  LYS C   4     474.124 -15.053 697.288  1.00 95.62           C  
ATOM   3610  CE  LYS C   4     472.772 -15.785 697.079  1.00 96.23           C  
ATOM   3611  NZ  LYS C   4     472.810 -17.278 697.301  1.00 92.70           N1+
ATOM   3612  N   ARG C   5     476.273 -15.044 693.920  1.00 83.96           N  
ATOM   3613  CA  ARG C   5     475.781 -15.511 692.628  1.00 88.62           C  
ATOM   3614  C   ARG C   5     474.361 -16.040 692.752  1.00 89.18           C  
ATOM   3615  O   ARG C   5     473.912 -16.433 693.825  1.00 98.08           O  
ATOM   3616  CB  ARG C   5     476.651 -16.634 692.053  1.00 94.76           C  
ATOM   3617  CG  ARG C   5     478.017 -16.217 691.543  1.00101.99           C  
ATOM   3618  CD  ARG C   5     478.759 -17.401 690.908  1.00107.44           C  
ATOM   3619  NE  ARG C   5     478.360 -17.677 689.525  1.00106.95           N  
ATOM   3620  CZ  ARG C   5     478.951 -17.133 688.464  1.00103.94           C  
ATOM   3621  NH1 ARG C   5     479.949 -16.279 688.643  1.00100.95           N1+
ATOM   3622  NH2 ARG C   5     478.545 -17.433 687.233  1.00102.28           N  
ATOM   3623  N   PHE C   6     473.659 -16.072 691.638  1.00 86.58           N  
ATOM   3624  CA  PHE C   6     472.501 -16.942 691.523  1.00 86.38           C  
ATOM   3625  C   PHE C   6     472.724 -17.886 690.346  1.00 92.47           C  
ATOM   3626  O   PHE C   6     473.807 -17.936 689.748  1.00 96.15           O  
ATOM   3627  CB  PHE C   6     471.208 -16.148 691.349  1.00 85.79           C  
ATOM   3628  CG  PHE C   6     470.985 -15.120 692.396  1.00 89.16           C  
ATOM   3629  CD1 PHE C   6     471.620 -13.893 692.329  1.00 90.96           C  
ATOM   3630  CD2 PHE C   6     470.135 -15.367 693.450  1.00 93.49           C  
ATOM   3631  CE1 PHE C   6     471.408 -12.924 693.305  1.00 91.07           C  
ATOM   3632  CE2 PHE C   6     469.924 -14.409 694.434  1.00 91.28           C  
ATOM   3633  CZ  PHE C   6     470.559 -13.187 694.356  1.00 90.16           C  
ATOM   3634  N   GLY C   7     471.680 -18.634 690.015  1.00 93.00           N  
ATOM   3635  CA  GLY C   7     471.688 -19.420 688.805  1.00 95.25           C  
ATOM   3636  C   GLY C   7     471.909 -20.886 689.073  1.00 98.96           C  
ATOM   3637  O   GLY C   7     472.891 -21.263 689.718  1.00 98.40           O  
ATOM   3638  N   ARG C   8     471.000 -21.719 688.576  1.00102.62           N  
ATOM   3639  CA  ARG C   8     471.102 -23.164 688.714  1.00109.50           C  
ATOM   3640  C   ARG C   8     471.738 -23.854 687.504  1.00111.17           C  
ATOM   3641  O   ARG C   8     471.929 -25.078 687.537  1.00111.61           O  
ATOM   3642  CB  ARG C   8     469.711 -23.757 688.971  1.00111.31           C  
ATOM   3643  CG  ARG C   8     469.184 -23.547 690.396  1.00118.59           C  
ATOM   3644  CD  ARG C   8     467.934 -24.392 690.610  1.00124.69           C  
ATOM   3645  NE  ARG C   8     467.764 -25.329 689.497  1.00127.66           N  
ATOM   3646  CZ  ARG C   8     468.017 -26.634 689.565  1.00128.10           C  
ATOM   3647  NH1 ARG C   8     468.433 -27.164 690.713  1.00129.27           N1+
ATOM   3648  NH2 ARG C   8     467.846 -27.407 688.489  1.00116.54           N  
ATOM   3649  N   ILE C   9     472.080 -23.113 686.450  1.00108.10           N  
ATOM   3650  CA  ILE C   9     472.459 -23.709 685.173  1.00106.71           C  
ATOM   3651  C   ILE C   9     473.976 -23.877 685.166  1.00106.42           C  
ATOM   3652  O   ILE C   9     474.724 -22.919 684.980  1.00103.69           O  
ATOM   3653  CB  ILE C   9     471.953 -22.877 683.989  1.00105.51           C  
ATOM   3654  CG1 ILE C   9     470.418 -22.876 683.975  1.00102.61           C  
ATOM   3655  CG2 ILE C   9     472.475 -23.427 682.663  1.00100.67           C  
ATOM   3656  CD1 ILE C   9     469.775 -22.206 682.779  1.00 97.56           C  
ATOM   3657  N   ARG C  10     474.430 -25.107 685.396  1.00108.80           N  
ATOM   3658  CA  ARG C  10     475.835 -25.463 685.220  1.00107.40           C  
ATOM   3659  C   ARG C  10     476.119 -25.455 683.717  1.00110.88           C  
ATOM   3660  O   ARG C  10     475.737 -26.380 682.990  1.00111.85           O  
ATOM   3661  CB  ARG C  10     476.120 -26.819 685.872  1.00111.76           C  
ATOM   3662  CG  ARG C  10     477.095 -27.756 685.108  1.00121.95           C  
ATOM   3663  CD  ARG C  10     477.356 -29.128 685.813  1.00125.67           C  
ATOM   3664  NE  ARG C  10     476.643 -30.274 685.218  1.00127.96           N  
ATOM   3665  CZ  ARG C  10     477.160 -31.138 684.336  1.00127.30           C  
ATOM   3666  NH1 ARG C  10     476.410 -32.139 683.872  1.00123.32           N1+
ATOM   3667  NH2 ARG C  10     478.417 -31.011 683.908  1.00119.63           N  
ATOM   3668  N   GLU C  11     476.744 -24.374 683.233  1.00110.49           N  
ATOM   3669  CA  GLU C  11     477.076 -24.262 681.814  1.00 97.99           C  
ATOM   3670  C   GLU C  11     478.276 -25.138 681.509  1.00 97.16           C  
ATOM   3671  O   GLU C  11     479.294 -25.059 682.198  1.00100.79           O  
ATOM   3672  CB  GLU C  11     477.367 -22.812 681.444  1.00 89.85           C  
ATOM   3673  CG  GLU C  11     476.129 -22.059 681.016  1.00 94.40           C  
ATOM   3674  CD  GLU C  11     476.149 -20.611 681.445  1.00 97.44           C  
ATOM   3675  OE1 GLU C  11     477.260 -20.039 681.513  1.00 99.42           O  
ATOM   3676  OE2 GLU C  11     475.053 -20.056 681.719  1.00 96.21           O1-
ATOM   3677  N   VAL C  12     478.160 -25.980 680.482  1.00 98.00           N  
ATOM   3678  CA  VAL C  12     479.183 -26.991 680.228  1.00 95.42           C  
ATOM   3679  C   VAL C  12     480.456 -26.364 679.676  1.00 96.25           C  
ATOM   3680  O   VAL C  12     481.491 -26.358 680.351  1.00101.20           O  
ATOM   3681  CB  VAL C  12     478.665 -28.073 679.269  1.00 94.57           C  
ATOM   3682  CG1 VAL C  12     479.474 -29.345 679.438  1.00101.66           C  
ATOM   3683  CG2 VAL C  12     477.202 -28.331 679.511  1.00 98.44           C  
ATOM   3684  N   ILE C  13     480.395 -25.808 678.470  1.00 97.33           N  
ATOM   3685  CA  ILE C  13     481.573 -25.173 677.871  1.00 96.46           C  
ATOM   3686  C   ILE C  13     481.519 -23.674 678.140  1.00 93.95           C  
ATOM   3687  O   ILE C  13     480.447 -23.133 678.443  1.00 95.03           O  
ATOM   3688  CB  ILE C  13     481.675 -25.447 676.361  1.00 94.29           C  
ATOM   3689  CG1 ILE C  13     480.352 -25.134 675.663  1.00 94.64           C  
ATOM   3690  CG2 ILE C  13     482.101 -26.887 676.097  1.00 96.75           C  
ATOM   3691  CD1 ILE C  13     480.405 -25.301 674.159  1.00 96.05           C  
ATOM   3692  N   PRO C  14     482.630 -22.963 678.048  1.00 86.21           N  
ATOM   3693  CA  PRO C  14     482.596 -21.511 678.199  1.00 85.70           C  
ATOM   3694  C   PRO C  14     482.427 -20.838 676.839  1.00 90.40           C  
ATOM   3695  O   PRO C  14     482.556 -21.449 675.765  1.00 87.96           O  
ATOM   3696  CB  PRO C  14     483.974 -21.204 678.772  1.00 78.65           C  
ATOM   3697  CG  PRO C  14     484.827 -22.236 678.142  1.00 80.70           C  
ATOM   3698  CD  PRO C  14     484.002 -23.475 677.926  1.00 79.97           C  
ATOM   3699  N   LEU C  15     482.120 -19.551 676.905  1.00 89.44           N  
ATOM   3700  CA  LEU C  15     482.189 -18.687 675.739  1.00 85.18           C  
ATOM   3701  C   LEU C  15     483.477 -18.963 674.975  1.00 83.92           C  
ATOM   3702  O   LEU C  15     484.552 -19.056 675.583  1.00 75.68           O  
ATOM   3703  CB  LEU C  15     482.099 -17.227 676.180  1.00 82.95           C  
ATOM   3704  CG  LEU C  15     480.820 -16.527 675.763  1.00 75.72           C  
ATOM   3705  CD1 LEU C  15     479.688 -17.500 675.845  1.00 77.92           C  
ATOM   3706  CD2 LEU C  15     480.601 -15.352 676.666  1.00 67.49           C  
ATOM   3707  N   PRO C  16     483.412 -19.108 673.650  1.00 86.42           N  
ATOM   3708  CA  PRO C  16     484.633 -19.329 672.874  1.00 82.99           C  
ATOM   3709  C   PRO C  16     485.335 -18.010 672.623  1.00 82.59           C  
ATOM   3710  O   PRO C  16     484.801 -16.936 672.937  1.00 79.53           O  
ATOM   3711  CB  PRO C  16     484.130 -19.960 671.560  1.00 78.57           C  
ATOM   3712  CG  PRO C  16     482.619 -19.938 671.640  1.00 81.78           C  
ATOM   3713  CD  PRO C  16     482.237 -19.019 672.768  1.00 83.88           C  
ATOM   3714  N   PRO C  17     486.532 -18.044 672.046  1.00 83.33           N  
ATOM   3715  CA  PRO C  17     487.357 -16.825 671.964  1.00 82.46           C  
ATOM   3716  C   PRO C  17     486.668 -15.806 671.072  1.00 82.12           C  
ATOM   3717  O   PRO C  17     486.407 -16.060 669.893  1.00 78.03           O  
ATOM   3718  CB  PRO C  17     488.670 -17.320 671.361  1.00 81.52           C  
ATOM   3719  CG  PRO C  17     488.587 -18.854 671.487  1.00 89.29           C  
ATOM   3720  CD  PRO C  17     487.156 -19.186 671.365  1.00 83.03           C  
ATOM   3721  N   LEU C  18     486.350 -14.655 671.660  1.00 88.31           N  
ATOM   3722  CA  LEU C  18     485.287 -13.815 671.124  1.00 84.85           C  
ATOM   3723  C   LEU C  18     485.685 -13.040 669.878  1.00 80.42           C  
ATOM   3724  O   LEU C  18     484.791 -12.475 669.242  1.00 78.25           O  
ATOM   3725  CB  LEU C  18     484.781 -12.843 672.191  1.00 81.59           C  
ATOM   3726  CG  LEU C  18     483.940 -13.539 673.255  1.00 79.33           C  
ATOM   3727  CD1 LEU C  18     483.147 -12.514 674.055  1.00 77.05           C  
ATOM   3728  CD2 LEU C  18     483.022 -14.562 672.590  1.00 78.22           C  
ATOM   3729  N   THR C  19     486.974 -12.988 669.517  1.00 78.04           N  
ATOM   3730  CA  THR C  19     487.383 -12.413 668.244  1.00 74.87           C  
ATOM   3731  C   THR C  19     487.828 -13.468 667.242  1.00 74.96           C  
ATOM   3732  O   THR C  19     488.358 -13.109 666.188  1.00 79.78           O  
ATOM   3733  CB  THR C  19     488.502 -11.383 668.425  1.00 74.64           C  
ATOM   3734  CG2 THR C  19     488.067 -10.233 669.322  1.00 78.25           C  
ATOM   3735  OG1 THR C  19     489.653 -12.012 668.993  1.00 83.92           O  
ATOM   3736  N   GLU C  20     487.598 -14.758 667.515  1.00 74.49           N  
ATOM   3737  CA  GLU C  20     488.097 -15.781 666.598  1.00 75.11           C  
ATOM   3738  C   GLU C  20     487.583 -15.575 665.176  1.00 80.41           C  
ATOM   3739  O   GLU C  20     488.294 -15.881 664.213  1.00 81.84           O  
ATOM   3740  CB  GLU C  20     487.733 -17.182 667.082  1.00 75.84           C  
ATOM   3741  CG  GLU C  20     486.262 -17.530 666.902  1.00 83.83           C  
ATOM   3742  CD  GLU C  20     485.924 -18.950 667.362  1.00 89.18           C  
ATOM   3743  OE1 GLU C  20     486.864 -19.778 667.432  1.00 88.88           O  
ATOM   3744  OE2 GLU C  20     484.724 -19.227 667.648  1.00 83.06           O1-
ATOM   3745  N   ILE C  21     486.364 -15.058 665.009  1.00 77.52           N  
ATOM   3746  CA  ILE C  21     485.854 -14.849 663.658  1.00 70.32           C  
ATOM   3747  C   ILE C  21     486.648 -13.790 662.908  1.00 74.83           C  
ATOM   3748  O   ILE C  21     486.583 -13.728 661.675  1.00 78.32           O  
ATOM   3749  CB  ILE C  21     484.368 -14.456 663.661  1.00 70.46           C  
ATOM   3750  CG1 ILE C  21     483.602 -15.289 662.651  1.00 71.20           C  
ATOM   3751  CG2 ILE C  21     484.187 -12.980 663.300  1.00 70.14           C  
ATOM   3752  CD1 ILE C  21     482.466 -14.514 662.026  1.00 71.26           C  
ATOM   3753  N   GLN C  22     487.378 -12.925 663.607  1.00 72.95           N  
ATOM   3754  CA  GLN C  22     488.246 -12.008 662.885  1.00 72.79           C  
ATOM   3755  C   GLN C  22     489.639 -12.585 662.697  1.00 79.25           C  
ATOM   3756  O   GLN C  22     490.220 -12.474 661.607  1.00 77.07           O  
ATOM   3757  CB  GLN C  22     488.335 -10.670 663.611  1.00 69.23           C  
ATOM   3758  CG  GLN C  22     487.131  -9.798 663.413  1.00 68.91           C  
ATOM   3759  CD  GLN C  22     487.044  -9.259 662.017  1.00 74.74           C  
ATOM   3760  NE2 GLN C  22     486.083  -9.766 661.258  1.00 75.65           N  
ATOM   3761  OE1 GLN C  22     487.836  -8.396 661.608  1.00 78.26           O  
ATOM   3762  N   VAL C  23     490.175 -13.233 663.729  1.00 74.46           N  
ATOM   3763  CA  VAL C  23     491.579 -13.609 663.712  1.00 76.90           C  
ATOM   3764  C   VAL C  23     491.779 -14.969 663.050  1.00 80.99           C  
ATOM   3765  O   VAL C  23     492.503 -15.079 662.053  1.00 76.88           O  
ATOM   3766  CB  VAL C  23     492.133 -13.564 665.136  1.00 69.71           C  
ATOM   3767  CG1 VAL C  23     491.994 -12.145 665.675  1.00 73.57           C  
ATOM   3768  CG2 VAL C  23     491.371 -14.523 665.991  1.00 79.64           C  
ATOM   3769  N   GLU C  24     491.134 -16.007 663.582  1.00 80.67           N  
ATOM   3770  CA  GLU C  24     491.139 -17.327 662.958  1.00 80.57           C  
ATOM   3771  C   GLU C  24     490.945 -17.232 661.453  1.00 79.43           C  
ATOM   3772  O   GLU C  24     491.507 -18.032 660.702  1.00 83.27           O  
ATOM   3773  CB  GLU C  24     490.030 -18.209 663.537  1.00 79.31           C  
ATOM   3774  CG  GLU C  24     490.511 -19.398 664.331  1.00 83.47           C  
ATOM   3775  CD  GLU C  24     491.935 -19.785 664.003  1.00 88.21           C  
ATOM   3776  OE1 GLU C  24     492.867 -19.212 664.613  1.00 87.43           O  
ATOM   3777  OE2 GLU C  24     492.120 -20.657 663.125  1.00 93.53           O1-
ATOM   3778  N   SER C  25     490.131 -16.266 661.019  1.00 76.71           N  
ATOM   3779  CA  SER C  25     489.747 -16.156 659.615  1.00 75.25           C  
ATOM   3780  C   SER C  25     490.908 -15.686 658.758  1.00 79.26           C  
ATOM   3781  O   SER C  25     491.289 -16.352 657.790  1.00 81.36           O  
ATOM   3782  CB  SER C  25     488.572 -15.191 659.483  1.00 75.19           C  
ATOM   3783  OG  SER C  25     488.381 -14.784 658.145  1.00 72.56           O  
ATOM   3784  N   TYR C  26     491.476 -14.530 659.101  1.00 80.08           N  
ATOM   3785  CA  TYR C  26     492.596 -13.973 658.351  1.00 75.01           C  
ATOM   3786  C   TYR C  26     493.783 -14.920 658.353  1.00 81.33           C  
ATOM   3787  O   TYR C  26     494.450 -15.121 657.330  1.00 89.13           O  
ATOM   3788  CB  TYR C  26     493.003 -12.645 658.967  1.00 74.05           C  
ATOM   3789  CG  TYR C  26     493.672 -11.687 658.038  1.00 71.78           C  
ATOM   3790  CD1 TYR C  26     493.052 -11.294 656.878  1.00 72.93           C  
ATOM   3791  CD2 TYR C  26     494.901 -11.130 658.349  1.00 76.88           C  
ATOM   3792  CE1 TYR C  26     493.642 -10.396 656.040  1.00 72.93           C  
ATOM   3793  CE2 TYR C  26     495.503 -10.225 657.512  1.00 73.59           C  
ATOM   3794  CZ  TYR C  26     494.857  -9.865 656.365  1.00 71.47           C  
ATOM   3795  OH  TYR C  26     495.412  -8.963 655.509  1.00 78.59           O  
ATOM   3796  N   ARG C  27     494.087 -15.498 659.504  1.00 83.59           N  
ATOM   3797  CA  ARG C  27     495.242 -16.370 659.551  1.00 84.97           C  
ATOM   3798  C   ARG C  27     495.045 -17.571 658.625  1.00 85.67           C  
ATOM   3799  O   ARG C  27     495.956 -17.923 657.866  1.00 89.24           O  
ATOM   3800  CB  ARG C  27     495.501 -16.744 661.002  1.00 88.66           C  
ATOM   3801  CG  ARG C  27     495.607 -18.173 661.351  1.00 90.35           C  
ATOM   3802  CD  ARG C  27     496.115 -18.216 662.770  1.00 95.88           C  
ATOM   3803  NE  ARG C  27     496.213 -19.583 663.234  1.00110.33           N  
ATOM   3804  CZ  ARG C  27     497.203 -20.405 662.904  1.00123.43           C  
ATOM   3805  NH1 ARG C  27     498.190 -19.996 662.105  1.00117.74           N1+
ATOM   3806  NH2 ARG C  27     497.205 -21.644 663.379  1.00134.63           N  
ATOM   3807  N   ARG C  28     493.801 -18.168 658.592  1.00 81.88           N  
ATOM   3808  CA  ARG C  28     493.480 -19.266 657.648  1.00 83.71           C  
ATOM   3809  C   ARG C  28     493.419 -18.797 656.214  1.00 89.23           C  
ATOM   3810  O   ARG C  28     492.914 -19.513 655.338  1.00 94.70           O  
ATOM   3811  CB  ARG C  28     492.155 -19.966 657.979  1.00 92.34           C  
ATOM   3812  CG  ARG C  28     491.959 -21.357 657.309  1.00 99.70           C  
ATOM   3813  CD  ARG C  28     490.471 -21.751 657.100  1.00108.18           C  
ATOM   3814  NE  ARG C  28     490.094 -21.770 655.677  1.00112.10           N  
ATOM   3815  CZ  ARG C  28     488.934 -22.222 655.192  1.00108.17           C  
ATOM   3816  NH1 ARG C  28     488.002 -22.712 656.006  1.00107.40           N1+
ATOM   3817  NH2 ARG C  28     488.709 -22.195 653.881  1.00103.28           N  
ATOM   3818  N   ALA C  29     493.889 -17.588 655.953  1.00 87.77           N  
ATOM   3819  CA  ALA C  29     494.038 -17.061 654.609  1.00 80.60           C  
ATOM   3820  C   ALA C  29     495.452 -16.629 654.302  1.00 80.51           C  
ATOM   3821  O   ALA C  29     495.853 -16.683 653.141  1.00 86.03           O  
ATOM   3822  CB  ALA C  29     493.089 -15.873 654.382  1.00 80.34           C  
ATOM   3823  N   LEU C  30     496.219 -16.217 655.307  1.00 80.04           N  
ATOM   3824  CA  LEU C  30     497.622 -15.853 655.125  1.00 85.22           C  
ATOM   3825  C   LEU C  30     498.558 -17.050 655.257  1.00 82.59           C  
ATOM   3826  O   LEU C  30     499.408 -17.281 654.395  1.00 78.89           O  
ATOM   3827  CB  LEU C  30     498.036 -14.776 656.132  1.00 80.68           C  
ATOM   3828  CG  LEU C  30     497.401 -13.413 655.916  1.00 75.37           C  
ATOM   3829  CD1 LEU C  30     498.367 -12.278 656.261  1.00 71.65           C  
ATOM   3830  CD2 LEU C  30     496.901 -13.315 654.476  1.00 77.14           C  
ATOM   3831  N   GLN C  31     498.425 -17.815 656.327  1.00 81.24           N  
ATOM   3832  CA  GLN C  31     499.305 -18.938 656.563  1.00 79.78           C  
ATOM   3833  C   GLN C  31     500.754 -18.504 656.756  1.00 81.13           C  
ATOM   3834  O   GLN C  31     501.661 -19.334 656.692  1.00 84.55           O  
ATOM   3835  CB  GLN C  31     499.181 -19.955 655.430  1.00 73.92           C  
ATOM   3836  CG  GLN C  31     497.829 -20.619 655.413  1.00 78.65           C  
ATOM   3837  CD  GLN C  31     497.575 -21.456 654.172  1.00 87.61           C  
ATOM   3838  NE2 GLN C  31     497.663 -20.829 652.996  1.00 88.98           N  
ATOM   3839  OE1 GLN C  31     497.279 -22.650 654.271  1.00 90.61           O  
ATOM   3840  N   ALA C  32     500.996 -17.235 657.091  1.00 77.63           N  
ATOM   3841  CA  ALA C  32     502.358 -16.725 657.213  1.00 76.70           C  
ATOM   3842  C   ALA C  32     503.158 -17.491 658.256  1.00 82.68           C  
ATOM   3843  O   ALA C  32     504.327 -17.171 658.503  1.00 86.61           O  
ATOM   3844  CB  ALA C  32     502.352 -15.239 657.571  1.00 75.00           C  
ATOM   3845  N   ASP C  33     502.525 -18.482 658.889  1.00 88.07           N  
ATOM   3846  CA  ASP C  33     503.140 -19.291 659.933  1.00 91.18           C  
ATOM   3847  C   ASP C  33     503.238 -20.763 659.543  1.00 92.19           C  
ATOM   3848  O   ASP C  33     503.560 -21.601 660.395  1.00 97.72           O  
ATOM   3849  CB  ASP C  33     502.361 -19.136 661.246  1.00 94.66           C  
ATOM   3850  CG  ASP C  33     502.681 -17.827 661.972  1.00103.20           C  
ATOM   3851  OD1 ASP C  33     503.479 -17.031 661.408  1.00 99.88           O  
ATOM   3852  OD2 ASP C  33     502.152 -17.602 663.100  1.00106.10           O1-
ATOM   3853  N   VAL C  34     502.990 -21.100 658.288  1.00 87.29           N  
ATOM   3854  CA  VAL C  34     503.089 -22.471 657.796  1.00 90.93           C  
ATOM   3855  C   VAL C  34     504.277 -22.563 656.848  1.00 93.92           C  
ATOM   3856  O   VAL C  34     504.386 -21.743 655.925  1.00 91.50           O  
ATOM   3857  CB  VAL C  34     501.808 -22.914 657.073  1.00 90.69           C  
ATOM   3858  CG1 VAL C  34     501.728 -24.438 657.016  1.00 93.15           C  
ATOM   3859  CG2 VAL C  34     500.612 -22.305 657.732  1.00 90.21           C  
ATOM   3860  N   PRO C  35     505.167 -23.531 657.026  1.00 96.66           N  
ATOM   3861  CA  PRO C  35     506.117 -23.861 655.971  1.00 97.17           C  
ATOM   3862  C   PRO C  35     505.399 -24.072 654.650  1.00 97.95           C  
ATOM   3863  O   PRO C  35     504.549 -24.968 654.546  1.00 97.22           O  
ATOM   3864  CB  PRO C  35     506.774 -25.163 656.475  1.00 98.72           C  
ATOM   3865  CG  PRO C  35     506.047 -25.536 657.766  1.00100.07           C  
ATOM   3866  CD  PRO C  35     505.459 -24.256 658.271  1.00 98.93           C  
ATOM   3867  N   PRO C  36     505.708 -23.244 653.612  1.00 95.06           N  
ATOM   3868  CA  PRO C  36     505.023 -23.358 652.322  1.00 91.18           C  
ATOM   3869  C   PRO C  36     504.739 -24.770 651.852  1.00101.37           C  
ATOM   3870  O   PRO C  36     503.612 -25.046 651.431  1.00104.73           O  
ATOM   3871  CB  PRO C  36     505.984 -22.639 651.384  1.00 86.41           C  
ATOM   3872  CG  PRO C  36     506.445 -21.516 652.202  1.00 86.35           C  
ATOM   3873  CD  PRO C  36     506.552 -22.038 653.634  1.00 93.58           C  
ATOM   3874  N   GLU C  37     505.722 -25.673 651.904  1.00105.82           N  
ATOM   3875  CA  GLU C  37     505.437 -27.060 651.546  1.00107.75           C  
ATOM   3876  C   GLU C  37     504.150 -27.557 652.220  1.00110.52           C  
ATOM   3877  O   GLU C  37     503.308 -28.195 651.574  1.00111.70           O  
ATOM   3878  CB  GLU C  37     506.633 -27.954 651.894  1.00106.81           C  
ATOM   3879  CG  GLU C  37     507.568 -27.421 652.991  1.00107.04           C  
ATOM   3880  CD  GLU C  37     507.772 -28.422 654.137  1.00111.26           C  
ATOM   3881  OE1 GLU C  37     507.908 -27.996 655.315  1.00106.01           O  
ATOM   3882  OE2 GLU C  37     507.784 -29.642 653.859  1.00116.87           O1-
ATOM   3883  N   LYS C  38     503.961 -27.235 653.510  1.00108.82           N  
ATOM   3884  CA  LYS C  38     502.838 -27.704 654.323  1.00105.06           C  
ATOM   3885  C   LYS C  38     501.573 -26.848 654.171  1.00108.72           C  
ATOM   3886  O   LYS C  38     500.614 -27.057 654.929  1.00111.12           O  
ATOM   3887  CB  LYS C  38     503.248 -27.761 655.808  1.00 99.77           C  
ATOM   3888  CG  LYS C  38     503.579 -29.153 656.356  1.00 98.15           C  
ATOM   3889  CD  LYS C  38     504.959 -29.177 657.006  1.00101.97           C  
ATOM   3890  CE  LYS C  38     504.925 -29.450 658.512  1.00105.29           C  
ATOM   3891  NZ  LYS C  38     506.296 -29.691 659.089  1.00101.77           N1+
ATOM   3892  N   ARG C  39     501.537 -25.884 653.243  1.00107.40           N  
ATOM   3893  CA  ARG C  39     500.335 -25.070 653.092  1.00103.59           C  
ATOM   3894  C   ARG C  39     499.254 -25.872 652.387  1.00106.49           C  
ATOM   3895  O   ARG C  39     499.479 -26.978 651.881  1.00109.37           O  
ATOM   3896  CB  ARG C  39     500.622 -23.771 652.329  1.00 95.81           C  
ATOM   3897  CG  ARG C  39     501.488 -22.793 653.113  1.00 91.15           C  
ATOM   3898  CD  ARG C  39     501.460 -21.357 652.602  1.00 82.43           C  
ATOM   3899  NE  ARG C  39     502.212 -20.495 653.518  1.00 80.41           N  
ATOM   3900  CZ  ARG C  39     503.118 -19.598 653.151  1.00 80.53           C  
ATOM   3901  NH1 ARG C  39     503.397 -19.431 651.872  1.00 88.14           N1+
ATOM   3902  NH2 ARG C  39     503.756 -18.873 654.059  1.00 78.58           N  
ATOM   3903  N   GLU C  40     498.057 -25.300 652.372  1.00107.09           N  
ATOM   3904  CA  GLU C  40     496.881 -25.998 651.877  1.00111.98           C  
ATOM   3905  C   GLU C  40     496.017 -24.998 651.131  1.00106.72           C  
ATOM   3906  O   GLU C  40     495.966 -23.815 651.475  1.00106.96           O  
ATOM   3907  CB  GLU C  40     496.147 -26.680 653.023  1.00116.45           C  
ATOM   3908  CG  GLU C  40     497.143 -27.470 653.862  1.00121.54           C  
ATOM   3909  CD  GLU C  40     496.502 -28.347 654.882  1.00128.95           C  
ATOM   3910  OE1 GLU C  40     495.264 -28.495 654.815  1.00134.81           O  
ATOM   3911  OE2 GLU C  40     497.241 -28.884 655.740  1.00129.54           O1-
ATOM   3912  N   ASN C  41     495.355 -25.492 650.087  1.00110.23           N  
ATOM   3913  CA  ASN C  41     494.963 -24.669 648.941  1.00108.88           C  
ATOM   3914  C   ASN C  41     493.696 -23.859 649.242  1.00103.32           C  
ATOM   3915  O   ASN C  41     492.664 -23.975 648.577  1.00101.21           O  
ATOM   3916  CB  ASN C  41     494.787 -25.556 647.714  1.00114.55           C  
ATOM   3917  CG  ASN C  41     494.488 -24.755 646.444  1.00109.93           C  
ATOM   3918  ND2 ASN C  41     494.679 -25.392 645.287  1.00111.60           N  
ATOM   3919  OD1 ASN C  41     494.081 -23.595 646.498  1.00106.52           O  
ATOM   3920  N   VAL C  42     493.805 -23.018 650.274  1.00103.03           N  
ATOM   3921  CA  VAL C  42     492.752 -22.108 650.697  1.00 97.63           C  
ATOM   3922  C   VAL C  42     493.373 -20.747 650.942  1.00 92.91           C  
ATOM   3923  O   VAL C  42     494.476 -20.642 651.486  1.00 95.84           O  
ATOM   3924  CB  VAL C  42     492.034 -22.601 651.971  1.00 95.80           C  
ATOM   3925  CG1 VAL C  42     491.023 -23.674 651.620  1.00 98.53           C  
ATOM   3926  CG2 VAL C  42     493.042 -23.102 652.977  1.00 93.82           C  
ATOM   3927  N   GLY C  43     492.664 -19.710 650.534  1.00 93.22           N  
ATOM   3928  CA  GLY C  43     493.044 -18.362 650.873  1.00 91.33           C  
ATOM   3929  C   GLY C  43     494.106 -17.817 649.961  1.00 85.71           C  
ATOM   3930  O   GLY C  43     494.089 -18.086 648.759  1.00 90.91           O  
ATOM   3931  N   ILE C  44     495.038 -17.052 650.526  1.00 83.49           N  
ATOM   3932  CA  ILE C  44     496.062 -16.411 649.711  1.00 87.07           C  
ATOM   3933  C   ILE C  44     496.690 -17.422 648.765  1.00 90.44           C  
ATOM   3934  O   ILE C  44     496.943 -17.126 647.588  1.00 85.79           O  
ATOM   3935  CB  ILE C  44     497.111 -15.736 650.610  1.00 84.89           C  
ATOM   3936  CG1 ILE C  44     496.896 -14.234 650.587  1.00 79.16           C  
ATOM   3937  CG2 ILE C  44     498.509 -16.062 650.150  1.00 85.65           C  
ATOM   3938  CD1 ILE C  44     496.641 -13.725 649.226  1.00 77.03           C  
ATOM   3939  N   GLN C  45     496.916 -18.644 649.253  1.00 92.72           N  
ATOM   3940  CA  GLN C  45     497.449 -19.683 648.382  1.00 90.18           C  
ATOM   3941  C   GLN C  45     496.507 -19.935 647.209  1.00 92.61           C  
ATOM   3942  O   GLN C  45     496.865 -19.701 646.052  1.00 94.29           O  
ATOM   3943  CB  GLN C  45     497.706 -20.965 649.182  1.00 91.76           C  
ATOM   3944  CG  GLN C  45     498.582 -22.005 648.442  1.00 94.44           C  
ATOM   3945  CD  GLN C  45     500.023 -21.527 648.137  1.00 88.53           C  
ATOM   3946  NE2 GLN C  45     500.923 -22.474 647.897  1.00 83.78           N  
ATOM   3947  OE1 GLN C  45     500.309 -20.333 648.116  1.00 87.66           O  
ATOM   3948  N   ALA C  46     495.272 -20.362 647.494  1.00 94.67           N  
ATOM   3949  CA  ALA C  46     494.379 -20.801 646.425  1.00 93.92           C  
ATOM   3950  C   ALA C  46     494.278 -19.784 645.295  1.00 94.96           C  
ATOM   3951  O   ALA C  46     494.044 -20.163 644.141  1.00 99.05           O  
ATOM   3952  CB  ALA C  46     492.995 -21.108 646.987  1.00 96.21           C  
ATOM   3953  N   ALA C  47     494.464 -18.495 645.594  1.00 90.20           N  
ATOM   3954  CA  ALA C  47     494.409 -17.482 644.541  1.00 94.01           C  
ATOM   3955  C   ALA C  47     495.581 -17.620 643.580  1.00 98.69           C  
ATOM   3956  O   ALA C  47     495.398 -17.571 642.356  1.00102.20           O  
ATOM   3957  CB  ALA C  47     494.396 -16.079 645.146  1.00 92.67           C  
ATOM   3958  N   PHE C  48     496.796 -17.766 644.114  1.00 97.97           N  
ATOM   3959  CA  PHE C  48     497.934 -18.088 643.264  1.00 93.85           C  
ATOM   3960  C   PHE C  48     497.620 -19.311 642.409  1.00 95.26           C  
ATOM   3961  O   PHE C  48     497.607 -19.234 641.176  1.00 99.39           O  
ATOM   3962  CB  PHE C  48     499.188 -18.300 644.122  1.00 88.75           C  
ATOM   3963  CG  PHE C  48     499.837 -17.016 644.590  1.00 85.40           C  
ATOM   3964  CD1 PHE C  48     500.398 -16.137 643.685  1.00 85.45           C  
ATOM   3965  CD2 PHE C  48     499.901 -16.696 645.928  1.00 83.27           C  
ATOM   3966  CE1 PHE C  48     500.999 -14.960 644.107  1.00 78.43           C  
ATOM   3967  CE2 PHE C  48     500.505 -15.520 646.345  1.00 82.05           C  
ATOM   3968  CZ  PHE C  48     501.050 -14.654 645.429  1.00 78.50           C  
ATOM   3969  N   ARG C  49     497.289 -20.434 643.052  1.00 92.70           N  
ATOM   3970  CA  ARG C  49     496.999 -21.652 642.305  1.00 98.75           C  
ATOM   3971  C   ARG C  49     495.956 -21.431 641.210  1.00104.34           C  
ATOM   3972  O   ARG C  49     496.007 -22.097 640.165  1.00107.53           O  
ATOM   3973  CB  ARG C  49     496.540 -22.763 643.254  1.00 98.90           C  
ATOM   3974  CG  ARG C  49     497.349 -24.056 643.117  1.00102.45           C  
ATOM   3975  CD  ARG C  49     497.760 -24.291 641.660  1.00109.84           C  
ATOM   3976  NE  ARG C  49     499.119 -23.813 641.365  1.00115.25           N  
ATOM   3977  CZ  ARG C  49     499.507 -23.298 640.193  1.00112.97           C  
ATOM   3978  NH1 ARG C  49     498.634 -23.166 639.199  1.00110.45           N1+
ATOM   3979  NH2 ARG C  49     500.767 -22.894 640.014  1.00108.01           N  
ATOM   3980  N   GLU C  50     495.021 -20.495 641.407  1.00100.36           N  
ATOM   3981  CA  GLU C  50     493.978 -20.260 640.407  1.00 99.47           C  
ATOM   3982  C   GLU C  50     494.495 -19.474 639.205  1.00103.14           C  
ATOM   3983  O   GLU C  50     494.378 -19.937 638.065  1.00111.29           O  
ATOM   3984  CB  GLU C  50     492.788 -19.538 641.031  1.00106.85           C  
ATOM   3985  CG  GLU C  50     491.777 -20.461 641.723  1.00116.73           C  
ATOM   3986  CD  GLU C  50     490.664 -19.677 642.424  1.00116.93           C  
ATOM   3987  OE1 GLU C  50     489.961 -20.262 643.292  1.00113.38           O  
ATOM   3988  OE2 GLU C  50     490.512 -18.472 642.103  1.00114.47           O1-
ATOM   3989  N   THR C  51     495.053 -18.271 639.426  1.00 99.60           N  
ATOM   3990  CA  THR C  51     495.496 -17.454 638.291  1.00103.08           C  
ATOM   3991  C   THR C  51     496.678 -18.064 637.556  1.00105.82           C  
ATOM   3992  O   THR C  51     496.859 -17.772 636.366  1.00111.65           O  
ATOM   3993  CB  THR C  51     495.891 -16.027 638.702  1.00 99.52           C  
ATOM   3994  CG2 THR C  51     494.798 -15.009 638.326  1.00100.56           C  
ATOM   3995  OG1 THR C  51     496.168 -15.975 640.103  1.00 99.59           O  
ATOM   3996  N   PHE C  52     497.531 -18.943 638.266  1.00101.39           N  
ATOM   3997  CA  PHE C  52     498.709 -19.509 637.622  1.00100.94           C  
ATOM   3998  C   PHE C  52     498.460 -20.944 637.181  1.00107.38           C  
ATOM   3999  O   PHE C  52     497.717 -21.676 637.849  1.00105.84           O  
ATOM   4000  CB  PHE C  52     499.912 -19.472 638.557  1.00 94.88           C  
ATOM   4001  CG  PHE C  52     500.600 -18.149 638.572  1.00 96.22           C  
ATOM   4002  CD1 PHE C  52     499.997 -17.044 639.138  1.00 99.66           C  
ATOM   4003  CD2 PHE C  52     501.843 -17.996 638.001  1.00 98.48           C  
ATOM   4004  CE1 PHE C  52     500.641 -15.815 639.146  1.00 96.09           C  
ATOM   4005  CE2 PHE C  52     502.487 -16.767 638.005  1.00 96.27           C  
ATOM   4006  CZ  PHE C  52     501.888 -15.681 638.576  1.00 89.39           C  
ATOM   4007  N   PRO C  53     499.099 -21.375 636.051  1.00109.67           N  
ATOM   4008  CA  PRO C  53     500.086 -20.590 635.298  1.00101.26           C  
ATOM   4009  C   PRO C  53     499.559 -19.802 634.083  1.00 99.84           C  
ATOM   4010  O   PRO C  53     498.591 -20.211 633.448  1.00 99.06           O  
ATOM   4011  CB  PRO C  53     501.052 -21.668 634.837  1.00 97.33           C  
ATOM   4012  CG  PRO C  53     500.148 -22.805 634.517  1.00 95.51           C  
ATOM   4013  CD  PRO C  53     499.007 -22.744 635.500  1.00101.90           C  
ATOM   4014  N   ILE C  54     500.246 -18.692 633.770  1.00102.37           N  
ATOM   4015  CA  ILE C  54     499.973 -17.850 632.603  1.00112.09           C  
ATOM   4016  C   ILE C  54     500.466 -18.530 631.317  1.00120.01           C  
ATOM   4017  O   ILE C  54     501.460 -19.269 631.327  1.00118.09           O  
ATOM   4018  CB  ILE C  54     500.639 -16.471 632.808  1.00109.99           C  
ATOM   4019  CG1 ILE C  54     500.408 -15.976 634.239  1.00 99.99           C  
ATOM   4020  CG2 ILE C  54     500.152 -15.455 631.770  1.00112.33           C  
ATOM   4021  CD1 ILE C  54     498.977 -16.054 634.666  1.00102.23           C  
ATOM   4022  N   GLU C  55     499.798 -18.246 630.181  1.00124.94           N  
ATOM   4023  CA  GLU C  55     499.864 -19.091 628.984  1.00125.27           C  
ATOM   4024  C   GLU C  55     500.148 -18.301 627.703  1.00126.88           C  
ATOM   4025  O   GLU C  55     499.996 -17.080 627.646  1.00126.25           O  
ATOM   4026  CB  GLU C  55     498.541 -19.868 628.815  1.00128.49           C  
ATOM   4027  CG  GLU C  55     498.536 -20.888 627.689  1.00134.74           C  
ATOM   4028  CD  GLU C  55     499.491 -22.043 627.942  1.00135.52           C  
ATOM   4029  OE1 GLU C  55     500.042 -22.130 629.066  1.00124.36           O  
ATOM   4030  OE2 GLU C  55     499.684 -22.860 627.008  1.00140.25           O1-
ATOM   4031  N   GLU C  56     500.549 -19.028 626.655  1.00131.30           N  
ATOM   4032  CA  GLU C  56     500.867 -18.426 625.355  1.00130.21           C  
ATOM   4033  C   GLU C  56     499.632 -17.751 624.758  1.00131.50           C  
ATOM   4034  O   GLU C  56     499.613 -16.532 624.570  1.00129.51           O  
ATOM   4035  CB  GLU C  56     501.442 -19.476 624.371  1.00133.38           C  
ATOM   4036  CG  GLU C  56     500.544 -20.710 624.075  1.00138.58           C  
ATOM   4037  CD  GLU C  56     500.996 -21.539 622.845  1.00138.80           C  
ATOM   4038  OE1 GLU C  56     501.658 -20.983 621.932  1.00131.52           O  
ATOM   4039  OE2 GLU C  56     500.675 -22.753 622.791  1.00133.63           O1-
ATOM   4040  N   LEU C  64     505.538 -19.213 625.353  1.00113.53           N  
ATOM   4041  CA  LEU C  64     505.975 -18.808 626.692  1.00120.58           C  
ATOM   4042  C   LEU C  64     504.958 -19.147 627.832  1.00126.79           C  
ATOM   4043  O   LEU C  64     503.752 -19.020 627.615  1.00131.48           O  
ATOM   4044  CB  LEU C  64     506.260 -17.306 626.677  1.00120.04           C  
ATOM   4045  CG  LEU C  64     507.721 -16.869 626.743  1.00120.30           C  
ATOM   4046  CD1 LEU C  64     507.846 -15.385 627.072  1.00116.56           C  
ATOM   4047  CD2 LEU C  64     508.473 -17.707 627.756  1.00119.69           C  
ATOM   4048  N   VAL C  65     505.425 -19.571 629.024  1.00121.25           N  
ATOM   4049  CA  VAL C  65     504.552 -19.824 630.183  1.00119.92           C  
ATOM   4050  C   VAL C  65     505.298 -19.497 631.479  1.00117.82           C  
ATOM   4051  O   VAL C  65     506.508 -19.710 631.595  1.00117.02           O  
ATOM   4052  CB  VAL C  65     503.996 -21.278 630.265  1.00115.59           C  
ATOM   4053  CG1 VAL C  65     503.626 -21.826 628.895  1.00120.64           C  
ATOM   4054  CG2 VAL C  65     504.937 -22.212 631.029  1.00109.30           C  
ATOM   4055  N   LEU C  66     504.544 -19.006 632.475  1.00113.66           N  
ATOM   4056  CA  LEU C  66     505.079 -18.472 633.731  1.00105.73           C  
ATOM   4057  C   LEU C  66     504.331 -19.091 634.900  1.00102.66           C  
ATOM   4058  O   LEU C  66     503.135 -18.837 635.069  1.00102.32           O  
ATOM   4059  CB  LEU C  66     504.932 -16.951 633.779  1.00100.14           C  
ATOM   4060  CG  LEU C  66     505.343 -16.254 635.062  1.00 93.92           C  
ATOM   4061  CD1 LEU C  66     506.823 -16.450 635.318  1.00100.40           C  
ATOM   4062  CD2 LEU C  66     505.015 -14.793 634.936  1.00 95.82           C  
ATOM   4063  N   ASP C  67     505.028 -19.872 635.721  1.00100.51           N  
ATOM   4064  CA  ASP C  67     504.367 -20.720 636.698  1.00 95.14           C  
ATOM   4065  C   ASP C  67     504.763 -20.346 638.122  1.00 98.18           C  
ATOM   4066  O   ASP C  67     505.821 -19.765 638.374  1.00 97.89           O  
ATOM   4067  CB  ASP C  67     504.668 -22.192 636.440  1.00 97.64           C  
ATOM   4068  CG  ASP C  67     503.688 -23.105 637.139  1.00105.30           C  
ATOM   4069  OD1 ASP C  67     503.992 -23.553 638.265  1.00104.84           O  
ATOM   4070  OD2 ASP C  67     502.594 -23.346 636.578  1.00108.22           O1-
ATOM   4071  N   PHE C  68     503.885 -20.688 639.059  1.00 99.31           N  
ATOM   4072  CA  PHE C  68     503.965 -20.197 640.426  1.00 97.22           C  
ATOM   4073  C   PHE C  68     504.558 -21.260 641.332  1.00 95.93           C  
ATOM   4074  O   PHE C  68     504.023 -22.371 641.424  1.00 96.82           O  
ATOM   4075  CB  PHE C  68     502.590 -19.798 640.951  1.00 98.34           C  
ATOM   4076  CG  PHE C  68     502.491 -19.789 642.465  1.00 95.92           C  
ATOM   4077  CD1 PHE C  68     502.832 -18.653 643.192  1.00 87.77           C  
ATOM   4078  CD2 PHE C  68     502.049 -20.913 643.152  1.00 94.46           C  
ATOM   4079  CE1 PHE C  68     502.743 -18.641 644.543  1.00 84.19           C  
ATOM   4080  CE2 PHE C  68     501.955 -20.900 644.518  1.00 88.49           C  
ATOM   4081  CZ  PHE C  68     502.302 -19.766 645.212  1.00 87.02           C  
ATOM   4082  N   LEU C  69     505.618 -20.896 642.051  1.00 92.69           N  
ATOM   4083  CA  LEU C  69     506.254 -21.840 642.955  1.00 94.06           C  
ATOM   4084  C   LEU C  69     505.691 -21.753 644.373  1.00 94.22           C  
ATOM   4085  O   LEU C  69     505.119 -22.722 644.889  1.00 94.02           O  
ATOM   4086  CB  LEU C  69     507.759 -21.590 642.968  1.00 97.39           C  
ATOM   4087  CG  LEU C  69     508.483 -22.107 641.729  1.00 98.54           C  
ATOM   4088  CD1 LEU C  69     509.964 -22.218 642.058  1.00102.16           C  
ATOM   4089  CD2 LEU C  69     507.880 -23.440 641.275  1.00 91.07           C  
ATOM   4090  N   GLU C  70     505.845 -20.597 645.011  1.00 93.53           N  
ATOM   4091  CA  GLU C  70     505.490 -20.426 646.410  1.00 85.86           C  
ATOM   4092  C   GLU C  70     505.580 -18.941 646.717  1.00 88.32           C  
ATOM   4093  O   GLU C  70     506.221 -18.178 645.985  1.00 88.93           O  
ATOM   4094  CB  GLU C  70     506.405 -21.249 647.326  1.00 86.44           C  
ATOM   4095  CG  GLU C  70     507.899 -20.938 647.188  1.00 91.83           C  
ATOM   4096  CD  GLU C  70     508.780 -21.489 648.328  1.00 98.25           C  
ATOM   4097  OE1 GLU C  70     508.465 -21.274 649.522  1.00 98.93           O  
ATOM   4098  OE2 GLU C  70     509.818 -22.122 648.031  1.00103.46           O1-
ATOM   4099  N   TYR C  71     504.904 -18.531 647.787  1.00 90.48           N  
ATOM   4100  CA  TYR C  71     505.000 -17.164 648.273  1.00 87.11           C  
ATOM   4101  C   TYR C  71     505.604 -17.179 649.662  1.00 81.68           C  
ATOM   4102  O   TYR C  71     505.648 -18.214 650.333  1.00 80.65           O  
ATOM   4103  CB  TYR C  71     503.636 -16.449 648.313  1.00 84.53           C  
ATOM   4104  CG  TYR C  71     502.688 -17.002 649.335  1.00 84.59           C  
ATOM   4105  CD1 TYR C  71     502.479 -16.348 650.546  1.00 83.93           C  
ATOM   4106  CD2 TYR C  71     502.012 -18.189 649.102  1.00 83.75           C  
ATOM   4107  CE1 TYR C  71     501.602 -16.870 651.500  1.00 81.44           C  
ATOM   4108  CE2 TYR C  71     501.143 -18.710 650.045  1.00 87.55           C  
ATOM   4109  CZ  TYR C  71     500.935 -18.050 651.238  1.00 83.09           C  
ATOM   4110  OH  TYR C  71     500.060 -18.589 652.152  1.00 81.95           O  
ATOM   4111  N   ARG C  72     506.089 -16.017 650.075  1.00 80.83           N  
ATOM   4112  CA  ARG C  72     506.555 -15.850 651.435  1.00 86.51           C  
ATOM   4113  C   ARG C  72     506.077 -14.499 651.938  1.00 86.99           C  
ATOM   4114  O   ARG C  72     505.633 -13.650 651.162  1.00 83.11           O  
ATOM   4115  CB  ARG C  72     508.093 -15.999 651.517  1.00 84.80           C  
ATOM   4116  CG  ARG C  72     508.913 -14.788 651.136  1.00 85.52           C  
ATOM   4117  CD  ARG C  72     510.399 -15.097 651.305  1.00 80.32           C  
ATOM   4118  NE  ARG C  72     511.224 -13.897 651.237  1.00 80.30           N  
ATOM   4119  CZ  ARG C  72     511.351 -13.031 652.239  1.00 89.10           C  
ATOM   4120  NH1 ARG C  72     510.696 -13.237 653.377  1.00 95.71           N1+
ATOM   4121  NH2 ARG C  72     512.124 -11.957 652.116  1.00 89.46           N  
ATOM   4122  N   LEU C  73     506.115 -14.327 653.258  1.00 86.21           N  
ATOM   4123  CA  LEU C  73     505.742 -13.059 653.859  1.00 82.94           C  
ATOM   4124  C   LEU C  73     506.802 -12.656 654.858  1.00 79.58           C  
ATOM   4125  O   LEU C  73     507.230 -13.478 655.671  1.00 85.71           O  
ATOM   4126  CB  LEU C  73     504.377 -13.139 654.533  1.00 84.51           C  
ATOM   4127  CG  LEU C  73     503.289 -12.391 653.754  1.00 86.43           C  
ATOM   4128  CD1 LEU C  73     501.904 -12.944 654.078  1.00 78.73           C  
ATOM   4129  CD2 LEU C  73     503.369 -10.879 654.021  1.00 85.79           C  
ATOM   4130  N   GLY C  74     507.235 -11.407 654.780  1.00 78.45           N  
ATOM   4131  CA  GLY C  74     508.242 -10.891 655.673  1.00 86.39           C  
ATOM   4132  C   GLY C  74     507.615 -10.084 656.786  1.00 90.38           C  
ATOM   4133  O   GLY C  74     506.500  -9.596 656.657  1.00 96.80           O  
ATOM   4134  N   GLU C  75     508.343  -9.940 657.888  1.00 90.90           N  
ATOM   4135  CA  GLU C  75     507.830  -9.165 659.004  1.00 91.93           C  
ATOM   4136  C   GLU C  75     507.748  -7.686 658.626  1.00 90.46           C  
ATOM   4137  O   GLU C  75     508.397  -7.238 657.677  1.00 93.34           O  
ATOM   4138  CB  GLU C  75     508.711  -9.362 660.231  1.00 96.84           C  
ATOM   4139  CG  GLU C  75     508.364 -10.607 661.043  1.00105.76           C  
ATOM   4140  CD  GLU C  75     507.298 -10.343 662.116  1.00120.04           C  
ATOM   4141  OE1 GLU C  75     506.843 -11.316 662.766  1.00132.11           O  
ATOM   4142  OE2 GLU C  75     506.919  -9.165 662.325  1.00114.36           O1-
ATOM   4143  N   PRO C  76     506.957  -6.909 659.357  1.00 86.83           N  
ATOM   4144  CA  PRO C  76     506.643  -5.541 658.931  1.00 85.64           C  
ATOM   4145  C   PRO C  76     507.825  -4.615 659.124  1.00 81.45           C  
ATOM   4146  O   PRO C  76     508.565  -4.750 660.105  1.00 80.33           O  
ATOM   4147  CB  PRO C  76     505.483  -5.139 659.852  1.00 87.73           C  
ATOM   4148  CG  PRO C  76     505.022  -6.422 660.488  1.00 90.37           C  
ATOM   4149  CD  PRO C  76     506.201  -7.310 660.546  1.00 87.17           C  
ATOM   4150  N   PRO C  77     508.022  -3.651 658.219  1.00 77.55           N  
ATOM   4151  CA  PRO C  77     509.110  -2.675 658.393  1.00 81.04           C  
ATOM   4152  C   PRO C  77     508.928  -1.754 659.576  1.00 82.90           C  
ATOM   4153  O   PRO C  77     509.850  -0.996 659.885  1.00 83.47           O  
ATOM   4154  CB  PRO C  77     509.088  -1.874 657.081  1.00 87.09           C  
ATOM   4155  CG  PRO C  77     508.346  -2.726 656.098  1.00 93.10           C  
ATOM   4156  CD  PRO C  77     507.332  -3.489 656.932  1.00 84.32           C  
ATOM   4157  N   PHE C  78     507.770  -1.764 660.236  1.00 89.61           N  
ATOM   4158  CA  PHE C  78     507.570  -0.916 661.411  1.00 90.46           C  
ATOM   4159  C   PHE C  78     506.572  -1.552 662.364  1.00 90.07           C  
ATOM   4160  O   PHE C  78     505.581  -2.138 661.904  1.00 90.54           O  
ATOM   4161  CB  PHE C  78     507.089   0.477 661.019  1.00 91.84           C  
ATOM   4162  CG  PHE C  78     507.877   1.079 659.905  1.00 88.62           C  
ATOM   4163  CD1 PHE C  78     507.456   0.945 658.601  1.00 83.35           C  
ATOM   4164  CD2 PHE C  78     509.054   1.744 660.164  1.00 86.75           C  
ATOM   4165  CE1 PHE C  78     508.177   1.480 657.591  1.00 86.74           C  
ATOM   4166  CE2 PHE C  78     509.778   2.281 659.153  1.00 88.44           C  
ATOM   4167  CZ  PHE C  78     509.345   2.151 657.862  1.00 89.87           C  
ATOM   4168  N   PRO C  79     506.795  -1.442 663.672  1.00 90.69           N  
ATOM   4169  CA  PRO C  79     505.925  -2.117 664.637  1.00 94.35           C  
ATOM   4170  C   PRO C  79     504.593  -1.396 664.789  1.00 95.24           C  
ATOM   4171  O   PRO C  79     504.453  -0.210 664.471  1.00 94.10           O  
ATOM   4172  CB  PRO C  79     506.736  -2.062 665.933  1.00 98.38           C  
ATOM   4173  CG  PRO C  79     507.546  -0.794 665.796  1.00 98.38           C  
ATOM   4174  CD  PRO C  79     507.830  -0.620 664.331  1.00 91.00           C  
ATOM   4175  N   GLN C  80     503.610  -2.151 665.300  1.00 95.25           N  
ATOM   4176  CA  GLN C  80     502.215  -1.714 665.299  1.00 94.32           C  
ATOM   4177  C   GLN C  80     502.081  -0.236 665.635  1.00 95.54           C  
ATOM   4178  O   GLN C  80     501.459   0.533 664.895  1.00 93.22           O  
ATOM   4179  CB  GLN C  80     501.396  -2.566 666.278  1.00 93.87           C  
ATOM   4180  CG  GLN C  80     500.641  -3.726 665.640  1.00 89.76           C  
ATOM   4181  CD  GLN C  80     500.077  -4.715 666.663  1.00 96.35           C  
ATOM   4182  NE2 GLN C  80     500.383  -5.997 666.454  1.00 95.57           N  
ATOM   4183  OE1 GLN C  80     499.384  -4.339 667.630  1.00 93.64           O  
ATOM   4184  N   ASP C  81     502.694   0.190 666.738  1.00 99.31           N  
ATOM   4185  CA  ASP C  81     502.505   1.564 667.193  1.00 99.47           C  
ATOM   4186  C   ASP C  81     503.155   2.561 666.247  1.00100.87           C  
ATOM   4187  O   ASP C  81     502.609   3.652 666.020  1.00 96.81           O  
ATOM   4188  CB  ASP C  81     503.048   1.699 668.607  1.00 98.20           C  
ATOM   4189  CG  ASP C  81     502.539   0.579 669.511  1.00112.79           C  
ATOM   4190  OD1 ASP C  81     501.364   0.664 669.970  1.00112.87           O  
ATOM   4191  OD2 ASP C  81     503.297  -0.409 669.712  1.00114.21           O1-
ATOM   4192  N   GLU C  82     504.292   2.189 665.652  1.00102.11           N  
ATOM   4193  CA  GLU C  82     504.995   3.125 664.786  1.00 98.92           C  
ATOM   4194  C   GLU C  82     504.148   3.521 663.598  1.00 97.27           C  
ATOM   4195  O   GLU C  82     504.252   4.652 663.109  1.00 96.99           O  
ATOM   4196  CB  GLU C  82     506.296   2.527 664.304  1.00 95.48           C  
ATOM   4197  CG  GLU C  82     507.208   3.583 663.808  1.00 98.48           C  
ATOM   4198  CD  GLU C  82     508.612   3.289 664.214  1.00105.34           C  
ATOM   4199  OE1 GLU C  82     508.780   2.576 665.236  1.00100.17           O  
ATOM   4200  OE2 GLU C  82     509.536   3.747 663.500  1.00108.95           O1-
ATOM   4201  N   CYS C  83     503.315   2.601 663.119  1.00 96.46           N  
ATOM   4202  CA  CYS C  83     502.421   2.917 662.018  1.00 97.45           C  
ATOM   4203  C   CYS C  83     501.256   3.775 662.475  1.00 98.06           C  
ATOM   4204  O   CYS C  83     500.796   4.635 661.714  1.00 96.07           O  
ATOM   4205  CB  CYS C  83     501.919   1.630 661.365  1.00 96.06           C  
ATOM   4206  SG  CYS C  83     503.171   0.336 661.268  1.00100.46           S  
ATOM   4207  N   ARG C  84     500.770   3.569 663.703  1.00 97.78           N  
ATOM   4208  CA  ARG C  84     499.685   4.411 664.198  1.00 95.26           C  
ATOM   4209  C   ARG C  84     500.103   5.873 664.204  1.00 94.72           C  
ATOM   4210  O   ARG C  84     499.339   6.758 663.791  1.00 92.32           O  
ATOM   4211  CB  ARG C  84     499.252   3.978 665.602  1.00 95.76           C  
ATOM   4212  CG  ARG C  84     498.609   2.600 665.684  1.00 95.21           C  
ATOM   4213  CD  ARG C  84     497.672   2.440 666.894  1.00 90.97           C  
ATOM   4214  NE  ARG C  84     497.075   1.106 666.941  1.00 83.61           N  
ATOM   4215  CZ  ARG C  84     497.550   0.097 667.669  1.00 91.32           C  
ATOM   4216  NH1 ARG C  84     498.628   0.265 668.444  1.00 89.42           N1+
ATOM   4217  NH2 ARG C  84     496.935  -1.083 667.631  1.00 91.72           N  
ATOM   4218  N   GLU C  85     501.321   6.143 664.666  1.00 91.39           N  
ATOM   4219  CA  GLU C  85     501.810   7.513 664.693  1.00 96.48           C  
ATOM   4220  C   GLU C  85     502.015   8.056 663.285  1.00100.67           C  
ATOM   4221  O   GLU C  85     501.377   9.038 662.880  1.00 99.84           O  
ATOM   4222  CB  GLU C  85     503.112   7.573 665.474  1.00 99.08           C  
ATOM   4223  CG  GLU C  85     503.690   8.962 665.579  1.00103.40           C  
ATOM   4224  CD  GLU C  85     504.778   9.029 666.634  1.00114.69           C  
ATOM   4225  OE1 GLU C  85     505.977   9.061 666.256  1.00117.78           O  
ATOM   4226  OE2 GLU C  85     504.429   9.017 667.844  1.00113.16           O1-
ATOM   4227  N   LYS C  86     502.885   7.408 662.511  1.00101.30           N  
ATOM   4228  CA  LYS C  86     503.383   7.949 661.251  1.00102.19           C  
ATOM   4229  C   LYS C  86     502.384   7.790 660.098  1.00100.15           C  
ATOM   4230  O   LYS C  86     502.774   7.904 658.929  1.00 97.30           O  
ATOM   4231  CB  LYS C  86     504.727   7.296 660.904  1.00 98.27           C  
ATOM   4232  CG  LYS C  86     505.739   7.382 662.057  1.00105.37           C  
ATOM   4233  CD  LYS C  86     507.156   6.980 661.646  1.00109.53           C  
ATOM   4234  CE  LYS C  86     508.186   7.366 662.721  1.00110.79           C  
ATOM   4235  NZ  LYS C  86     509.607   7.286 662.240  1.00110.13           N1+
ATOM   4236  N   ASP C  87     501.111   7.548 660.414  1.00 98.17           N  
ATOM   4237  CA  ASP C  87     500.036   7.410 659.424  1.00 99.74           C  
ATOM   4238  C   ASP C  87     500.474   6.521 658.249  1.00 97.09           C  
ATOM   4239  O   ASP C  87     500.257   6.821 657.068  1.00 93.53           O  
ATOM   4240  CB  ASP C  87     499.528   8.790 658.961  1.00102.61           C  
ATOM   4241  CG  ASP C  87     498.429   9.404 659.906  1.00106.03           C  
ATOM   4242  OD1 ASP C  87     498.018   8.792 660.929  1.00108.26           O  
ATOM   4243  OD2 ASP C  87     497.962  10.529 659.609  1.00107.00           O1-
ATOM   4244  N   LEU C  88     501.079   5.384 658.615  1.00 98.24           N  
ATOM   4245  CA  LEU C  88     501.492   4.285 657.749  1.00 96.91           C  
ATOM   4246  C   LEU C  88     500.461   3.162 657.823  1.00 94.45           C  
ATOM   4247  O   LEU C  88     499.415   3.292 658.462  1.00 96.96           O  
ATOM   4248  CB  LEU C  88     502.868   3.762 658.174  1.00 96.68           C  
ATOM   4249  CG  LEU C  88     503.910   4.753 658.693  1.00 97.91           C  
ATOM   4250  CD1 LEU C  88     505.222   4.034 658.969  1.00 96.27           C  
ATOM   4251  CD2 LEU C  88     504.113   5.885 657.706  1.00 97.70           C  
ATOM   4252  N   THR C  89     500.765   2.029 657.203  1.00 89.93           N  
ATOM   4253  CA  THR C  89     499.942   0.835 657.324  1.00 87.83           C  
ATOM   4254  C   THR C  89     500.759  -0.296 657.936  1.00 89.52           C  
ATOM   4255  O   THR C  89     501.950  -0.441 657.649  1.00 96.18           O  
ATOM   4256  CB  THR C  89     499.373   0.418 655.963  1.00 85.29           C  
ATOM   4257  CG2 THR C  89     498.637  -0.917 656.054  1.00 79.28           C  
ATOM   4258  OG1 THR C  89     498.473   1.432 655.505  1.00 86.82           O  
ATOM   4259  N   TYR C  90     500.117  -1.077 658.805  1.00 90.29           N  
ATOM   4260  CA  TYR C  90     500.740  -2.228 659.462  1.00 90.56           C  
ATOM   4261  C   TYR C  90     500.645  -3.426 658.514  1.00 88.05           C  
ATOM   4262  O   TYR C  90     499.680  -4.194 658.528  1.00 87.48           O  
ATOM   4263  CB  TYR C  90     500.080  -2.504 660.812  1.00 86.63           C  
ATOM   4264  CG  TYR C  90     500.741  -3.637 661.554  1.00 87.77           C  
ATOM   4265  CD1 TYR C  90     502.036  -3.516 662.029  1.00 88.55           C  
ATOM   4266  CD2 TYR C  90     500.083  -4.838 661.752  1.00 88.14           C  
ATOM   4267  CE1 TYR C  90     502.653  -4.555 662.691  1.00 86.97           C  
ATOM   4268  CE2 TYR C  90     500.698  -5.885 662.409  1.00 89.11           C  
ATOM   4269  CZ  TYR C  90     501.982  -5.735 662.876  1.00 88.97           C  
ATOM   4270  OH  TYR C  90     502.584  -6.778 663.535  1.00 97.62           O  
ATOM   4271  N   GLN C  91     501.670  -3.589 657.681  1.00 90.32           N  
ATOM   4272  CA  GLN C  91     501.621  -4.510 656.556  1.00 89.56           C  
ATOM   4273  C   GLN C  91     502.971  -5.216 656.431  1.00 91.61           C  
ATOM   4274  O   GLN C  91     503.990  -4.760 656.964  1.00 93.85           O  
ATOM   4275  CB  GLN C  91     501.251  -3.755 655.266  1.00 83.06           C  
ATOM   4276  CG  GLN C  91     502.042  -2.454 655.110  1.00 84.35           C  
ATOM   4277  CD  GLN C  91     501.636  -1.597 653.909  1.00 90.48           C  
ATOM   4278  NE2 GLN C  91     502.297  -0.451 653.775  1.00 90.78           N  
ATOM   4279  OE1 GLN C  91     500.746  -1.951 653.115  1.00 91.63           O  
ATOM   4280  N   ALA C  92     502.966  -6.350 655.723  1.00 87.68           N  
ATOM   4281  CA  ALA C  92     504.129  -7.196 655.511  1.00 84.43           C  
ATOM   4282  C   ALA C  92     504.479  -7.262 654.032  1.00 87.72           C  
ATOM   4283  O   ALA C  92     503.581  -7.268 653.184  1.00 90.14           O  
ATOM   4284  CB  ALA C  92     503.876  -8.614 656.021  1.00 84.96           C  
ATOM   4285  N   PRO C  93     505.760  -7.323 653.687  1.00 91.48           N  
ATOM   4286  CA  PRO C  93     506.124  -7.407 652.271  1.00 90.22           C  
ATOM   4287  C   PRO C  93     505.822  -8.794 651.726  1.00 86.84           C  
ATOM   4288  O   PRO C  93     506.077  -9.804 652.388  1.00 88.68           O  
ATOM   4289  CB  PRO C  93     507.624  -7.111 652.281  1.00 92.13           C  
ATOM   4290  CG  PRO C  93     508.083  -7.616 653.637  1.00 86.98           C  
ATOM   4291  CD  PRO C  93     506.936  -7.392 654.574  1.00 91.10           C  
ATOM   4292  N   LEU C  94     505.254  -8.832 650.516  1.00 81.74           N  
ATOM   4293  CA  LEU C  94     504.812 -10.071 649.877  1.00 83.58           C  
ATOM   4294  C   LEU C  94     505.737 -10.417 648.708  1.00 93.04           C  
ATOM   4295  O   LEU C  94     505.737  -9.737 647.670  1.00 94.15           O  
ATOM   4296  CB  LEU C  94     503.368  -9.963 649.394  1.00 81.82           C  
ATOM   4297  CG  LEU C  94     502.855 -11.263 648.754  1.00 81.64           C  
ATOM   4298  CD1 LEU C  94     502.917 -12.410 649.760  1.00 82.60           C  
ATOM   4299  CD2 LEU C  94     501.456 -11.135 648.149  1.00 73.57           C  
ATOM   4300  N   TYR C  95     506.504 -11.486 648.869  1.00 91.07           N  
ATOM   4301  CA  TYR C  95     507.349 -12.009 647.814  1.00 86.71           C  
ATOM   4302  C   TYR C  95     506.735 -13.278 647.260  1.00 87.10           C  
ATOM   4303  O   TYR C  95     506.087 -14.043 647.976  1.00 85.73           O  
ATOM   4304  CB  TYR C  95     508.748 -12.297 648.338  1.00 85.32           C  
ATOM   4305  CG  TYR C  95     509.355 -11.115 649.029  1.00 84.72           C  
ATOM   4306  CD1 TYR C  95     509.727 -11.180 650.346  1.00 84.91           C  
ATOM   4307  CD2 TYR C  95     509.537  -9.924 648.358  1.00 88.49           C  
ATOM   4308  CE1 TYR C  95     510.286 -10.103 650.971  1.00 88.14           C  
ATOM   4309  CE2 TYR C  95     510.099  -8.845 648.975  1.00 87.68           C  
ATOM   4310  CZ  TYR C  95     510.472  -8.936 650.281  1.00 87.61           C  
ATOM   4311  OH  TYR C  95     511.035  -7.844 650.904  1.00 92.47           O  
ATOM   4312  N   ALA C  96     506.950 -13.504 645.974  1.00 92.76           N  
ATOM   4313  CA  ALA C  96     506.412 -14.686 645.322  1.00 92.15           C  
ATOM   4314  C   ALA C  96     507.431 -15.172 644.313  1.00 93.26           C  
ATOM   4315  O   ALA C  96     507.843 -14.413 643.431  1.00 93.77           O  
ATOM   4316  CB  ALA C  96     505.069 -14.387 644.654  1.00 93.14           C  
ATOM   4317  N   ARG C  97     507.845 -16.424 644.463  1.00 94.22           N  
ATOM   4318  CA  ARG C  97     508.858 -17.010 643.603  1.00 96.45           C  
ATOM   4319  C   ARG C  97     508.214 -17.584 642.358  1.00 95.01           C  
ATOM   4320  O   ARG C  97     507.230 -18.323 642.441  1.00 91.68           O  
ATOM   4321  CB  ARG C  97     509.639 -18.098 644.338  1.00 99.46           C  
ATOM   4322  CG  ARG C  97     510.800 -17.560 645.170  1.00103.30           C  
ATOM   4323  CD  ARG C  97     511.556 -18.687 645.864  1.00109.96           C  
ATOM   4324  NE  ARG C  97     512.037 -19.694 644.914  1.00116.77           N  
ATOM   4325  CZ  ARG C  97     512.506 -20.890 645.266  1.00113.51           C  
ATOM   4326  NH1 ARG C  97     512.558 -21.230 646.556  1.00111.55           N1+
ATOM   4327  NH2 ARG C  97     512.919 -21.747 644.331  1.00108.15           N  
ATOM   4328  N   LEU C  98     508.793 -17.263 641.211  1.00 97.87           N  
ATOM   4329  CA  LEU C  98     508.242 -17.665 639.934  1.00 99.63           C  
ATOM   4330  C   LEU C  98     509.338 -18.292 639.080  1.00106.52           C  
ATOM   4331  O   LEU C  98     510.534 -18.135 639.350  1.00110.40           O  
ATOM   4332  CB  LEU C  98     507.621 -16.461 639.233  1.00 98.72           C  
ATOM   4333  CG  LEU C  98     506.676 -15.735 640.178  1.00 96.23           C  
ATOM   4334  CD1 LEU C  98     506.231 -14.411 639.589  1.00 95.52           C  
ATOM   4335  CD2 LEU C  98     505.508 -16.646 640.437  1.00 91.92           C  
ATOM   4336  N   GLN C  99     508.917 -19.016 638.042  1.00109.01           N  
ATOM   4337  CA  GLN C  99     509.838 -19.592 637.068  1.00104.42           C  
ATOM   4338  C   GLN C  99     509.223 -19.438 635.681  1.00101.88           C  
ATOM   4339  O   GLN C  99     508.165 -20.008 635.396  1.00 97.95           O  
ATOM   4340  CB  GLN C  99     510.141 -21.057 637.391  1.00102.60           C  
ATOM   4341  CG  GLN C  99     509.027 -22.033 637.059  1.00101.24           C  
ATOM   4342  CD  GLN C  99     509.353 -23.460 637.474  1.00103.10           C  
ATOM   4343  NE2 GLN C  99     508.649 -24.422 636.876  1.00 98.04           N  
ATOM   4344  OE1 GLN C  99     510.230 -23.696 638.321  1.00100.61           O  
ATOM   4345  N   LEU C 100     509.883 -18.647 634.833  1.00111.51           N  
ATOM   4346  CA  LEU C 100     509.547 -18.545 633.412  1.00114.42           C  
ATOM   4347  C   LEU C 100     510.081 -19.744 632.636  1.00112.47           C  
ATOM   4348  O   LEU C 100     511.193 -20.212 632.879  1.00114.38           O  
ATOM   4349  CB  LEU C 100     510.124 -17.254 632.822  1.00111.06           C  
ATOM   4350  CG  LEU C 100     509.800 -16.983 631.356  1.00111.39           C  
ATOM   4351  CD1 LEU C 100     508.301 -17.051 631.143  1.00111.21           C  
ATOM   4352  CD2 LEU C 100     510.346 -15.632 630.909  1.00112.00           C  
ATOM   4353  N   ILE C 101     509.284 -20.246 631.701  1.00112.78           N  
ATOM   4354  CA  ILE C 101     509.675 -21.391 630.887  1.00118.30           C  
ATOM   4355  C   ILE C 101     509.109 -21.203 629.483  1.00126.59           C  
ATOM   4356  O   ILE C 101     507.939 -20.841 629.320  1.00124.52           O  
ATOM   4357  CB  ILE C 101     509.212 -22.723 631.512  1.00116.82           C  
ATOM   4358  CG1 ILE C 101     509.189 -23.819 630.457  1.00123.84           C  
ATOM   4359  CG2 ILE C 101     507.845 -22.585 632.152  1.00121.57           C  
ATOM   4360  CD1 ILE C 101     510.094 -24.975 630.774  1.00130.99           C  
ATOM   4361  N   HIS C 102     509.943 -21.446 628.466  1.00131.54           N  
ATOM   4362  CA  HIS C 102     509.631 -21.055 627.093  1.00133.50           C  
ATOM   4363  C   HIS C 102     508.841 -22.165 626.387  1.00138.19           C  
ATOM   4364  O   HIS C 102     509.301 -23.319 626.303  1.00132.27           O  
ATOM   4365  CB  HIS C 102     510.916 -20.711 626.336  1.00130.09           C  
ATOM   4366  CG  HIS C 102     510.713 -19.767 625.180  1.00136.42           C  
ATOM   4367  CD2 HIS C 102     510.722 -18.412 625.118  1.00133.86           C  
ATOM   4368  ND1 HIS C 102     510.485 -20.201 623.888  1.00138.65           N  
ATOM   4369  CE1 HIS C 102     510.352 -19.159 623.086  1.00137.06           C  
ATOM   4370  NE2 HIS C 102     510.493 -18.061 623.807  1.00135.67           N  
ATOM   4371  N   LYS C 103     507.662 -21.795 625.852  1.00138.50           N  
ATOM   4372  CA  LYS C 103     506.699 -22.705 625.226  1.00138.40           C  
ATOM   4373  C   LYS C 103     507.305 -23.448 624.035  1.00144.11           C  
ATOM   4374  O   LYS C 103     506.629 -24.294 623.432  1.00144.99           O  
ATOM   4375  CB  LYS C 103     505.437 -21.928 624.793  1.00131.35           C  
ATOM   4376  CG  LYS C 103     504.307 -22.761 624.151  1.00135.95           C  
ATOM   4377  CD  LYS C 103     504.369 -22.776 622.613  1.00135.72           C  
ATOM   4378  CE  LYS C 103     503.248 -23.620 621.993  1.00134.01           C  
ATOM   4379  NZ  LYS C 103     503.308 -25.052 622.411  1.00129.58           N1+
ATOM   4380  N   ASP C 104     508.562 -23.139 623.677  1.00142.55           N  
ATOM   4381  CA  ASP C 104     509.179 -23.724 622.481  1.00143.50           C  
ATOM   4382  C   ASP C 104     510.573 -24.333 622.708  1.00138.40           C  
ATOM   4383  O   ASP C 104     510.929 -25.303 622.028  1.00134.74           O  
ATOM   4384  CB  ASP C 104     509.239 -22.679 621.355  1.00145.02           C  
ATOM   4385  CG  ASP C 104     507.831 -22.195 620.919  1.00150.37           C  
ATOM   4386  OD1 ASP C 104     507.038 -23.017 620.396  1.00148.61           O  
ATOM   4387  OD2 ASP C 104     507.518 -20.993 621.116  1.00150.99           O1-
ATOM   4388  N   THR C 105     511.374 -23.804 623.643  1.00138.03           N  
ATOM   4389  CA  THR C 105     512.771 -24.233 623.776  1.00132.29           C  
ATOM   4390  C   THR C 105     513.091 -24.954 625.086  1.00132.13           C  
ATOM   4391  O   THR C 105     513.741 -26.002 625.058  1.00127.89           O  
ATOM   4392  CB  THR C 105     513.713 -23.023 623.597  1.00126.62           C  
ATOM   4393  CG2 THR C 105     512.972 -21.816 623.010  1.00124.90           C  
ATOM   4394  OG1 THR C 105     514.299 -22.649 624.845  1.00124.24           O  
ATOM   4395  N   GLY C 106     512.614 -24.458 626.232  1.00135.03           N  
ATOM   4396  CA  GLY C 106     512.962 -25.031 627.523  1.00133.70           C  
ATOM   4397  C   GLY C 106     513.600 -24.028 628.476  1.00135.82           C  
ATOM   4398  O   GLY C 106     514.232 -24.409 629.474  1.00132.34           O  
ATOM   4399  N   LEU C 107     513.428 -22.738 628.151  1.00134.89           N  
ATOM   4400  CA  LEU C 107     513.902 -21.610 628.955  1.00131.15           C  
ATOM   4401  C   LEU C 107     513.659 -21.876 630.439  1.00128.63           C  
ATOM   4402  O   LEU C 107     512.638 -22.459 630.813  1.00130.08           O  
ATOM   4403  CB  LEU C 107     513.158 -20.332 628.487  1.00127.38           C  
ATOM   4404  CG  LEU C 107     513.540 -18.854 628.705  1.00123.90           C  
ATOM   4405  CD1 LEU C 107     512.950 -17.989 627.607  1.00124.04           C  
ATOM   4406  CD2 LEU C 107     513.040 -18.347 630.027  1.00123.54           C  
ATOM   4407  N   ILE C 108     514.618 -21.494 631.291  1.00126.38           N  
ATOM   4408  CA  ILE C 108     514.410 -21.542 632.743  1.00124.04           C  
ATOM   4409  C   ILE C 108     515.049 -20.315 633.383  1.00119.64           C  
ATOM   4410  O   ILE C 108     516.277 -20.220 633.459  1.00123.35           O  
ATOM   4411  CB  ILE C 108     514.959 -22.822 633.388  1.00121.82           C  
ATOM   4412  CG1 ILE C 108     514.507 -24.059 632.605  1.00126.05           C  
ATOM   4413  CG2 ILE C 108     514.489 -22.903 634.827  1.00112.86           C  
ATOM   4414  CD1 ILE C 108     513.080 -24.471 632.885  1.00126.27           C  
ATOM   4415  N   LYS C 109     514.226 -19.378 633.836  1.00117.36           N  
ATOM   4416  CA  LYS C 109     514.664 -18.336 634.753  1.00118.28           C  
ATOM   4417  C   LYS C 109     513.774 -18.391 635.994  1.00118.01           C  
ATOM   4418  O   LYS C 109     512.650 -18.904 635.959  1.00116.58           O  
ATOM   4419  CB  LYS C 109     514.645 -16.938 634.098  1.00115.90           C  
ATOM   4420  CG  LYS C 109     515.108 -15.778 635.023  1.00115.61           C  
ATOM   4421  CD  LYS C 109     516.321 -16.133 635.921  1.00116.74           C  
ATOM   4422  CE  LYS C 109     516.600 -15.063 637.004  1.00114.77           C  
ATOM   4423  NZ  LYS C 109     517.397 -15.559 638.189  1.00109.27           N1+
ATOM   4424  N   GLU C 110     514.293 -17.892 637.116  1.00116.09           N  
ATOM   4425  CA  GLU C 110     513.572 -18.019 638.377  1.00107.20           C  
ATOM   4426  C   GLU C 110     514.028 -16.886 639.298  1.00109.19           C  
ATOM   4427  O   GLU C 110     515.119 -16.948 639.875  1.00111.11           O  
ATOM   4428  CB  GLU C 110     513.813 -19.390 638.986  1.00105.25           C  
ATOM   4429  CG  GLU C 110     513.166 -19.608 640.322  1.00110.66           C  
ATOM   4430  CD  GLU C 110     513.469 -20.979 640.883  1.00108.13           C  
ATOM   4431  OE1 GLU C 110     513.696 -21.058 642.114  1.00104.97           O  
ATOM   4432  OE2 GLU C 110     513.478 -21.962 640.093  1.00102.09           O1-
ATOM   4433  N   ASP C 111     513.197 -15.856 639.399  1.00107.77           N  
ATOM   4434  CA  ASP C 111     513.356 -14.782 640.365  1.00108.35           C  
ATOM   4435  C   ASP C 111     512.234 -14.866 641.401  1.00102.27           C  
ATOM   4436  O   ASP C 111     511.207 -15.522 641.193  1.00102.12           O  
ATOM   4437  CB  ASP C 111     513.351 -13.420 639.652  1.00106.47           C  
ATOM   4438  CG  ASP C 111     514.389 -12.448 640.210  1.00111.11           C  
ATOM   4439  OD1 ASP C 111     514.938 -12.695 641.314  1.00113.24           O  
ATOM   4440  OD2 ASP C 111     514.656 -11.430 639.531  1.00108.76           O1-
ATOM   4441  N   GLU C 112     512.434 -14.227 642.540  1.00 97.21           N  
ATOM   4442  CA  GLU C 112     511.340 -14.050 643.486  1.00 97.42           C  
ATOM   4443  C   GLU C 112     511.028 -12.564 643.454  1.00 99.17           C  
ATOM   4444  O   GLU C 112     511.748 -11.742 644.030  1.00 99.85           O  
ATOM   4445  CB  GLU C 112     511.664 -14.584 644.887  1.00 95.57           C  
ATOM   4446  CG  GLU C 112     512.223 -13.604 645.940  1.00 95.32           C  
ATOM   4447  CD  GLU C 112     512.043 -14.106 647.398  1.00 98.38           C  
ATOM   4448  OE1 GLU C 112     511.498 -15.218 647.618  1.00 96.46           O  
ATOM   4449  OE2 GLU C 112     512.442 -13.371 648.333  1.00 98.09           O1-
ATOM   4450  N   VAL C 113     509.981 -12.231 642.747  1.00 98.59           N  
ATOM   4451  CA  VAL C 113     509.619 -10.846 642.502  1.00 98.30           C  
ATOM   4452  C   VAL C 113     508.729 -10.353 643.640  1.00 97.37           C  
ATOM   4453  O   VAL C 113     507.912 -11.103 644.197  1.00 91.26           O  
ATOM   4454  CB  VAL C 113     508.937 -10.710 641.129  1.00 93.36           C  
ATOM   4455  CG1 VAL C 113     507.973 -11.865 640.905  1.00 91.00           C  
ATOM   4456  CG2 VAL C 113     508.233  -9.379 641.020  1.00 96.11           C  
ATOM   4457  N   PHE C 114     508.921  -9.084 644.000  1.00 97.58           N  
ATOM   4458  CA  PHE C 114     508.235  -8.431 645.109  1.00 94.74           C  
ATOM   4459  C   PHE C 114     506.893  -7.859 644.658  1.00 95.04           C  
ATOM   4460  O   PHE C 114     506.818  -7.101 643.685  1.00 92.34           O  
ATOM   4461  CB  PHE C 114     509.133  -7.333 645.682  1.00 93.39           C  
ATOM   4462  CG  PHE C 114     508.421  -6.346 646.546  1.00 93.05           C  
ATOM   4463  CD1 PHE C 114     508.236  -6.597 647.890  1.00 95.36           C  
ATOM   4464  CD2 PHE C 114     507.956  -5.148 646.026  1.00 98.60           C  
ATOM   4465  CE1 PHE C 114     507.584  -5.685 648.719  1.00 97.97           C  
ATOM   4466  CE2 PHE C 114     507.303  -4.227 646.842  1.00103.71           C  
ATOM   4467  CZ  PHE C 114     507.117  -4.501 648.199  1.00101.05           C  
ATOM   4468  N   LEU C 115     505.844  -8.193 645.393  1.00 93.05           N  
ATOM   4469  CA  LEU C 115     504.492  -7.908 644.957  1.00 91.03           C  
ATOM   4470  C   LEU C 115     503.840  -6.735 645.674  1.00 97.53           C  
ATOM   4471  O   LEU C 115     502.762  -6.300 645.250  1.00102.49           O  
ATOM   4472  CB  LEU C 115     503.630  -9.150 645.143  1.00 87.76           C  
ATOM   4473  CG  LEU C 115     504.232 -10.298 644.372  1.00 84.93           C  
ATOM   4474  CD1 LEU C 115     503.372 -11.530 644.485  1.00 80.98           C  
ATOM   4475  CD2 LEU C 115     504.291  -9.805 642.980  1.00 88.33           C  
ATOM   4476  N   GLY C 116     504.444  -6.214 646.739  1.00 93.45           N  
ATOM   4477  CA  GLY C 116     503.820  -5.131 647.478  1.00 93.17           C  
ATOM   4478  C   GLY C 116     503.748  -5.450 648.953  1.00 96.43           C  
ATOM   4479  O   GLY C 116     504.529  -6.270 649.449  1.00 98.69           O  
ATOM   4480  N   HIS C 117     502.833  -4.816 649.676  1.00 93.24           N  
ATOM   4481  CA  HIS C 117     502.668  -5.073 651.100  1.00 82.14           C  
ATOM   4482  C   HIS C 117     501.244  -5.541 651.371  1.00 79.54           C  
ATOM   4483  O   HIS C 117     500.288  -4.848 651.015  1.00 82.65           O  
ATOM   4484  CB  HIS C 117     502.946  -3.816 651.924  1.00 85.76           C  
ATOM   4485  CG  HIS C 117     504.395  -3.502 652.136  1.00 89.21           C  
ATOM   4486  CD2 HIS C 117     505.215  -3.743 653.189  1.00 88.64           C  
ATOM   4487  ND1 HIS C 117     505.142  -2.786 651.224  1.00 94.68           N  
ATOM   4488  CE1 HIS C 117     506.369  -2.628 651.694  1.00 98.76           C  
ATOM   4489  NE2 HIS C 117     506.440  -3.198 652.886  1.00 93.75           N  
ATOM   4490  N   ILE C 118     501.102  -6.684 652.029  1.00 75.67           N  
ATOM   4491  CA  ILE C 118     499.811  -7.163 652.521  1.00 76.14           C  
ATOM   4492  C   ILE C 118     499.626  -6.698 653.968  1.00 83.64           C  
ATOM   4493  O   ILE C 118     500.461  -7.032 654.827  1.00 83.36           O  
ATOM   4494  CB  ILE C 118     499.713  -8.686 652.427  1.00 70.74           C  
ATOM   4495  CG1 ILE C 118     498.868  -9.081 651.254  1.00 72.28           C  
ATOM   4496  CG2 ILE C 118     499.010  -9.242 653.638  1.00 77.56           C  
ATOM   4497  CD1 ILE C 118     498.312 -10.450 651.459  1.00 75.68           C  
ATOM   4498  N   PRO C 119     498.562  -5.965 654.291  1.00 79.71           N  
ATOM   4499  CA  PRO C 119     498.398  -5.468 655.663  1.00 84.03           C  
ATOM   4500  C   PRO C 119     498.020  -6.575 656.658  1.00 84.85           C  
ATOM   4501  O   PRO C 119     497.270  -7.503 656.346  1.00 82.35           O  
ATOM   4502  CB  PRO C 119     497.282  -4.425 655.520  1.00 82.61           C  
ATOM   4503  CG  PRO C 119     496.520  -4.838 654.292  1.00 75.19           C  
ATOM   4504  CD  PRO C 119     497.518  -5.466 653.379  1.00 78.45           C  
ATOM   4505  N   LEU C 120     498.542  -6.456 657.879  1.00 83.97           N  
ATOM   4506  CA  LEU C 120     498.445  -7.495 658.895  1.00 79.31           C  
ATOM   4507  C   LEU C 120     497.467  -7.102 659.982  1.00 81.75           C  
ATOM   4508  O   LEU C 120     497.323  -5.917 660.299  1.00 82.25           O  
ATOM   4509  CB  LEU C 120     499.787  -7.748 659.562  1.00 81.56           C  
ATOM   4510  CG  LEU C 120     500.851  -8.495 658.808  1.00 79.72           C  
ATOM   4511  CD1 LEU C 120     501.996  -8.520 659.742  1.00 84.88           C  
ATOM   4512  CD2 LEU C 120     500.376  -9.896 658.506  1.00 79.68           C  
ATOM   4513  N   MET C 121     496.850  -8.118 660.595  1.00 84.69           N  
ATOM   4514  CA  MET C 121     495.821  -7.931 661.618  1.00 82.57           C  
ATOM   4515  C   MET C 121     496.435  -8.083 663.006  1.00 83.76           C  
ATOM   4516  O   MET C 121     497.184  -9.031 663.263  1.00 87.69           O  
ATOM   4517  CB  MET C 121     494.671  -8.926 661.420  1.00 78.52           C  
ATOM   4518  CG  MET C 121     493.695  -9.034 662.589  1.00 82.90           C  
ATOM   4519  SD  MET C 121     492.587 -10.476 662.523  1.00 81.58           S  
ATOM   4520  CE  MET C 121     491.355  -9.926 661.344  1.00 74.91           C  
ATOM   4521  N   THR C 122     496.107  -7.157 663.898  1.00 81.08           N  
ATOM   4522  CA  THR C 122     496.744  -7.105 665.203  1.00 84.98           C  
ATOM   4523  C   THR C 122     496.202  -8.217 666.105  1.00 86.00           C  
ATOM   4524  O   THR C 122     495.511  -9.141 665.668  1.00 84.63           O  
ATOM   4525  CB  THR C 122     496.536  -5.734 665.823  1.00 87.50           C  
ATOM   4526  CG2 THR C 122     496.902  -4.641 664.830  1.00 77.16           C  
ATOM   4527  OG1 THR C 122     495.157  -5.608 666.194  1.00 94.94           O  
ATOM   4528  N   GLU C 123     496.531  -8.146 667.390  1.00 87.85           N  
ATOM   4529  CA  GLU C 123     496.184  -9.253 668.265  1.00 90.40           C  
ATOM   4530  C   GLU C 123     494.688  -9.325 668.502  1.00 87.26           C  
ATOM   4531  O   GLU C 123     494.144 -10.426 668.619  1.00 90.03           O  
ATOM   4532  CB  GLU C 123     496.932  -9.138 669.596  1.00 97.29           C  
ATOM   4533  CG  GLU C 123     498.404  -8.688 669.462  1.00103.38           C  
ATOM   4534  CD  GLU C 123     499.013  -8.218 670.791  1.00114.41           C  
ATOM   4535  OE1 GLU C 123     498.429  -8.525 671.861  1.00115.65           O  
ATOM   4536  OE2 GLU C 123     500.071  -7.537 670.764  1.00109.45           O1-
ATOM   4537  N   ASP C 124     494.002  -8.182 668.553  1.00 88.13           N  
ATOM   4538  CA  ASP C 124     492.609  -8.161 669.000  1.00 91.48           C  
ATOM   4539  C   ASP C 124     491.603  -8.340 667.869  1.00 88.96           C  
ATOM   4540  O   ASP C 124     490.414  -8.537 668.146  1.00 88.64           O  
ATOM   4541  CB  ASP C 124     492.297  -6.853 669.750  1.00 88.70           C  
ATOM   4542  CG  ASP C 124     492.584  -5.615 668.915  1.00 88.45           C  
ATOM   4543  OD1 ASP C 124     493.570  -5.636 668.145  1.00 88.59           O  
ATOM   4544  OD2 ASP C 124     491.824  -4.624 669.030  1.00 85.17           O1-
ATOM   4545  N   GLY C 125     492.041  -8.295 666.617  1.00 85.53           N  
ATOM   4546  CA  GLY C 125     491.134  -8.423 665.491  1.00 84.31           C  
ATOM   4547  C   GLY C 125     491.061  -7.203 664.594  1.00 84.70           C  
ATOM   4548  O   GLY C 125     490.308  -7.227 663.608  1.00 81.27           O  
ATOM   4549  N   SER C 126     491.825  -6.147 664.862  1.00 84.09           N  
ATOM   4550  CA  SER C 126     491.738  -4.912 664.100  1.00 82.81           C  
ATOM   4551  C   SER C 126     492.802  -4.857 663.002  1.00 83.54           C  
ATOM   4552  O   SER C 126     493.595  -5.782 662.804  1.00 83.63           O  
ATOM   4553  CB  SER C 126     491.860  -3.707 665.037  1.00 83.74           C  
ATOM   4554  OG  SER C 126     493.101  -3.713 665.723  1.00 86.08           O  
ATOM   4555  N   PHE C 127     492.801  -3.744 662.273  1.00 82.04           N  
ATOM   4556  CA  PHE C 127     493.798  -3.445 661.260  1.00 78.29           C  
ATOM   4557  C   PHE C 127     494.265  -2.006 661.437  1.00 82.50           C  
ATOM   4558  O   PHE C 127     493.612  -1.202 662.108  1.00 81.62           O  
ATOM   4559  CB  PHE C 127     493.239  -3.625 659.859  1.00 72.20           C  
ATOM   4560  CG  PHE C 127     493.133  -5.051 659.403  1.00 77.61           C  
ATOM   4561  CD1 PHE C 127     494.212  -5.685 658.812  1.00 82.07           C  
ATOM   4562  CD2 PHE C 127     491.931  -5.740 659.475  1.00 83.85           C  
ATOM   4563  CE1 PHE C 127     494.109  -7.006 658.343  1.00 80.83           C  
ATOM   4564  CE2 PHE C 127     491.821  -7.067 658.991  1.00 82.79           C  
ATOM   4565  CZ  PHE C 127     492.912  -7.694 658.440  1.00 74.77           C  
ATOM   4566  N   ILE C 128     495.415  -1.684 660.845  1.00 82.51           N  
ATOM   4567  CA  ILE C 128     495.922  -0.315 660.828  1.00 81.20           C  
ATOM   4568  C   ILE C 128     496.199   0.027 659.390  1.00 80.97           C  
ATOM   4569  O   ILE C 128     496.968  -0.674 658.735  1.00 85.66           O  
ATOM   4570  CB  ILE C 128     497.201  -0.115 661.649  1.00 82.44           C  
ATOM   4571  CG1 ILE C 128     496.978  -0.501 663.111  1.00 83.88           C  
ATOM   4572  CG2 ILE C 128     497.648   1.336 661.518  1.00 83.98           C  
ATOM   4573  CD1 ILE C 128     498.259  -0.808 663.884  1.00 83.34           C  
ATOM   4574  N   ILE C 129     495.600   1.112 658.914  1.00 85.08           N  
ATOM   4575  CA  ILE C 129     495.549   1.473 657.501  1.00 80.38           C  
ATOM   4576  C   ILE C 129     495.761   2.978 657.435  1.00 85.65           C  
ATOM   4577  O   ILE C 129     494.870   3.745 657.813  1.00 90.69           O  
ATOM   4578  CB  ILE C 129     494.210   1.101 656.856  1.00 73.11           C  
ATOM   4579  CG1 ILE C 129     494.239  -0.303 656.272  1.00 73.34           C  
ATOM   4580  CG2 ILE C 129     493.855   2.107 655.795  1.00 79.47           C  
ATOM   4581  CD1 ILE C 129     494.444  -1.363 657.260  1.00 75.67           C  
ATOM   4582  N   ASN C 130     496.918   3.408 656.941  1.00 87.32           N  
ATOM   4583  CA  ASN C 130     497.317   4.805 657.103  1.00 91.60           C  
ATOM   4584  C   ASN C 130     497.061   5.258 658.543  1.00 94.87           C  
ATOM   4585  O   ASN C 130     496.535   6.354 658.789  1.00 92.75           O  
ATOM   4586  CB  ASN C 130     496.589   5.717 656.115  1.00 90.08           C  
ATOM   4587  CG  ASN C 130     496.409   5.077 654.761  1.00 93.11           C  
ATOM   4588  ND2 ASN C 130     497.464   5.109 653.931  1.00 99.55           N  
ATOM   4589  OD1 ASN C 130     495.331   4.550 654.457  1.00 86.04           O  
ATOM   4590  N   GLY C 131     497.415   4.405 659.500  1.00 93.21           N  
ATOM   4591  CA  GLY C 131     497.492   4.828 660.886  1.00 93.67           C  
ATOM   4592  C   GLY C 131     496.168   5.160 661.530  1.00 91.60           C  
ATOM   4593  O   GLY C 131     496.099   6.096 662.340  1.00 90.58           O  
ATOM   4594  N   ALA C 132     495.111   4.428 661.175  1.00 86.03           N  
ATOM   4595  CA  ALA C 132     493.863   4.428 661.929  1.00 86.99           C  
ATOM   4596  C   ALA C 132     493.350   2.999 661.995  1.00 86.13           C  
ATOM   4597  O   ALA C 132     493.341   2.304 660.978  1.00 81.99           O  
ATOM   4598  CB  ALA C 132     492.815   5.346 661.295  1.00 83.19           C  
ATOM   4599  N   ASP C 133     492.960   2.551 663.188  1.00 85.54           N  
ATOM   4600  CA  ASP C 133     492.467   1.188 663.336  1.00 82.31           C  
ATOM   4601  C   ASP C 133     491.143   1.041 662.581  1.00 76.74           C  
ATOM   4602  O   ASP C 133     490.370   1.988 662.457  1.00 77.39           O  
ATOM   4603  CB  ASP C 133     492.304   0.827 664.824  1.00 86.43           C  
ATOM   4604  CG  ASP C 133     493.655   0.668 665.566  1.00 89.39           C  
ATOM   4605  OD1 ASP C 133     494.415   1.664 665.674  1.00 88.53           O  
ATOM   4606  OD2 ASP C 133     493.946  -0.450 666.068  1.00 87.86           O1-
ATOM   4607  N   ARG C 134     490.905  -0.147 662.033  1.00 73.60           N  
ATOM   4608  CA  ARG C 134     489.696  -0.394 661.260  1.00 73.11           C  
ATOM   4609  C   ARG C 134     489.261  -1.830 661.469  1.00 71.98           C  
ATOM   4610  O   ARG C 134     490.056  -2.693 661.850  1.00 73.40           O  
ATOM   4611  CB  ARG C 134     489.887  -0.155 659.754  1.00 77.82           C  
ATOM   4612  CG  ARG C 134     490.290   1.257 659.354  1.00 77.97           C  
ATOM   4613  CD  ARG C 134     490.241   1.490 657.834  1.00 73.50           C  
ATOM   4614  NE  ARG C 134     489.800   2.856 657.583  1.00 71.84           N  
ATOM   4615  CZ  ARG C 134     488.619   3.159 657.068  1.00 71.70           C  
ATOM   4616  NH1 ARG C 134     487.795   2.178 656.699  1.00 64.21           N1+
ATOM   4617  NH2 ARG C 134     488.278   4.438 656.914  1.00 77.33           N  
ATOM   4618  N   VAL C 135     487.996  -2.086 661.168  1.00 67.80           N  
ATOM   4619  CA  VAL C 135     487.445  -3.427 661.297  1.00 69.39           C  
ATOM   4620  C   VAL C 135     486.889  -3.861 659.948  1.00 66.75           C  
ATOM   4621  O   VAL C 135     486.406  -3.036 659.163  1.00 67.09           O  
ATOM   4622  CB  VAL C 135     486.374  -3.469 662.412  1.00 69.88           C  
ATOM   4623  CG1 VAL C 135     485.535  -4.723 662.323  1.00 70.22           C  
ATOM   4624  CG2 VAL C 135     487.046  -3.380 663.790  1.00 72.42           C  
ATOM   4625  N   ILE C 136     486.977  -5.160 659.664  1.00 62.05           N  
ATOM   4626  CA  ILE C 136     486.398  -5.708 658.440  1.00 68.73           C  
ATOM   4627  C   ILE C 136     485.188  -6.538 658.847  1.00 64.32           C  
ATOM   4628  O   ILE C 136     485.317  -7.682 659.301  1.00 62.18           O  
ATOM   4629  CB  ILE C 136     487.406  -6.517 657.609  1.00 73.19           C  
ATOM   4630  CG1 ILE C 136     488.540  -5.593 657.175  1.00 68.81           C  
ATOM   4631  CG2 ILE C 136     486.733  -7.167 656.354  1.00 62.84           C  
ATOM   4632  CD1 ILE C 136     488.042  -4.215 656.731  1.00 66.75           C  
ATOM   4633  N   VAL C 137     484.012  -5.948 658.640  1.00 60.75           N  
ATOM   4634  CA  VAL C 137     482.744  -6.530 659.044  1.00 62.94           C  
ATOM   4635  C   VAL C 137     482.425  -7.715 658.151  1.00 62.76           C  
ATOM   4636  O   VAL C 137     482.186  -7.544 656.957  1.00 69.14           O  
ATOM   4637  CB  VAL C 137     481.631  -5.481 658.957  1.00 66.87           C  
ATOM   4638  CG1 VAL C 137     480.288  -6.110 659.303  1.00 70.99           C  
ATOM   4639  CG2 VAL C 137     481.945  -4.278 659.841  1.00 64.90           C  
ATOM   4640  N   SER C 138     482.370  -8.913 658.723  1.00 63.01           N  
ATOM   4641  CA  SER C 138     481.937 -10.063 657.938  1.00 68.09           C  
ATOM   4642  C   SER C 138     480.605  -9.752 657.261  1.00 72.76           C  
ATOM   4643  O   SER C 138     479.792  -8.971 657.765  1.00 76.38           O  
ATOM   4644  CB  SER C 138     481.825 -11.313 658.815  1.00 65.08           C  
ATOM   4645  OG  SER C 138     482.325 -11.053 660.117  1.00 70.53           O  
ATOM   4646  N   GLN C 139     480.401 -10.329 656.084  1.00 70.03           N  
ATOM   4647  CA  GLN C 139     479.235 -10.019 655.273  1.00 73.82           C  
ATOM   4648  C   GLN C 139     478.397 -11.272 655.102  1.00 75.61           C  
ATOM   4649  O   GLN C 139     478.929 -12.371 654.901  1.00 71.84           O  
ATOM   4650  CB  GLN C 139     479.642  -9.443 653.902  1.00 76.99           C  
ATOM   4651  CG  GLN C 139     478.572  -9.506 652.809  1.00 77.78           C  
ATOM   4652  CD  GLN C 139     479.103  -9.038 651.459  1.00 83.94           C  
ATOM   4653  NE2 GLN C 139     479.074  -7.723 651.241  1.00 83.06           N  
ATOM   4654  OE1 GLN C 139     479.537  -9.848 650.622  1.00 87.62           O  
ATOM   4655  N   ILE C 140     477.091 -11.105 655.210  1.00 76.36           N  
ATOM   4656  CA  ILE C 140     476.158 -12.205 655.026  1.00 77.03           C  
ATOM   4657  C   ILE C 140     475.628 -12.130 653.601  1.00 75.64           C  
ATOM   4658  O   ILE C 140     475.391 -11.031 653.063  1.00 74.56           O  
ATOM   4659  CB  ILE C 140     475.025 -12.165 656.076  1.00 74.41           C  
ATOM   4660  CG1 ILE C 140     474.222 -13.465 656.035  1.00 73.45           C  
ATOM   4661  CG2 ILE C 140     474.117 -10.966 655.857  1.00 73.31           C  
ATOM   4662  CD1 ILE C 140     473.357 -13.686 657.207  1.00 68.35           C  
ATOM   4663  N   HIS C 141     475.476 -13.298 652.974  1.00 71.27           N  
ATOM   4664  CA  HIS C 141     474.992 -13.372 651.604  1.00 72.95           C  
ATOM   4665  C   HIS C 141     474.388 -14.743 651.396  1.00 73.60           C  
ATOM   4666  O   HIS C 141     474.724 -15.701 652.093  1.00 71.80           O  
ATOM   4667  CB  HIS C 141     476.106 -13.139 650.580  1.00 74.10           C  
ATOM   4668  CG  HIS C 141     476.994 -14.325 650.392  1.00 74.59           C  
ATOM   4669  CD2 HIS C 141     477.571 -15.156 651.290  1.00 79.04           C  
ATOM   4670  ND1 HIS C 141     477.367 -14.786 649.152  1.00 77.28           N  
ATOM   4671  CE1 HIS C 141     478.145 -15.846 649.293  1.00 81.02           C  
ATOM   4672  NE2 HIS C 141     478.288 -16.089 650.581  1.00 79.35           N  
ATOM   4673  N   ARG C 142     473.484 -14.810 650.424  1.00 75.10           N  
ATOM   4674  CA  ARG C 142     472.928 -16.075 649.977  1.00 78.52           C  
ATOM   4675  C   ARG C 142     474.048 -17.026 649.560  1.00 86.42           C  
ATOM   4676  O   ARG C 142     475.027 -16.622 648.924  1.00 85.92           O  
ATOM   4677  CB  ARG C 142     471.984 -15.808 648.812  1.00 83.89           C  
ATOM   4678  CG  ARG C 142     471.141 -16.975 648.384  1.00 90.45           C  
ATOM   4679  CD  ARG C 142     470.061 -16.443 647.478  1.00 97.16           C  
ATOM   4680  NE  ARG C 142     469.260 -17.488 646.859  1.00 98.18           N  
ATOM   4681  CZ  ARG C 142     468.334 -17.245 645.940  1.00100.76           C  
ATOM   4682  NH1 ARG C 142     468.106 -15.996 645.553  1.00101.58           N1+
ATOM   4683  NH2 ARG C 142     467.643 -18.242 645.405  1.00101.31           N  
ATOM   4684  N   SER C 143     473.901 -18.292 649.903  1.00 85.68           N  
ATOM   4685  CA  SER C 143     475.148 -18.999 649.654  1.00 85.35           C  
ATOM   4686  C   SER C 143     475.114 -19.709 648.314  1.00 89.93           C  
ATOM   4687  O   SER C 143     474.042 -20.049 647.812  1.00 90.71           O  
ATOM   4688  CB  SER C 143     475.413 -20.044 650.730  1.00 85.62           C  
ATOM   4689  OG  SER C 143     474.897 -21.291 650.300  1.00 91.12           O  
ATOM   4690  N   PRO C 144     476.296 -19.953 647.754  1.00 90.68           N  
ATOM   4691  CA  PRO C 144     476.404 -20.808 646.566  1.00 93.76           C  
ATOM   4692  C   PRO C 144     475.653 -22.122 646.746  1.00 93.34           C  
ATOM   4693  O   PRO C 144     475.457 -22.597 647.862  1.00 97.70           O  
ATOM   4694  CB  PRO C 144     477.917 -21.033 646.439  1.00 98.10           C  
ATOM   4695  CG  PRO C 144     478.507 -19.788 647.040  1.00 97.97           C  
ATOM   4696  CD  PRO C 144     477.601 -19.418 648.182  1.00 90.95           C  
ATOM   4697  N   GLY C 145     475.215 -22.703 645.627  1.00 92.85           N  
ATOM   4698  CA  GLY C 145     474.416 -23.921 645.633  1.00 96.56           C  
ATOM   4699  C   GLY C 145     473.308 -23.876 644.597  1.00101.26           C  
ATOM   4700  O   GLY C 145     473.240 -22.915 643.814  1.00102.74           O  
ATOM   4701  N   VAL C 146     472.440 -24.881 644.547  1.00100.91           N  
ATOM   4702  CA  VAL C 146     471.323 -24.894 643.611  1.00101.15           C  
ATOM   4703  C   VAL C 146     470.047 -24.995 644.425  1.00103.32           C  
ATOM   4704  O   VAL C 146     469.966 -25.802 645.359  1.00104.03           O  
ATOM   4705  CB  VAL C 146     471.420 -26.045 642.595  1.00 96.63           C  
ATOM   4706  CG1 VAL C 146     471.453 -27.371 643.303  1.00105.09           C  
ATOM   4707  CG2 VAL C 146     470.258 -26.004 641.630  1.00 98.64           C  
ATOM   4708  N   TYR C 147     469.056 -24.171 644.081  1.00102.27           N  
ATOM   4709  CA  TYR C 147     467.818 -24.099 644.842  1.00105.86           C  
ATOM   4710  C   TYR C 147     466.608 -24.181 643.918  1.00106.87           C  
ATOM   4711  O   TYR C 147     466.697 -23.939 642.715  1.00109.06           O  
ATOM   4712  CB  TYR C 147     467.746 -22.803 645.666  1.00109.69           C  
ATOM   4713  CG  TYR C 147     468.963 -22.514 646.526  1.00107.40           C  
ATOM   4714  CD1 TYR C 147     469.045 -22.978 647.841  1.00 99.64           C  
ATOM   4715  CD2 TYR C 147     470.020 -21.759 646.025  1.00102.96           C  
ATOM   4716  CE1 TYR C 147     470.152 -22.707 648.624  1.00 98.23           C  
ATOM   4717  CE2 TYR C 147     471.129 -21.479 646.803  1.00100.78           C  
ATOM   4718  CZ  TYR C 147     471.195 -21.954 648.097  1.00 99.69           C  
ATOM   4719  OH  TYR C 147     472.316 -21.669 648.849  1.00 95.43           O  
ATOM   4720  N   PHE C 148     465.463 -24.523 644.504  1.00106.96           N  
ATOM   4721  CA  PHE C 148     464.181 -24.468 643.820  1.00106.64           C  
ATOM   4722  C   PHE C 148     463.199 -23.695 644.680  1.00110.58           C  
ATOM   4723  O   PHE C 148     463.110 -23.936 645.887  1.00109.55           O  
ATOM   4724  CB  PHE C 148     463.624 -25.851 643.561  1.00105.37           C  
ATOM   4725  CG  PHE C 148     464.630 -26.810 643.046  1.00110.74           C  
ATOM   4726  CD1 PHE C 148     465.384 -27.571 643.921  1.00110.44           C  
ATOM   4727  CD2 PHE C 148     464.826 -26.956 641.681  1.00113.75           C  
ATOM   4728  CE1 PHE C 148     466.319 -28.465 643.443  1.00113.92           C  
ATOM   4729  CE2 PHE C 148     465.755 -27.848 641.188  1.00112.06           C  
ATOM   4730  CZ  PHE C 148     466.504 -28.608 642.071  1.00116.09           C  
ATOM   4731  N   THR C 149     462.458 -22.770 644.060  1.00110.86           N  
ATOM   4732  CA  THR C 149     461.478 -21.974 644.795  1.00115.48           C  
ATOM   4733  C   THR C 149     460.290 -21.701 643.894  1.00119.63           C  
ATOM   4734  O   THR C 149     460.487 -21.217 642.771  1.00122.13           O  
ATOM   4735  CB  THR C 149     462.034 -20.646 645.287  1.00117.90           C  
ATOM   4736  CG2 THR C 149     461.673 -20.437 646.774  1.00116.29           C  
ATOM   4737  OG1 THR C 149     463.454 -20.623 645.099  1.00116.25           O  
ATOM   4738  N   PRO C 150     459.071 -21.931 644.372  1.00118.61           N  
ATOM   4739  CA  PRO C 150     457.907 -21.901 643.483  1.00125.76           C  
ATOM   4740  C   PRO C 150     457.830 -20.616 642.668  1.00131.54           C  
ATOM   4741  O   PRO C 150     458.295 -19.553 643.090  1.00128.86           O  
ATOM   4742  CB  PRO C 150     456.730 -22.028 644.451  1.00125.43           C  
ATOM   4743  CG  PRO C 150     457.308 -22.789 645.598  1.00123.51           C  
ATOM   4744  CD  PRO C 150     458.696 -22.251 645.753  1.00118.60           C  
ATOM   4745  N   ASP C 151     457.251 -20.742 641.471  1.00136.25           N  
ATOM   4746  CA  ASP C 151     457.097 -19.610 640.564  1.00138.92           C  
ATOM   4747  C   ASP C 151     455.980 -18.714 641.082  1.00139.42           C  
ATOM   4748  O   ASP C 151     454.862 -19.198 641.306  1.00135.76           O  
ATOM   4749  CB  ASP C 151     456.797 -20.083 639.135  1.00138.91           C  
ATOM   4750  CG  ASP C 151     456.860 -18.952 638.101  1.00139.66           C  
ATOM   4751  OD1 ASP C 151     457.032 -17.776 638.492  1.00142.24           O  
ATOM   4752  OD2 ASP C 151     456.739 -19.243 636.890  1.00139.31           O1-
ATOM   4753  N   PRO C 152     456.243 -17.426 641.313  1.00141.19           N  
ATOM   4754  CA  PRO C 152     455.192 -16.531 641.829  1.00142.68           C  
ATOM   4755  C   PRO C 152     453.988 -16.388 640.907  1.00141.34           C  
ATOM   4756  O   PRO C 152     452.959 -15.851 641.347  1.00141.47           O  
ATOM   4757  CB  PRO C 152     455.927 -15.191 642.012  1.00141.89           C  
ATOM   4758  CG  PRO C 152     457.214 -15.324 641.201  1.00141.94           C  
ATOM   4759  CD  PRO C 152     457.563 -16.774 641.248  1.00138.09           C  
ATOM   4760  N   ALA C 153     454.079 -16.836 639.652  1.00140.20           N  
ATOM   4761  CA  ALA C 153     452.973 -16.745 638.700  1.00145.49           C  
ATOM   4762  C   ALA C 153     452.150 -18.029 638.636  1.00144.32           C  
ATOM   4763  O   ALA C 153     450.970 -18.039 639.004  1.00139.47           O  
ATOM   4764  CB  ALA C 153     453.520 -16.393 637.307  1.00146.30           C  
ATOM   4765  N   ARG C 154     452.775 -19.129 638.197  1.00144.79           N  
ATOM   4766  CA  ARG C 154     452.113 -20.410 637.989  1.00141.32           C  
ATOM   4767  C   ARG C 154     452.177 -21.232 639.269  1.00139.12           C  
ATOM   4768  O   ARG C 154     453.201 -21.872 639.543  1.00139.19           O  
ATOM   4769  CB  ARG C 154     452.766 -21.171 636.831  1.00139.71           C  
ATOM   4770  CG  ARG C 154     452.660 -20.460 635.482  1.00142.59           C  
ATOM   4771  CD  ARG C 154     453.838 -19.535 635.202  1.00141.21           C  
ATOM   4772  NE  ARG C 154     454.695 -20.078 634.151  1.00141.77           N  
ATOM   4773  CZ  ARG C 154     455.757 -19.455 633.642  1.00140.98           C  
ATOM   4774  NH1 ARG C 154     456.109 -18.248 634.077  1.00139.61           N1+
ATOM   4775  NH2 ARG C 154     456.468 -20.045 632.690  1.00139.04           N  
ATOM   4776  N   PRO C 155     451.102 -21.261 640.063  1.00135.27           N  
ATOM   4777  CA  PRO C 155     451.181 -21.900 641.386  1.00138.64           C  
ATOM   4778  C   PRO C 155     451.656 -23.341 641.349  1.00140.04           C  
ATOM   4779  O   PRO C 155     451.947 -23.899 642.416  1.00140.44           O  
ATOM   4780  CB  PRO C 155     449.743 -21.800 641.912  1.00139.55           C  
ATOM   4781  CG  PRO C 155     448.902 -21.649 640.687  1.00138.75           C  
ATOM   4782  CD  PRO C 155     449.732 -20.840 639.735  1.00135.84           C  
ATOM   4783  N   GLY C 156     451.750 -23.959 640.173  1.00139.59           N  
ATOM   4784  CA  GLY C 156     452.145 -25.353 640.085  1.00142.65           C  
ATOM   4785  C   GLY C 156     453.449 -25.618 639.357  1.00139.74           C  
ATOM   4786  O   GLY C 156     453.855 -26.774 639.192  1.00138.60           O  
ATOM   4787  N   ARG C 157     454.119 -24.568 638.904  1.00136.84           N  
ATOM   4788  CA  ARG C 157     455.433 -24.725 638.308  1.00140.03           C  
ATOM   4789  C   ARG C 157     456.449 -23.896 639.087  1.00141.34           C  
ATOM   4790  O   ARG C 157     456.116 -22.843 639.644  1.00140.30           O  
ATOM   4791  CB  ARG C 157     455.413 -24.359 636.824  1.00139.35           C  
ATOM   4792  CG  ARG C 157     454.913 -25.512 635.956  1.00139.70           C  
ATOM   4793  CD  ARG C 157     453.425 -25.399 635.647  1.00138.62           C  
ATOM   4794  NE  ARG C 157     453.154 -24.249 634.785  1.00141.93           N  
ATOM   4795  CZ  ARG C 157     453.461 -24.189 633.488  1.00143.40           C  
ATOM   4796  NH1 ARG C 157     454.053 -25.220 632.897  1.00144.31           N1+
ATOM   4797  NH2 ARG C 157     453.186 -23.097 632.779  1.00139.99           N  
ATOM   4798  N   TYR C 158     457.690 -24.398 639.129  1.00138.85           N  
ATOM   4799  CA  TYR C 158     458.704 -23.981 640.099  1.00132.96           C  
ATOM   4800  C   TYR C 158     460.007 -23.649 639.378  1.00129.15           C  
ATOM   4801  O   TYR C 158     460.600 -24.525 638.739  1.00131.35           O  
ATOM   4802  CB  TYR C 158     458.967 -25.087 641.141  1.00130.39           C  
ATOM   4803  CG  TYR C 158     457.760 -25.639 641.892  1.00129.33           C  
ATOM   4804  CD1 TYR C 158     456.733 -26.298 641.224  1.00130.76           C  
ATOM   4805  CD2 TYR C 158     457.680 -25.546 643.274  1.00127.75           C  
ATOM   4806  CE1 TYR C 158     455.648 -26.812 641.900  1.00132.61           C  
ATOM   4807  CE2 TYR C 158     456.598 -26.063 643.964  1.00132.69           C  
ATOM   4808  CZ  TYR C 158     455.582 -26.696 643.273  1.00136.30           C  
ATOM   4809  OH  TYR C 158     454.499 -27.214 643.957  1.00132.85           O  
ATOM   4810  N   ILE C 159     460.466 -22.397 639.497  1.00124.30           N  
ATOM   4811  CA  ILE C 159     461.802 -22.059 639.019  1.00116.03           C  
ATOM   4812  C   ILE C 159     462.828 -22.895 639.774  1.00114.37           C  
ATOM   4813  O   ILE C 159     462.682 -23.163 640.972  1.00120.28           O  
ATOM   4814  CB  ILE C 159     462.090 -20.558 639.195  1.00112.91           C  
ATOM   4815  CG1 ILE C 159     461.131 -19.692 638.385  1.00118.20           C  
ATOM   4816  CG2 ILE C 159     463.507 -20.227 638.783  1.00113.55           C  
ATOM   4817  CD1 ILE C 159     461.443 -18.216 638.510  1.00114.66           C  
ATOM   4818  N   ALA C 160     463.852 -23.348 639.071  1.00113.83           N  
ATOM   4819  CA  ALA C 160     465.069 -23.821 639.710  1.00113.30           C  
ATOM   4820  C   ALA C 160     466.169 -22.825 639.383  1.00114.73           C  
ATOM   4821  O   ALA C 160     466.171 -22.231 638.298  1.00115.91           O  
ATOM   4822  CB  ALA C 160     465.457 -25.227 639.248  1.00115.82           C  
ATOM   4823  N   SER C 161     467.079 -22.610 640.332  1.00110.68           N  
ATOM   4824  CA  SER C 161     468.117 -21.603 640.186  1.00106.26           C  
ATOM   4825  C   SER C 161     469.462 -22.186 640.589  1.00108.04           C  
ATOM   4826  O   SER C 161     469.548 -23.082 641.437  1.00108.48           O  
ATOM   4827  CB  SER C 161     467.824 -20.355 641.018  1.00106.01           C  
ATOM   4828  OG  SER C 161     466.574 -19.789 640.670  1.00109.20           O  
ATOM   4829  N   ILE C 162     470.511 -21.660 639.963  1.00110.14           N  
ATOM   4830  CA  ILE C 162     471.872 -22.164 640.091  1.00108.85           C  
ATOM   4831  C   ILE C 162     472.759 -20.951 640.329  1.00111.03           C  
ATOM   4832  O   ILE C 162     472.893 -20.098 639.438  1.00112.48           O  
ATOM   4833  CB  ILE C 162     472.321 -22.927 638.835  1.00107.54           C  
ATOM   4834  CG1 ILE C 162     471.281 -23.979 638.444  1.00103.07           C  
ATOM   4835  CG2 ILE C 162     473.685 -23.557 639.054  1.00108.91           C  
ATOM   4836  CD1 ILE C 162     471.864 -25.228 637.855  1.00 98.54           C  
ATOM   4837  N   ILE C 163     473.370 -20.864 641.515  1.00107.03           N  
ATOM   4838  CA  ILE C 163     474.059 -19.656 641.937  1.00109.68           C  
ATOM   4839  C   ILE C 163     475.470 -19.963 642.423  1.00104.73           C  
ATOM   4840  O   ILE C 163     475.641 -20.777 643.331  1.00103.39           O  
ATOM   4841  CB  ILE C 163     473.272 -18.914 643.030  1.00110.33           C  
ATOM   4842  CG1 ILE C 163     471.774 -18.982 642.731  1.00109.31           C  
ATOM   4843  CG2 ILE C 163     473.728 -17.476 643.104  1.00114.23           C  
ATOM   4844  CD1 ILE C 163     470.934 -18.030 643.546  1.00111.01           C  
ATOM   4845  N   PRO C 164     476.521 -19.340 641.843  1.00106.84           N  
ATOM   4846  CA  PRO C 164     477.884 -19.490 642.379  1.00106.71           C  
ATOM   4847  C   PRO C 164     478.258 -18.424 643.399  1.00108.79           C  
ATOM   4848  O   PRO C 164     477.430 -17.586 643.774  1.00106.55           O  
ATOM   4849  CB  PRO C 164     478.751 -19.360 641.126  1.00108.97           C  
ATOM   4850  CG  PRO C 164     477.998 -18.335 640.307  1.00110.13           C  
ATOM   4851  CD  PRO C 164     476.517 -18.560 640.591  1.00111.08           C  
ATOM   4852  N   LEU C 165     479.517 -18.450 643.859  1.00110.93           N  
ATOM   4853  CA  LEU C 165     480.057 -17.335 644.624  1.00107.49           C  
ATOM   4854  C   LEU C 165     479.946 -16.053 643.809  1.00108.29           C  
ATOM   4855  O   LEU C 165     479.852 -16.090 642.578  1.00109.17           O  
ATOM   4856  CB  LEU C 165     481.521 -17.571 644.998  1.00104.93           C  
ATOM   4857  CG  LEU C 165     481.899 -18.625 646.031  1.00101.02           C  
ATOM   4858  CD1 LEU C 165     483.393 -18.783 646.096  1.00104.51           C  
ATOM   4859  CD2 LEU C 165     481.386 -18.222 647.379  1.00103.16           C  
ATOM   4860  N   PRO C 166     479.979 -14.908 644.482  1.00107.99           N  
ATOM   4861  CA  PRO C 166     479.752 -13.633 643.793  1.00112.60           C  
ATOM   4862  C   PRO C 166     480.805 -13.354 642.735  1.00111.65           C  
ATOM   4863  O   PRO C 166     482.002 -13.512 642.969  1.00111.40           O  
ATOM   4864  CB  PRO C 166     479.816 -12.604 644.926  1.00109.63           C  
ATOM   4865  CG  PRO C 166     479.451 -13.393 646.163  1.00105.45           C  
ATOM   4866  CD  PRO C 166     480.068 -14.748 645.941  1.00105.13           C  
ATOM   4867  N   LYS C 167     480.342 -12.920 641.561  1.00115.29           N  
ATOM   4868  CA  LYS C 167     481.210 -12.508 640.461  1.00118.21           C  
ATOM   4869  C   LYS C 167     482.137 -13.631 639.996  1.00119.51           C  
ATOM   4870  O   LYS C 167     483.149 -13.376 639.330  1.00122.65           O  
ATOM   4871  CB  LYS C 167     482.028 -11.264 640.841  1.00118.06           C  
ATOM   4872  CG  LYS C 167     481.196 -10.062 641.283  1.00120.14           C  
ATOM   4873  CD  LYS C 167     482.015  -8.760 641.339  1.00117.73           C  
ATOM   4874  CE  LYS C 167     482.114  -8.066 639.968  1.00121.30           C  
ATOM   4875  NZ  LYS C 167     482.357  -6.590 640.045  1.00108.18           N1+
ATOM   4876  N   ARG C 168     481.820 -14.876 640.335  1.00115.66           N  
ATOM   4877  CA  ARG C 168     482.588 -16.030 639.887  1.00114.73           C  
ATOM   4878  C   ARG C 168     481.723 -16.968 639.053  1.00117.25           C  
ATOM   4879  O   ARG C 168     481.795 -18.191 639.185  1.00116.40           O  
ATOM   4880  CB  ARG C 168     483.191 -16.778 641.072  1.00113.41           C  
ATOM   4881  CG  ARG C 168     483.912 -15.886 642.072  1.00117.21           C  
ATOM   4882  CD  ARG C 168     485.418 -15.801 641.829  1.00121.74           C  
ATOM   4883  NE  ARG C 168     486.063 -17.109 641.909  1.00121.26           N  
ATOM   4884  CZ  ARG C 168     486.707 -17.693 640.901  1.00122.55           C  
ATOM   4885  NH1 ARG C 168     486.805 -17.082 639.720  1.00117.66           N1+
ATOM   4886  NH2 ARG C 168     487.258 -18.891 641.077  1.00121.07           N  
ATOM   4887  N   GLY C 169     480.893 -16.405 638.177  1.00116.85           N  
ATOM   4888  CA  GLY C 169     479.999 -17.195 637.367  1.00115.57           C  
ATOM   4889  C   GLY C 169     478.619 -16.578 637.317  1.00119.23           C  
ATOM   4890  O   GLY C 169     478.275 -15.739 638.152  1.00123.60           O  
ATOM   4891  N   PRO C 170     477.806 -16.976 636.332  1.00121.80           N  
ATOM   4892  CA  PRO C 170     476.479 -16.382 636.151  1.00120.23           C  
ATOM   4893  C   PRO C 170     475.366 -17.166 636.836  1.00119.50           C  
ATOM   4894  O   PRO C 170     475.473 -18.369 637.086  1.00113.26           O  
ATOM   4895  CB  PRO C 170     476.303 -16.435 634.630  1.00118.74           C  
ATOM   4896  CG  PRO C 170     476.947 -17.734 634.269  1.00115.81           C  
ATOM   4897  CD  PRO C 170     478.132 -17.889 635.220  1.00120.52           C  
ATOM   4898  N   TRP C 171     474.283 -16.446 637.139  1.00121.99           N  
ATOM   4899  CA  TRP C 171     473.071 -17.078 637.637  1.00121.81           C  
ATOM   4900  C   TRP C 171     472.336 -17.715 636.461  1.00117.80           C  
ATOM   4901  O   TRP C 171     472.520 -17.305 635.314  1.00118.12           O  
ATOM   4902  CB  TRP C 171     472.172 -16.061 638.363  1.00126.22           C  
ATOM   4903  CG  TRP C 171     472.710 -15.535 639.719  1.00133.46           C  
ATOM   4904  CD1 TRP C 171     474.026 -15.304 640.065  1.00136.21           C  
ATOM   4905  CD2 TRP C 171     471.935 -15.188 640.879  1.00132.27           C  
ATOM   4906  CE2 TRP C 171     472.839 -14.753 641.881  1.00132.03           C  
ATOM   4907  CE3 TRP C 171     470.568 -15.202 641.167  1.00130.94           C  
ATOM   4908  NE1 TRP C 171     474.106 -14.834 641.363  1.00132.52           N  
ATOM   4909  CZ2 TRP C 171     472.412 -14.340 643.146  1.00135.91           C  
ATOM   4910  CZ3 TRP C 171     470.146 -14.792 642.429  1.00133.53           C  
ATOM   4911  CH2 TRP C 171     471.066 -14.366 643.401  1.00133.02           C  
ATOM   4912  N   ILE C 172     471.525 -18.741 636.747  1.00116.77           N  
ATOM   4913  CA  ILE C 172     470.783 -19.481 635.718  1.00115.01           C  
ATOM   4914  C   ILE C 172     469.467 -20.005 636.291  1.00114.57           C  
ATOM   4915  O   ILE C 172     469.455 -20.651 637.341  1.00115.37           O  
ATOM   4916  CB  ILE C 172     471.588 -20.671 635.162  1.00113.00           C  
ATOM   4917  CG1 ILE C 172     473.067 -20.330 635.003  1.00113.12           C  
ATOM   4918  CG2 ILE C 172     471.001 -21.119 633.843  1.00117.35           C  
ATOM   4919  CD1 ILE C 172     473.888 -21.507 634.520  1.00110.66           C  
ATOM   4920  N   ASP C 173     468.361 -19.782 635.581  1.00114.05           N  
ATOM   4921  CA  ASP C 173     467.075 -20.331 635.985  1.00116.04           C  
ATOM   4922  C   ASP C 173     466.586 -21.346 634.954  1.00120.77           C  
ATOM   4923  O   ASP C 173     466.913 -21.258 633.767  1.00121.49           O  
ATOM   4924  CB  ASP C 173     466.011 -19.228 636.180  1.00118.91           C  
ATOM   4925  CG  ASP C 173     466.443 -18.143 637.162  1.00115.26           C  
ATOM   4926  OD1 ASP C 173     465.765 -17.089 637.209  1.00114.29           O  
ATOM   4927  OD2 ASP C 173     467.456 -18.332 637.870  1.00110.66           O1-
ATOM   4928  N   LEU C 174     465.781 -22.308 635.419  1.00123.37           N  
ATOM   4929  CA  LEU C 174     465.260 -23.411 634.613  1.00121.33           C  
ATOM   4930  C   LEU C 174     463.733 -23.446 634.610  1.00123.89           C  
ATOM   4931  O   LEU C 174     463.121 -24.517 634.613  1.00125.02           O  
ATOM   4932  CB  LEU C 174     465.805 -24.745 635.114  1.00117.81           C  
ATOM   4933  CG  LEU C 174     467.123 -25.191 634.500  1.00112.51           C  
ATOM   4934  CD1 LEU C 174     467.901 -23.979 634.080  1.00111.57           C  
ATOM   4935  CD2 LEU C 174     467.895 -26.018 635.510  1.00109.55           C  
ATOM   4936  N   GLU C 175     463.102 -22.275 634.614  1.00125.14           N  
ATOM   4937  CA  GLU C 175     461.647 -22.174 634.580  1.00125.83           C  
ATOM   4938  C   GLU C 175     461.074 -23.028 633.454  1.00132.56           C
[truncated: 1,914,913 more chars]
