# Supplementary material for: The mechanism of the nucleo-sugar selection by multi-subunit RNA polymerases
Source: Nat Commun. 2021 Feb 4;12:796. doi: 10.1038/s41467-021-21005-w (PMC7862312; doi:10.1038/s41467-021-21005-w)
Supplement: Supplementary file 4 — Source Data [file 41467_2021_21005_MOESM4_ESM.zip › Kinetic_Data_Fig_2_S1_S2/Kinetic_data_Fig_2_S1_S2.xlsx]

## Sheet: Fig2b
Translocation_set1								Translocation_set2								QF_EDTA_set_1&2			QF_HCl_set_1&2
Time	2.5	8	25	35	75	200		Time	2.5	8	25	35	75	200		Time	200		Time	200
0.00202	-0.0366	0.0253657	0.0352754	0.0400493	0.00787337	0.0396479		0.00202	-0.00714	0.00316	0.0274998	0.034125	0.0273	0.0246733		0.004	0.615		0.004	0.11
0.00205	-0.0419	0.0337913	0.0352754	0.0392475	0.000825024	0.0428218		0.00205	-0.00357	0.000747	0.0205627	0.0405843	0.0219	0.0272889		0.004	0.621		0.004	0.0609
0.00208	-0.0464	0.0346309	0.0360602	0.0384658	-0.005052	0.0484394		0.00208	0.00083	0.00316	0.0211888	0.0418066	0.0165	0.0272889		0.007	0.738		0.007	0.128
0.0021	-0.049	0.0329616	0.0376298	0.0368722	-0.00622333	0.0490478		0.0021	0.00011	0.00998	0.0268538	0.0418066	0.0122	0.0240319		0.007	0.741		0.007	0.161
0.00213	-0.049	0.029623	0.0400834	0.0336049	-0.00622333	0.0490478		0.00213	0.00011	0.0217	0.0325187	0.0448475	0.01	0.0221979		0.012	0.775		0.012	0.298
0.00216	-0.0472	0.024536	0.0400834	0.0295459	-0.00387048	0.0465027		0.00216	-0.00143	0.0378	0.0381836	0.0465567	0.0111	0.0189409		0.012	0.766		0.012	0.221
0.00219	-0.0419	0.0194391	0.0440074	0.0295459	0.000825024	0.0458841		0.00219	-0.00072	0.052	0.0457667	0.0436252	0.0143	0.0169767		0.02	0.858		0.02	0.403
0.00222	-0.0331	0.0135027	0.0464114	0.0312196	0.00552053	0.0446572		0.00222	0.00083	0.0594	0.0519385	0.0370565	0.0208	0.0158041		0.02	0.833		0.02	0.386
0.00225	-0.0198	0.0100653	0.0495902	0.0336049	0.0125689	0.0440488		0.00225	0.00297	0.0594	0.0601676	0.0275365	0.0262	0.0182795		0.035	0.893		0.035	0.608
0.00228	-0.0065	0.00923557	0.0520439	0.0359802	0.0172644	0.0415948		0.00228	-0.00072	0.0569	0.0727696	0.0144987	0.0316	0.0158041		0.035	0.866		0.035	0.538
0.00231	0.00591	0.00923557	0.055183	0.0343967	0.0184459	0.0384311		0.00231	-0.0108	0.0526	0.0845963	0.00609162	0.0338	0.0107232		0.064	0.92		0.064	0.797
0.00234	0.0148	0.0143324	0.0559678	0.0303377	0.0172644	0.0359772		0.00234	-0.0239	0.0483	0.0915433	0.00439233	0.0349	0.00236511		0.064	0.901		0.064	0.731
0.00237	0.0219	0.0185996	0.0528287	0.025577	0.0184459	0.0340303		0.00237	-0.029	0.0458	0.0946243	0.012064	0.0306	-0.00206446		0.1	0.947		0.1	0.856
0.0024	0.0281	0.022758	0.0488054	0.021518	0.0207886	0.030968		0.0024	-0.0209	0.0464	0.0952703	0.0227864	0.0262	0.000551191		0.1	0.932		0.1	0.884
0.00244	0.0361	0.022758	0.0472458	0.0239033	0.0254943	0.0284228		0.00244	-0.00868	0.047	0.0997823	0.0299811	0.0252	0.0100718		0.3	0.969		0.3	0.983
0.00247	0.0414	0.022758	0.046461	0.0295459	0.0325324	0.0265773		0.00247	-0.00285	0.0372	0.0984804	0.0335188	0.0273	0.0215365		0.3	0.951		0.3	0.936
0.0025	0.044	0.0278648	0.0440074	0.0368722	0.039591	0.0253503		0.0025	-0.00797	0.0236	0.0959262	0.0358342	0.0349	0.0355067		1	0.987		1	0.983
0.00253	0.0423	0.0355693	0.0432226	0.0408411	0.0442966	0.0247419		0.00253	-0.016	0.00758	0.0884624	0.0322965	0.0435	0.0419005		1	0.976		1	0.977
0.00256	0.0406	0.0431652	0.0408583	0.0416228	0.0478106	0.0221866		0.00256	-0.0195	-0.00355	0.0789414	0.025231	0.0489	0.0412391		3	1		3	0.996
0.0026	0.0352	0.0515908	0.0376298	0.0416228	0.048982	0.0209597		0.0026	-0.0174	-0.00912	0.0721236	0.0144987	0.0522	0.0374609		3	0.986		3	1.01
0.00263	0.0281	0.0583471	0.0344906	0.0425248	0.0501635	0.0197428		0.00263	-0.0174	-0.00544	0.0614496	0.00730398	0.0489	0.0279303		10	1.01		10	1
0.00266	0.0237	0.0601251	0.0360602	0.0416228	0.0501635	0.0197428		0.00266	-0.0188	0.00441	0.0519385	0.00853622	0.0457	0.0202537		10	0.993		10	1
0.0027	0.0201	0.0617944	0.0384145	0.0400493	0.0536877	0.0185159		0.0027	-0.0188	0.0236	0.0469196	0.0138925	0.0446	0.0169767		30	1.01
0.00273	0.0157	0.0601251	0.0408583	0.0384658	0.0536877	0.0153522		0.00273	-0.0246	0.0397	0.0394558	0.0227864	0.0414	0.0189409		30	0.999
0.00277	0.0166	0.0575174	0.0424279	0.0384658	0.054859	0.0109615		0.00277	-0.037	0.0507	0.0318727	0.0281526	0.0403	0.0202537		100	1
0.0028	0.0211	0.0583471	0.0440074	0.0384658	0.0560405	0.00728062		0.0028	-0.0464	0.0612	0.0268538	0.0347213	0.0403	0.0169767		100	1
0.00284	0.0281	0.055848	0.0456763	0.037674	0.0560405	0.00410676		0.00284	-0.0478	0.0674	0.0274998	0.0400974	0.0392	0.0182795
0.00287	0.0325	0.0541985	0.046461	0.0312196	0.0536877	0.00166298		0.00287	-0.0377	0.0637	0.0305906	0.0405843	0.036	0.0208951
0.00291	0.0343	0.0507611	0.0480207	0.0223098	0.048982	0.00105457		0.00291	-0.0225	0.052	0.0381836	0.0394912	0.0349	0.0240319
0.00294	0.0334	0.0482522	0.0512591	0.0166672	0.0431151	0.00288994		0.00294	-0.00357	0.0353	0.0482016	0.0382689	0.037	0.0246733
0.00298	0.0308	0.0464939	0.0576367	0.0150836	0.0348853	0.00410676		0.00298	0.0124	0.0192	0.0545026	0.0382689	0.036	0.0246733
0.00302	0.0308	0.0464939	0.0632196	0.0125981	0.0254943	0.00410676		0.00302	0.0212	0.0162	0.0569574	0.0483951	0.0338	0.0266275
0.00306	0.0308	0.0456642	0.0607758	0.0135001	0.0196172	0.000446166		0.00306	0.0189	0.0217	0.0608036	0.0626453	0.0316	0.0272889
0.00309	0.0273	0.0439949	0.0568519	0.0158754	0.0172644	-0.00518161		0.00309	0.00582	0.0248	0.0689134	0.0680016	0.0295	0.0176381
0.00313	0.0254	0.0431652	0.0512591	0.0207262	0.0125689	-0.00580016		0.00313	-0.0144	0.0286	0.0764965	0.06508	0.0252	0.0017137
0.00317	0.0263	0.0380585	0.0480207	0.025577	0.0113975	-0.0027277		0.00317	-0.0363	0.0397	0.0752144	0.0603299	0.0219	-0.0199331
0.00321	0.0254	0.036399	0.0472458	0.0320214	0.0102262	0.00605366		0.00321	-0.0501	0.0513	0.0595216	0.0525291	0.0197	-0.040277
0.00325	0.0254	0.0372287	0.0472458	0.0400493	0.0102262	0.0185159		0.00325	-0.0478	0.0594	0.0431926	0.0436252	0.0187	-0.0575042
0.00329	0.0281	0.0431652	0.046461	0.0472754	0.0137504	0.0340303		0.00329	-0.0443	0.0625	0.0401018	0.043019	0.0197	-0.0612924
0.00333	0.029	0.0490918	0.0432226	0.0456919	0.0196172	0.0465027		0.00333	-0.0384	0.0607	0.0469196	0.0507105	0.0241	-0.058807
0.00337	0.029	0.0507611	0.0432226	0.0408411	0.0278471	0.0534385		0.00337	-0.0275	0.0569	0.0495036	0.0584915	0.0338	-0.0484947
0.00341	0.0325	0.0515908	0.0456763	0.0392475	0.0360668	0.0508832		0.00341	-0.0253	0.0539	0.0462835	0.0597237	0.0403	-0.0339032
0.00345	0.0361	0.0532601	0.0456763	0.0368722	0.0407623	0.0422032		0.00345	-0.0298	0.0378	0.0495036	0.0578953	0.0468	-0.0142007
0.00349	0.0396	0.055848	0.0480207	0.0351885	0.0431151	0.0328033		0.00349	-0.0282	0.0168	0.0651865	0.0549538	0.0511	0.00302654
0.00353	0.0396	0.0601251	0.0544082	0.0336049	0.039591	0.0241234		0.00353	-0.0188	0.00821	0.0858884	0.0490013	0.0468	0.0100718
0.00357	0.0396	0.0609548	0.0576367	0.0328132	0.0337139	0.0178973		0.00357	-0.00428	0.00821	0.0959262	0.0471629	0.0403	0.00432935
0.00361	0.0361	0.0591867	0.0624348	0.0336049	0.0254943	0.0128983		0.00361	0.0102	0.00872	0.0991363	0.0477691	0.0349	-0.00910968
0.00366	0.0343	0.0617944	0.0663587	0.0303377	0.0172644	0.00605366		0.00366	0.0226	0.0168	0.0997823	0.0436252	0.0349	-0.0186302
0.0037	0.0387	0.0642835	0.0640044	0.0295459	0.0125689	0.0047253		0.0037	0.0299	0.0335	0.0984804	0.0405843	0.036	-0.0224184
0.00374	0.0423	0.0660516	0.0584215	0.0303377	0.0172644	0.00912612		0.00374	0.0313	0.0434	0.0997823	0.0424128	0.0381	-0.0205945
0.00379	0.0423	0.0634538	0.050375	0.0328132	0.0231414	0.0165791		0.00379	0.0196	0.0359	0.0984804	0.0459505	0.0403	-0.0192816
0.00383	0.0414	0.0541985	0.0488054	0.0320214	0.0325324	0.0215782		0.00383	0.0044	0.0187	0.0839603	0.0418066	0.0414	-0.0281508
0.00388	0.0406	0.0397278	0.0495902	0.0328132	0.0384196	0.0265773		0.00388	-0.00072	0.0136	0.0658226	0.0364305	0.0403	-0.0415798
0.00392	0.0432	0.0287044	0.0512591	0.0343967	0.0431151	0.0334219		0.00392	0.011	0.0143	0.0601676	0.0353473	0.036	-0.0422513
0.00397	0.044	0.0287044	0.0559678	0.0351885	0.0442966	0.0415948		0.00397	0.0299	0.0187	0.0569574	0.0316904	0.0316	-0.0332418
0.00401	0.0458	0.0329616	0.0624348	0.0343967	0.0384196	0.0502748		0.00401	0.0444	0.0348	0.0457667	0.025231	0.0327	-0.0205945
0.00406	0.0414	0.0337913	0.0647892	0.0312196	0.0301999	0.0540469		0.00406	0.0422	0.0483	0.0375376	0.0203617	0.0349	-0.00337228
0.00411	0.0352	0.0304626	0.0568519	0.0223098	0.0278471	0.0521102		0.00411	0.0219	0.0496	0.0412646	0.0215741	0.0316	-0.00141305
0.00415	0.0299	0.024536	0.0472458	0.0118063	0.0301999	0.0478209		0.00415	0.0131	0.0434	0.0538566	0.0174302	0.0306	-0.0046741
0.0042	0.029	0.0202689	0.0400834	-0.00344769	0.0325324	0.0402665		0.0042	0.0203	0.0408	0.0601676	0.0215741	0.0349	-0.0046741
0.00425	0.0334	0.0202689	0.0344906	-0.0180102	0.0372381	0.0402665		0.00425	0.0306	0.0359	0.0514217	0.0275365	0.0446	-0.00649403
0.0043	0.0361	0.0312923	0.0328317	-0.0276216	0.0431151	0.0458841		0.0043	0.0385	0.0303	0.0401018	0.0227864	0.0468	-0.00585264
0.00435	0.0308	0.0448246	0.0344906	-0.0300871	0.0478106	0.0552739		0.00435	0.0509	0.0341	0.0482016	0.0192487	0.0435	-0.0128878
0.0044	0.0211	0.0591867	0.0344906	-0.0285136	0.0466291	0.0614999		0.0044	0.0509	0.0359	0.0638945	0.0186426	0.0392	-0.0148421
0.00445	0.013	0.0710497	0.0337059	-0.0244445	0.0372381	0.0583463		0.00445	0.032	0.0187	0.0782954	0.0114578	0.0403	-0.0122465
0.0045	0.0139	0.0728178	0.0312621	-0.0236527	0.0266656	0.0478209		0.0045	0.00952	0.00138	0.0858884	-0.00158998	0.0435	-0.00976108
0.00455	0.0219	0.0634538	0.0264541	-0.0180102	0.0231414	0.0415948		0.00455	-0.0094	0.00694	0.0802334	0.00072543	0.0468	-0.0046741
0.0046	0.0254	0.055848	0.0264541	-0.00591319	0.0313611	0.0415948		0.0046	-0.0174	0.0143	0.0745784	0.00609162	0.0468	0.0017137
0.00465	0.0175	0.0482522	0.0352754	0.00695551	0.0419438	0.0422032		0.00465	-0.0144	0.0211	0.0645405	0.00499851	0.0446	-0.00401768
0.0047	0.00766	0.0456642	0.0495902	0.0191427	0.0478106	0.0328033		0.0047	-0.0101	0.0297	0.0305906	-0.000973865	0.0403	-0.0102722
0.00475	-0.000284	0.0414959	0.0680276	0.0312196	0.0513348	0.0191243		0.00475	-0.00285	0.0378	0.00422385	0.00974858	0.0295	-0.0160146
0.00481	-0.00998	0.0414959	0.083912	0.0497509	0.0595647	0.0165791		0.00481	0.0131	0.0335	0.00114293	0.0388751	0.0176	-0.0135392
0.00486	-0.0224	0.0456642	0.0855809	0.0666987	0.0642602	0.0215782		0.00486	0.0262	0.0273	0.00357785	0.0549538	0.0143	-0.00649403
0.00492	-0.0277	0.0507611	0.0815576	0.081151	0.0642602	0.0265773		0.00492	0.0262	0.0365	0.00872599	0.0591076	0.0208	-0.00846829
0.00497	-0.0224	0.0524205	0.079104	0.0916544	0.0572118	0.0241234		0.00497	0.0196	0.0483	0.0187539	0.0591076	0.0327	0.0017137
0.00503	-0.0198	0.0601251	0.0695972	0.101366	0.0525061	0.0221866		0.00503	0.00879	0.0545	0.01939	0.0502137	0.0446	0.0138499
0.00508	-0.0189	0.0668813	0.0512591	0.103741	0.0431151	0.0271958		0.00508	-0.00143	0.0545	0.00486986	0.0394912	0.05	0.0202537
0.00514	-0.0144	0.0677209	0.036845	0.0996823	0.0313611	0.0284228		0.00514	-0.0188	0.0489	-0.00208012	0.0269303	0.0522	0.0323799
0.00519	-0.0127	0.0668813	0.0264541	0.0940397	0.0243229	0.0228052		0.00519	-0.0275	0.0329	0.00177899	0.0108417	0.0522	0.0604105
0.00525	-0.0108	0.07022	0.0169473	0.0819427	0.0231414	0.0147336		0.00525	-0.034	0.0254	-0.00323001	0.0108417	0.0511	0.0915878
0.00531	-0.0029	0.0660516	0.0137088	0.081151	0.0301999	0.0153522		0.00531	-0.0391	0.0279	-0.00516801	0.0240087	0.0489	0.0960274
0.00537	0.00679	0.0583471	0.0137088	0.0940397	0.0372381	0.0209597		0.00537	-0.0312	0.0174	0.0111808	0.0233926	0.0489	0.0743807
0.00543	0.0121	0.0541985	0.0105697	0.0996823	0.0372381	0.0284228		0.00543	-0.00714	0.0155	0.0244089	0.0174302	0.0468	0.0533753
0.00549	0.0139	0.0439949	0.0065564	0.0924562	0.0337139	0.0471111		0.00549	0.00227	0.0359	0.0199167	0.0138925	0.0446	0.0482843
0.00555	0.0121	0.0312923	0.00576765	0.0779839	0.0254943	0.0577278		0.00555	-0.00423	0.0526	0.0312366	0.0198649	0.0425	0.0425519
0.00561	0.00766	0.024536	0.00811603	0.0682823	0.0172644	0.0534385		0.00561	0.014	0.065	0.0451207	0.0310742	0.0446	0.0284615
0.00567	0.00331	0.0355693	0.0129241	0.0642132	0.0161032	0.0415948		0.00567	0.0255	0.0723	0.0495036	0.0424128	0.0446	0.0221979
0.00573	-0.000284	0.0482522	0.0193016	0.0618479	0.0243229	0.0334219		0.00573	0.0233	0.0644	0.0425466	0.0495975	0.0468	0.0158041
0.00579	-0.00116	0.0609548	0.0272389	0.0546018	0.0372381	0.0390395		0.00579	0.0451	0.0607	0.0444747	0.043019	0.0489	0.00302654
0.00585	0.00331	0.0566876	0.0360602	0.0433166	0.048982	0.0428218		0.00585	0.0705	0.0723	0.0501396	0.0269303	0.0435	0.00876894
0.00592	0.00331	0.0423256	0.0528287	0.0312196	0.054859	0.0415948		0.00592	0.0741	0.0817	0.0538566	0.00913247	0.0425	0.0145013
0.00598	0.00864	0.036399	0.0592063	0.025577	0.060736	0.0378227		0.00598	0.0698	0.0866	0.0701955	0.00134155	0.0468	0.0189409
0.00605	0.00145	0.0448246	0.055183	0.0199345	0.0642602	0.0315865		0.00605	0.056	0.0742	0.0727696	0.0198649	0.0489	0.0297643
0.00611	-0.0207	0.0507611	0.0576367	0.0150836	0.0666028	0.029741		0.00611	0.0444	0.047	0.0532305	0.030478	0.0489	0.00942035
0.00618	-0.0348	0.0464939	0.0680276	0.0158754	0.0642602	0.0278043		0.00618	0.0277	0.0408	0.0255717	0.0358342	0.0543	-0.0205945
0.00624	-0.0313	0.0346309	0.0680276	0.0102228	0.0619175	0.0259689		0.00624	0.0175	0.0513	0.0300738	0.0454636	0.0684	-0.0345446
0.00631	-0.018	0.0210986	0.0592063	0.000521162	0.0560405	0.0284228		0.00631	0.0146	0.0446	0.0525845	0.0513068	0.0792	-0.0230698
0.00638	-0.00998	0.0194391	0.0520439	-0.0131593	0.0407623	0.0365958		0.00638	0.0124	0.0353	0.0514217	0.0424128	0.0684	0.00745611
0.00645	-0.0118	0.022758	0.055183	-0.0115658	0.0243229	0.0446572		0.00645	0.0255	0.0397	0.0425466	0.0388751	0.0457	0.0450273
0.00652	0.00418	0.0321319	0.0544082	0.00131293	0.0278471	0.0452757		0.00652	0.0313	0.0397	0.0274998	0.0495975	0.0306	0.090295
0.00659	0.0245	0.0499215	0.0495902	0.00219489	0.0419438	0.0452757		0.00659	-0.00072	0.023	0.0174619	0.056663	0.0284	0.104907
0.00666	0.0406	0.0591867	0.0488054	-0.000270603	0.0536877	0.0465027		0.00666	-0.0167	0.0181	0.00550592	0.0721455	0.0306	0.0807645
0.00673	0.0352	0.055848	0.0495902	0.0110146	0.0536877	0.0478209		0.00673	-0.013	0.0286	0.00550592	0.0841002	0.0306	0.0648601
0.0068	0.0237	0.0372287	0.0448915	0.0223098	0.0419438	0.0490478		0.0068	0.00511	0.0279	0.00872599	0.0638577	0.0273	0.0482843
0.00687	0.0139	0.0194391	0.0312621	0.0287541	0.039591	0.0540469		0.00687	0.0153	0.0292	0.00924279	0.025718	0.0295	0.0297643
0.00694	0.00766	0.0135027	0.0320469	0.0343967	0.0583832	0.0571194		0.00694	0.00297	0.0292	0.0294278	0.0186426	0.0435	0.00810751
0.00702	0.000591	0.0135027	0.0432226	0.0408411	0.0771754	0.0558924		0.00702	-0.00643	0.0322	0.0305906	0.0174302	0.0533	-0.00141305
0.00709	-0.0065	0.036399	0.050375	0.0425248	0.0748327	0.0465027		0.00709	0.00582	0.023	0.0244089	0.0102355	0.0608	-0.0199331
0.00717	-0.00378	0.0651132	0.0512591	0.052928	0.0595647	0.0378227		0.00717	0.0247	0.0181	0.0262177	0.00609162	0.0652	-0.0135392
0.00724	-0.0127	0.0744772	0.050375	0.0731331	0.0431151	0.0315865		0.00724	0.0255	0.0292	0.0355996	0.00377621	0.0641	-0.0046741
0.00732	-0.0127	0.0685507	0.0328317	0.081151	0.0442966	0.0221866		0.00732	-0.00714	0.031	0.0338008	0.0108417	0.0489	0.0118857
0.00739	-0.0144	0.0651132	0.023315	0.0739249	0.0536877	0.0203513		0.00739	-0.0501	0.0453	0.0425466	0.0405843	0.036	0.0330213
0.00747	-0.0153	0.0617944	0.0328317	0.0602544	0.0595647	0.0384311		0.00747	-0.0319	0.0453	0.0620956	0.0644738	0.0252	0.0323799
0.00755	-0.00464	0.0550282	0.0512591	0.0585706	0.0583832	0.0589548		0.00755	-0.0115	0.0329	0.0802334	0.0572891	0.0262	0.0125471
0.00763	0.00679	0.0617944	0.0632196	0.0577788	0.0572118	0.0665092		0.00763	-0.0094	0.0303	0.0651865	0.0502137	0.0338	0.0169767
0.00771	0.0183	0.0634538	0.0655739	0.0489592	0.0560405	0.0608915		0.00771	0.00087	0.0303	0.0431926	0.0560668	0.0381	0.0279303
0.00779	0.0228	0.0499215	0.0464114	0.0271606	0.0583832	0.0552739		0.00779	-0.00643	0.047	0.0519385	0.0704462	0.0425	0.0533753
0.00787	0.0175	0.0321319	0.0296925	0.0118063	0.0572118	0.0490478		0.00787	-0.0167	0.0712	0.0595216	0.0847063	0.0425	0.066684
0.00795	-0.000284	0.027035	0.0217454	0.0191427	0.0442966	0.0458841		0.00795	-0.0144	0.0434	0.0545026	0.106161	0.0403	0.0399363
0.00804	0.00418	0.0194391	0.0312621	0.0351885	0.0301999	0.0446572		0.00804	0.0299	0.0329	0.0545026	0.0983603	0.0446	0.0291129
0.00812	0.0139	0.0100653	0.0456763	0.0464837	0.0372381	0.0458841		0.00812	0.0683	0.0408	0.0394558	0.0799563	0.0435	0.0495871
0.0082	0.0211	0.0185996	0.0559678	0.0593624	0.0560405	0.0490478		0.0082	0.0545	0.0297	0.0199167	0.0644738	0.0349	0.0655015
0.00829	0.0148	0.036399	0.079998	0.0682823	0.0748327	0.0415948		0.00829	0.0299	0.00631	0.0199167	0.0692338	0.0349	0.0591177
0.00838	0.0139	0.0321319	0.0831272	0.0755084	0.0818811	0.0408749		0.00838	0.024	-0.0228	0.013735	0.0727715	0.036	0.0469715
0.00846	0.0237	0.0236964	0.0759648	0.069074	0.0865766	0.0465027		0.00846	0.0226	-0.035	0.01939	0.0560668	0.0446	0.0412391
0.00855	0.0334	0.0287044	0.0655739	0.0497509	0.0889294	0.0621185		0.00855	0.035	-0.0288	0.0355996	0.034125	0.0554	0.0443859
0.00864	0.037	0.027035	0.0607758	0.0464837	0.0842339	0.0864244		0.00864	0.0219	0.000747	0.0381836	0.0370565	0.0641	0.0432033
0.00873	0.0396	0.0380585	0.0640044	0.0602544	0.0689557	0.0914235		0.00873	-0.0123	0.0181	0.0457667	0.0572891	0.0608	0.066684
0.00882	0.0361	0.055848	0.0902796	0.0739249	0.0360668	0.0895881		0.00882	-0.0101	0.0174	0.0287818	0.0721455	0.0522	0.061593
0.00891	0.0237	0.0507611	0.0975414	0.0763001	0.0149115	0.0795798		0.00891	-0.0115	0.00935	0.0211888	0.0704462	0.0554	0.0699511
0.009	0.0148	0.0507611	0.079998	0.0706576	0.0184459	0.0701799		0.009	-0.0202	0.00201	0.0558046	0.0768956	0.0543	0.102421
0.00909	0.0148	0.055848	0.0680276	0.0634315	0.0360668	0.0751891		0.00909	-0.00714	0.0329	0.0614496	0.100189	0.0489	0.123427
0.00919	0.0254	0.0532601	0.0655739	0.0682823	0.0501635	0.0864244		0.00919	0.0117	0.0421	0.0218448	0.0906787	0.0489	0.0915878
0.00928	0.0316	0.0423256	0.0647892	0.0698658	0.048982	0.0964327		0.00928	0.0617	0.0348	-0.0321709	0.0560668	0.0587	0.0604105
0.00938	0.0334	0.027035	0.0584215	0.0739249	0.0478106	0.0826523		0.00938	0.0748	0.0217	-0.00824894	0.0638577	0.0641	0.0591177
0.00947	0.0325	0.0287044	0.0584215	0.0787757	0.0431151	0.0770245		0.00947	0.0479	0.00316	0.0318727	0.0816655	0.0663	0.0985128
0.00957	0.0387	0.0448246	0.0688124	0.0666987	0.039591	0.0851974		0.00957	0.0429	-0.00481	0.0205627	0.0698301	0.0619	0.11129
0.00967	0.0423	0.0490918	0.0607758	0.065005	0.0419438	0.0938774		0.00967	0.0357	0.0119	0.0350828	0.0584915	0.0695	0.109466
0.00976	0.044	0.0464939	0.0512591	0.069074	0.0419438	0.0888783		0.00976	0.032	0.0365	0.0148878	0.0370565	0.0738	0.126553
0.00986	0.0316	0.0507611	0.0495902	0.0723413	0.0431151	0.0777444		0.00986	0.0603	0.0303	-0.010177	0.0483951	0.0727	0.108164
0.00996	0.0175	0.07022	0.0647892	0.0755084	0.0431151	0.0727453		0.00996	0.0509	0.0174	-0.0132679	0.0673954	0.0673	0.0705925
0.01007	0.0104	0.0634538	0.0743953	0.0739249	0.048982	0.0639538		0.01007	0.0102	0.0106	0.0199167	0.0733678	0.0652	0.0622444
0.01017	0.0211	0.0473237	0.0807828	0.0715496	0.0501635	0.0659007		0.01017	-0.00797	0.00935	0.0469196	0.0555798	0.09	0.0763349
0.01027	0.0299	0.0464939	0.0783192	0.0723413	0.0630888	0.0814253		0.01027	-0.00143	-0.00974	0.0582296	0.0597237	0.107	0.0642087
0.01038	0.00243	0.0591867	0.0719515	0.0723413	0.0572118	0.0695715		0.01038	0.0161	-0.00355	0.0952703	0.0560668	0.0987	0.0622444
0.01048	-0.00824	0.0634538	0.0719515	0.0965152	0.0431151	0.0689529		0.01048	0.0102	0.0205	0.100289	0.030478	0.0738	0.0889922
0.01059	0.0113	0.0677209	0.0632196	0.111769	0.0525061	0.0814253		0.01059	0.0255	0.031	0.104145	0.0329027	0.0587	0.0985128
0.01069	0.00864	0.0718893	0.050375	0.111769	0.0689557	0.0745807		0.01069	0.0357	0.0136	0.0884624	0.06508	0.0576	0.11573
0.0108	0.0113	0.0456642	0.0544082	0.0980988	0.0701372	0.0608915		0.0108	0.0437	0.000747	0.0745784	0.0680016	0.0587	0.117043
0.01091	0.00331	0.0278648	0.0711667	0.08522	0.0760142	0.0757975		0.01091	0.0479	-0.011	0.0658226	0.0483951	0.0619	0.0814259
0.01102	0.0113	0.036399	0.0624348	0.0626397	0.0783467	0.112566		0.01102	0.0465	0.00872	0.0871704	0.0513068	0.0782	0.066684
0.01113	0.00591	0.0414959	0.0823424	0.065005	0.0619175	0.115729		0.01113	0.0371	0.0427	0.0852423	0.0454636	0.0976	0.080113
0.01125	0.013	0.0372287	0.10068	0.0739249	0.0536877	0.125028		0.01125	0.011	0.0316	0.0727696	0.078724	0.106	0.0839012
0.01136	0.0334	0.00923557	0.0927433	0.0723413	0.0642602	0.118802		0.01136	0.00083	0.0359	0.0318727	0.056663	0.0976	0.116371
0.01147	0.0281	0.000809965	0.0983261	0.0787757	0.0689557	0.113894		0.01147	-0.0101	0.0477	0.0155438	0.0316904	0.0879	0.150816
0.01159	0.0254	0.00590681	0.0943128	0.0875953	0.0713085	0.0988765		0.01159	0.00369	0.0391	0.00872599	0.0316904	0.0814	0.145735
0.01171	0.013	0.00412884	0.0911638	0.0949217	0.0830524	0.0739723		0.01171	-0.013	0.0174	0.0211888	0.0477691	0.0782	0.148862
0.01182	-0.00203	0.0194391	0.0759648	0.0892791	0.100673	0.0677361		0.01182	0.0175	0.0192	0.0671146	0.0768956	0.0782	0.1203
0.01194	0.013	0.0329616	0.0767496	0.0770919	0.0901109	0.0789714		0.01194	0.0182	0.0273	0.0732764	0.0805625	0.0922	0.0998256
0.01206	0.0254	0.0380585	0.0695972	0.0739249	0.0889294	0.10133		0.01206	0.00297	0.0329	0.0601676	0.0762993	0.0955	0.105558
0.01218	0.037	0.0439949	0.0695972	0.0900709	0.107732	0.129419		0.01218	-0.0167	0.0539	0.0564406	0.0805625	0.0922	0.0763349
0.0123	0.053	0.0482522	0.0671534	0.112661	0.0995019	0.133809		0.0123	-0.00214	0.0391	0.0671146	0.0805625	0.09	0.125902
0.01243	0.044	0.0693903	0.0624348	0.10295	0.107732	0.135026		0.01243	-0.037	0.0618	0.0632485	0.06508	0.0868	0.15277
0.01255	0.0458	0.0896789	0.050375	0.0803592	0.115951	0.131254		0.01255	0.00227	0.0674	0.0425466	0.0793402	0.0976	0.118336
0.01268	0.0387	0.0863501	0.0456763	0.081151	0.128867	0.103886		0.01268	0.00369	0.0458	0.0651865	0.061423	0.102	0.0820673
0.0128	0.0237	0.0718893	0.0576367	0.0860118	0.133572	0.0745807		0.0128	-0.0326	0.0205	0.0325187	0.0811686	0.0868	0.0991542
0.01293	0.000591	0.0473237	0.0671534	0.104533	0.125353	0.0938774		0.01293	-0.0319	0.0365	0.0412646	0.0917718	0.0825	0.155245
0.01306	-0.0029	0.0355693	0.0680276	0.128707	0.105379	0.110122		0.01306	-0.00714	0.0421	0.0701955	0.0632515	0.0922	0.18069
0.01319	0.0175	0.0609548	0.0688124	0.127123	0.0912822	0.125738		0.01319	0.0189	0.0601	0.0815154	0.0502137	0.0825	0.18069
0.01332	0.0299	0.0532601	0.0751801	0.123856	0.121828	0.161887		0.01332	0.0378	0.0933	0.0752144	0.0626453	0.0782	0.153953
0.01345	0.0334	0.0591867	0.0871504	0.0803592	0.133572	0.161177		0.01345	-0.00797	0.0736	0.0626124	0.0805625	0.0803	0.157861
0.01359	0.0254	0.0550282	0.0958824	0.0715496	0.113599	0.157497		0.01359	-0.0152	0.0489	0.0732764	0.115661	0.103	0.139341
0.01372	0.037	0.0524205	0.0943128	0.109394	0.11477	0.152498		0.01372	-0.016	0.0348	0.0821614	0.126394	0.122	0.106199
0.01386	0.0671	0.0405575	0.10225	0.110176	0.107732	0.133191		0.01386	-0.00797	0.0273	0.0695495	0.116764	0.104	0.142468
0.014	0.0458	0.0448246	0.10068	0.112661	0.101855	0.115121		0.014	0.0153	0.0224	0.0815154	0.126881	0.113	0.17117
0.01414	0.0299	0.0583471	0.111071	0.114245	0.0995019	0.113174		0.01414	0.0139	0.0267	0.0638945	0.10311	0.113	0.12981
0.01428	0.0273	0.0668813	0.12784	0.100474	0.0971491	0.141262		0.01428	0.0044	0.047	0.0331548	0.0894664	0.116	0.11129
0.01442	0.0219	0.0736475	0.123817	0.0875953	0.100673	0.165568		0.01442	0.0357	0.0532	0.0394558	0.0995727	0.12	0.124078
0.01456	0.000591	0.0761465	0.104694	0.0965152	0.113599	0.146271		0.01456	0.0422	0.0365	0.0482016	0.0841002	0.119	0.131634
0.0147	-0.0171	0.0507611	0.119803	0.120679	0.119476	0.133809		0.0147	0.0429	0.0248	0.0701955	0.0894664	0.11	0.139992
0.01485	-0.00378	0.0219283	0.103919	0.119887	0.141792	0.133191		0.01485	-0.00214	0.0391	0.0701955	0.0745901	0.117	0.118336
0.015	0.0139	0.0448246	0.0759648	0.0916544	0.141792	0.13748		0.015	-0.0094	0.0687	0.0638945	0.0667892	0.12	0.141957
0.01514	0.0166	0.0575174	0.0902796	0.0924562	0.120647	0.145045		0.01514	0.0196	0.0112	0.0538566	0.0793402	0.106	0.118336
0.01529	0.0139	0.0355693	0.108717	0.100474	0.105379	0.158115		0.01529	-0.0195	0.0446	0.013735	0.0667892	0.114	0.15721
0.01544	0.0325	0.0388882	0.106273	0.127915	0.105379	0.15556		0.01544	-0.0377	0.0415	-0.00452201	0.0834841	0.14	0.162952
0.0156	0.0343	0.0541985	0.0879352	0.136835	0.113599	0.188039		0.0156	-0.0529	0.0248	0.0381836	0.0781278	0.122	0.164776
0.01575	0.0211	0.0431652	0.103919	0.109394	0.128867	0.210499		0.01575	-0.0347	0.0303	0.0821614	0.0751963	0.12	0.174427
0.0159	0.0192	0.0397278	0.103124	0.0957134	0.135925	0.183029		0.0159	0.00511	0.0582	0.0695495	0.0912948	0.128	0.15721
0.01606	0.0121	0.0601251	0.10068	0.102158	0.141792	0.164341		0.01606	-0.00072	0.0551	0.0815154	0.117371	0.148	0.166079
0.01622	0.0139	0.0778159	0.110287	0.0996823	0.154717	0.15627		0.01622	0.0262	0.044	0.0575836	0.145404	0.167	0.166079
0.01638	0.0157	0.0651132	0.116654	0.166652	0.159413	0.158115		0.01638	0.0203	0.0539	0.0318727	0.152469	0.154	0.190993
0.01654	0.0192	0.0464939	0.111071	0.184381	0.177034	0.150044		0.01654	0.0044	0.0804	0.0362357	0.139422	0.158	0.178215
0.0167	0.0245	0.0515908	0.0950976	0.115828	0.184082	0.153106		0.0167	0.0044	0.0779	0.0626124	0.115661	0.163	0.160336
0.01686	0.0476	0.0855105	0.11431	0.109394	0.172328	0.141871		0.01686	-0.0152	0.0378	0.0714875	0.0888502	0.184	0.145073
0.01703	0.00331	0.0906074	0.1398	0.133558	0.14884	0.144426		0.01703	0.0385	0.0397	0.0381836	0.0864156	0.182	0.160998
0.0172	0.0139	0.0769861	0.147747	0.110967	0.155889	0.143818		0.0172	0.024	0.0663	0.111609	0.116764	0.177	0.157861
0.01737	0.0273	0.0871798	0.106273	0.0965152	0.166461	0.158724		0.01737	-0.00571	0.0717	0.139258	0.143575	0.166	0.209392
0.01754	0.0325	0.0456642	0.079104	0.127915	0.166461	0.161177		0.01754	-0.0305	0.0329	0.128584	0.119815	0.163	0.238084
0.01771	0.00591	0.0431652	0.08872	0.144061	0.154717	0.146271		0.01771	0.00952	0.0119	0.11791	0.0971281	0.18	0.21774
0.01788	-0.0136	0.0515908	0.0735211	0.16586	0.132391	0.151271		0.01788	-0.0115	0.0785	0.0671146	0.0781278	0.192	0.193468
0.01805	0.0432	0.0651132	0.0902796	0.161009	0.14884	0.181803		0.01805	-0.00571	0.105	0.0827975	0.0894664	0.16	0.23613
0.01823	0.0582	0.0778159	0.108717	0.144061	0.160584	0.176793		0.01823	0.00582	0.0582	0.105308	0.162596	0.14	0.253999
0.01841	0.0582	0.0550282	0.124601	0.127915	0.162937	0.186193		0.01841	-0.0268	0.0625	0.0908973	0.162596	0.138	0.18525
0.01859	0.0582	0.0464939	0.155009	0.14812	0.175862	0.216735		0.01859	-0.0225	0.0365	0.0908973	0.147719	0.144	0.181993
0.01877	0.0449	0.0804236	0.142949	0.189232	0.168814	0.209779		0.01877	0.00952	0.0353	0.0671146	0.153086	0.159	0.192827
0.01895	0.0113	0.07022	0.117439	0.169027	0.155889	0.209779		0.01895	0.0161	0.0588	0.0878164	0.142363	0.155	0.182645
0.01914	0.00331	0.0761465	0.103124	0.14812	0.147669	0.216117		0.01914	0.0306	0.0582	0.0558046	0.182331	0.153	0.218903
0.01932	0.0263	0.0728178	0.110287	0.152089	0.155889	0.234186		0.01932	0.035	0.0668	0.0457667	0.139422	0.148	0.21317
0.01951	0.0281	0.079584	0.0919585	0.162593	0.150022	0.227251		0.01951	-0.0101	0.073	0.12113	0.144788	0.166	0.206266
0.0197	0.0511	0.0812434	0.0695972	0.140794	0.169985	0.239703		0.0197	0.00297	0.0916	0.0827975	0.157349	0.18	0.201816
0.01989	0.0414	0.0846808	0.0983261	0.146447	0.212276	0.219179		0.01989	0.0131	0.0706	0.0908973	0.128103	0.173	0.210034
0.02009	0.0387	0.0736475	0.10068	0.15694	0.213457	0.238476		0.02009	0.04	0.0489	0.121637	0.121634	0.169	0.278131
0.02028	0.0511	0.0634538	0.0983261	0.165068	0.213457	0.260946		0.02028	0.0146	0.0663	0.105944	0.184657	0.164	0.241872
0.02048	0.0449	0.0651132	0.107058	0.163384	0.228725	0.212953		0.02048	0.024	0.104	0.10659	0.153702	0.199	0.227251
0.02068	0.0308	0.07022	0.115869	0.152881	0.226372	0.201099		0.02068	0.0146	0.0952	0.113537	0.16028	0.192	0.248908
0.02088	0.0201	0.0906074	0.125386	0.135141	0.212276	0.1961		0.02088	0.0292	0.0798	0.112891	0.176359	0.171	0.244478
0.02108	0.0139	0.0812434	0.147747	0.155366	0.212276	0.20549		0.02108	0.0168	0.0946	0.150568	0.101401	0.168	0.256474
0.02128	0.0316	0.0982131	0.161377	0.155366	0.214628	0.214788		0.02128	0.0262	0.0644	0.172562	0.100795	0.172	0.262868
0.02149	0.0396	0.0685507	0.148532	0.166652	0.231078	0.222961		0.02149	0.00157	0.0884	0.139258	0.170993	0.187	0.261565
0.0217	0.029	0.0677209	0.179715	0.157732	0.251041	0.249721		0.0217	0.0203	0.0594	0.133603	0.159654	0.191	0.262216
0.02191	0.0396	0.0668813	0.193235	0.16586	0.221677	0.242258		0.02191	0.0516	0.0612	0.153659	0.135894	0.214	0.279434
0.02212	0.0458	0.0787542	0.184513	0.130401	0.220495	0.231641		0.02212	0.00582	0.0594	0.161888	0.130528	0.21	0.243827
0.02233	0.0697	0.101542	0.181284	0.173086	0.222848	0.257174		0.02233	0.0146	0.089	0.144277	0.173318	0.252	0.262868
0.02255	0.068	0.0871798	0.186867	0.210149	0.218142	0.267791		0.02255	-0.0319	0.0575	0.128584	0.166243	0.27	0.262868
0.02277	0.0449	0.0507611	0.15333	0.200537	0.225201	0.280243		0.02277	0.0247	0.0631	0.126666	0.186475	0.233	0.320923
0.02299	0.0565	0.0718893	0.124601	0.200537	0.221677	0.284025		0.02299	0.0168	0.0749	0.124211	0.116277	0.236	0.341919
0.02321	0.0591	0.0880096	0.146963	0.190034	0.228725	0.295869		0.02321	0.00587	0.0983	0.128584	0.138825	0.224	0.313217
0.02343	0.044	0.0922767	0.146178	0.181906	0.226372	0.274625		0.02343	0.0124	0.105	0.159324	0.179887	0.249	0.349485
0.02366	-0.00116	0.0753168	0.15333	0.201329	0.24987	0.285252		0.02366	0.0117	0.0841	0.147487	0.195369	0.238	0.337489
0.02389	-0.000284	0.0896789	0.181284	0.190826	0.240469	0.28219		0.02389	0.0531	0.0798	0.133603	0.210852	0.239	0.312575
0.02412	0.0192	0.107468	0.151761	0.196468	0.25809	0.282798		0.02412	0.069	0.0922	0.125493	0.192935	0.279	0.361621
0.02435	0.0113	0.0922767	0.151761	0.214999	0.263967	0.259111		0.02435	0.032	0.0205	0.128584	0.176359	0.256	0.306181
0.02459	-0.0144	0.104979	0.189222	0.213406	0.254566	0.275244		0.02459	-0.0232	0.0582	0.161252	0.235228	0.224	0.348833
0.02482	0.00864	0.131204	0.160592	0.18844	0.261624	0.264718		0.02482	-0.0144	0.0933	0.169481	0.166859	0.24	0.297312
0.02506	0.00864	0.0931064	0.123032	0.184381	0.288636	0.267791		0.02506	-0.00285	0.086	0.154295	0.183424	0.251	0.362273
0.0253	-0.00116	0.0778159	0.14137	0.198052	0.254566	0.295869		0.0253	0.0284	0.103	0.15187	0.191841	0.272	0.316353
0.02555	0.0334	0.0718893	0.147747	0.239965	0.259271	0.29087		0.02555	-0.00214	0.0804	0.147994	0.175763	0.286	0.345055
0.02579	0.0201	0.0922767	0.165291	0.243222	0.273368	0.29087		0.02579	0.0357	0.109	0.125493	0.14601	0.248	0.343742
0.02604	0.0458	0.112575	0.155009	0.221434	0.293342	0.303322		0.02604	0.0458	0.0761	0.142468	0.156733	0.257	0.308136
0.02629	0.0361	0.126927	0.169324	0.220642	0.290989	0.283417		0.02629	0.0407	0.0693	0.151214	0.161483	0.276	0.322747
0.02654	0.0361	0.134632	0.184513	0.199635	0.281588	0.30394		0.02654	0.0161	0.0663	0.164979	0.176975	0.276	0.31009
0.0268	0.0458	0.121001	0.217166	0.191617	0.296856	0.330792		0.0268	0.0117	0.0502	0.173854	0.207324	0.291	0.381965
0.02705	-0.00464	0.0855105	0.201281	0.23758	0.306257	0.320175		0.02705	0.0168	0.109	0.150568	0.208417	0.266	0.33801
0.02731	0.013	0.0990429	0.184513	0.256903	0.293342	0.320793		0.02731	0.0502	0.0922	0.146841	0.214389	0.294	0.341919
0.02758	0.0494	0.101542	0.205205	0.26017	0.29216	0.333864		0.02758	0.0683	0.073	0.139258	0.216228	0.288	0.373106
0.02784	0.0547	0.114245	0.23158	0.240757	0.287465	0.341925		0.02784	0.04	0.105	0.189537	0.21743	0.305	0.354566
0.02811	0.0768	0.0990429	0.194814	0.242431	0.305086	0.343254		0.02811	0.0203	0.105	0.162534	0.241817	0.294	0.322096
0.02838	0.0715	0.126927	0.210798	0.255319	0.305086	0.368787		0.02838	0.0451	0.126	0.166907	0.215602	0.304	0.348833
0.02865	0.0334	0.126927	0.241971	0.258587	0.315648	0.365623		0.02865	0.0531	0.0749	0.234031	0.224496	0.294	0.345055
0.02892	0.0502	0.112575	0.257865	0.275424	0.326231	0.323846		0.02892	0.0203	0.0316	0.238543	0.2317	0.29	0.373106
0.0292	0.0547	0.0998726	0.264233	0.268188	0.30861	0.336409		0.0292	0.00582	0.065	0.183882	0.244122	0.323	0.378187
0.02948	0.0263	0.121001	0.250703	0.270674	0.30861	0.341317		0.02948	0.0226	0.0952	0.179499	0.2412	0.324	0.401136
0.02976	0.0396	0.116003	0.254726	0.277108	0.315648	0.356335		0.02976	0.0341	0.065	0.197637	0.225728	0.294	0.351439
0.03005	0.0308	0.117672	0.225202	0.273039	0.330926	0.377467		0.03005	0.035	0.0983	0.217196	0.235834	0.316	0.406889
0.03033	0.0175	0.124438	0.241087	0.267396	0.328573	0.34009		0.03033	0.0182	0.0873	0.208957	0.273378	0.312	0.369318
0.03062	0.0511	0.145557	0.23158	0.231145	0.322706	0.362561		0.03062	0.0371	0.0989	0.195202	0.291792	0.338	0.333571
0.03092	0.0423	0.10414	0.24668	0.229562	0.352071	0.397483		0.03092	0.0168	0.137	0.210239	0.317987	0.344	0.412621
0.03121	0.0502	0.112575	0.275409	0.289195	0.386142	0.396865		0.03121	0.00665	0.0854	0.259235	0.275087	0.341	0.409354
0.03151	0.083	0.121939	0.263448	0.287511	0.35912	0.388692		0.03151	0.00879	0.0873	0.213975	0.305436	0.362	0.389662
0.03181	0.0406	0.117672	0.244335	0.285136	0.369692	0.358778		0.03181	0.0393	0.101	0.217196	0.326284	0.342	0.387707
0.03211	0.0733	0.10414	0.253147	0.2779	0.370874	0.375013		0.03211	0.0168	0.0965	0.24227	0.306658	0.322	0.390313
0.03242	0.0725	0.105809	0.264233	0.30931	0.335622	0.38564		0.03242	0.0334	0.116	0.205876	0.235228	0.329	0.387056
0.03273	0.0618	0.129535	0.263448	0.313369	0.33445	0.387475		0.03273	0.0488	0.114	0.225285	0.278754	0.367	0.398541
0.03304	0.0166	0.154921	0.269826	0.303667	0.356777	0.391257		0.03304	0.0552	0.119	0.232242	0.256693	0.363	0.438056
0.03336	0.0432	0.149834	0.269826	0.275424	0.377912	0.409935		0.03336	0.0647	0.129	0.252298	0.30007	0.367	0.450192
0.03367	0.0565	0.145557	0.250703	0.32308	0.402591	0.38931		0.03367	0.0458	0.145	0.269273	0.335785	0.363	0.440672
0.03399	0.0565	0.152421	0.257865	0.342394	0.382617	0.397483		0.03399	0.0327	0.094	0.249853	0.282282	0.385	0.415748
0.03432	0.0866	0.126098	0.286584	0.356856	0.397885	0.40739		0.03432	0.0203	0.0761	0.286894	0.272772	0.346	0.427233
0.03465	0.0511	0.136291	0.283455	0.327039	0.389666	0.416161		0.03465	0.0516	0.0558	0.306314	0.320918	0.366	0.42148
0.03497	0.0192	0.124438	0.319346	0.336741	0.395533	0.446085		0.03497	0.061	0.116	0.271708	0.329315	0.409	0.432314
0.03531	0.0556	0.165124	0.289038	0.35448	0.407277	0.441694		0.03531	0.0407	0.142	0.296912	0.335785	0.374	0.412621
0.03564	0.0591	0.186242	0.275409	0.335157	0.390837	0.451713		0.03564	0.011	0.13	0.272364	0.348345	0.39	0.428536
0.03598	0.0866	0.151493	0.272269	0.311775	0.379093	0.406163		0.03598	0.04	0.101	0.25036	0.339442	0.386	0.435581
0.03633	0.091	0.17189	0.279422	0.373002	0.349718	0.414225		0.03633	0.0524	0.119	0.294994	0.319825	0.413	0.457759
0.03667	0.0316	0.153261	0.289823	0.362498	0.396714	0.410554		0.03667	0.0488	0.127	0.299367	0.321524	0.398	0.483324
0.03702	0.0245	0.160017	0.308946	0.34963	0.428432	0.422398		0.03702	0.061	0.146	0.278665	0.358452	0.405	0.476279
0.03737	0.0892	0.176059	0.313744	0.352897	0.421373	0.452321		0.03737	0.0306	0.151	0.292549	0.351257	0.419	0.500541
0.03773	0.00591	0.166793	0.320906	0.38994	0.428432	0.47468		0.03773	0.0771	0.153	0.319433	0.319209	0.425	0.501714
0.03808	0.0458	0.187912	0.349635	0.373794	0.433127	0.455992		0.03808	0.0545	0.12	0.287401	0.382828	0.418	0.487102
0.03845	0.052	0.216745	0.303353	0.368151	0.442528	0.44793		0.03845	0.0407	0.141	0.262972	0.342969	0.424	0.52336
0.03881	0.0777	0.181985	0.300214	0.34963	0.431956	0.458547		0.03881	0.0617	0.165	0.262972	0.366133	0.437	0.459052
0.03918	0.099	0.217574	0.318562	0.355272	0.4437	0.463556		0.03918	0.0676	0.156	0.268627	0.381616	0.452	0.461667
0.03955	0.068	0.197276	0.336105	0.35448	0.449577	0.444148		0.03955	0.072	0.163	0.278009	0.363828	0.435	0.487102
0.03993	0.0547	0.168453	0.328943	0.374585	0.463673	0.471618		0.03993	0.0865	0.152	0.301941	0.364424	0.458	0.520244
0.0403	0.044	0.168453	0.340118	0.382713	0.440176	0.476627		0.0403	0.0437	0.152	0.294358	0.359068	0.442	0.541239
0.04069	0.0396	0.18968	0.332092	0.382713	0.458978	0.488471		0.04069	0.0596	0.174	0.347728	0.335178	0.432	0.52336
0.04107	0.114	0.169283	0.342473	0.406096	0.437823	0.483461		0.04107	0.0858	0.147	0.322643	0.37149	0.437	0.52336
0.04146	0.0839	0.198945	0.347281	0.384297	0.468369	0.487244		0.04146	0.0262	0.153	0.342709	0.392348	0.437	0.506143
0.04185	0.0715	0.17189	0.352873	0.368943	0.483637	0.499706		0.04185	0.0509	0.143	0.349646	0.391126	0.457	0.533542
0.04225	0.0494	0.181985	0.378364	0.382713	0.476599	0.516447		0.04225	0.0713	0.187	0.344637	0.3793	0.459	0.557815
0.04265	0.0476	0.218404	0.340903	0.388356	0.493038	0.517157		0.04265	0.0959	0.151	0.352737	0.369184	0.47	0.559759
0.04306	0.092	0.220172	0.337674	0.418183	0.511841	0.513993		0.04306	0.0755	0.164	0.382313	0.382212	0.461	0.522719
0.04346	0.143	0.186242	0.364834	0.41253	0.505964	0.509613		0.04346	0.0973	0.151	0.345273	0.36029	0.489	0.52336
0.04387	0.115	0.216745	0.371211	0.396384	0.474246	0.5333		0.04387	0.0771	0.158	0.392341	0.36503	0.476	0.539285
0.04429	0.0777	0.181985	0.396702	0.418183	0.501258	0.524012		0.04429	0.0763	0.159	0.396724	0.407821	0.469	0.552724
0.04471	0.0706	0.204042	0.40307	0.457701	0.478952	0.535856		0.04471	0.0807	0.182	0.387968	0.354924	0.478	0.52793
0.04513	0.0733	0.200614	0.391993	0.431853	0.495391	0.542082		0.04513	0.0814	0.203	0.38604	0.38406	0.499	0.560421
0.04556	0.0804	0.212468	0.393563	0.459284	0.515355	0.526456		0.04556	0.0865	0.192	0.377295	0.393551	0.493	0.604947
0.04599	0.0972	0.232035	0.415129	0.436704	0.529451	0.534527		0.04599	0.0676	0.197	0.451366	0.406598	0.495	0.545017
0.04642	0.0839	0.221002	0.423861	0.442346	0.516536	0.515839		0.04642	0.0755	0.165	0.425009	0.417321	0.516	0.557143
0.04686	0.0884	0.236203	0.409547	0.452058	0.513012	0.537691		0.04686	0.0545	0.196	0.38604	0.394167	0.517	0.554668
0.04731	0.0982	0.255652	0.38797	0.485843	0.510669	0.543917		0.04731	0.102	0.146	0.403661	0.444142	0.545	0.578159
0.04775	0.107	0.269293	0.430229	0.455225	0.53651	0.561997		0.04775	0.0893	0.207	0.425655	0.419149	0.513	0.559118
0.0482	0.124	0.2413	0.410331	0.478607	0.559998	0.571387		0.0482	0.064	0.183	0.468987	0.434016	0.544	0.552724
0.04866	0.125	0.238801	0.419838	0.43511	0.52829	0.572614		0.04866	0.0785	0.169	0.440702	0.465587	0.533	0.575022
0.04912	0.128	0.253163	0.371211	0.459284	0.57879	0.583849		0.04912	0.0617	0.21	0.426301	0.460837	0.53	0.596027
0.04958	0.109	0.27522	0.397586	0.467312	0.552949	0.561388		0.04958	0.0996	0.219	0.446367	0.440604	0.564	0.584543
0.05005	0.0875	0.228598	0.436607	0.499604	0.509488	0.576294		0.05005	0.0858	0.213	0.425009	0.437553	0.549	0.612573
0.05052	0.123	0.268355	0.41347	0.501198	0.557655	0.568841		0.05052	0.0814	0.24	0.415627	0.456693	0.559	0.599204
0.051	0.128	0.264187	0.378364	0.495545	0.579971	0.575686		0.051	0.0741	0.2	0.389767	0.466819	0.551	0.614507
0.05148	0.113	0.285315	0.428659	0.501198	0.57058	0.558823		0.05148	0.0872	0.187	0.452012	0.449498	0.554	0.617674
0.05197	0.116	0.260759	0.456614	0.491486	0.589372	0.579458		0.05197	0.0836	0.22	0.466413	0.413783	0.579	0.603033
0.05246	0.112	0.267525	0.444653	0.489101	0.550607	0.607536		0.05246	0.0973	0.236	0.474016	0.486435	0.593	0.568628
0.05295	0.122	0.281986	0.465336	0.486735	0.541205	0.634306		0.05295	0.0981	0.25	0.5041	0.475097	0.583	0.56485
0.05345	0.116	0.265026	0.478965	0.53824	0.615213	0.63674		0.05345	0.0654	0.247	0.452012	0.473268	0.572	0.61132
0.05395	0.11	0.269293	0.482104	0.55598	0.616395	0.630514		0.05395	0.106	0.261	0.460122	0.52215	0.581	0.610679
0.05446	0.105	0.274282	0.461422	0.544785	0.610518	0.632461		0.05446	0.1	0.275	0.509755	0.491792	0.574	0.609386
0.05498	0.108	0.274282	0.442974	0.530222	0.608165	0.634306		0.05498	0.0923	0.254	0.503454	0.494117	0.594	0.610038
0.05549	0.102	0.289582	0.482899	0.551219	0.603469	0.595703		0.05549	0.0821	0.261	0.474652	0.504223	0.601	0.639331
0.05602	0.116	0.287923	0.475736	0.522194	0.626957	0.604991		0.05602	0.0828	0.274	0.463978	0.512024	0.595	0.639331
0.05654	0.12	0.292081	0.463766	0.506048	0.61286	0.648634		0.05654	0.0858	0.246	0.475169	0.493501	0.59	0.641235
0.05708	0.146	0.303114	0.515641	0.540726	0.610518	0.61867		0.05708	0.0973	0.279	0.521075	0.50959	0.583	0.650164
0.05761	0.13	0.292911	0.513287	0.569751	0.616395	0.62806		0.05761	0.125	0.266	0.509119	0.489963	0.62	0.644432
0.05816	0.138	0.301445	0.497303	0.553595	0.626957	0.641151		0.05816	0.108	0.253	0.492134	0.512024	0.607	0.625962
0.0587	0.128	0.311649	0.525247	0.559247	0.62931	0.644264		0.0587	0.0879	0.29	0.512845	0.539322	0.616	0.637427
0.05926	0.126	0.313318	0.49171	0.552011	0.626957	0.662972		0.05926	0.106	0.282	0.469504	0.529822	0.639	0.665447
0.05981	0.124	0.32851	0.499657	0.547952	0.615213	0.685412		0.05981	0.0858	0.305	0.492134	0.538239	0.601	0.65271
0.06038	0.155	0.317476	0.522803	0.542309	0.603469	0.65922		0.06038	0.0966	0.277	0.499727	0.498857	0.619	0.616411
0.06094	0.117	0.342032	0.552307	0.576185	0.632834	0.69102		0.06094	0.119	0.28	0.496517	0.556027	0.62	0.637427
0.06152	0.129	0.318405	0.549963	0.581036	0.644578	0.667951		0.06152	0.142	0.258	0.497799	0.571509	0.632	0.678826
0.0621	0.142	0.305722	0.537992	0.53824	0.653979	0.651747		0.0621	0.117	0.272	0.521721	0.554805	0.638	0.655897
0.06268	0.128	0.326011	0.537208	0.599567	0.636368	0.687897		0.06268	0.126	0.276	0.497799	0.556643	0.641	0.622765
0.06327	0.131	0.322573	0.537208	0.595508	0.638711	0.695999		0.06327	0.112	0.286	0.514137	0.577482	0.655	0.650796
0.06386	0.146	0.316637	0.569076	0.581036	0.6716	0.700988		0.06386	0.118	0.313	0.560043	0.568578	0.652	0.656518
0.06446	0.147	0.347969	0.553092	0.581036	0.685697	0.691638		0.06446	0.115	0.295	0.564416	0.535178	0.682	0.655265
0.06507	0.15	0.324341	0.558685	0.601942	0.666904	0.689773		0.06507	0.119	0.329	0.553732	0.567366	0.669	0.681372
0.06568	0.153	0.329339	0.573884	0.601942	0.685697	0.70909		0.06568	0.122	0.286	0.57188	0.569681	0.655	0.674377
0.0663	0.162	0.313318	0.563493	0.615713	0.699803	0.700988		0.0663	0.114	0.305	0.53304	0.593571	0.683	0.681993
0.06692	0.164	0.334436	0.555546	0.611654	0.716243	0.704729		0.06692	0.118	0.297	0.556833	0.591136	0.664	0.686463
0.06755	0.146	0.363259	0.549963	0.656825	0.688049	0.735271		0.06755	0.106	0.29	0.57509	0.564921	0.671	0.676902
0.06818	0.165	0.378451	0.585059	0.633453	0.673953	0.730901		0.06818	0.0959	0.312	0.57509	0.606002	0.673	0.688387
0.06882	0.173	0.379389	0.564278	0.627008	0.709194	0.720315		0.06882	0.128	0.339	0.578171	0.60479	0.683	0.679458
0.06947	0.17	0.370855	0.613004	0.639887	0.70567	0.712831		0.06947	0.134	0.322	0.558761	0.597714	0.711	0.675639
0.07012	0.179	0.384397	0.600258	0.635036	0.715071	0.712203		0.07012	0.0973	0.349	0.570081	0.605386	0.702	0.66673
0.07078	0.157	0.375132	0.604182	0.664061	0.724462	0.715316		0.07078	0.117	0.358	0.577535	0.613803	0.708	0.725327
0.07144	0.159	0.398858	0.579467	0.657616	0.682183	0.722181		0.07144	0.151	0.379	0.585118	0.620262	0.697	0.718943
0.07211	0.189	0.364929	0.598599	0.638303	0.711547	0.724046		0.07211	0.156	0.366	0.619595	0.637553	0.673	0.723403
0.07279	0.197	0.379389	0.613788	0.646321	0.720938	0.745858		0.07279	0.163	0.388	0.570727	0.624525	0.698	0.706215
0.07347	0.165	0.407284	0.599374	0.675346	0.746779	0.764566		0.07347	0.163	0.38	0.579463	0.622697	0.721	0.720857
0.07416	0.181	0.408113	0.590652	0.67693	0.717414	0.772678		0.07416	0.168	0.403	0.610203	0.640545	0.688	0.706215
0.07486	0.2	0.403017	0.620951	0.668912	0.70567	0.761443		0.07486	0.135	0.385	0.595792	0.654228	0.705	0.698569
0.07556	0.173	0.406454	0.632911	0.675346	0.746779	0.758949		0.07556	0.15	0.348	0.602093	0.627437	0.747	0.718312
0.07627	0.197	0.43017	0.613788	0.674554	0.733864	0.755217		0.07627	0.179	0.368	0.596438	0.664951	0.741	0.707498
0.07698	0.193	0.453896	0.605841	0.676138	0.736206	0.722799		0.07698	0.147	0.407	0.614576	0.64768	0.748	0.70366
0.0777	0.201	0.432679	0.624189	0.669703	0.718585	0.76269		0.0777	0.148	0.38	0.609547	0.635775	0.731	0.725327
0.07843	0.197	0.449639	0.653693	0.688235	0.758533	0.775781		0.07843	0.146	0.413	0.633479	0.68101	0.726	0.725327
0.07917	0.201	0.419976	0.63615	0.693877	0.744436	0.743373		0.07917	0.187	0.409	0.595156	0.708377	0.729	0.711938
0.07991	0.226	0.453076	0.672041	0.721288	0.743265	0.760825		0.07991	0.166	0.397	0.632187	0.679807	0.728	0.761625
0.08066	0.206	0.46493	0.640064	0.710815	0.771458	0.761443		0.08066	0.148	0.392	0.626532	0.645891	0.754	0.748256
0.08141	0.218	0.480961	0.643302	0.703559	0.75618	0.769555		0.08141	0.167	0.438	0.644799	0.670297	0.741	0.707498
0.08218	0.221	0.457235	0.679978	0.692294	0.767934	0.766422		0.08218	0.2	0.446	0.609547	0.679211	0.734	0.760352
0.08295	0.186	0.463991	0.672826	0.737414	0.777335	0.770174		0.08295	0.191	0.442	0.634751	0.69529	0.744	0.773731
0.08372	0.207	0.437766	0.657726	0.697936	0.771458	0.785749		0.08372	0.155	0.427	0.649798	0.697665	0.739	0.764171
0.08451	0.228	0.469937	0.637719	0.718873	0.739741	0.772678		0.08451	0.167	0.418	0.652253	0.722071	0.743	0.760352
0.0853	0.217	0.458065	0.676839	0.728555	0.750303	0.775781		0.0853	0.185	0.437	0.682475	0.716725	0.756	0.799848
0.0861	0.194	0.436117	0.686356	0.688235	0.757362	0.76269		0.0861	0.2	0.435	0.672448	0.708377	0.774	0.785206
0.0869	0.197	0.469098	0.659286	0.714032	0.749132	0.8032		0.0869	0.173	0.428	0.659846	0.703617	0.742	0.739327
0.08772	0.225	0.483559	0.688015	0.735801	0.77263	0.782636		0.08772	0.179	0.429	0.63978	0.692905	0.771	0.801742
0.08854	0.238	0.493654	0.697571	0.741443	0.799652	0.781389		0.08854	0.157	0.45	0.650444	0.715522	0.766	0.792201
0.08936	0.253	0.48262	0.691978	0.757579	0.797299	0.815673		0.08936	0.206	0.468	0.650444	0.70958	0.763	0.778822
0.0902	0.216	0.49875	0.684001	0.737414	0.803176	0.799469		0.0902	0.16	0.468	0.635914	0.716118	0.771	0.780736
0.09104	0.259	0.508954	0.684786	0.757579	0.794946	0.819404		0.09104	0.166	0.452	0.669873	0.705406	0.761	0.759721
0.0919	0.239	0.497921	0.686356	0.738216	0.812567	0.801334		0.0919	0.208	0.462	0.666147	0.739919	0.776	0.737423
0.09276	0.249	0.519879	0.715114	0.732584	0.803176	0.815673		0.09276	0.174	0.472	0.684274	0.729206	0.821	0.804939
0.09362	0.241	0.506346	0.707147	0.746284	0.8067	0.83935		0.09362	0.214	0.469	0.661764	0.732187	0.788	0.817676
0.0945	0.222	0.524976	0.728684	0.769656	0.793785	0.791995		0.0945	0.192	0.476	0.694948	0.71433	0.815	0.817676
0.09538	0.253	0.524146	0.707147	0.743869	0.785555	0.796974		0.09538	0.217	0.456	0.69945	0.735159	0.778	0.769272
0.09627	0.252	0.527583	0.716714	0.743067	0.804347	0.797593		0.09627	0.224	0.469	0.691867	0.760747	0.814	0.810681
0.09717	0.255	0.502188	0.728684	0.770468	0.801994	0.833124		0.09717	0.204	0.511	0.692503	0.733966	0.784	0.785206
0.09808	0.242	0.53268	0.703949	0.755966	0.805529	0.831877		0.09808	0.225	0.487	0.717578	0.730985	0.798	0.827868
0.099	0.239	0.53268	0.733482	0.759985	0.809043	0.842473		0.099	0.228	0.506	0.743945	0.7048	0.797	0.803676
0.09993	0.259	0.53434	0.72788	0.772894	0.819625	0.805086		0.09993	0.237	0.484	0.728262	0.764325	0.819	0.790928
0.1009	0.282	0.543605	0.73986	0.80272	0.813748	0.831258		0.1009	0.219	0.517	0.709478	0.739919	0.82	0.820863
0.1018	0.261	0.528413	0.734277	0.747096	0.801994	0.844978		0.1018	0.238	0.535	0.715779	0.714926	0.819	0.803025
0.1027	0.282	0.567331	0.730284	0.773695	0.818444	0.837484		0.1027	0.256	0.505	0.742146	0.753612	0.83	0.808116
0.1037	0.284	0.554638	0.748632	0.763212	0.838418	0.82565		0.1037	0.251	0.504	0.738926	0.744679	0.844	0.81003
0.1047	0.271	0.547872	0.758208	0.778526	0.810214	0.834371		0.1047	0.253	0.537	0.730816	0.764325	0.824	0.825323
0.1057	0.281	0.545373	0.748632	0.793038	0.839599	0.833742		0.1057	0.248	0.528	0.753973	0.77622	0.813	0.81958
0.1067	0.29	0.575865	0.762996	0.769656	0.826664	0.854367		0.1067	0.229	0.548	0.743945	0.749439	0.824	0.824681
0.1076	0.288	0.575865	0.761407	0.783367	0.844284	0.838731		0.1076	0.232	0.51	0.748954	0.806579	0.848	0.806843
0.1087	0.307	0.58596	0.750231	0.797889	0.844284	0.829392		0.1087	0.206	0.563	0.715133	0.766104	0.847	0.822767
0.1097	0.312	0.581801	0.747837	0.819648	0.845466	0.84803		0.1097	0.242	0.527	0.745873	0.764325	0.846	0.799216
0.1107	0.293	0.563172	0.767784	0.773695	0.839599	0.836237		0.1107	0.257	0.544	0.721961	0.777422	0.817	0.798555
0.1117	0.298	0.580863	0.769374	0.801106	0.851343	0.854367		0.1117	0.257	0.552	0.743945	0.779211	0.827	0.833601
0.1128	0.321	0.58596	0.783748	0.78014	0.843113	0.836865		0.1128	0.282	0.571	0.745873	0.787529	0.834	0.829792
0.1138	0.32	0.601251	0.773377	0.794652	0.844284	0.864274		0.1138	0.284	0.549	0.732118	0.784557	0.83	0.81003
0.1149	0.303	0.592726	0.76539	0.794652	0.841932	0.841854		0.1149	0.293	0.554	0.7415	0.776816	0.831	0.821504
0.116	0.309	0.560565	0.768579	0.833348	0.844284	0.840607		0.116	0.269	0.582	0.768513	0.780384	0.858	0.843151
0.117	0.332	0.608856	0.800507	0.796276	0.879536	0.846813		0.117	0.28	0.58	0.757193	0.812531	0.844	0.851439
0.1181	0.313	0.621549	0.783748	0.794652	0.852514	0.8705		0.1181	0.259	0.556	0.782268	0.796462	0.844	0.80558
0.1192	0.327	0.650382	0.79093	0.824479	0.853696	0.868046		0.1192	0.259	0.578	0.762212	0.805982	0.848	0.822767
0.1203	0.319	0.60292	0.780559	0.809164	0.872478	0.866819		0.1203	0.264	0.57	0.74961	0.830985	0.837	0.839964
0.1215	0.295	0.626656	0.802106	0.840615	0.876002	0.858038		0.1215	0.277	0.598	0.760274	0.800616	0.841	0.836156
0.1226	0.345	0.624048	0.800507	0.827716	0.880708	0.868046		0.1226	0.287	0.589	0.787933	0.797049	0.856	0.815131
0.1237	0.336	0.605419	0.756609	0.824479	0.860734	0.877953		0.1237	0.277	0.602	0.791014	0.792308	0.854	0.83806
0.1249	0.351	0.634252	0.811672	0.839793	0.86544	0.871109		0.1249	0.313	0.597	0.777249	0.801222	0.872	0.839964
0.1261	0.335	0.635911	0.814076	0.824479	0.880708	0.879282		0.1261	0.28	0.575	0.79166	0.825619	0.851	0.832969
0.1272	0.329	0.636849	0.796513	0.842228	0.893633	0.868655		0.1272	0.296	0.59	0.79487	0.817877	0.88	0.855217
0.1284	0.36	0.636849	0.803695	0.819648	0.880708	0.877335		0.1284	0.283	0.628	0.794234	0.79527	0.841	0.849525
0.1296	0.345	0.638509	0.789331	0.823677	0.903024	0.871727		0.1296	0.315	0.607	0.826236	0.789317	0.868	0.849525
0.1308	0.35	0.650382	0.786142	0.822865	0.876002	0.868046		0.1308	0.289	0.617	0.819328	0.826215	0.857	0.845055
0.1321	0.361	0.641848	0.800507	0.8253	0.867782	0.898578		0.1321	0.283	0.616	0.788569	0.816099	0.871	0.854576
0.1333	0.366	0.657138	0.811672	0.850286	0.861905	0.885508		0.1333	0.315	0.583	0.803626	0.816695	0.87	0.850156
0.1345	0.388	0.666403	0.800507	0.821271	0.885413	0.854367		0.1345	0.309	0.678	0.805524	0.81908	0.869	0.858484
0.1358	0.335	0.664734	0.805285	0.855929	0.900681	0.882963		0.1358	0.316	0.611	0.801171	0.829196	0.883	0.854576
0.137	0.353	0.679096	0.81805	0.831745	0.874831	0.876726		0.137	0.301	0.644	0.804252	0.83813	0.875	0.861611
0.1383	0.35	0.679096	0.828431	0.842228	0.885413	0.88858		0.1383	0.316	0.658	0.833769	0.844669	0.873	0.859657
0.1396	0.396	0.685032	0.794119	0.8519	0.904195	0.905423		0.1396	0.32	0.662	0.819328	0.807761	0.875	0.872434
0.1409	0.373	0.685032	0.830825	0.840615	0.892452	0.896743		0.1409	0.312	0.659	0.81745	0.831561	0.899	0.896045
0.1422	0.386	0.712196	0.816461	0.843832	0.905377	0.889189		0.1422	0.348	0.637	0.840676	0.816695	0.882	0.882616
0.1435	0.375	0.685032	0.826037	0.849474	0.915949	0.88858		0.1435	0.341	0.662	0.821843	0.84764	0.887	0.884561
0.1449	0.407	0.676607	0.830825	0.854315	0.903024	0.88858		0.1449	0.354	0.674	0.790507	0.835149	0.871	0.861611
0.1462	0.389	0.701163	0.856365	0.829319	0.932399	0.915431		0.1462	0.352	0.66	0.775321	0.87146	0.869	0.864217
0.1476	0.384	0.707929	0.848388	0.832547	0.906548	0.907877		0.1476	0.34	0.68	0.805524	0.826811	0.881	0.868005
0.149	0.404	0.711366	0.823643	0.842228	0.905377	0.909824		0.149	0.34	0.671	0.811795	0.830389	0.885	0.855869
0.1504	0.415	0.696066	0.838007	0.836586	0.918302	0.894806		0.1504	0.348	0.667	0.824993	0.819676	0.901	0.841878
0.1518	0.404	0.725718	0.84359	0.863987	0.93356	0.919112		0.1518	0.354	0.657	0.835667	0.818484	0.895	0.897869
0.1532	0.411	0.70542	0.85715	0.863175	0.914778	0.908597		0.1532	0.349	0.664	0.838798	0.827417	0.896	0.873737
0.1546	0.41	0.719792	0.852372	0.849474	0.906548	0.912257		0.1546	0.361	0.684	0.855753	0.840505	0.89	0.859126
0.156	0.419	0.713026	0.864332	0.860759	0.913597	0.896033		0.156	0.392	0.683	0.852612	0.841687	0.889	0.895394
0.1575	0.421	0.723219	0.834818	0.859968	0.927693	0.902969		0.1575	0.381	0.702	0.829992	0.838716	0.891	0.882616
0.159	0.415	0.720621	0.842795	0.864799	0.937094	0.89797		0.159	0.384	0.699	0.838172	0.844082	0.89	0.871132
0.1604	0.415	0.709588	0.833219	0.862373	0.915949	0.911649		0.1604	0.383	0.68	0.850734	0.816099	0.909	0.891616
0.1619	0.429	0.739251	0.838802	0.871243	0.915949	0.893579		0.1619	0.393	0.699	0.85135	0.854785	0.909	0.881304
0.1634	0.433	0.733314	0.850772	0.859166	0.911254	0.931564		0.1634	0.407	0.699	0.816824	0.854785	0.891	0.866702
0.165	0.439	0.730825	0.845994	0.869629	0.926522	0.899805		0.165	0.379	0.72	0.845069	0.843476	0.916	0.903612
0.1665	0.452	0.74008	0.848388	0.888992	0.912425	0.92044		0.1665	0.412	0.707	0.837536	0.845861	0.9	0.894743
0.168	0.445	0.746847	0.845994	0.89704	0.915949	0.893579		0.168	0.403	0.699	0.850108	0.851217	0.902	0.882616
0.1696	0.459	0.735922	0.855561	0.898644	0.928875	0.902969		0.1696	0.418	0.716	0.842574	0.867276	0.895	0.876213
0.1712	0.457	0.759589	0.857955	0.880924	0.910072	0.916658		0.1712	0.407	0.712	0.846341	0.864901	0.912	0.882616
0.1728	0.44	0.725718	0.877902	0.894625	0.931228	0.916658		0.1728	0.389	0.679	0.812431	0.853592	0.9	0.900485
0.1744	0.484	0.744348	0.881091	0.851098	0.938266	0.932183		0.1744	0.402	0.728	0.838798	0.865497	0.925	0.894743
0.176	0.469	0.768913	0.857955	0.862373	0.927693	0.912876		0.176	0.423	0.731	0.860772	0.87146	0.924	0.896707
0.1777	0.457	0.775689	0.881895	0.887369	0.94179	0.927275		0.1777	0.421	0.726	0.865801	0.855391	0.909	0.890964
0.1793	0.484	0.762987	0.87073	0.882538	0.926522	0.937182		0.1793	0.432	0.705	0.862034	0.855967	0.913	0.904915
0.181	0.468	0.77483	0.858759	0.876074	0.910072	0.92473		0.181	0.425	0.753	0.880241	0.851804	0.92	0.880141
0.1826	0.499	0.755371	0.861153	0.896239	0.947667	0.914103		0.1826	0.426	0.725	0.860772	0.854189	0.91	0.885873
0.1843	0.485	0.769763	0.872319	0.901911	0.937094	0.951581		0.1843	0.442	0.742	0.852612	0.881566	0.937	0.898531
0.1861	0.502	0.774	0.885084	0.890596	0.926522	0.915431		0.1861	0.426	0.759	0.877101	0.842284	0.916	0.888359
0.1878	0.481	0.785843	0.889912	0.899446	0.948849	0.930956		0.1878	0.425	0.755	0.857015	0.881566	0.914	0.884561
0.1896	0.497	0.772301	0.889912	0.8922	0.911254	0.930347		0.1896	0.436	0.747	0.850734	0.872672	0.927	0.887046
0.1913	0.516	0.79093	0.879501	0.902703	0.931228	0.940954		0.1913	0.439	0.758	0.845069	0.872076	0.934	0.881955
0.1931	0.519	0.774	0.864332	0.886557	0.937094	0.922884		0.1931	0.444	0.759	0.847583	0.864901	0.909	0.896045
0.1949	0.502	0.786703	0.865137	0.906672	0.939447	0.9378		0.1949	0.436	0.77	0.86265	0.873288	0.912	0.896707
0.1967	0.529	0.800255	0.889912	0.899446	0.914778	0.931564		0.1967	0.46	0.775	0.853875	0.884508	0.94	0.896045
0.1985	0.529	0.798556	0.886674	0.891398	0.942972	0.948417		0.1985	0.458	0.765	0.857015	0.872076	0.916	0.929177
0.2004	0.517	0.798556	0.885084	0.905088	0.938266	0.930956		0.2004	0.458	0.77	0.871456	0.897049	0.937	0.89345
0.2022	0.514	0.818874	0.884289	0.904297	0.93356	0.93412		0.2022	0.47	0.786	0.863912	0.88572	0.923	0.888359
0.2041	0.521	0.786703	0.877902	0.943825	0.946496	0.93852		0.2041	0.457	0.772	0.827498	0.880364	0.928	0.908192
0.206	0.52	0.789241	0.884289	0.896239	0.927693	0.944746		0.206	0.495	0.757	0.887158	0.869075	0.922	0.901788
0.2079	0.532	0.79178	0.89629	0.900228	0.935913	0.927893		0.2079	0.481	0.779	0.878353	0.864315	0.928	0.919526
0.2099	0.523	0.797716	0.883495	0.897852	0.957068	0.942799		0.2099	0.501	0.788	0.87082	0.880364	0.934	0.892778
0.2118	0.538	0.804482	0.885889	0.890596	0.938266	0.935346		0.2118	0.474	0.818	0.867689	0.874998	0.933	0.903612
0.2138	0.546	0.831587	0.886674	0.884953	0.939447	0.940954		0.2138	0.479	0.767	0.872082	0.874998	0.909	0.915087
0.2158	0.558	0.794318	0.889127	0.891398	0.957068	0.940346		0.2158	0.5	0.794	0.903468	0.888155	0.937	0.904263
0.2178	0.536	0.812948	0.887458	0.904297	0.945324	0.922884		0.2178	0.489	0.806	0.862034	0.883901	0.924	0.901126
0.2198	0.559	0.810409	0.898634	0.902703	0.939447	0.936573		0.2198	0.504	0.804	0.881494	0.891692	0.938	0.904915
0.2218	0.568	0.811259	0.898634	0.905088	0.952363	0.9378		0.2218	0.492	0.789	0.884008	0.87146	0.934	0.903612
0.2239	0.548	0.838363	0.897849	0.888171	0.948849	0.924111		0.2239	0.503	0.788	0.865185	0.899384	0.916	0.911308
0.226	0.558	0.823961	0.887458	0.912314	0.932399	0.949634		0.226	0.503	0.797	0.876465	0.886942	0.929	0.908192
0.2281	0.587	0.816345	0.897849	0.906672	0.938266	0.944026		0.2281	0.499	0.817	0.866417	0.893521	0.934	0.918354
0.2302	0.584	0.833276	0.884289	0.920443	0.93356	0.955262		0.2302	0.528	0.805	0.884008	0.886336	0.939	0.889652
0.2324	0.563	0.830727	0.891472	0.913998	0.955887	0.941573		0.2324	0.513	0.81	0.866417	0.907781	0.923	0.926571
0.2345	0.594	0.845129	0.890687	0.926085	0.960592	0.940346		0.2345	0.521	0.81	0.865801	0.873288	0.939	0.908192
0.2367	0.577	0.831587	0.916187	0.925293	0.937094	0.936573		0.2367	0.529	0.803	0.88212	0.891086	0.92	0.915748
0.2389	0.587	0.829888	0.912263	0.920443	0.935913	0.954653		0.2389	0.509	0.818	0.88526	0.877442	0.942	0.901126
0.2411	0.599	0.824811	0.897849	0.921234	0.951191	0.942799		0.2411	0.539	0.802	0.885896	0.89523	0.934	0.906217
0.2433	0.583	0.837503	0.904227	0.920443	0.952363	0.935346		0.2433	0.545	0.818	0.884634	0.889864	0.957	0.913283
0.2456	0.6	0.840901	0.909035	0.895437	0.95002	0.940346		0.2456	0.553	0.829	0.860146	0.896442	0.947	0.892778
0.2479	0.614	0.835814	0.898634	0.926877	0.951191	0.954653		0.2479	0.552	0.807	0.894066	0.895846	0.94	0.894091
0.2502	0.587	0.854443	0.905787	0.930054	0.948849	0.9378		0.2502	0.54	0.815	0.891541	0.905952	0.946	0.928536
0.2525	0.601	0.85953	0.918631	0.912314	0.94179	0.949026		0.2525	0.544	0.834	0.889037	0.894614	0.939	0.936743
0.2549	0.61	0.865457	0.928933	0.926085	0.94179	0.950252		0.2549	0.552	0.826	0.887775	0.905336	0.942	0.911308
0.2572	0.625	0.851915	0.909035	0.904297	0.940619	0.945355		0.2572	0.572	0.827	0.871456	0.89523	0.943	0.919526
0.2596	0.622	0.853594	0.907455	0.921234	0.959421	0.95588		0.2596	0.57	0.805	0.886532	0.888642	0.946	0.906879
0.262	0.616	0.851915	0.920201	0.929262	0.946496	0.960261		0.262	0.574	0.82	0.880241	0.901202	0.929	0.898531
0.2645	0.623	0.85953	0.922565	0.921234	0.947667	0.952808		0.2645	0.569	0.813	0.899701	0.880364	0.927	0.916399
0.2669	0.634	0.857831	0.903442	0.917957	0.955887	0.941573		0.2669	0.574	0.826	0.892167	0.891692	0.944	0.917702
0.2694	0.628	0.857831	0.92335	0.917957	0.968812	0.933501		0.2694	0.569	0.831	0.894682	0.888642	0.949	0.902439
0.2719	0.633	0.858681	0.916187	0.933321	0.961764	0.952808		0.2719	0.55	0.828	0.884634	0.882798	0.953	0.922142
0.2744	0.639	0.871384	0.907455	0.907554	0.966459	0.9378		0.2744	0.579	0.829	0.868315	0.886336	0.96	0.920178
0.277	0.631	0.864608	0.914618	0.930054	0.939447	0.945355		0.277	0.59	0.878	0.88212	0.911319	0.95	0.924617
0.2795	0.641	0.870534	0.914618	0.913206	0.95824	0.944026		0.2795	0.59	0.85	0.886532	0.897049	0.939	0.938056
0.2821	0.649	0.887474	0.917757	0.92847	0.952363	0.962816		0.2821	0.594	0.84	0.900337	0.903627	0.952	0.928536
0.2848	0.645	0.864608	0.905002	0.936589	0.957068	0.943408		0.2848	0.585	0.841	0.897196	0.907781	0.956	0.924106
0.2874	0.641	0.875631	0.913048	0.924502	0.939447	0.946582		0.2874	0.597	0.833	0.891541	0.888155	0.948	0.915087
0.2901	0.65	0.868845	0.916972	0.939756	0.978213	0.942799		0.2901	0.593	0.847	0.899085	0.897675	0.943	0.927874
0.2928	0.652	0.869694	0.914618	0.930054	0.957068	0.958425		0.2928	0.609	0.848	0.890925	0.895846	0.943	0.909354
0.2955	0.663	0.879849	0.922565	0.931728	0.951191	0.948417		0.2955	0.608	0.844	0.890925	0.88572	0.936	0.919526
0.2982	0.684	0.856992	0.919416	0.926877	0.957068	0.963425		0.2982	0.618	0.862	0.89343	0.897049	0.954	0.922142
0.301	0.665	0.87731	0.916972	0.925293	0.965288	0.96527		0.301	0.621	0.836	0.902225	0.882798	0.956	0.927233
0.3038	0.676	0.863758	0.92178	0.938964	0.948849	0.957817		0.3038	0.622	0.845	0.889663	0.882798	0.949	0.941183
0.3066	0.67	0.873073	0.933731	0.946982	0.97586	0.959044		0.3066	0.609	0.86	0.904104	0.91423	0.956	0.908703
0.3095	0.676	0.872233	0.914618	0.939756	0.952363	0.962106		0.3095	0.625	0.86	0.884634	0.89998	0.946	0.94
0.3123	0.681	0.881548	0.913833	0.938964	0.957068	0.950972		0.3123	0.635	0.842	0.892167	0.916675	0.942	0.924106
0.3152	0.681	0.873073	0.915403	0.931728	0.971165	0.964651		0.3152	0.631	0.862	0.888391	0.896442	0.956	0.926571
0.3181	0.69	0.874772	0.930601	0.93737	0.969983	0.941573		0.3181	0.624	0.861	0.879615	0.892308	0.937	0.919015
0.3211	0.686	0.882397	0.90982	0.938964	0.962945	0.954035		0.3211	0.632	0.857	0.886532	0.889258	0.95	0.924617
0.3241	0.697	0.863758	0.918631	0.942231	0.964117	0.952199		0.3241	0.635	0.866	0.888391	0.884508	0.949	0.931652
0.3271	0.698	0.881548	0.928148	0.943033	0.961764	0.957817		0.3271	0.652	0.852	0.900337	0.884508	0.949	0.926571
0.3301	0.68	0.884086	0.933731	0.944616	0.961764	0.966487		0.3301	0.646	0.858	0.902225	0.914846	0.954	0.913794
0.3332	0.703	0.884086	0.919416	0.934905	0.951191	0.949026		0.3332	0.664	0.864	0.903468	0.894614	0.965	0.920829
0.3363	0.704	0.878169	0.932161	0.944616	0.957068	0.951581		0.3363	0.654	0.879	0.895934	0.902425	0.946	0.925259
0.3394	0.713	0.888314	0.932161	0.93252	0.969983	0.969042		0.3394	0.67	0.856	0.914778	0.906569	0.953	0.925259
0.3426	0.705	0.893401	0.943347	0.920443	0.972336	0.959044		0.3426	0.662	0.857	0.903468	0.893521	0.957	0.929177
0.3457	0.716	0.89426	0.94894	0.941339	0.967631	0.964651		0.3457	0.672	0.863	0.900963	0.901202	0.941	0.914435
0.349	0.714	0.87731	0.927363	0.934905	0.960592	0.961488		0.349	0.669	0.865	0.899701	0.913147	0.955	0.927874
0.3522	0.736	0.884946	0.916187	0.938172	0.952363	0.971496		0.3522	0.681	0.876	0.894066	0.908387	0.95	0.938708
0.3555	0.737	0.905264	0.932946	0.952634	0.962945	0.965878		0.3555	0.674	0.867	0.892804	0.906569	0.944	0.933627
0.3588	0.723	0.885785	0.941777	0.955902	0.964117	0.968332		0.3588	0.688	0.865	0.900963	0.887548	0.948	0.939359
0.3621	0.732	0.902725	0.934525	0.943033	0.966459	0.962106		0.3621	0.679	0.87	0.89657	0.905952	0.962	0.936102
0.3654	0.735	0.8951	0.934525	0.949467	0.968812	0.957817		0.3654	0.678	0.866	0.887158	0.892905	0.948	0.913794
0.3688	0.741	0.887474	0.936979	0.949467	0.969983	0.967714		0.3688	0.688	0.886	0.88212	0.901809	0.95	0.938056
0.3723	0.727	0.8951	0.933731	0.945408	0.977042	0.962106		0.3723	0.697	0.869	0.892804	0.902425	0.953	0.931011
0.3757	0.74	0.915418	0.936194	0.944616	0.966459	0.971496		0.3757	0.699	0.889	0.910375	0.908387	0.969	0.924617
0.3792	0.756	0.926432	0.932946	0.92847	0.962945	0.964043		0.3792	0.7	0.879	0.898459	0.907165	0.957	0.924106
0.3827	0.748	0.91204	0.928148	0.950259	0.967631	0.977104		0.3827	0.683	0.886	0.902225	0.903031	0.942	0.922793
0.3863	0.73	0.900187	0.939323	0.944616	0.968812	0.959044		0.3863	0.707	0.87	0.912273	0.901202	0.952	0.910667
0.3898	0.757	0.893401	0.928933	0.943033	0.98408	0.959652		0.3898	0.708	0.879	0.902225	0.927397	0.954	0.932965
0.3935	0.738	0.908642	0.95933	0.943033	0.97586	0.964043		0.3935	0.705	0.867	0.90788	0.905952	0.95	0.931652
0.3971	0.749	0.906953	0.929817	0.952634	0.972336	0.970878		0.3971	0.694	0.872	0.906608	0.910096	0.953	0.92149
0.4008	0.767	0.892561	0.94737	0.934905	0.981727	0.964651		0.4008	0.714	0.887	0.912273	0.905336	0.964	0.935581
0.4045	0.754	0.914578	0.949724	0.950259	0.974689	0.966487		0.4045	0.721	0.875	0.914151	0.905952	0.972	0.946404
0.4083	0.765	0.909501	0.940893	0.956693	0.982909	0.970269		0.4083	0.718	0.865	0.915414	0.91423	0.96	0.919015
0.4121	0.772	0.908642	0.945691	0.93737	0.97586	0.965878		0.4121	0.724	0.861	0.914151	0.911925	0.944	0.934909
0.4159	0.758	0.890862	0.952079	0.953436	0.971165	0.979557		0.4159	0.728	0.9	0.909132	0.907781	0.961	0.933627
0.4197	0.778	0.896789	0.952953	0.94619	0.972336	0.957198		0.4197	0.722	0.876	0.89657	0.915463	0.949	0.929177
0.4236	0.77	0.901876	0.945691	0.950259	0.972336	0.973331		0.4236	0.716	0.894	0.89657	0.909013	0.975	0.927874
0.4276	0.799	0.91204	0.958546	0.93737	0.978213	0.969651		0.4276	0.716	0.869	0.905992	0.911925	0.953	0.925259
0.4315	0.786	0.906953	0.939323	0.965613	0.967631	0.975278		0.4315	0.73	0.887	0.919806	0.907781	0.967	0.927233
0.4355	0.775	0.903575	0.940893	0.950259	0.969983	0.973331		0.4355	0.739	0.871	0.911011	0.912541	0.966	0.936743
0.4396	0.783	0.907802	0.945691	0.961544	0.978213	0.976495		0.4396	0.746	0.878	0.903468	0.910703	0.962	0.923445
0.4436	0.787	0.897628	0.955307	0.950259	0.972336	0.982123		0.4436	0.763	0.888	0.911647	0.920213	0.962	0.946404
0.4478	0.803	0.903575	0.944132	0.949467	0.978213	0.977104		0.4478	0.754	0.886	0.916656	0.92386	0.964	0.94
0.4519	0.779	0.917966	0.961685	0.956693	0.973508	0.967105		0.4519	0.741	0.884	0.922311	0.921435	0.964	0.934909
0.4561	0.808	0.921354	0.950509	0.953436	0.967631	0.963425		0.4561	0.755	0.889	0.905992	0.917907	0.965	0.927874
0.4603	0.796	0.906103	0.953738	0.938964	0.971165	0.980176		0.4603	0.743	0.889	0.912273	0.911925	0.964	0.938708
0.4646	0.796	0.917966	0.940893	0.953436	0.966459	0.975278		0.4646	0.749	0.897	0.908506	0.91423	0.964	0.936102
0.4689	0.797	0.920515	0.955307	0.959079	0.982909	0.98335		0.4689	0.76	0.888	0.91604	0.906569	0.962	0.929177
0.4732	0.8	0.923043	0.954522	0.955902	0.973508	0.964043		0.4732	0.756	0.89	0.909132	0.922647	0.957	0.953309
0.4776	0.805	0.918816	0.943347	0.948676	0.967631	0.975278		0.4776	0.761	0.894	0.90788	0.904124	0.955	0.931652
0.4821	0.812	0.908642	0.949724	0.957485	0.98408	0.960879		0.4821	0.771	0.883	0.922311	0.913147	0.974	0.929838
0.4865	0.782	0.914578	0.954522	0.959961	0.980566	0.969042		0.4865	0.767	0.902	0.917918	0.913753	0.969	0.933627
0.491	0.814	0.929829	0.939323	0.956693	0.97586	0.977722		0.491	0.754	0.905	0.911011	0.909013	0.957	0.939359
0.4956	0.816	0.916267	0.948155	0.950259	0.980566	0.97395		0.4956	0.778	0.897	0.922311	0.927397	0.968	0.943137
0.5002	0.813	0.916267	0.955307	0.961544	0.972336	0.982123		0.5002	0.777	0.886	0.912273	0.916675	0.962	0.943137
0.5048	0.828	0.924742	0.958546	0.951051	0.966459	0.995802		0.5048	0.779	0.891	0.91604	0.910096	0.972	0.923445
0.5095	0.833	0.917966	0.951294	0.959079	0.988786	0.969651		0.5095	0.776	0.878	0.918544	0.915463	0.966	0.931652
0.5142	0.829	0.918816	0.966483	0.963128	0.972336	0.986402		0.5142	0.78	0.89	0.922937	0.910096	0.965	0.934909
0.519	0.83	0.912889	0.958546	0.959079	0.97586	0.98773		0.519	0.786	0.894	0.917292	0.919616	0.957	0.942486
0.5238	0.823	0.917966	0.951294	0.96393	0.988786	0.972723		0.5238	0.78	0.891	0.918544	0.929246	0.961	0.927233
0.5287	0.844	0.917966	0.952079	0.959079	0.982909	0.976495		0.5287	0.787	0.886	0.914778	0.92386	0.969	0.942486
0.5336	0.832	0.924742	0.960115	0.967197	0.960592	0.976495		0.5336	0.791	0.906	0.924199	0.92862	0.967	0.938708
0.5385	0.835	0.930659	0.945691	0.962336	0.982909	0.983958		0.5385	0.784	0.902	0.924199	0.907781	0.969	0.941834
0.5435	0.844	0.918816	0.964913	0.961544	0.988786	0.973331		0.5435	0.778	0.893	0.916656	0.910096	0.963	0.937405
0.5485	0.83	0.921354	0.952079	0.964721	0.985262	0.976495		0.5485	0.794	0.905	0.927966	0.915463	0.964	0.942486
0.5536	0.832	0.912889	0.958546	0.960752	0.978213	0.978949		0.5536	0.802	0.897	0.935509	0.91911	0.962	0.931652
0.5588	0.843	0.92813	0.968837	0.95511	0.99231	0.973331		0.5588	0.796	0.894	0.914151	0.915463	0.965	0.948218
0.5639	0.836	0.932358	0.965698	0.959079	0.977042	0.985794		0.5639	0.808	0.903	0.912273	0.914846	0.955	0.94889
0.5692	0.848	0.923893	0.972076	0.980076	0.981727	0.982123		0.5692	0.797	0.912	0.922937	0.922647	0.967	0.938056
0.5744	0.844	0.926432	0.973645	0.967999	0.980566	0.972104		0.5744	0.809	0.904	0.92735	0.91911	0.96	0.94889
0.5798	0.833	0.945071	0.97286	0.962336	0.987604	0.984577		0.5798	0.799	0.905	0.933621	0.910703	0.976	0.953971
0.5851	0.857	0.918816	0.97286	0.970364	0.978213	0.97395		0.5851	0.814	0.899	0.929218	0.93338	0.969	0.948218
0.5906	0.847	0.923893	0.97443	0.971256	0.987604	0.985175		0.5906	0.822	0.904	0.919806	0.920819	0.966	0.94445
0.596	0.855	0.931518	0.963254	0.959961	0.985262	0.969651		0.596	0.81	0.901	0.917918	0.930329	0.97	0.946404
0.6016	0.867	0.921354	0.965698	0.962336	0.980566	0.970878		0.6016	0.806	0.913	0.927966	0.927397	0.962	0.934268
0.6071	0.869	0.936596	0.975215	0.966405	0.982909	0.976495		0.6071	0.829	0.905	0.921059	0.91911	0.972	0.950834
0.6128	0.845	0.922194	0.971301	0.970364	0.982909	0.980176		0.6128	0.83	0.917	0.934247	0.924973	0.967	0.943799
0.6184	0.843	0.929829	0.96247	0.959961	0.986433	0.98335		0.6184	0.82	0.91	0.924199	0.91911	0.957	0.945091
0.6242	0.854	0.932358	0.972076	0.972849	0.981727	0.977104		0.6242	0.817	0.903	0.913515	0.933986	0.972	0.945753
0.63	0.861	0.935746	0.95933	0.966405	0.97586	0.983958		0.63	0.823	0.919	0.935509	0.919616	0.957	0.93035
0.6358	0.854	0.917966	0.97443	0.976898	0.974689	0.981504		0.6358	0.816	0.907	0.920433	0.919616	0.975	0.942486
0.6417	0.865	0.939134	0.961685	0.967197	0.986433	0.978949		0.6417	0.834	0.904	0.927966	0.924357	0.98	0.94445
0.6476	0.868	0.931518	0.97443	0.971256	0.993481	0.972104		0.6476	0.827	0.912	0.916656	0.930329	0.972	0.94
0.6536	0.867	0.931518	0.967268	0.970364	0.98408	0.971496		0.6536	0.838	0.909	0.924199	0.926185	0.961	0.945091
0.6597	0.857	0.941673	0.976099	0.980076	0.980566	0.97395		0.6597	0.827	0.907	0.931733	0.930329	0.965	0.938056
0.6658	0.865	0.934897	0.969622	0.973641	0.968812	0.985175		0.6658	0.821	0.91	0.921685	0.923263	0.962	0.94445
0.672	0.873	0.937445	0.979228	0.96393	0.981727	0.975278		0.672	0.84	0.903	0.93048	0.922041	0.965	0.943137
0.6782	0.87	0.938295	0.976884	0.965613	0.994663	0.979557		0.6782	0.833	0.918	0.928592	0.922647	0.966	0.943799
0.6845	0.872	0.92813	0.966483	0.9777	0.981727	0.975278		0.6845	0.83	0.899	0.932359	0.910703	0.964	0.940662
0.6908	0.862	0.950148	0.980798	0.970364	0.987604	0.97395		0.6908	0.856	0.905	0.927966	0.922647	0.967	0.946925
0.6972	0.879	0.934057	0.969622	0.971256	0.988786	0.981504		0.6972	0.831	0.915	0.920433	0.930329	0.974	0.947577
0.7037	0.874	0.935746	0.96247	0.962336	0.993481	0.984577		0.7037	0.829	0.917	0.917292	0.926801	0.974	0.936743
0.7102	0.874	0.925582	0.964138	0.975225	0.980566	0.983958		0.7102	0.837	0.918	0.928592	0.938736	0.976	0.94
0.7168	0.871	0.932358	0.976884	0.96393	0.988786	0.983958		0.7168	0.852	0.911	0.936752	0.93814	0.963	0.947577
0.7234	0.882	0.939974	0.976884	0.96879	0.982909	0.977104		0.7234	0.848	0.913	0.937388	0.931551	0.974	0.934909
0.7301	0.875	0.94591	0.966483	0.966405	0.979385	0.98335		0.7301	0.847	0.926	0.929854	0.922647	0.967	0.950182
0.7369	0.87	0.937445	0.968837	0.972048	0.978213	0.988349		0.7369	0.851	0.919	0.928592	0.921435	0.977	0.946925
0.7437	0.882	0.947609	0.969622	0.971256	0.980566	0.977104		0.7437	0.854	0.917	0.928592	0.924973	0.972	0.957228
0.7506	0.881	0.934057	0.97286	0.9777	0.986433	0.977722		0.7506	0.853	0.926	0.94994	0.928014	0.968	0.950834
0.7576	0.881	0.939974	0.979228	0.965613	0.991139	0.978949		0.7576	0.865	0.916	0.933621	0.924357	0.97	0.936743
0.7646	0.888	0.939134	0.976099	0.979284	0.994663	0.99274		0.7646	0.849	0.92	0.931097	0.938736	0.978	0.957759
0.7717	0.877	0.947609	0.970516	0.981659	0.998177	0.978331		0.7717	0.853	0.917	0.929218	0.936907	0.975	0.950182
0.7788	0.884	0.942522	0.976099	0.982451	0.986433	0.985175		0.7788	0.851	0.913	0.924825	0.93338	0.969	0.94889
0.786	0.883	0.948449	0.975215	0.978492	0.977042	0.982731		0.786	0.861	0.915	0.936752	0.92862	0.967	0.950834
0.7933	0.883	0.944211	0.981682	0.965613	0.989957	0.993967		0.7933	0.856	0.922	0.954333	0.94289	0.973	0.942486
0.8007	0.889	0.939974	0.976884	0.9777	0.991139	0.981504		0.8007	0.874	0.912	0.924199	0.932774	0.973	0.941183
0.8081	0.881	0.947609	0.961685	0.976017	0.991139	0.977722		0.8081	0.861	0.909	0.924199	0.93338	0.973	0.94889
0.8156	0.891	0.939974	0.978453	0.979284	0.991139	0.980176		0.8156	0.866	0.923	0.931097	0.938736	0.976	0.941183
0.8231	0.887	0.936596	0.988059	0.9777	0.991139	0.989576		0.8231	0.858	0.911	0.936752	0.936311	0.972	0.952006
0.8308	0.898	0.948449	0.983251	0.971256	0.98408	0.985175		0.8308	0.871	0.909	0.934247	0.926185	0.977	0.955273
0.8385	0.892	0.951847	0.988059	0.987302	0.986433	0.975278		0.8385	0.868	0.918	0.931097	0.932774	0.967	0.954622
0.8462	0.883	0.94676	0.980798	0.981659	0.980566	0.977104		0.8462	0.871	0.912	0.929854	0.936311	0.976	0.951485
0.8541	0.893	0.945071	0.97286	0.988103	0.993481	0.994575		0.8541	0.874	0.926	0.94179	0.93338	0.979	0.953971
0.862	0.898	0.947609	0.977669	0.982451	0.979385	0.991411		0.862	0.869	0.919	0.940518	0.935695	0.976	0.960364
0.87	0.891	0.951847	0.981682	0.970364	0.98408	0.988957		0.87	0.879	0.921	0.943043	0.93814	0.972	0.956576
0.878	0.896	0.948449	0.981682	0.98651	0.994663	0.987122		0.878	0.859	0.921	0.932985	0.93814	0.978	0.959062
0.8862	0.895	0.935746	0.970516	0.982451	0.988786	0.986402		0.8862	0.872	0.928	0.92735	0.929246	0.977	0.946404
0.8944	0.906	0.954385	0.976884	0.982451	0.986433	0.990184		0.8944	0.876	0.926	0.936752	0.945205	0.972	0.947577
0.9027	0.896	0.945071	0.981682	0.983343	0.988786	0.98773		0.9027	0.867	0.925	0.93864	0.934463	0.968	0.957228
0.911	0.897	0.950148	0.976884	0.990579	0.993481	0.990803		0.911	0.881	0.933	0.939276	0.939352	0.974	0.941183
0.9194	0.904	0.950148	0.982467	0.985718	0.979385	0.993348		0.9194	0.876	0.92	0.938014	0.936311	0.976	0.942486
0.928	0.911	0.943372	0.975215	0.984135	0.988786	0.985175		0.928	0.882	0.934	0.938014	0.948862	0.978	0.962319
0.9366	0.904	0.956914	0.977669	0.984135	0.994663	0.989576		0.9366	0.872	0.923	0.939892	0.930935	0.968	0.945091
0.9452	0.9	0.945071	0.988059	0.974433	0.986433	0.98335		0.9452	0.886	0.925	0.936752	0.935089	0.972	0.951485
0.954	0.91	0.949298	0.978453	0.991371	0.979385	0.980176		0.954	0.884	0.927	0.940518	0.93814	0.973	0.961016
0.9628	0.898	0.950148	0.983251	0.984135	0.988786	0.985175		0.9628	0.882	0.929	0.948061	0.946428	0.976	0.957228
0.9718	0.904	0.945071	0.973645	0.983343	0.993481	0.990803		0.9718	0.884	0.933	0.937388	0.945205	0.977	0.953971
0.9808	0.911	0.952686	0.988059	0.9777	0.993481	0.988349		0.9808	0.89	0.927	0.946173	0.939352	0.974	0.955925
0.9898	0.913	0.949298	0.980798	0.976898	0.994663	0.98773		0.9898	0.879	0.931	0.956231	0.94289	0.976	0.946404
0.999	0.914	0.951847	0.984046	0.9777	0.991139	0.988957		0.999	0.885	0.933	0.939276	0.944589	0.98	0.963491
1.008	0.904	0.944211	0.984831	0.988995	0.978213	0.985794		1.008	0.884	0.929	0.943043	0.947034	0.976	0.954622
1.018	0.906	0.952686	0.976884	0.9777	0.993481	0.980176		1.018	0.889	0.92	0.952464	0.93814	0.976	0.954622
1.027	0.907	0.947609	0.978453	0.980076	0.971165	0.986402		1.027	0.885	0.929	0.947425	0.944092	0.978	0.964143
1.037	0.914	0.955225	0.970516	0.981659	0.987604	0.99203		1.037	0.884	0.921	0.946809	0.937524	0.98	0.952668
1.046	0.915	0.948449	0.980798	0.988995	0.993481	0.982731		1.046	0.892	0.933	0.939892	0.947034	0.977	0.963491
1.056	0.911	0.956914	0.978453	0.980867	0.993481	0.983958		1.056	0.894	0.933	0.953707	0.944092	0.981	0.952668
1.066	0.908	0.972145	0.980798	0.976898	0.99231	0.978331		1.066	0.9	0.934	0.952464	0.936311	0.972	0.961657
1.075	0.91	0.957763	0.981682	0.984135	0.981727	0.989576		1.075	0.893	0.934	0.948698	0.934463	0.976	0.963491
1.085	0.914	0.954385	0.97443	0.984135	0.973508	0.980176		1.085	0.889	0.925	0.949324	0.941667	0.962	0.961657
1.095	0.913	0.951847	0.978453	0.984135	0.988786	0.981504		1.095	0.889	0.936	0.955595	0.948246	0.976	0.959062
1.106	0.923	0.948449	0.976884	0.989787	0.99231	0.987122		1.106	0.898	0.941	0.94994	0.941667	0.97	0.963491
1.116	0.917	0.952686	0.97286	0.984926	0.998177	0.986402		1.116	0.885	0.931	0.943659	0.94289	0.976	0.966748
1.126	0.917	0.955225	0.979228	0.992954	0.991139	0.98773		1.126	0.898	0.933	0.95308	0.945205	0.976	0.96284
1.137	0.915	0.960282	0.981682	0.997815	0.988786	0.98335		1.137	0.895	0.94	0.952464	0.949945	0.977	0.959062
1.147	0.929	0.956084	0.979228	0.984135	0.987604	0.987122		1.147	0.9	0.938	0.947425	0.947034	0.977	0.966107
1.158	0.917	0.96372	0.982467	0.992954	0.989957	0.990184		1.158	0.899	0.938	0.948061	0.942274	0.978	0.964143
1.169	0.924	0.956084	0.980013	0.99543	0.99231	0.983958		1.169	0.898	0.926	0.955595	0.944092	0.978	0.966107
1.179	0.921	0.956084	0.980013	0.98651	0.989957	0.988349		1.179	0.903	0.927	0.949324	0.94763	0.966	0.963491
1.19	0.921	0.952686	0.982467	0.989787	0.988786	0.981504		1.19	0.904	0.939	0.958099	0.945205	0.979	0.970526
1.201	0.912	0.950148	0.977669	0.990579	0.988786	0.990184		1.201	0.9	0.936	0.942407	0.949945	0.972	0.963491
1.212	0.913	0.961112	0.984046	0.992163	0.993481	0.991411		1.212	0.893	0.936	0.953707	0.945205	0.973	0.957228
1.224	0.92	0.958613	0.987275	0.99543	0.987604	0.988957		1.224	0.905	0.929	0.942407	0.950561	0.973	0.959062
1.235	0.922	0.956914	0.976884	0.98651	0.988786	0.990803		1.235	0.904	0.937	0.943659	0.94763	0.979	0.948218
1.246	0.926	0.954385	0.980013	0.992954	0.982909	0.986402		1.246	0.903	0.933	0.946809	0.938736	0.982	0.968051
1.258	0.934	0.950987	0.980013	0.993746	0.993481	0.988349		1.258	0.904	0.934	0.944931	0.947034	0.98	0.964794
1.27	0.928	0.967048	0.981682	0.997815	0.993481	0.986402		1.27	0.906	0.928	0.951202	0.94289	0.976	0.965445
1.281	0.926	0.947609	0.983251	0.996222	0.994663	0.99274		1.281	0.907	0.941	0.958099	0.958372	0.976	0.966748
1.293	0.936	0.967048	0.981682	0.98651	0.980566	0.990184		1.293	0.904	0.936	0.962502	0.937524	0.976	0.96284
1.305	0.924	0.96205	0.982467	0.988995	0.986433	0.99274		1.305	0.917	0.941	0.949324	0.945801	0.978	0.964794
1.317	0.923	0.960282	0.988059	0.98651	0.985262	0.987122		1.317	0.908	0.939	0.956847	0.946428	0.973	0.969234
1.329	0.929	0.958613	0.980798	0.988995	0.982909	0.987122		1.329	0.912	0.941	0.955595	0.947034	0.98	0.974325
1.342	0.929	0.961112	0.976884	0.991371	0.987604	0.993967		1.342	0.916	0.938	0.950566	0.955321	0.972	0.963491
1.354	0.929	0.960282	0.984831	0.990579	0.982909	0.98773		1.354	0.914	0.935	0.958099	0.951168	0.976	0.963491
1.367	0.932	0.966209	0.980798	0.992954	0.988786	0.995802		1.367	0.911	0.947	0.957483	0.958372	0.98	0.966107
1.379	0.929	0.966209	0.992768	0.991371	0.991139	0.983958		1.379	0.916	0.942	0.954333	0.953612	0.977	0.968051
1.392	0.929	0.967048	0.988059	0.990579	0.98408	0.989576		1.392	0.908	0.935	0.956847	0.949945	0.978	0.961016
1.405	0.929	0.970486	0.984046	0.994638	0.985262	0.99203		1.405	0.918	0.941	0.94994	0.949945	0.979	0.969234
1.418	0.934	0.976412	0.988059	0.990579	0.98408	0.988957		1.418	0.919	0.941	0.955595	0.950561	0.982	0.966107
1.431	0.93	0.965379	0.984046	0.987302	0.993481	0.99203		1.431	0.916	0.933	0.95308	0.961284	0.976	0.971188
1.444	0.934	0.967878	0.977669	0.992954	0.985262	0.993967		1.444	0.918	0.938	0.957483	0.960678	0.974	0.971188
1.458	0.94	0.968816	0.995997	0.992163	0.985262	0.988957		1.458	0.908	0.934	0.958099	0.949945	0.979	0.974966
1.471	0.936	0.96372	0.982467	0.988995	0.994663	0.99203		1.471	0.91	0.939	0.957483	0.960678	0.975	0.969885
1.485	0.929	0.972145	0.986391	0.996222	0.98408	0.994575		1.485	0.917	0.936	0.955595	0.955321	0.979	0.965445
1.499	0.933	0.966209	0.986391	0.988103	0.985262	0.986402		1.499	0.924	0.944	0.965633	0.960678	0.98	0.972491
1.513	0.942	0.961112	0.983251	0.998607	0.98408	0.993348		1.513	0.918	0.945	0.950566	0.954218	0.98	0.964794
1.527	0.934	0.967048	0.993642	0.992954	0.98408	0.988349		1.527	0.926	0.947	0.956231	0.953612	0.98	0.968582
1.541	0.929	0.970486	0.984831	0.994638	0.988786	0.987122		1.541	0.914	0.95	0.953707	0.960072	0.976	0.968051
1.555	0.938	0.96372	0.989629	0.98651	0.993481	0.990184		1.555	0.929	0.939	0.958099	0.952996	0.976	0.969885
1.569	0.939	0.976412	0.986391	0.987302	0.985262	0.990184		1.569	0.93	0.947	0.959362	0.95714	0.986	0.970526
1.584	0.942	0.966209	0.985616	0.99543	0.985262	0.99274		1.584	0.914	0.947	0.966905	0.949468	0.981	0.970526
1.599	0.94	0.968816	0.995212	0.992163	0.985262	0.990184		1.599	0.919	0.951	0.961866	0.955928	0.98	0.969234
1.613	0.938	0.977242	0.985616	0.985718	0.988786	0.986402		1.613	0.918	0.946	0.954969	0.962506	0.986	0.972491
1.628	0.934	0.96372	0.986391	1.00028	0.988786	0.99203		1.628	0.922	0.952	0.960624	0.962506	0.978	0.975617
1.643	0.949	0.970486	0.985616	0.992163	0.988786	0.99274		1.643	0.923	0.952	0.96439	0.958372	0.978	0.974325
1.659	0.933	0.969646	0.985616	0.997815	0.994663	0.986402		1.659	0.936	0.948	0.965633	0.95239	0.987	0.954622
1.674	0.936	0.973805	0.989629	0.997815	0.988786	0.988957		1.674	0.925	0.942	0.959362	0.952996	0.98	0.970526
1.689	0.937	0.960282	0.991983	0.992163	0.991139	0.998256		1.689	0.927	0.948	0.96125	0.956534	0.979	0.966748
1.705	0.938	0.966209	0.982467	0.992163	0.987604	0.988957		1.705	0.919	0.952	0.957483	0.963112	0.985	0.968051
1.721	0.942	0.969646	0.996791	0.992954	0.986433	0.99641		1.721	0.934	0.95	0.953707	0.962506	0.983	0.975617
1.737	0.937	0.971315	0.988059	0.994638	0.987604	0.987122		1.737	0.93	0.954	0.970045	0.955321	0.986	0.975617
1.753	0.941	0.979741	0.989629	0.992163	0.993481	0.988349		1.753	0.915	0.95	0.963764	0.954218	0.977	0.978233
1.769	0.935	0.972985	0.991983	0.992163	0.986433	0.989576		1.769	0.929	0.949	0.971914	0.963112	0.977	0.973673
1.785	0.942	0.974743	0.991199	0.996222	0.991139	0.985794		1.785	0.922	0.945	0.958735	0.95714	0.982	0.979416
1.802	0.941	0.973805	0.984831	0.991371	0.986433	0.99203		1.802	0.927	0.95	0.971914	0.959575	0.983	0.985789
1.819	0.945	0.973805	0.991983	0.990579	0.982909	0.99203		1.819	0.93	0.95	0.962502	0.955928	0.977	0.980057
1.836	0.948	0.972145	0.991983	0.991371	0.99231	0.990184		1.836	0.926	0.95	0.958735	0.966034	0.985	0.97693
1.853	0.942	0.971315	0.993642	0.988995	0.979385	0.989576		1.853	0.932	0.953	0.963128	0.966034	0.982	0.974325
1.87	0.949	0.970486	0.996791	0.988103	0.989957	0.990184		1.87	0.932	0.95	0.962502	0.965438	0.988	0.982673
1.887	0.949	0.978911	0.996791	0.989787	0.993481	0.985175		1.887	0.93	0.947	0.96439	0.963729	0.981	0.974325
1.904	0.953	0.975573	0.995997	0.992163	0.98408	0.991411		1.904	0.934	0.951	0.971298	0.961284	0.985	0.972491
1.922	0.947	0.979741	0.989629	0.984926	0.982909	0.987122		1.922	0.925	0.946	0.968147	0.968479	0.985	0.982673
1.94	0.947	0.972985	0.991983	0.98651	0.993481	0.991411		1.94	0.929	0.958	0.962502	0.970794	0.986	0.970526
1.958	0.938	0.980679	0.991983	0.985718	0.995824	0.994575		1.958	0.932	0.949	0.956847	0.96665	0.983	0.987092
1.976	0.946	0.975573	0.988844	0.987302	0.988786	0.98773		1.976	0.931	0.949	0.966269	0.970794	0.979	0.979416
1.994	0.952	0.979741	0.988844	0.98651	0.988786	0.99203		1.994	0.934	0.947	0.962502	0.966034	0.985	0.977582
2.013	0.958	0.976412	0.998361	0.989787	0.989957	0.993348		2.013	0.935	0.961	0.966905	0.966034	0.983	0.986451
2.031	0.946	0.975573	0.989629	0.988995	0.993481	0.99274		2.031	0.935	0.953	0.961866	0.96665	0.98	0.984486
2.05	0.95	0.974743	0.991199	0.988995	0.99231	0.988957		2.05	0.929	0.96	0.970045	0.968479	0.983	0.974325
2.069	0.953	0.978082	0.993642	0.988995	0.993481	0.995802		2.069	0.934	0.958	0.970045	0.972016	0.978	0.978233
2.088	0.953	0.971315	0.991983	0.994638	0.993481	0.997029		2.088	0.938	0.955	0.968147	0.966034	0.982	0.975617
2.108	0.949	0.973805	0.996791	0.990579	0.991139	0.99203		2.108	0.937	0.957	0.960624	0.967266	0.985	0.983324
2.127	0.949	0.978082	0.995212	0.994638	0.989957	0.99203		2.127	0.943	0.952	0.969399	0.970188	0.98	0.98136
2.147	0.951	0.986606	0.993642	0.989787	0.993481	0.990184		2.147	0.932	0.95	0.973176	0.977373	0.983	0.980057
2.167	0.953	0.980679	0.987275	0.988995	0.988786	0.991411		2.167	0.938	0.957	0.963128	0.973229	0.985	0.971839
2.187	0.945	0.984008	0.991199	0.984926	0.995824	0.995194		2.187	0.935	0.952	0.968783	0.975057	0.99	0.980057
2.207	0.954	0.975573	1.00002	0.987302	0.989957	0.988349		2.207	0.93	0.954	0.970045	0.97616	0.987	0.980057
2.227	0.948	0.982339	0.986391	0.988103	0.998177	0.993967		2.227	0.943	0.957	0.970672	0.978605	0.978	0.982673
2.248	0.953	0.978082	0.992768	0.992163	0.991139	0.990803		2.248	0.937	0.954	0.97255	0.969701	0.979	0.978233
2.269	0.96	0.978082	0.991983	0.990579	0.993481	0.99203		2.269	0.941	0.96	0.971914	0.967266	0.986	0.982673
2.29	0.95	0.983169	0.990414	0.999399	0.99231	0.99274		2.29	0.937	0.958	0.97255	0.974451	0.982	0.987092
2.311	0.952	0.981519	0.991983	0.997023	0.995824	0.99274		2.311	0.939	0.957	0.969399	0.973845	0.982	0.983965
2.332	0.952	0.979741	0.993642	0.982451	0.988786	0.993967		2.332	0.937	0.958	0.976943	0.972016	0.985	0.985148
2.354	0.953	0.978911	0.993642	0.990579	0.997005	0.99203		2.354	0.945	0.965	0.975054	0.973845	0.983	0.982673
2.376	0.957	0.981519	0.995997	0.992954	0.991139	0.99641		2.376	0.935	0.95	0.970045	0.9714	0.983	0.984486
2.398	0.958	0.984838	0.995212	0.993746	0.993481	0.991411		2.398	0.949	0.959	0.976327	0.972622	0.98	0.980708
2.42	0.953	0.983169	0.991983	0.992163	1.0017	0.998966		2.42	0.942	0.962	0.976327	0.97616	0.987	0.987092
2.442	0.956	0.983169	0.995212	0.99543	0.99231	0.990184		2.442	0.948	0.958	0.968783	0.973229	0.979	0.987092
2.465	0.958	0.980679	0.991199	0.992163	0.988786	0.993967		2.465	0.939	0.956	0.979457	0.970794	0.986	0.984486
2.488	0.957	0.983169	0.989629	0.988995	0.993481	0.99203		2.488	0.94	0.959	0.980709	0.969095	0.981	0.979416
2.511	0.955	0.980679	0.995212	0.99543	0.993481	0.997637		2.511	0.949	0.96	0.977579	0.970794	0.987	0.977582
2.534	0.956	0.979741	0.988844	0.989787	0.99231	0.99641		2.534	0.943	0.954	0.974438	0.977373	0.985	0.990239
2.558	0.961	0.987446	0.984831	0.989787	0.995824	0.993967		2.558	0.946	0.965	0.978831	0.972622	0.987	0.986451
2.581	0.962	0.985677	0.991199	0.993746	0.997005	0.997029		2.581	0.943	0.96	0.97255	0.970188	0.986	0.98136
2.605	0.96	0.984838	0.998361	0.988103	0.99231	0.995194		2.605	0.946	0.968	0.982598	0.976766	0.98	0.990239
2.629	0.96	0.982339	0.995997	0.993746	0.997005	0.990803		2.629	0.949	0.965	0.976327	0.970794	0.99	0.985148
2.654	0.957	0.984008	0.995997	0.989787	0.994663	0.993348		2.654	0.949	0.965	0.974438	0.974451	0.988	0.988405
2.678	0.964	0.986606	0.995212	1.00028	0.993481	0.993967		2.678	0.948	0.961	0.982598	0.976766	0.99	0.988405
2.703	0.957	0.990774	0.992768	0.993746	0.99231	0.990184		2.703	0.95	0.965	0.98385	0.977989	0.987	0.98136
2.728	0.964	0.987446	0.991983	0.993746	0.99231	0.993348		2.728	0.943	0.962	0.983224	0.975057	0.981	0.996633
2.753	0.964	0.979741	1.00002	0.993746	0.998177	0.99274		2.753	0.951	0.969	0.977579	0.982143	0.982	0.987764
2.779	0.958	0.984838	0.989629	0.993746	0.994663	0.989576		2.779	0.95	0.967	0.974438	0.976766	0.986	0.988405
2.804	0.961	0.989115	0.990414	0.998607	0.998177	0.993967		2.804	0.951	0.959	0.977579	0.979807	0.987	0.990239
2.83	0.962	0.989945	0.986391	0.997023	0.991139	0.999574		2.83	0.945	0.967	0.980083	0.973845	0.988	0.989708
2.857	0.956	0.990774	0.994427	1.00425	0.99231	0.993348		2.857	0.95	0.967	0.976327	0.980304	0.982	0.99088
2.883	0.966	0.985677	0.990414	0.997815	0.995824	0.998256		2.883	0.947	0.971	0.980083	0.975554	0.986	0.992183
2.91	0.964	0.987446	0.985616	0.99543	0.994663	0.99203		2.91	0.951	0.966	0.985748	0.981516	0.986	0.985789
2.937	0.964	0.986606	0.991983	0.993746	0.993481	0.994575		2.937	0.946	0.97	0.981982	0.980304	0.983	0.992183
2.964	0.964	0.980679	0.988844	0.993746	0.998177	0.993967		2.964	0.947	0.969	0.978831	0.982143	0.987	0.983965
2.991	0.966	0.989945	0.990414	0.992163	0.991139	0.995802		2.991	0.955	0.968	0.979457	0.981516	0.989	0.991542
3.019	0.967	0.991604	0.989629	0.997815	0.994663	0.993967		3.019	0.956	0.965	0.980083	0.975554	0.987	0.990239
3.047	0.972	0.987446	0.991983	0.999399	0.995824	0.997029		3.047	0.952	0.965	0.978831	0.979201	0.982	0.99088
3.075	0.964	0.984838	0.989629	0.999399	0.995824	0.993967		3.075	0.943	0.97	0.988879	0.98091	0.99	0.990239
3.104	0.961	0.992434	0.986391	0.997815	0.993481	0.993348		3.104	0.95	0.968	0.979457	0.983345	0.991	0.987764
3.132	0.964	0.991604	0.992768	0.993746	0.999348	0.990803		3.132	0.954	0.967	0.979457	0.987499	0.988	0.983324
3.161	0.968	0.994202	0.988844	0.996222	0.998177	0.995802		3.161	0.95	0.971	0.985112	0.983345	0.983	0.987092
3.191	0.966	0.985677	0.992768	1.00107	0.993481	0.99641		3.191	0.953	0.968	0.980083	0.983345	0.99	0.989056
3.22	0.966	0.991604	0.989629	1.00267	0.997005	0.997029		3.22	0.953	0.971	0.980709	0.982143	0.99	0.991542
3.25	0.967	0.991604	0.995212	0.999399	0.994663	0.993967		3.25	0.954	0.964	0.983224	0.986267	0.987	0.985789
3.28	0.964	0.992434	0.995212	0.992954	0.998177	0.99641		3.28	0.956	0.967	0.981336	0.981516	0.99	0.994799
3.31	0.963	0.993372	0.995997	1.00028	0.994663	0.997029		3.31	0.956	0.964	0.983224	0.982739	0.99	0.987092
3.341	0.965	0.989945	0.993642	0.998607	0.997005	0.993348		3.341	0.953	0.97	0.985112	0.982739	0.988	0.988405
3.372	0.966	0.995871	0.995997	1.00267	0.997005	0.997029		3.372	0.951	0.971	0.985112	0.983961	0.988	0.992845
3.403	0.968	0.994202	0.991199	0.996222	0.998177	1.00386		3.403	0.96	0.971	0.984476	0.981516	0.989	0.988405
3.435	0.97	0.993372	0.988059	0.993746	0.999348	0.998256		3.435	0.961	0.969	0.988253	0.991633	0.989	0.99532
3.466	0.968	0.991604	0.990414	0.996222	0.997005	0.998966		3.466	0.96	0.975	0.981336	0.987499	0.986	0.992183
3.498	0.971	0.992434	0.989629	1.00107	0.995824	1.00142		3.498	0.955	0.97	0.981336	0.989327	0.991	0.989056
3.531	0.97	0.994202	0.991983	1.00187	0.997005	1.0008		3.531	0.956	0.97	0.986364	0.982143	0.985	0.989056
3.564	0.976	0.996711	0.993642	0.996222	0.995824	0.997029		3.564	0.96	0.97	0.983224	0.984567	0.988	0.997926
3.596	0.975	0.992434	0.993642	1.00028	0.998177	0.997029		3.596	0.957	0.973	0.990131	0.987499	0.986	0.991542
3.63	0.971	0.993372	0.995997	1.00187	0.995824	0.997637		3.63	0.963	0.967	0.986364	0.988095	0.989	0.99532
3.663	0.979	0.99837	0.994427	0.99543	0.998177	0.99641		3.663	0.957	0.97	0.990757	0.988095	0.986	0.997926
3.697	0.976	0.99837	0.994427	1.00107	1.00524	1.00019		3.697	0.959	0.969	0.990757	0.989933	0.989	0.997274
3.731	0.971	1.00014	0.997576	0.99543	0.999348	0.995802		3.731	0.955	0.971	0.992019	0.991036	0.991	0.992183
3.766	0.977	0.992434	0.996791	0.993746	0.998177	0.998966		3.766	0.961	0.972	0.987617	0.987499	0.99	0.998577
3.801	0.977	0.995871	0.999235	0.996222	1.00288	1.00325		3.801	0.961	0.975	0.988253	0.991633	0.988	0.994799
3.836	0.972	0.99837	0.995212	1.00346	1.0017	0.99641		3.836	0.965	0.973	0.992019	0.99041	0.987	0.99532
3.872	0.976	0.994202	0.994427	0.999399	1.00288	1.00203		3.872	0.965	0.974	0.991383	0.989327	0.99	0.998577
3.907	0.976	0.99754	0.991199	0.999399	1.00053	0.998966		3.907	0.963	0.975	0.985748	0.986883	0.992	0.99532
3.944	0.977	0.994202	0.996791	0.994638	1.0017	0.999574		3.944	0.963	0.971	0.986364	0.988711	0.993	0.997926
3.98	0.977	0.996711	0.995212	0.997023	1.0017	0.99641		3.98	0.963	0.975	0.986991	0.991633	0.994	1.00171
4.017	0.978	0.99837	0.995997	0.998607	1.00288	1.00265		4.017	0.967	0.974	0.990757	0.989327	0.99	0.99989
4.054	0.983	0.995871	0.991983	1.00107	1.00288	0.99641		4.054	0.963	0.973	0.992019	0.987499	0.99	0.999228
4.092	0.983	0.999309	0.993642	0.996222	0.997005	1.00019		4.092	0.967	0.978	0.988879	0.995787	0.986	0.998577
4.129	0.977	1.0018	0.991983	1.00107	0.999348	0.99641		4.129	0.97	0.974	0.986364	0.992249	0.99	1.00171
4.168	0.978	0.995871	0.991199	1.00028	0.998177	0.995194		4.168	0.967	0.979	0.990131	0.9953	0.987	1.00237
4.206	0.985	1.00524	0.994427	0.998607	0.998177	0.998256		4.206	0.964	0.978	0.992646	1.00054	0.991	1.00237
4.245	0.983	1.00097	0.997576	1.00267	0.993481	0.998256		4.245	0.966	0.978	0.989515	0.9953	0.988	0.994137
4.284	0.971	0.996711	0.995997	1.00028	0.998177	0.999574		4.284	0.966	0.981	0.990131	0.996393	0.992	0.99532
4.324	0.981	0.989945	0.998361	1.00028	1.00053	1.0008		4.324	0.969	0.976	0.997674	0.992855	0.991	0.997274
4.364	0.981	1.00097	0.994427	0.994638	0.998177	0.99641		4.364	0.97	0.976	0.996412	0.996393	0.991	0.995971
4.405	0.979	0.99837	0.994427	1.00028	0.998177	0.998256		4.405	0.968	0.981	0.991383	0.997605	0.99	0.998577
4.445	0.979	1.00097	0.998361	0.999399	0.998177	0.998966		4.445	0.967	0.976	0.989515	0.991633	0.991	1.00237
4.486	0.978	1.00097	0.996791	1.00504	0.997005	1.0008		4.486	0.964	0.979	0.988879	0.993471	0.988	0.998577
4.528	0.979	1.00014	0.996791	0.998607	1.00053	1.00142		4.528	0.972	0.975	0.990757	0.997605	0.99	0.995971
4.57	0.981	0.995871	0.993642	0.996222	1.00053	1.00203		4.57	0.969	0.978	0.992646	0.996393	0.994	0.995971
4.612	0.988	1.00097	0.997576	0.999399	1.00053	0.998256		4.612	0.968	0.978	0.992646	0.994077	0.989	0.997926
4.655	0.976	1.00347	0.999235	1.00028	1.0017	0.995802		4.655	0.966	0.981	0.989515	1.00004	0.993	0.997274
4.698	0.98	1.00524	0.994427	0.99543	1.00053	0.998966		4.698	0.969	0.982	0.991383	0.998837	0.99	0.997926
4.741	0.982	1.0018	0.993642	0.99543	1.00053	0.997637		4.741	0.967	0.978	0.992646	0.997605	0.993	1.00105
4.785	0.984	1.00014	1.00002	0.99543	1.0017	1.00325		4.785	0.975	0.985	0.996412	0.999434	0.991	1.00302
4.83	0.976	1.00097	0.997576	0.994638	1.0017	1.00019		4.83	0.97	0.983	0.995786	0.997605	0.993	1.00367
4.874	0.984	1.0018	0.998361	0.997815	1.00288	1.00265		4.874	0.968	0.975	0.99515	0.997605	0.988	1.00367
4.919	0.985	1.00347	0.994427	0.993746	1.00405	0.997637		4.919	0.97	0.978	0.998917	0.998837	0.995	1.00367
4.965	0.984	1.00264	0.995997	0.997023	1.0017	0.998256		4.965	0.973	0.983	0.991383	1.00054	0.993	1.00171
5.011	0.983	1.00097	0.997576	0.994638	1.00288	1.00142		5.011	0.972	0.984	0.994534	1.00004	0.991	1.00302
5.057	0.984	0.999309	1.00002	0.991371	1.00641	0.999574		5.057	0.972	0.984	1.00081	1.00237	0.992	1.00431
5.104	0.986	1.00347	0.995997	0.999399	1.00405	1.00019		5.104	0.968	0.983	0.998301	1.00237	0.993	1.00105
5.151	0.984	1.00014	0.995997	0.992163	1.0017	1.00203		5.151	0.975	0.982	0.997674	1.00175	0.993	1.00171
5.199	0.984	0.996711	0.995997	0.99543	1.00053	1.00019		5.199	0.975	0.984	1.00521	1.00297	0.994	1.00431
5.247	0.984	0.996711	0.993642	1.00107	1.0017	0.999574		5.247	0.969	0.983	1.00081	1.0048	0.992	0.99989
5.296	0.987	1.00347	0.995212	0.996222	1.00053	0.998256		5.296	0.977	0.983	1.00268	1.00297	0.992	1.00053
5.345	0.987	1.00347	0.997576	1.00028	1.00053	0.998256		5.345	0.978	0.988	1.00332	0.998221	0.997	1.00171
5.394	0.984	1.0018	1.0008	0.997815	1.0017	1.00019		5.394	0.971	0.987	1.00081	1.00114	0.99	1.00431
5.444	0.983	1.0018	0.995997	1.00028	1.00405	1.00325		5.444	0.977	0.986	0.997028	1.00541	0.991	1.00302
5.494	0.986	1.00097	0.997576	0.998607	1.00053	1.00142		5.494	0.974	0.988	1.00018	1.00004	0.994	1.00302
5.545	0.986	1.00014	0.997576	0.996222	1.0017	1.00142		5.545	0.975	0.984	1.00018	1.0048	0.993	1.00562
5.597	0.985	1.00607	0.995997	1.00187	1.00053	0.998966		5.597	0.977	0.984	0.996412	1.00297	0.994	1.00105
5.648	0.988	1.00431	0.998361	0.997815	0.999348	1.00519		5.648	0.975	0.99	0.998301	1.00358	0.994	1.00875
5.701	0.983	1.0069	0.995997	1.00107	1.00405	0.999574		5.701	0.98	0.986	0.997674	1.00541	0.992	1.00105
5.753	0.988	1.01023	0.995997	0.996222	1.00288	1.0008		5.753	0.979	0.981	1.00144	1.00773	0.996	1.00105
5.807	0.989	1.00264	1.00002	0.99543	0.999348	1.0008		5.807	0.977	0.989	1.00081	1.00833	0.997	1.00875
5.86	0.992	1.00524	0.999235	0.994638	1.0017	1.00265		5.86	0.981	0.983	1.00018	1.00712	0.992	1.0094
5.915	0.988	1.00431	0.996791	0.997815	1.0017	1.00325		5.915	0.979	0.986	1.00081	1.00893	0.996	1.00367
5.969	0.988	1.00524	0.995997	0.996222	0.994663	1.00142		5.969	0.977	0.985	1.00081	1.00773	0.994	1.00614
6.025	0.992	1.00264	0.996791	0.99543	0.999348	1.00519		6.025	0.977	0.986	0.997028	1.0059	0.994	1.01136
6.08	0.99	1.00774	1.0008	0.998607	0.999348	1.00265		6.08	0.977	0.985	0.997028	1.00773	0.993	1.00562
6.137	0.991	1.00431	1.00316	0.998607	0.998177	1.00386		6.137	0.977	0.98	0.998301	1.00833	0.999	1.00498
6.193	0.992	1.00347	1.0008	1.00107	0.998177	1.00203		6.193	0.98	0.991	0.996412	1.00833	0.994	1.00367
6.251	0.99	1.01023	1.00002	1.00187	0.999348	1.00265		6.251	0.98	0.987	1.00268	1.0065	0.995	1.0094
6.309	0.987	1.00524	1.00002	1.00028	1.00288	1.00203		6.309	0.977	0.991	1.00144	1.01017	0.992	1.00498
6.367	0.995	1.00939	1.00002	1.00187	1.0017	1.00019		6.367	0.98	0.992	1.00207	1.01309	0.995	1.01254
6.426	0.994	1.00607	1.00002	1.00028	1.00524	1.00325		6.426	0.983	0.987	1.00207	1.00773	0.994	1.00875
6.485	0.989	1.00524	1.0008	1.00028	1.0017	1.00703		6.485	0.985	0.99	1.00582	1.01187	0.99	1.00614
6.545	0.989	1.00524	1.00002	0.996222	1.00288	0.998256		6.545	0.981	0.992	1.00332	1.0065	0.991	1.00614
6.606	0.992	1.00097	1.00159	1.00267	0.999348	1.00448		6.606	0.984	0.99	1.00081	1.01187	0.992	1.00367
6.667	0.994	1.00607	1.00159	0.997023	0.999348	1.00519		6.667	0.983	0.996	1.00396	1.01309	0.997	1.00562
6.729	0.992	1.00431	1.00002	0.997815	1.00288	1.00386		6.729	0.98	0.992	1.00582	1.01017	0.992	1.00679
6.791	0.992	1.00524	0.995997	0.997023	0.998177	1.0008		6.791	0.983	0.992	1.00332	1.00773	0.996	1.01071
6.854	0.993	1.00607	1.00316	0.994638	1.00288	1.00203		6.854	0.984	0.991	1.00332	1.00773	0.994	1.01071
6.917	0.991	1.00431	0.995997	0.998607	0.999348	1.00203		6.917	0.987	0.992	1.00332	1.01017	0.994	1.01071
6.981	0.994	1.00524	0.994427	0.998607	1.00405	1.00325		6.981	0.985	0.994	1.00645	1.01309	0.994	1.00811
7.046	0.991	1.00856	0.996791	0.997023	1.00053	1.00019		7.046	0.987	0.992	1.0071	1.01431	0.995	1.01006
7.111	0.995	1.00607	0.996791	0.997023	0.998177	1.00265		7.111	0.98	0.994	1.0071	1.01247	0.994	1.00745
7.177	0.993	1.00264	0.997576	0.999399	0.999348	1.00448		7.177	0.982	0.993	1.00582	1.00956	0.996	1.00875
7.243	0.998	1.00856	0.997576	0.996222	1.00288	1.00519		7.243	0.985	0.995	1.0071	1.01492	0.995	1.01071
7.31	0.998	1.00524	0.999235	1.00028	1.00053	1.00386		7.31	0.983	0.991	1.00772	1.01431	0.994	1.01006
7.378	0.995	1.00856	1.0008	1.00107	1.00053	1.00642		7.378	0.984	0.994	1.00834	1.01723	0.996	1.01449
7.446	0.997	1.0069	1.0008	1.00107	1.0017	1.00765		7.446	0.987	0.996	1.00834	1.01492	0.997	1.00875
7.515	0.998	1.00774	0.997576	0.998607	0.997005	1.00265		7.515	0.988	0.994	1.00645	1.01663	0.995	1.0132
7.585	0.999	1.00774	0.998361	0.999399	1.00288	1.00203		7.585	0.987	0.996	1.00834	1.01784	0.996	1.01189
7.655	0.998	1.01023	1.0008	1.00187	1.00405	1.0008		7.655	0.989	0.993	1.00457	1.01601	0.995	1.01449
7.726	0.997	1.0069	0.999235	1.00107	1.0017	1.00386		7.726	0.988	0.99	1.00645	1.01723	0.997	1.01384
7.797	0.998	1.00774	0.997576	1.00107	1.00288	1.00265		7.797	0.985	0.997	1.00521	1.01784	0.994	1.01136
7.869	0.997	1.00774	1.0008	1.00346	1.0017	1.00325		7.869	0.988	0.995	1.00897	1.01552	0.997	1.01189
7.942	1	1.00939	0.998361	1.00267	0.999348	1.00448		7.942	0.99	0.994	1.0071	1.01845	0.997	1.01189
8.016	0.993	1.01117	1.00316	0.997815	1.00053	1.00265		8.016	0.992	0.995	1.01399	1.01723	0.995	1.01189
8.09	0.995	1.00774	1.0008	1.00187	1.0017	1.00265		8.09	0.99	0.996	1.01211	1.01906	0.997	1.0132
8.165	0.998	1.00856	1.0008	0.997815	1.00405	1.00448		8.165	0.99	0.994	1.00897	1.01552	0.996	1.00745
8.24	1	1.00607	1.00237	0.999399	1.00288	1.00519		8.24	0.989	0.997	1.00834	1.01663	0.995	1.01136
8.317	1	1.00856	1.0008	1.00107	1.00053	1.00203		8.317	0.993	0.997	1.00645	1.01663	1	1.00811
8.394	1	1.01117	1.00002	0.999399	1.00405	1.0058		8.394	0.989	0.994	1.01086	1.01906	0.999	1.01136
8.471	0.999	1.00774	1.0008	1.00187	0.999348	1.00519		8.471	0.988	0.994	1.0071	1.01967	1	1.01384
8.55	1	1.00856	1.0008	1.00346	0.999348	1.00019		8.55	0.985	0.994	1.0071	1.01723	1	1.01384
8.629	1	1.00939	1.00483	1.00107	1.0017	1.00325		8.629	0.99	0.995	1.00834	1.01845	0.999	1.01384
8.709	1	1.012	1.00394	1.00187	1.0017	1.00203		8.709	0.987	0.996	1.01023	1.01845	1	1.01254
8.789	1	1.00774	1.0008	1.00028	1.00288	1.00325		8.789	0.989	0.997	1.01273	1.01845	0.996	1.0094
8.871	1	1.00856	1.0008	1.00187	1.00053	1.00019		8.871	0.989	0.996	1.00959	1.02138	1	1.01384
8.953	1	1.01117	1.00002	1.00028	1.00288	1.00203		8.953	0.99	0.996	1.01525	1.02027	1	1.01646
9.035	1	1.01023	1.0008	1.00107	1.0017	1.00448		9.035	0.986	0.999	1.01525	1.01967	1	1.01762
9.119	1	1.01533	1.00237	1.00425	1.0017	1.00519		9.119	0.996	0.995	1.01086	1.0232	0.996	1.01449
9.203	1	1.01367	0.999235	1.00346	1.00405	1.0058		9.203	0.992	0.997	1.00959	1.02261	0.999	1.0132
9.289	1	1.012	0.998361	1.00504	1.00288	1.00448		9.289	0.993	0.999	1.01525	1.02796	1	1.01384
9.375	1	1.01283	1.00159	1.00672	1.0017	1.00386		9.375	0.99	0.999	1.01776	1.02027	0.997	1.01646
9.461	1	1.01283	1.00316	1.00672	1.00405	1.00703		9.461	0.993	0.997	1.01651	1.02613	0.997	1.0132
9.549	1	1.00939	1.00237	1.00346	1.0017	1.00519		9.549	0.991	0.996	1.01587	1.02443	0.999	1.01646
9.637	1.01	1.01117	1.00237	1.00187	1.0017	1.00519		9.637	0.996	0.996	1.01525	1.02503	1	1.0132
9.726	1	1.0145	1.0008	1.00504	1.00053	1.00448		9.726	0.993	0.997	1.01211	1.02381	0.997	1.01449
9.816	1	1.012	0.996791	1.00672	1.00405	1.00642		9.816	0.993	0.996	1.01525	1.0232	1	1.01646
9.907	1	1.01023	1.00237	1.00504	1.00524	1.00265		9.907	0.992	0.996	1.01149	1.02735	1	1.01893
9.999	1	1.012	1.00316	1.00504	1.00405	1.00519		9.999	0.99	1	1.01587	1.02503	0.999	1.01893

## Sheet: Fig2c
Translocation_set1											Translocation_set2										QF_EDTA_set_1&2			QF_HCl_set_1&2
Time	50	Time	100	Time	250	Time	500	1000	2000		Time	50	Time	100	250	Time	500	1000	2000		Time	500		Time	500
0.002	-0.006	0.002	-0.0214	0.00205	-0.00636	0.002	0.01685	0.000745	0.01588		0.002	0.020312	0.002	-0.0170407	0.048051	0.00205	0.0462696	-0.0105962	0.0310896		0.004	-0.03059		0.004	-0.02308
0.0022	-0.02397	0.0021	-0.01736	0.0021	-2.86e-05	0.00202	0.01925	-0.00249	0.01247		0.0022	0.0147272	0.0021	-0.0276052	0.0467217	0.0021	0.0517062	-0.00787113	0.0263675		0.004	-0.00752		0.004	-0.02656
0.0024	-0.0206	0.0022	-0.00202	0.00215	0.00156	0.00206	0.02246	-6.51e-05	0.01077		0.0024	0.0231094	0.0022	-0.0249641	0.0414142	0.00215	0.0503471	-0.0146837	0.0279415		0.007	-0.01859		0.007	0.01076
0.0026	-0.03744	0.0024	0.00282	0.00225	-0.00478	0.0021	0.02647	0.00237	0.00992		0.0026	0.0272955	0.0024	-0.0262847	0.0493803	0.00225	0.0381147	-0.0119587	0.0295156		0.007	-0.00787		0.007	-0.02112
0.0028	-0.02958	0.0025	-0.01252	0.0023	-0.01349	0.00214	0.03048	0.00318	0.00907		0.0028	0.024498	0.0025	-0.0368492	0.0493803	0.0023	0.0177176	-0.0105962	0.0295156		0.012	-0.00283		0.012	0.00329
0.003	-0.01161	0.0026	-0.01413	0.00235	-0.01508	0.00218	0.03208	0.00399	0.00567		0.003	0.0175145	0.0026	-0.0513755	0.0467217	0.00235	0.0136401	-0.0133212	0.0310896		0.02	0.00284		0.012	-0.02148
0.0032	0.00636	0.0027	-0.01171	0.00245	-0.02062	0.00222	0.02727	0.00642	0.00311		0.0032	0.0217107	0.0027	-0.0513755	0.0467217	0.00245	0.00683462	-0.0105962	0.0310896		0.02	0.0127		0.02	0.00608
0.0034	0.00524	0.0028	-0.00848	0.0025	-0.02379	0.00226	0.01845	0.01209	0.00141		0.0034	0.0272955	0.0028	-0.0487344	0.0400848	0.0025	-0.00403864	-0.0160462	0.0263675		0.035	0.01252		0.02	0.00484
0.0036	0.00524	0.0029	-0.00283	0.00255	-0.0222	0.0023	0.01043	0.01695	0.00056		0.0036	0.0231094	0.0029	-0.0394904	0.0347676	0.00255	-0.0135527	-0.0160462	0.0216454		0.035	0.02435		0.035	0.01795
0.0038	-0.00038	0.0031	0.00767	0.00265	-0.01349	0.00234	0.00322	0.01938	0.00481		0.0038	0.0231094	0.0031	-0.0368492	0.0188353	0.00265	-0.00947527	-0.0105962	0.0184974		0.064	0.03671		0.035	0.01437
0.004	0.01759	0.0032	0.01736	0.0027	-0.00636	0.00238	-0.0032	0.02181	0.01162		0.004	0.0175145	0.0032	-0.0500549	-0.00108496	0.0027	-0.00403864	-0.00650862	0.0137753		0.064	0.04769		0.064	0.03888
0.0042	0.01647	0.0033	0.01817	0.0028	0.000763	0.00242	-0.00801	0.02343	0.01418		0.0042	0.0189132	0.0033	-0.0460932	0.00289322	0.0028	0.00955293	0.012577	0.0216454		0.1	0.08274		0.064	0.03696
0.0044	0.01422	0.0034	0.01655	0.00285	0.0071	0.00246	-0.01122	0.02748	0.01162		0.0044	0.0231094	0.0034	-0.0421315	0.00688118	0.00285	0.0149993	0.0166646	0.0342376		0.1	0.09756		0.1	0.083
0.0048	0.00973	0.0036	0.01413	0.0029	0.01739	0.0025	-0.01202	0.03396	0.00737		0.0048	0.0189132	0.0036	-0.0381698	0.00555186	0.0029	0.0177176	0.012577	0.0421078		0.3	0.19235		0.1	0.09719
0.005	-0.00712	0.0037	0.00928	0.003	0.02135	0.00254	-0.01122	0.03639	0.00396		0.005	0.0258968	0.0037	-0.0342081	-0.0037436	0.003	0.00683462	0.0193896	0.0468299		0.3	0.20976		0.3	0.19477
0.0052	-0.01161	0.0038	-0.00364	0.00305	0.02135	0.00258	-0.01042	0.03558	0.00226		0.0052	0.0314815	0.0038	-0.0342081	-0.00507292	0.00305	0.00139799	0.0275647	0.053126		1	0.47588		0.3	0.20057
0.0054	-0.006	0.0039	-0.01494	0.00315	0.02215	0.00262	-0.00881	0.03234	0.00141		0.0054	0.0328803	0.0039	-0.0289258	-0.00108496	0.00315	0.0177176	0.0221146	0.0798845		1	0.49748		1	0.48485
0.0056	-0.00937	0.0041	-0.03109	0.0032	0.01581	0.00266	-0.0048	0.02991	0.00141		0.0056	0.0356676	0.0041	-0.0223229	0.00953982	0.0032	0.0217951	0.00712699	0.0830225		3	0.80425		1	0.47481
0.0058	-0.02621	0.0042	-0.04159	0.0033	0.01502	0.00272	0.00722	0.02424	-0.00199		0.0058	0.0286841	0.0042	-0.0170407	0.013518	0.0033	0.0258725	0.00439148	0.0657182		3	0.84299		3	0.81449
0.0062	-0.02621	0.0043	-0.04401	0.00335	0.01502	0.00276	0.01925	0.01695	-0.00625		0.0062	0.0231094	0.0043	-0.0183612	0.0161766	0.00335	0.0340275	-0.0105962	0.053126		10	0.97319		3	0.80128
0.0064	-0.00824	0.0045	-0.02383	0.00345	0.01423	0.0028	0.02246	0.01209	-0.0088		0.0064	0.020312	0.0045	-0.0249641	-0.00108496	0.00345	0.0353963	-0.0119587	0.051552		10	1.00054		10	0.97446
0.0066	-0.01835	0.0046	-0.00121	0.00355	0.01264	0.00284	0.02005	0.00966	-0.01135		0.0066	0.024498	0.0046	-0.0262847	-0.00640224	0.00355	0.012281	0.00712699	0.0358117		30	1.00348		10	0.96977
0.0068	-0.01274	0.0047	0.00767	0.0036	0.01423	0.00288	0.01524	0.00966	-0.01561		0.0068	0.0175145	0.0047	-0.0342081	-0.00241428	0.0036	3.88331e-05	0.0248396	0.0232194		30	1.0094		30	0.99735
0.0072	-0.00038	0.0049	0.01413	0.0037	0.01898	0.00294	0.01043	0.0129	-0.01731		0.0072	0.0175145	0.0049	-0.0460932	0.00422254	0.0037	3.88331e-05	0.0275647	0.0169233		100	1.00605		30	0.9933
0.0074	0.000743	0.005	0.01251	0.00375	0.01581	0.00298	0.01284	0.01533	-0.01646		0.0074	0.0189132	0.005	-0.0408109	0.00688118	0.00375	0.00139799	0.0139395	0.0216454		100	1.00376		100	1.00556
0.0076	0.0131	0.0051	0.00767	0.00385	0.000763	0.00302	0.01685	0.01452	-0.01391		0.0076	0.0105411	0.0051	-0.0315669	0.0108691	0.00385	0.00955293	0.00439148	0.0342376		300	1.01505		100	1.00631
0.0078	0.01085	0.0053	0.00605	0.00395	-0.00716	0.00308	0.01605	0.01371	-0.01476		0.0078	0.0161259	0.0053	-0.0289258	0.013518	0.00395	0.0109121	-0.00650862	0.0468299		300	1.01505		300	1.01505
0.0082	-0.01947	0.0054	0.00605	0.004	-0.00953	0.00312	0.00963	0.01209	-0.01816		0.0082	0.0342689	0.0054	-0.0289258	0.013518	0.004	0.00411631	-0.0174087	0.0484039					300	1.01505
0.0084	-0.01723	0.0056	0.00363	0.0041	-0.01983	0.00316	0.00642	0.0129	-0.02071		0.0084	0.0412524	0.0056	-0.0249641	0.0108691	0.0041	0.00411631	-0.0160462	0.0484039
0.0086	-0.02509	0.0057	-0.01656	0.0042	-0.03567	0.00322	0.00482	0.0129	-0.01731		0.0086	0.0426511	0.0057	-0.0276052	0.00289322	0.0042	0.00275715	-0.00242108	0.0358117
0.009	-0.006	0.0058	-0.01979	0.00425	-0.03725	0.00326	0.00241	0.00804	-0.0105		0.009	0.0356676	0.0058	-0.0262847	0.00289322	0.00425	0.0136401	-0.00242108	0.0358117
0.0092	-0.01386	0.006	-0.01656	0.00435	-0.02695	0.0033	0.000809	0.00156	-0.00965		0.0092	0.0231094	0.006	-0.0170407	-0.00108496	0.00435	0.0353963	-0.0119587	0.0484039
0.0094	-0.01274	0.0061	-0.01817	0.00445	0.000763	0.00336	0.00241	-0.00249	-0.0088		0.0094	0.0217107	0.0061	-0.0143995	-0.0037436	0.00445	0.0367555	-0.0228588	0.0657182
0.0098	-0.00263	0.0063	-0.01494	0.00455	0.02215	0.0034	0.00883	-0.00412	-0.0071		0.0098	0.0286841	0.0063	-0.0276052	0.0108691	0.00455	0.0245134	-0.0283193	0.0720144
0.01	0.00524	0.0064	-0.01413	0.0046	0.02452	0.00346	0.01845	0.00156	-0.00199		0.01	0.0300828	0.0064	-0.0460932	0.0228135	0.0046	0.0204359	-0.0296713	0.0751624
0.0102	-0.0015	0.0066	-0.01252	0.0047	0.02611	0.0035	0.02086	0.01047	0.00567		0.0102	0.0217107	0.0066	-0.0526961	0.013518	0.0047	0.0326683	-0.0324068	0.0814585
0.0106	0.01647	0.0067	0.00202	0.0048	0.02373	0.00356	0.02086	0.02181	0.01673		0.0106	0.0175145	0.0067	-0.0434521	0.00289322	0.0048	0.0530654	-0.0201337	0.0783105
0.0108	0.01422	0.0069	0.01897	0.0049	0.01581	0.00362	0.02326	0.03315	0.02524		0.0108	0.0161259	0.0069	-0.0394904	-0.0037436	0.0049	0.0177176	0.012577	0.0704403
0.0112	0.0131	0.0071	0.02705	0.005	0.00393	0.00366	0.02246	0.03477	0.0312		0.0112	0.0105411	0.0071	-0.0289258	0.00953982	0.005	-0.0176399	0.0193896	0.0562741
0.0114	-0.02172	0.0072	0.02543	0.00505	0.00235	0.00372	0.01605	0.03396	0.0329		0.0114	0.00774369	0.0072	-0.0223229	0.0161766	0.00505	-0.00947527	0.012577	0.0389597
0.0116	-0.02172	0.0074	0.0214	0.00515	0.00393	0.00376	0.01284	0.03072	0.02524		0.0116	0.00355764	0.0074	-0.0289258	0.0188353	0.00515	0.00547546	-0.00787113	0.0279415
0.012	-0.00263	0.0075	0.0214	0.00525	0.000763	0.00382	0.00883	0.03072	0.01588		0.012	0.00774369	0.0075	-0.0196818	0.0228135	0.00525	3.88331e-05	-0.0146837	0.0216454
0.0122	-0.02284	0.0077	0.02705	0.00535	-0.00478	0.00388	0.00562	0.02829	0.01333		0.0122	0.00495637	0.0077	-0.0183612	0.017506	0.00535	-0.0203582	0.00712699	0.0137753
0.0126	-0.01161	0.0079	0.01817	0.00545	-0.0032	0.00392	0.00642	0.02343	0.01673		0.0126	0.0258968	0.0079	-0.0276052	0.0108691	0.00545	-0.035309	0.0330147	-0.00511309
0.0128	0.00748	0.008	0.02382	0.00555	-0.00636	0.00398	0.01123	0.01776	0.02098		0.0128	0.0356676	0.008	-0.0368492	0.00157368	0.00555	-0.027154	0.0302897	-0.0224174
0.0132	0.00299	0.0082	0.03432	0.00565	-0.0222	0.00404	0.01204	0.01614	0.02269		0.0132	0.0286841	0.0082	-0.0249641	0.00024436	0.00565	-0.0053978	0.0466503	-0.00826115
0.0134	-0.006	0.0084	0.03432	0.00575	-0.01983	0.0041	0.00803	0.01047	0.02354		0.0134	0.024498	0.0084	-0.0170407	-0.0037436	0.00575	-0.0108344	0.0589129	0.0247935
0.0138	-0.00263	0.0085	0.03432	0.00585	0.00393	0.00416	0.00722	0.00804	0.01673		0.0138	0.0231094	0.0085	-0.0170407	-0.00241428	0.00585	-0.0257949	0.0548254	0.0436818
0.0142	0.00524	0.0087	0.02543	0.00595	0.01581	0.0042	0.00963	0.01047	0.01077		0.0142	0.0105411	0.0087	-0.00647608	0.0188353	0.00595	-0.0121936	0.0384648	0.0342376
0.0144	0.000743	0.0089	0.00928	0.00605	0.00393	0.00426	0.01605	0.01047	0.00822		0.0144	0.0161259	0.0089	-0.00911722	0.0161766	0.00605	0.012281	0.0412003	0.0263675
0.0148	0.00636	0.0091	0.00525	0.00615	-0.00161	0.00432	0.02807	0.00561	0.00992		0.0148	0.024498	0.0091	-0.0328875	0.0161766	0.00615	0.0190767	0.0412003	0.0153493
0.015	-0.00263	0.0092	0.00928	0.00625	-0.000821	0.00438	0.0377	0.00318	0.01333		0.015	0.0356676	0.0092	-0.0408109	0.0268014	0.00625	0.0149993	0.0234771	0.0310896
0.0154	0.03668	0.0094	0.00282	0.00635	0.00552	0.00444	0.0393	-0.000875	0.02184		0.0154	0.0398536	0.0094	-0.0408109	0.0254721	0.00635	0.0190767	0.0193896	0.0405338
0.0158	0.02321	0.0096	0.00767	0.00645	0.0071	0.0045	0.03048	-0.000875	0.02779		0.0158	0.0356676	0.0096	-0.0474138	0.0254721	0.00645	0.0136401	0.0302897	0.0326636
0.016	0.02433	0.0098	0.02059	0.00655	0.0071	0.00456	0.01925	0.00156	0.03034		0.016	0.024498	0.0098	-0.0342081	0.0254721	0.00655	0.0163584	0.0193896	0.0342376
0.0164	0.00861	0.01	0.02382	0.00665	0.00631	0.00462	0.01123	-0.00169	0.02269		0.0164	0.0147272	0.01	-0.0223229	0.0254721	0.00665	0.00547546	0.00712699	0.0216454
0.0168	0.01759	0.0101	0.01251	0.0068	0.00947	0.00468	0.00562	-0.00412	0.01162		0.0168	0.00914242	0.0101	-0.0196818	0.0281307	0.0068	-0.0121936	-0.00923364	0.00275706
0.017	0.01759	0.0103	0.01574	0.0069	0.02452	0.00474	6.88e-06	0.00318	0.00737		0.017	-0.000628414	0.0103	-0.0210024	0.0201646	0.0069	-0.0053978	0.00439148	0.0184974
0.0174	0.00299	0.0105	0.01171	0.007	0.02294	0.0048	-0.0024	0.01452	0.01333		0.0174	-0.00202714	0.0105	-0.0236435	0.0228135	0.007	0.0163584	0.0193896	0.0342376
0.0178	-0.0015	0.0107	-0.00364	0.0071	0.02135	0.00488	0.00562	0.02181	0.02524		0.0178	0.0105411	0.0107	-0.0328875	0.0161766	0.0071	0.00683462	0.0289272	0.0310896
0.0182	-0.00712	0.0109	-0.00283	0.0072	0.01819	0.00494	0.02326	0.02181	0.03375		0.0182	0.0189132	0.0109	-0.0342081	0.00024436	0.0072	-0.0339498	0.012577	0.0263675
0.0184	-0.00038	0.0111	0.00928	0.00735	0.0166	0.005	0.03048	0.01938	0.0346		0.0184	0.0231094	0.0111	-0.0183612	0.00422254	0.00735	-0.0325907	-0.0228588	0.0405338
0.0188	0.02096	0.0113	0.01494	0.00745	0.01185	0.00506	0.01925	0.02019	0.02949		0.0188	0.0342689	0.0113	-0.0210024	0.0082105	0.00745	-0.0108344	-0.048757	0.0421078
0.0192	-0.01498	0.0115	0.01009	0.00755	0.0071	0.00512	0.00241	0.01938	0.02524		0.0192	0.0314815	0.0115	-0.0170407	0.0108691	0.00755	-0.00947527	-0.0324068	0.0247935
0.0196	-0.01723	0.0117	0.01332	0.0077	-0.0032	0.0052	-0.01202	0.01938	0.02184		0.0196	0.0272955	0.0117	-0.0117584	0.00157368	0.0077	0.00547546	0.012577	0.0137753
0.02	-0.00937	0.0119	0.03109	0.0078	0.000763	0.00526	-0.01924	0.02181	0.02269		0.02	0.038465	0.0119	-0.0262847	0.00555186	0.0078	0.0245134	0.0248396	0.0247935
0.0202	-0.01161	0.0121	0.02947	0.0079	0.01185	0.00532	-0.01202	0.02505	0.02524		0.0202	0.0398536	0.0121	-0.0408109	0.00422254	0.0079	0.0394738	0.0207521	0.0342376
0.0206	-0.00712	0.0123	0.01494	0.00805	0.01423	0.0054	0.00241	0.02586	0.02609		0.0206	0.0258968	0.0123	-0.0355287	0.0108691	0.00805	0.02995	0.00985201	0.0263675
0.021	-0.00824	0.0125	0.00767	0.00815	0.01027	0.00546	0.00883	0.02181	0.02524		0.021	0.0147272	0.0125	-0.0342081	0.00422254	0.00815	0.00411631	0.0139395	0.0137753
0.0214	-0.02846	0.0127	0.01009	0.00825	0.01106	0.00554	0.00722	0.01209	0.03715		0.0214	0.020312	0.0127	-0.0434521	0.017506	0.00825	0.012281	0.0248396	0.0247935
0.0218	-0.006	0.0129	0.02463	0.0084	0.00631	0.0056	0.01204	0.00804	0.05162		0.0218	0.0217107	0.0129	-0.0289258	0.0268014	0.0084	0.0367555	0.0112145	0.0389597
0.0222	-0.0015	0.0131	0.02624	0.0085	0.01027	0.00568	0.01925	0.01047	0.05162		0.0222	0.0272955	0.0131	-0.0223229	0.0387555	0.0085	0.0489879	0.00712699	0.0358117
0.0226	-0.0015	0.0133	0.02059	0.00865	0.01423	0.00574	0.02246	0.01128	0.0346		0.0226	0.0300828	0.0133	-0.0170407	0.0520389	0.00865	0.0449104	0.00166646	0.0295156
0.023	-0.02172	0.0136	0.01332	0.00875	0.01423	0.00582	0.01845	0.00642	0.02354		0.023	0.0286841	0.0136	-0.0196818	0.0573464	0.00875	0.02995	-0.0133212	0.0153493
0.0234	0.00636	0.0138	-0.000406	0.0089	0.0071	0.00588	0.01605	0.000745	0.02694		0.0234	0.0412524	0.0138	-0.0236435	0.0347676	0.0089	0.00411631	-0.0201337	0.0122012
0.0238	0.02321	0.014	-0.01171	0.00905	0.00552	0.00596	0.01605	-0.00331	0.02694		0.0238	0.0440498	0.014	-0.0236435	0.00688118	0.00905	0.00139799	-0.0105962	0.0279415
0.0242	-0.00712	0.0142	-0.01171	0.00915	0.01502	0.00604	0.02246	-6.51e-05	0.02694		0.0242	0.0272955	0.0142	-0.0249641	0.0201646	0.00915	0.0136401	-0.0051461	0.0247935
0.0246	-0.006	0.0144	-0.00202	0.0093	0.02848	0.00612	0.03128	0.000745	0.00907		0.0246	0.0286841	0.0144	-0.0276052	0.0268014	0.0093	0.0421921	0.00847902	0.0247935
0.025	-0.00263	0.0147	-0.0101	0.0094	0.03798	0.00618	0.02647	0.0129	-0.0122		0.025	0.0356676	0.0147	-0.0170407	0.0241428	0.0094	0.0367555	0.0166646	0.0184974
0.0254	0.02658	0.0149	-0.02059	0.00955	0.03482	0.00626	0.02166	0.02181	-0.01816		0.0254	0.0468371	0.0149	-0.00383494	0.0214939	0.00955	0.0177176	0.0234771	0.0279415
0.0258	0.00636	0.0151	-0.02302	0.0097	0.03323	0.00634	0.01524	0.01695	-0.0122		0.0258	0.0314815	0.0151	-0.0011938	0.0414142	0.0097	0.00955293	-0.00242108	0.0263675
0.0262	0.0277	0.0154	-0.01736	0.0098	0.01739	0.00642	0.00642	0.00642	0.00056		0.0262	0.0258968	0.0154	0.00540906	0.0374262	0.0098	-0.0121936	-0.0160462	0.0216454
0.0266	0.05802	0.0156	-0.0101	0.00995	0.00235	0.0065	0.00883	-0.00898	0.01673		0.0266	0.0189132	0.0156	-0.0196818	0.0214939	0.00995	0.00683462	0.00712699	0.00590512
0.0272	0.0277	0.0158	0.00202	0.0101	0.00393	0.00658	0.02166	-0.01708	0.02779		0.0272	0.0119399	0.0158	-0.0355287	0.0254721	0.0101	0.0231542	0.0221146	-0.00826115
0.0276	-0.00712	0.0161	-0.00606	0.01025	0.01423	0.00666	0.03529	-0.02113	0.03375		0.0276	0.0314815	0.0161	-0.0210024	0.0400848	0.01025	0.0149993	0.0166646	-0.00826115
0.028	-0.00937	0.0163	-0.00767	0.0104	0.0071	0.00674	0.0401	-0.01951	0.02949		0.028	0.0440498	0.0163	-0.0170407	0.0254721	0.0104	0.012281	-0.00242108	0.00905318
0.0284	-0.00375	0.0165	0.00282	0.0105	0.00552	0.00682	0.03048	-0.00898	0.02269		0.0284	0.0356676	0.0165	-0.0196818	0.0121887	0.0105	0.00819378	-0.0146837	0.0247935
0.0288	-0.0161	0.0168	0.02382	0.01065	0.02215	0.0069	0.02326	0.00966	0.00822		0.0288	0.0356676	0.0168	-0.0328875	0.0321187	0.01065	0.012281	0.00302897	0.0389597
0.0294	-0.03632	0.017	0.00605	0.0108	0.0166	0.00698	0.02487	0.02424	0.00056		0.0294	0.0272955	0.017	-0.0342081	0.0467217	0.0108	0.00819378	0.00439148	0.0484039
0.0298	-0.06103	0.0173	-0.00929	0.01095	0.01343	0.00706	0.03289	0.0291	0.00311		0.0298	0.020312	0.0173	-0.0196818	0.0493803	0.01095	0.0163584	0.0166646	0.0468299
0.0302	-0.01723	0.0175	-0.00767	0.0111	0.01423	0.00714	0.02968	0.01857	0.00567		0.0302	0.0272955	0.0175	-0.0157201	0.0281307	0.0111	0.0381147	0.0166646	0.0436818
0.0308	-0.00375	0.0178	-0.02059	0.01125	0.01423	0.00722	0.01444	0.01209	0.01588		0.0308	0.0286841	0.0178	-0.0143995	0.00953982	0.01125	0.0394738	-0.00378359	0.0232194
0.0312	-0.0206	0.0181	-0.01494	0.0114	0.00789	0.00732	0.00562	0.021	0.02779		0.0312	0.0552194	0.0181	-0.0130789	0.0214939	0.0114	0.0367555	0.00712699	0.0279415
0.0316	-0.00263	0.0183	-0.01252	0.01155	-0.01111	0.0074	0.01204	0.03072	0.02098		0.0316	0.0594054	0.0183	-0.00383494	0.0347676	0.01155	0.0394738	0.00847902	0.0421078
0.0322	-0.0015	0.0186	-0.00283	0.0117	-0.01903	0.00748	0.01765	0.03882	0.00481		0.0322	0.0356676	0.0186	0.000126775	0.0281307	0.0117	0.02995	0.00712699	0.0137753
0.0326	-0.01723	0.0188	-0.00929	0.01185	-0.01032	0.00758	0.01605	0.03477	-0.01391		0.0326	0.00215891	0.0188	-0.0262847	0.0268014	0.01185	0.0245134	0.00439148	0.0169233
0.033	-0.00038	0.0191	-0.00121	0.012	0.01106	0.00766	0.01284	0.02505	-0.01646		0.033	0.00215891	0.0191	-0.0394904	0.0334382	0.012	0.0285908	0.0112145	0.0200714
0.0336	0.00748	0.0194	0.02059	0.0122	0.01819	0.00776	-0.00641	0.02262	-0.0105		0.0336	0.020312	0.0194	-0.0315669	0.0281307	0.0122	0.02995	0.00439148	0.0436818
0.034	0.00411	0.0196	0.02624	0.01235	0.01977	0.00784	-0.02565	0.01938	-0.00625		0.034	0.0356676	0.0196	-0.0130789	0.0188353	0.01235	0.0734625	0.0193896	0.0657182
0.0346	0.01647	0.0199	-0.00121	0.0125	0.00552	0.00794	-0.02405	0.01614	0.00226		0.0346	0.0356676	0.0199	-0.00383494	0.0214939	0.0125	0.06123	0.00576447	0.0562741
0.035	-0.0015	0.0202	-0.00121	0.01265	0.00156	0.00802	-0.004	0.01533	0.01588		0.035	0.020312	0.0202	-0.00779665	0.017506	0.01265	0.0421921	0.00166646	0.0389597
0.0356	-0.0015	0.0205	0.01413	0.0128	0.00393	0.00812	0.01845	0.0048	0.02609		0.0356	0.0217107	0.0205	0.0172942	0.0161766	0.0128	0.0476288	-0.0051461	0.0468299
0.0362	0.01422	0.0208	-0.00202	0.013	-0.00161	0.00822	0.02326	0.00237	0.02949		0.0362	0.0175145	0.0208	0.0159736	0.0268014	0.013	0.0381147	0.0180271	0.0122012
0.0366	0.00636	0.021	0.01978	0.01315	0.00393	0.0083	0.03208	0.0129	0.0312		0.0366	0.0161259	0.021	-0.00383494	0.0334382	0.01315	0.0177176	0.00985201	-0.00353906
0.0372	0.01759	0.0213	0.04239	0.0133	0.01819	0.0084	0.0377	0.02019	0.03545		0.0372	0.0300828	0.0213	-0.0117584	0.0281307	0.0133	0.0272317	0.000303945	-0.00826115
0.0376	-0.02172	0.0216	0.03109	0.0135	0.02135	0.0085	0.02567	0.02424	0.03375		0.0376	0.0286841	0.0216	-0.0249641	0.0427435	0.0135	0.02995	-0.00787113	0.0310896
0.0382	0.00411	0.0219	0.01413	0.01365	-0.0024	0.0086	0.00482	0.02343	0.0329		0.0382	0.0300828	0.0219	-0.0566578	0.044063	0.01365	0.0421921	0.0180271	0.0326636
0.0388	-0.00712	0.0222	0.00121	0.01385	-0.01349	0.0087	-0.0048	0.02505	0.02779		0.0388	0.0147272	0.0222	-0.0513755	0.00422254	0.01385	0.0639484	0.00166646	0.00747915
0.0392	0.00299	0.0225	-0.000406	0.014	-0.00478	0.0088	-0.00801	0.01371	0.02269		0.0392	0.00355764	0.0225	-0.0236435	0.00289322	0.014	0.0788991	-0.0119587	-0.000391001
0.0398	0.0131	0.0228	0.01413	0.0142	0.02848	0.0089	0.00241	0.00399	0.02098		0.0398	0.00355764	0.0228	-0.0210024	0.0161766	0.0142	0.0421921	-0.00787113	0.0122012
0.0404	0.02433	0.0231	0.00444	0.01435	0.04432	0.009	0.000809	0.00318	0.02694		0.0404	0.0133285	0.0231	-0.0249641	0.0334382	0.01435	3.88331e-05	0.00576447	0.0389597
0.041	0.00636	0.0234	-0.00929	0.01455	0.01898	0.0091	-0.00962	0.00561	0.03205		0.041	0.020312	0.0234	-0.0434521	0.0427435	0.01455	-0.00267948	0.00439148	0.0247935
0.0416	-0.00937	0.0237	0.000401	0.0147	0.01185	0.0092	-0.01202	0.01452	0.04396		0.0416	0.0258968	0.0237	-0.0170407	0.0374262	0.0147	-0.00403864	0.0112145	0.0169233
0.042	-0.00038	0.024	0.01009	0.0149	0.01898	0.0093	0.00482	0.02343	0.04651		0.042	0.0440498	0.024	0.00672963	0.0161766	0.0149	0.0217951	0.00847902	0.0247935
0.0426	0.00861	0.0244	0.01494	0.0151	0.03006	0.0094	0.01364	0.021	0.04481		0.0426	0.0426511	0.0244	-0.0236435	0.0108691	0.0151	0.0217951	0.000303945	0.0247935
0.0432	-0.01947	0.0247	0.01413	0.0153	0.00552	0.0095	0.00722	0.00561	0.04226		0.0432	0.0412524	0.0247	-0.0460932	0.0254721	0.0153	0.0177176	0.0166646	0.0247935
0.0438	0.00524	0.025	0.01332	0.01545	-0.01349	0.00962	-0.00962	-0.000875	0.038		0.0438	0.0356676	0.025	-0.0342081	0.0294601	0.01545	0.00683462	0.0289272	0.0263675
0.0444	0.0131	0.0253	0.00525	0.01565	-0.01587	0.00972	-0.02245	0.00237	0.02949		0.0444	0.0231094	0.0253	-0.0223229	0.0321187	0.01565	0.0476288	0.0248396	0.0216454
0.045	0.01647	0.0256	-0.00525	0.01585	-0.00874	0.00984	-0.004	0.00399	0.02779		0.045	0.0356676	0.0256	-0.0368492	0.0374262	0.01585	0.0394738	0.012577	0.0358117
0.0456	0.00861	0.026	-0.00444	0.01605	0.01106	0.00994	0.00883	-0.000875	0.02098		0.0456	0.0328803	0.026	-0.0315669	0.0400848	0.01605	0.0313092	-0.0051461	0.0184974
0.0462	-0.00263	0.0263	-0.0109	0.01625	0.02056	0.01006	0.00482	-0.00898	0.01843		0.0462	0.0161259	0.0263	-0.0276052	0.0427435	0.01625	0.0163584	-0.00650862	0.00747915
0.0468	0.01759	0.0266	-0.02706	0.01645	0.01819	0.01016	0.01284	-0.00655	0.01162		0.0468	0.020312	0.0266	-0.0143995	0.0453923	0.01645	0.0190767	0.0166646	0.0122012
0.0474	0.00299	0.027	-0.00364	0.01665	0.02056	0.01028	0.02246	-0.00817	0.00907		0.0474	0.0258968	0.027	-0.0223229	0.0414142	0.01665	0.0285908	-0.0105962	0.0436818
0.048	0.00748	0.0273	0.00605	0.01685	0.01898	0.01038	0.04171	0.00156	0.02013		0.048	0.0454384	0.0273	-0.0196818	0.0214939	0.01685	0.0353963	-0.0324068	0.0342376
0.0488	-0.00937	0.0277	-0.01171	0.01705	0.02452	0.0105	0.0409	0.02586	0.0329		0.0488	0.0440498	0.0277	-0.00911722	0.0121887	0.01705	0.0449104	-0.0146837	0.0169233
0.0494	-0.01274	0.028	-0.00202	0.01725	0.0071	0.01062	0.01284	0.01938	0.01588		0.0494	0.0314815	0.028	-0.0236435	0.0281307	0.01725	0.0136401	-0.0105962	0.0184974
0.05	0.00524	0.0284	-0.00767	0.01745	0.01423	0.01074	-0.0016	0.0129	0.02098		0.05	0.0356676	0.0284	-0.0157201	0.017506	0.01745	0.00955293	-0.00105857	0.0122012
0.0506	-0.00487	0.0287	-0.00364	0.01765	-0.00636	0.01086	0.00482	0.01938	0.02864		0.0506	0.0119399	0.0287	-0.0104378	0.0307894	0.01765	0.0245134	0.0384648	0.0247935
0.0512	-0.00824	0.0291	0.02382	0.01785	-2.86e-05	0.01098	-0.0048	0.02667	0.02184		0.0512	0.0105411	0.0291	-0.0143995	0.0400848	0.01785	0.0421921	0.0548254	0.0310896
0.052	0.03444	0.0294	0.01171	0.01805	0.01977	0.0111	-0.00881	0.02586	0.00907		0.052	0.0217107	0.0294	-0.0342081	0.0281307	0.01805	0.0353963	0.0262022	0.0405338
0.0526	-0.01161	0.0298	0.01736	0.0183	0.03165	0.01122	-0.01202	0.02586	0.02354		0.0526	0.0119399	0.0298	-0.0460932	0.013518	0.0183	3.88331e-05	0.0275647	0.0641442
0.0532	0.00748	0.0302	0.02059	0.0185	0.01739	0.01134	-0.01202	0.01452	0.04311		0.0532	0.0161259	0.0302	-0.0315669	0.0360969	0.0185	-0.0149119	0.0248396	0.0247935
0.054	0.01085	0.0306	0.00605	0.0187	0.02452	0.01146	0.00322	0.01209	0.04736		0.054	0.0300828	0.0306	-0.0394904	0.0294601	0.0187	0.040833	0.0289272	0.0169233
0.0546	0.00973	0.0309	-0.01252	0.01895	0.00947	0.01158	0.02406	0.02019	0.01843		0.0546	0.0356676	0.0309	-0.0289258	0.0400848	0.01895	0.0313092	0.0193896	0.0263675
0.0554	-0.00824	0.0313	-0.01494	0.01915	0.02135	0.0117	0.01524	0.02829	0.01588		0.0554	0.0272955	0.0313	-0.0157201	0.0268014	0.01915	0.0421921	-0.0105962	0.0578481
0.056	0.01422	0.0317	0.00363	0.0194	-0.0024	0.01184	0.01284	0.00966	0.02864		0.056	0.0161259	0.0317	-0.0143995	0.0360969	0.0194	0.0326683	0.00712699	0.0578481
0.0568	-0.03071	0.0321	0.00202	0.0196	-0.00795	0.01196	0.01204	0.00561	0.01418		0.0568	0.0189132	0.0321	-0.0196818	0.0241428	0.0196	-0.00267948	0.00847902	0.0547
0.0574	-0.00712	0.0325	0.00282	0.01985	-0.01111	0.0121	0.00482	0.02424	0.01588		0.0574	0.0356676	0.0325	-0.0315669	0.0082105	0.01985	0.0285908	0.0234771	0.0688663
0.0582	0.01085	0.0329	-0.00444	0.02005	0.00631	0.01222	0.01685	0.01695	0.02098		0.0582	0.0286841	0.0329	-0.0447727	0.0108691	0.02005	0.0598709	0.0275647	0.0358117
0.0588	0.02321	0.0333	-0.00767	0.0203	-2.86e-05	0.01236	0.0377	0.021	0.00226		0.0588	0.0272955	0.0333	-0.0289258	0.0121887	0.0203	0.0557837	0.0180271	0.0137753
0.0596	0.01198	0.0337	0.00363	0.02055	-0.01349	0.01248	0.03048	0.01938	0.00907		0.0596	0.0356676	0.0337	-0.0170407	-0.0103804	0.02055	0.0585117	0.0248396	0.00905318
0.0604	0.0131	0.0341	0.02463	0.02075	0.00868	0.01262	0.0377	-0.000875	0.01588		0.0604	0.0412524	0.0341	-0.0130789	0.0360969	0.02075	0.0326683	0.0248396	0.0295156
0.0612	0.03781	0.0345	0.02463	0.021	0.02294	0.01276	0.03689	-0.00249	0.02524		0.0612	0.0217107	0.0345	-0.0408109	0.044063	0.021	-0.00947527	0.012577	0.0342376
0.0618	0.02433	0.0349	0.01655	0.02125	0.02373	0.0129	0.02647	0.01614	0.02779		0.0618	0.0370663	0.0349	-0.0408109	0.0507096	0.02125	0.0149993	0.0112145	0.0247935
0.0626	-0.00712	0.0353	0.01413	0.0215	0.00156	0.01304	0.03048	0.03315	0.0363		0.0626	0.0286841	0.0353	-0.0434521	0.0347676	0.0215	0.0367555	0.00439148	0.00905318
0.0634	0.01198	0.0357	0.00605	0.02175	0.00631	0.01318	0.03208	0.04044	0.03545		0.0634	0.0286841	0.0357	-0.0342081	0.0294601	0.02175	0.0476288	0.00712699	0.0279415
0.0642	0.00187	0.0361	0.01413	0.022	0.02452	0.01332	0.02888	0.04449	0.00141		0.0642	0.038465	0.0361	-0.0460932	0.0241428	0.022	0.0313092	0.0234771	0.0704403
0.065	0.02545	0.0366	0.01574	0.02225	0.03165	0.01346	0.02647	0.03882	-0.02327		0.065	0.0286841	0.0366	-0.0342081	0.0400848	0.02225	0.0136401	0.0180271	0.0657182
0.0658	0.01198	0.037	0.01251	0.0225	0.01106	0.0136	0.00642	0.03558	-0.0088		0.0658	0.0147272	0.037	0.0133325	0.0281307	0.0225	0.0449104	0.0480128	0.0562741
0.0666	0.00524	0.0374	0.02059	0.02275	-0.01349	0.01374	-0.0016	0.01857	0.01758		0.0666	0.0175145	0.0374	0.000126775	0.0507096	0.02275	0.0394738	0.0221146	0.053126
0.0674	-0.01723	0.0379	0.03432	0.023	0.00631	0.01388	0.00241	0.0129	0.02269		0.0674	0.0468371	0.0379	-0.0170407	0.0400848	0.023	0.0272317	0.0412003	0.0657182
0.0682	0.000743	0.0383	0.01251	0.02325	0.02452	0.01404	0.01685	0.01776	0.02269		0.0682	0.0412524	0.0383	-0.0117584	0.0294601	0.02325	0.0476288	0.0289272	0.0704403
0.069	0.00636	0.0388	0.03351	0.0235	0.01106	0.01418	0.01685	-0.01141	0.02354		0.069	0.0426511	0.0388	-0.0236435	0.0400848	0.0235	0.0272317	0.0193896	0.0641442
0.0698	0.00411	0.0392	0.03835	0.02375	0.01581	0.01434	0.02166	-0.01627	0.01588		0.0698	0.038465	0.0392	-0.00911722	0.0214939	0.02375	0.0313092	0.0384648	0.0405338
0.0706	0.03332	0.0397	0.02624	0.02405	0.01739	0.01448	0.00161	0.01047	0.01843		0.0706	0.038465	0.0397	0.000126775	-0.00640224	0.02405	0.00411631	0.0343772	0.0295156
0.0714	0.03107	0.0401	0.01332	0.0243	0.01185	0.01464	-0.01523	0.01533	0.02269		0.0714	0.0440498	0.0401	-0.0117584	0.0400848	0.0243	0.0204359	0.0275647	0.0358117
0.0722	0.01647	0.0406	0.01494	0.0246	0.01027	0.01478	0.00241	-0.00331	0.03205		0.0722	0.0398536	0.0406	-0.0104378	0.078596	0.0246	0.040833	0.0153021	0.0279415
0.0732	0.02208	0.0411	0.01978	0.02485	0.00393	0.01494	0.03048	0.00561	0.03205		0.0732	0.0231094	0.0411	-0.0170407	0.0228135	0.02485	0.0544245	0.0193896	0.0421078
0.074	0.03107	0.0415	0.00282	0.02515	0.0071	0.0151	0.0401	0.01938	0.01418		0.074	0.0189132	0.0415	-0.0328875	0.00953982	0.02515	0.0353963	0.00847902	0.0609962
0.0748	0.01759	0.042	0.01009	0.0254	0.00156	0.01526	0.06496	0.021	0.01588		0.0748	0.0300828	0.042	-0.00251437	0.0121887	0.0254	0.0449104	0.0153021	0.0672923
0.0758	0.02096	0.0425	0.00605	0.0257	0.00631	0.01542	0.05614	0.00804	0.0346		0.0758	0.0370663	0.0425	-0.00779665	0.0334382	0.0257	0.0285908	0.0234771	0.053126
0.0766	0.03668	0.043	0.02705	0.02595	0.00868	0.01558	0.03128	0.02829	0.03715		0.0766	0.0328803	0.043	-0.0170407	0.0148473	0.02595	0.00547546	0.0166646	0.0263675
0.0776	0.03668	0.0435	0.02059	0.02625	0.02769	0.01574	0.02647	0.03558	0.03034		0.0776	0.0426511	0.0435	-0.0157201	0.0161766	0.02625	0.0476288	0.0166646	0.0484039
0.0784	0.01085	0.044	0.00282	0.02655	0.02452	0.0159	0.04732	0.04287	0.02354		0.0784	0.0328803	0.044	-0.0011938	0.0334382	0.02655	0.0476288	0.0330147	0.0279415
0.0794	0.02208	0.0445	0.00121	0.02685	0.01819	0.01608	0.04491	0.02667	0.02609		0.0794	0.0328803	0.0445	-0.0143995	0.0281307	0.02685	0.0326683	0.0112145	0.051552
0.0802	0.01984	0.045	0.02463	0.02715	0.04274	0.01624	0.02326	0.03558	0.04056		0.0802	0.0412524	0.045	-0.0170407	0.0453923	0.02715	0.0258725	0.0302897	0.0609962
0.0812	0.01647	0.0455	-0.00283	0.02745	0.03086	0.0164	0.02968	0.02586	0.01588		0.0812	0.0454384	0.0455	-0.00251437	0.0214939	0.02745	0.00139799	0.0248396	0.0358117
0.0822	0.03556	0.046	0.02059	0.02775	0.02531	0.01658	0.00883	0.03396	0.02269		0.0822	0.0286841	0.046	0.00144735	0.0254721	0.02775	0.00955293	0.0302897	0.0169233
0.083	0.03556	0.0465	0.03109	0.02805	0.01977	0.01676	0.00402	0.04206	0.02864		0.083	0.0272955	0.0465	-0.0117584	0.0214939	0.02805	0.00275715	0.00576447	0.0358117
0.084	0.0131	0.047	0.03916	0.02835	0.0364	0.01692	-0.01042	0.04773	0.00992		0.084	0.0356676	0.047	-0.00515551	0.0281307	0.02835	0.0421921	0.0302897	0.0342376
0.085	0.01422	0.0475	0.0327	0.02865	0.02769	0.0171	-0.01924	0.03072	0.01418		0.085	0.0482359	0.0475	-0.0011938	0.0214939	0.02865	0.0340275	0.0384648	0.0484039
0.086	0.0423	0.0481	0.03997	0.02895	0.03482	0.01728	0.00402	0.00966	0.00737		0.086	0.0440498	0.0481	0.00540906	0.0241428	0.02895	3.88331e-05	0.00712699	0.0247935
0.087	0.03444	0.0486	0.0327	0.02925	0.0269	0.01746	0.01284	0.01452	0.00907		0.087	0.0105411	0.0486	-0.00647608	0.0281307	0.02925	0.0394738	0.0275647	-0.00668712
0.088	0.02433	0.0492	0.02705	0.0296	0.02611	0.01764	0.00402	0.01209	0.02098		0.088	0.0342689	0.0492	-0.0011938	0.0294601	0.0296	0.0517062	0.0371023	0.0373857
0.089	0.02545	0.0497	0.01978	0.0299	0.00393	0.01782	-0.01282	0.01533	0.03545		0.089	0.0231094	0.0497	0.00937077	0.0281307	0.0299	0.0598709	0.0166646	0.0263675
0.09	0.02433	0.0503	0.01978	0.03025	0.00472	0.018	0.00241	0.0048	0.04226		0.09	0.0314815	0.0503	-0.00647608	0.0493803	0.03025	0.0544245	0.00166646	0.0295156
0.091	0.03556	0.0508	0.01413	0.03055	0.01106	0.01818	0.03048	0.00561	0.03205		0.091	0.0342689	0.0508	-0.00779665	0.0307894	0.03055	0.0381147	0.0112145	0.0421078
0.092	0.05353	0.0514	0.02543	0.0309	0.0269	0.01838	0.00883	0.01857	0.03034		0.092	0.0398536	0.0514	-0.00911722	0.0254721	0.0309	0.0313092	0.0180271	0.0484039
0.093	0.03332	0.0519	0.03351	0.0312	0.03165	0.01856	-0.0048	0.01776	0.02184		0.093	0.0328803	0.0519	-0.0104378	0.0268014	0.0312	0.0367555	0.0180271	0.0310896
0.094	0.03107	0.0525	0.02786	0.03155	0.02215	0.01876	0.01925	0.00804	0.04396		0.094	0.0286841	0.0525	-0.0130789	0.0082105	0.03155	0.00275715	0.0534629	0.051552
0.095	0.0277	0.0531	0.03674	0.0319	-0.01508	0.01894	0.01284	0.00966	0.04481		0.095	0.0524219	0.0531	-0.0117584	0.0374262	0.0319	0.0367555	-0.0174087	0.0484039
0.0962	0.03107	0.0537	0.03109	0.03225	0.01739	0.01914	0.01043	0.01371	0.04566		0.0962	0.0440498	0.0537	-0.00383494	0.0467217	0.03225	0.0489879	0.0371023	0.0751624
0.0972	0.01984	0.0543	0.01655	0.0326	0.01423	0.01934	0.02727	0.00966	0.03545		0.0972	0.0482359	0.0543	-0.0223229	0.0281307	0.0326	0.0476288	0.0466503	0.0704403
0.0984	0.02882	0.0549	0.02301	0.03295	0.00868	0.01952	0.04411	0.01857	0.0312		0.0984	0.038465	0.0549	-0.00515551	0.0241428	0.03295	0.0394738	0.0166646	0.0688663
0.0994	0.04679	0.0555	0.03109	0.0333	0.00552	0.01972	0.05213	0.03639	0.0346		0.0994	0.0300828	0.0555	0.00672963	0.0281307	0.0333	0.0353963	-0.0051461	0.0672923
0.1006	0.03219	0.0561	0.00848	0.03365	0.02294	0.01992	0.04732	0.03882	0.02609		0.1006	0.0370663	0.0561	-0.00647608	0.0281307	0.03365	0.0598709	0.00166646	0.0184974
0.1016	0.0277	0.0567	0.02059	0.034	0.02611	0.02014	0.01925	0.01047	0.02949		0.1016	0.0356676	0.0567	-0.00515551	0.0307894	0.034	0.0421921	0.0262022	0.0562741
0.1028	0.03556	0.0573	0.02301	0.03435	0.03878	0.02034	0.01043	0.02586	0.02609		0.1028	0.0328803	0.0573	0.00540906	0.0268014	0.03435	0.0245134	0.0248396	0.0358117
0.1038	0.03781	0.0579	0.03028	0.0347	0.03561	0.02054	0.00402	0.02424	0.00311		0.1038	0.0370663	0.0579	-0.00251437	0.0281307	0.0347	0.0598709	0.0493753	0.0295156
0.105	0.0423	0.0585	0.03835	0.0351	0.03561	0.02076	0.02406	0.02586	-0.000291		0.105	0.0258968	0.0585	0.0146531	0.0241428	0.0351	0.0462696	0.0589129	0.0452559
0.1062	0.02208	0.0592	0.02947	0.03545	0.03165	0.02096	-0.0024	0.03639	0.00992		0.1062	0.0412524	0.0592	-0.00515551	0.0414142	0.03545	0.0204359	0.0343772	0.0578481
0.1074	0.02208	0.0598	0.03189	0.03585	0.03878	0.02118	-0.01683	0.021	0.03034		0.1074	0.0510232	0.0598	0.0120119	0.048051	0.03585	0.0177176	0.0589129	0.0468299
0.1086	0.04455	0.0605	0.03674	0.0362	0.01819	0.02138	0.00161	0.05016	0.03715		0.1086	0.0454384	0.0605	0.0159736	0.0201646	0.0362	0.0381147	-0.00378359	0.051552
0.1098	0.0277	0.0611	0.03109	0.0366	0.00393	0.0216	-0.01523	0.04287	0.03034		0.1098	0.0231094	0.0611	0.0265382	0.0294601	0.0366	0.0721033	0.0112145	0.0625702
0.111	0.04567	0.0618	0.02705	0.03695	0.00789	0.02182	0.01204	0.021	0.02779		0.111	0.0175145	0.0618	0.00540906	0.0453923	0.03695	0.0666667	0.0248396	0.0184974
0.1122	0.02545	0.0624	0.05128	0.03735	0.0269	0.02204	0.01043	0.02586	0.02269		0.1122	0.0356676	0.0624	-0.0117584	0.0626637	0.03735	0.0231542	0.0262022	0.0358117
0.1134	0.03556	0.0631	0.04239	0.03775	0.0269	0.02226	0.03208	0.01938	0.02098		0.1134	0.0328803	0.0631	0.00408849	0.0347676	0.03775	0.0598709	0.0330147	0.0814585
0.1146	0.03668	0.0638	0.03674	0.03815	0.03878	0.0225	0.04892	0.01857	0.01588		0.1146	0.0342689	0.0638	0.000126775	0.0400848	0.03815	0.0217951	0.0153021	0.0751624
0.1158	0.01422	0.0645	0.03674	0.03855	0.03086	0.02272	0.00642	0.00156	0.01333		0.1158	0.0510232	0.0645	0.00672963	0.0453923	0.03855	0.0285908	0.0234771	0.0468299
0.117	0.02658	0.0652	0.01817	0.03895	0.03878	0.02294	0.00241	0.0129	0.01418		0.117	0.0356676	0.0652	-0.0196818	0.0281307	0.03895	0.0109121	0.0466503	0.053126
0.1184	0.02995	0.0659	0.0327	0.03935	0.04036	0.02318	0.02005	-0.00574	0.01588		0.1184	0.0356676	0.0659	-0.0183612	0.0387555	0.03935	0.0258725	0.0343772	0.0468299
0.1196	0.02658	0.0666	0.02947	0.03975	0.02452	0.02342	0.03208	0.01047	0.02439		0.1196	0.0356676	0.0666	0.0106913	0.0507096	0.03975	0.0449104	0.0343772	0.0295156
0.121	0.01871	0.0673	0.02059	0.0402	0.02769	0.02364	0.04652	0.01695	0.01673		0.121	0.0189132	0.0673	0.0225765	0.0493803	0.0402	0.02995	0.0425628	0.0578481
0.1222	0.03668	0.068	0.04562	0.0406	0.0269	0.02388	0.04251	0.03882	0.01333		0.1222	0.0286841	0.068	0.0278588	0.0188353	0.0406	0.0217951	0.0371023	0.0562741
0.1236	0.02545	0.0687	0.03835	0.041	0.04036	0.02412	0.02086	0.03801	0.01333		0.1236	0.038465	0.0687	0.00672963	0.0453923	0.041	0.0313092	0.0248396	0.0657182
0.1248	0.03219	0.0694	0.03916	0.04145	0.03798	0.02436	0.03048	0.021	0.04226		0.1248	0.0272955	0.0694	-0.00515551	0.0546878	0.04145	0.0530654	0.0275647	0.0688663
0.1262	0.03332	0.0702	0.04885	0.0419	0.02531	0.0246	0.01925	0.01614	0.02949		0.1262	0.0314815	0.0702	0.0172942	0.0520389	0.0419	0.0272317	0.0302897	0.0421078
0.1276	0.05129	0.0709	0.0432	0.0423	0.01423	0.02486	0.01524	0.02829	0.0312		0.1276	0.0412524	0.0709	0.0304999	0.0374262	0.0423	0.0272317	0.0207521	0.0310896
0.129	0.02995	0.0717	0.03755	0.04275	0.04036	0.0251	0.01765	0.02991	0.02098		0.129	0.0580067	0.0717	0.0186148	0.0653126	0.04275	0.0639484	0.0343772	0.0594221
0.1304	0.03556	0.0724	0.01736	0.0432	0.03482	0.02536	0.03369	0.05502	0.02354		0.1304	0.020312	0.0724	0.0172942	0.0546878	0.0432	0.06123	0.0357397	0.0609962
0.1318	0.04904	0.0732	0.03512	0.04365	0.02927	0.0256	0.01524	0.05826	0.01843		0.1318	0.0356676	0.0732	0.0212559	0.0453923	0.04365	0.0530654	0.0343772	0.0499779
0.1332	0.02321	0.0739	0.02624	0.0441	0.04194	0.02586	-0.0016	0.03315	0.01162		0.1332	0.0538207	0.0739	0.0476673	0.0387555	0.0441	0.040833	0.0561879	0.051552
0.1346	0.02433	0.0747	0.02705	0.04455	0.04194	0.02612	0.03609	0.02424	-0.01646		0.1346	0.0426511	0.0747	0.0238971	0.0387555	0.04455	0.0381147	0.0275647	0.0421078
0.136	0.04904	0.0755	0.02301	0.045	0.02135	0.02638	0.02647	0.0372	0.00226		0.136	0.0412524	0.0755	0.0252176	0.0546878	0.045	0.0313092	0.00847902	0.0562741
0.1374	0.03668	0.0763	0.02059	0.04545	0.02215	0.02664	0.000809	0.021	0.01418		0.1374	0.0496346	0.0763	0.0397439	0.0666419	0.04545	0.0435513	0.0466503	0.0484039
0.1388	0.01647	0.0771	0.04562	0.04595	0.02452	0.0269	0.02968	0.021	0.01077		0.1388	0.0580067	0.0771	0.0476673	0.074608	0.04595	0.0530654	0.0234771	0.0499779
0.1404	0.04679	0.0779	0.04481	0.0464	0.03482	0.02718	0.01605	0.0372	0.02949		0.1404	0.0510232	0.0779	0.0291793	0.0453923	0.0464	0.0394738	0.0480128	0.0547
0.1418	0.03781	0.0787	0.03674	0.0469	0.04907	0.02744	0.02567	0.00723	0.0312		0.1418	0.0412524	0.0787	0.0186148	0.0613344	0.0469	0.0381147	0.0289272	0.0405338
0.1434	0.01984	0.0795	0.05693	0.04735	0.01977	0.02772	0.03609	0.0372	0.02184		0.1434	0.0538207	0.0795	0.0476673	0.0772667	0.04735	0.040833	0.0248396	0.0232194
0.1448	0.0277	0.0804	0.0432	0.04785	0.02215	0.028	0.04411	0.03558	0.03715		0.1448	0.0482359	0.0804	0.0212559	0.0533585	0.04785	0.0503471	0.0412003	0.053126
0.1464	0.02433	0.0812	0.03674	0.04835	0.03798	0.02828	0.04572	0.01047	0.02013		0.1464	0.0510232	0.0812	0.0450262	0.0586758	0.04835	0.040833	0.0289272	0.0232194
0.1478	0.03781	0.082	0.03109	0.0488	0.03086	0.02856	0.02086	0.01533	0.02609		0.1478	0.0412524	0.082	0.0278588	0.048051	0.0488	0.0449104	0.0262022	0.0578481
0.1494	0.02882	0.0829	0.04078	0.0493	0.03086	0.02884	0.01765	0.00642	0.00992		0.1494	0.0231094	0.0829	0.0503085	0.0493803	0.0493	0.0639484	0.0521004	0.0594221
0.151	0.04342	0.0838	0.03109	0.0498	0.02769	0.02912	0.03128	0.01533	0.01077		0.151	0.0342689	0.0838	0.0397439	0.0573464	0.0498	0.0449104	0.0793611	0.0594221
0.1526	0.03219	0.0846	0.04724	0.05035	0.01819	0.0294	0.0401	0.03477	0.02269		0.1526	0.0440498	0.0846	0.0410645	0.044063	0.05035	0.0598709	0.0602754	0.0562741
0.1542	0.03219	0.0855	0.04805	0.05085	0.03482	0.0297	0.02968	0.04368	0.06013		0.1542	0.0370663	0.0855	0.0463468	0.0693005	0.05085	0.0571429	0.072538	0.053126
0.1558	0.02208	0.0864	0.04562	0.05135	0.02452	0.03	0.03369	0.02424	0.07034		0.1558	0.0412524	0.0864	0.0463468	0.0533585	0.05135	0.0489879	0.0371023	0.0688663
0.1574	0.04118	0.0873	0.04805	0.0519	0.02373	0.03028	0.02647	0.01857	0.04311		0.1574	0.0468371	0.0873	0.0529496	0.0533585	0.0519	0.0462696	0.0302897	0.0547
0.159	0.04005	0.0882	0.04158	0.0524	-0.0032	0.03058	0.02888	0.03315	0.04907		0.159	0.0356676	0.0882	0.0318205	0.0520389	0.0524	0.0340275	0.0493753	0.0657182
0.1608	0.0423	0.0891	0.04643	0.05295	0.01185	0.03088	0.02727	0.04044	0.03545		0.1608	0.0356676	0.0891	0.0463468	0.0533585	0.05295	0.02995	0.0548254	0.0657182
0.1624	0.03219	0.09	0.03755	0.05345	0.03561	0.0312	0.01685	0.03315	0.02354		0.1624	0.0356676	0.09	0.0489879	0.0533585	0.05345	0.0476288	0.0820861	0.051552
0.164	0.04118	0.0909	0.04805	0.054	0.02056	0.0315	0.03048	0.02991	0.05162		0.164	0.0398536	0.0909	0.0555908	0.0520389	0.054	0.0435513	0.0575504	0.053126
0.1658	0.05129	0.0919	0.0537	0.05455	0.00393	0.0318	0.03369	0.03315	0.05077		0.1658	0.0482359	0.0919	0.0859639	0.0799253	0.05455	0.0653075	0.0357397	0.0421078
0.1676	0.04679	0.0928	0.04078	0.0551	0.02294	0.03212	0.04491	0.01938	0.02013		0.1676	0.0412524	0.0928	0.0582319	0.044063	0.0551	0.0544245	0.0602754	0.0688663
0.1692	0.03107	0.0938	0.03835	0.05565	0.03719	0.03244	0.02487	0.00399	0.01673		0.1692	0.0328803	0.0938	0.0463468	0.0679712	0.05565	0.0272317	0.0439253	0.0310896
0.171	0.04567	0.0947	0.04481	0.05625	0.04511	0.03276	0.01123	0.02424	0.01928		0.171	0.0468371	0.0947	0.0582319	0.0374262	0.05625	0.0557837	0.0752631	0.0609962
0.1728	0.02882	0.0957	0.04562	0.0568	0.03798	0.03308	0.01685	0.02343	0.03971		0.1728	0.0454384	0.0957	0.0503085	0.0427435	0.0568	0.0721033	0.0493753	0.0578481
0.1746	0.03556	0.0967	0.04885	0.05735	0.03086	0.0334	0.02647	0.01614	0.0363		0.1746	0.0300828	0.0967	0.0278588	0.0639833	0.05735	0.0829863	0.0493753	0.0468299
0.1764	0.03556	0.0976	0.03997	0.05795	0.04511	0.03372	0.03369	0.02424	0.04141		0.1764	0.0580067	0.0976	0.0344616	0.0613344	0.05795	0.0435513	0.072538	0.051552
0.1782	0.05915	0.0986	0.05047	0.05855	0.02056	0.03406	0.02807	0.04449	0.04651		0.1782	0.056608	0.0986	0.0516291	0.0626637	0.05855	0.0421921	0.0248396	0.0562741
0.18	0.05578	0.0996	0.05047	0.0591	0.00868	0.0344	0.00963	0.06394	0.04907		0.18	0.0538207	0.0996	0.0621936	0.0546878	0.0591	0.0598709	0.0452878	0.0578481
0.1818	0.04342	0.1007	0.03189	0.0597	0.03957	0.03474	0.03048	0.0372	0.04056		0.1818	0.0524219	0.1007	0.0648348	0.0400848	0.0597	0.0775399	0.0630005	0.0578481
0.1838	0.03893	0.1017	0.04562	0.0603	0.03086	0.03508	0.04491	0.0129	0.05332		0.1838	0.0440498	0.1017	0.0608731	0.0626637	0.0603	0.0598709	0.0602754	0.0358117
0.1856	0.02882	0.1027	0.03997	0.0609	0.04194	0.03542	0.02727	0.02991	0.02694		0.1856	0.0649902	0.1027	0.0608731	0.0666419	0.0609	0.0598709	0.0602754	0.0609962
0.1876	0.05016	0.1038	0.05208	0.0615	0.03878	0.03576	-0.01844	0.02343	0.03971		0.1876	0.056608	0.1038	0.0371028	0.0453923	0.0615	0.0680258	0.0207521	0.0609962
0.1894	0.04792	0.1048	0.06985	0.06215	0.02769	0.0361	0.05614	0.02343	0.03971		0.1894	0.0608042	0.1048	0.0476673	0.0639833	0.06215	0.0489879	0.067088	0.0688663
0.1914	0.05466	0.1059	0.05773	0.06275	0.02848	0.03646	0.03529	0.02586	0.01673		0.1914	0.0621928	0.1059	0.0608731	0.0759374	0.06275	0.0353963	0.069813	0.0798845
0.1934	0.05129	0.1069	0.07146	0.0634	0.04194	0.03682	0.05454	0.03396	-0.00284		0.1934	0.0370663	0.1069	0.0582319	0.0679712	0.0634	0.0680258	0.0548254	0.0783105
0.1952	0.0569	0.108	0.05773	0.064	0.02769	0.03718	0.00883	0.01533	0.01673		0.1952	0.0482359	0.108	0.0516291	0.0719592	0.064	0.0748216	0.0807236	0.0657182
0.1972	0.05241	0.1091	0.04481	0.06465	0.03165	0.03754	0.01605	0.04368	0.03205		0.1972	0.0621928	0.1091	0.0621936	0.0520389	0.06465	0.0639484	0.0657255	0.0688663
0.1992	0.05578	0.1102	0.05128	0.0653	0.04194	0.0379	0.02406	0.04125	0.01588		0.1992	0.0510232	0.1102	0.0701171	0.048051	0.0653	0.0653075	0.0779986	0.0704403
0.2014	0.04679	0.1113	0.04239	0.06595	0.04036	0.03828	0.02807	0.0453	0.00907		0.2014	0.0370663	0.1113	0.0701171	0.074608	0.06595	0.0489879	0.0875362	0.0956148
0.2034	0.05129	0.1125	0.04885	0.0666	0.03957	0.03864	0.03369	0.02829	0.01588		0.2034	0.0538207	0.1125	0.0635142	0.0573464	0.0666	0.0571429	0.0684505	0.0845966
0.2054	0.06139	0.1136	0.05289	0.06725	0.04274	0.03902	0.02888	0.021	0.01247		0.2054	0.0426511	0.1136	0.0582319	0.0812546	0.06725	0.0816271	0.0834486	0.105059
0.2076	0.04342	0.1147	0.05128	0.06795	0.04432	0.0394	0.00241	0.02343	0.01588		0.2076	0.0468371	0.1147	0.0608731	0.0732885	0.06795	0.0367555	0.0739006	0.0751624
0.2096	0.04904	0.1159	0.04158	0.0686	0.04194	0.03978	0.01845	0.03801	0.01418		0.2096	0.070575	0.1159	0.0542702	0.0799253	0.0686	0.0394738	0.0493753	0.0578481
0.2118	0.06813	0.1171	0.06743	0.0693	0.04115	0.04018	0.01605	0.04125	0.02949		0.2118	0.0524219	0.1171	0.0727582	0.0719592	0.0693	0.0721033	0.0371023	0.0720144
0.2138	0.04455	0.1182	0.06258	0.07	0.06253	0.04056	0.03208	0.05421	0.03715		0.2138	0.0510232	0.1182	0.0753993	0.0573464	0.07	0.0544245	0.067088	0.0751624
0.216	0.04792	0.1194	0.0432	0.0707	0.0459	0.04096	0.04732	0.03234	0.04566		0.216	0.0649902	0.1194	0.0661553	0.0387555	0.0707	0.0462696	0.0371023	0.0609962
0.2182	0.05241	0.1206	0.0327	0.0714	0.08629	0.04136	0.0409	0.01533	0.04396		0.2182	0.0552194	0.1206	0.0753993	0.0520389	0.0714	0.0503471	0.069813	0.0609962
0.2204	0.03893	0.1218	0.08358	0.0721	0.04749	0.04176	0.04411	0.03639	0.05332		0.2204	0.0552194	0.1218	0.0886051	0.0719592	0.0721	0.02995	0.0548254	0.0720144
0.2226	0.04904	0.123	0.06096	0.0728	0.04907	0.04216	0.01605	0.02181	0.0346		0.2226	0.0538207	0.123	0.0648348	0.074608	0.0728	0.0598709	0.0861736	0.0940407
0.225	0.05466	0.1243	0.04805	0.0735	0.04115	0.04256	0.0377	0.03477	0.03205		0.225	0.0538207	0.1243	0.0582319	0.0626637	0.0735	0.0544245	0.067088	0.0877547
0.2272	0.04679	0.1255	0.03835	0.07425	0.05541	0.04298	0.05454	0.05016	0.04056		0.2272	0.0412524	0.1255	0.0820022	0.0772667	0.07425	0.0489879	0.064363	0.0924667
0.2294	0.06589	0.1268	0.05208	0.075	0.06412	0.0434	0.03128	0.0291	0.02609		0.2294	0.056608	0.1268	0.0912462	0.0613344	0.075	0.0639484	0.0739006	0.0751624
0.2318	0.06027	0.128	0.05208	0.0757	0.04036	0.04382	0.00803	0.05097	0.0346		0.2318	0.0468371	0.128	0.0753993	0.0905501	0.0757	0.0313092	0.0848111	0.0814585
0.2342	0.05466	0.1293	0.06662	0.07645	0.04511	0.04424	0.04411	0.0372	0.04907		0.2342	0.0496346	0.1293	0.0780405	0.0613344	0.07645	0.0381147	0.0779986	0.0767364
0.2364	0.05129	0.1306	0.0537	0.0772	0.0459	0.04466	0.01925	0.03639	0.0363		0.2364	0.0580067	0.1306	0.0635142	0.074608	0.0772	0.0544245	0.072538	0.0421078
0.2388	0.06813	0.1319	0.06662	0.078	0.06016	0.0451	0.01043	0.03639	0.04481		0.2388	0.0580067	0.1319	0.0846433	0.0865621	0.078	0.0802582	0.0739006	0.0798845
0.2412	0.05353	0.1332	0.05451	0.07875	0.04749	0.04554	0.00322	0.04368	0.03545		0.2412	0.0496346	0.1332	0.0608731	0.082584	0.07875	0.0748216	0.0630005	0.0657182
0.2436	0.06139	0.1345	0.05208	0.0795	0.0364	0.04598	0.0377	0.05097	0.02864		0.2436	0.0538207	0.1345	0.0846433	0.0732885	0.0795	0.0598709	0.0834486	0.0798845
0.246	0.04792	0.1359	0.04885	0.0803	0.05145	0.04642	0.0385	0.03801	0.03971		0.246	0.0468371	0.1359	0.0648348	0.0706299	0.0803	0.0353963	0.0793611	0.0877547
0.2486	0.0569	0.1372	0.04966	0.0811	0.05303	0.04686	0.02647	0.021	0.04907		0.2486	0.0552194	0.1372	0.0701171	0.0639833	0.0811	0.0707441	0.0997988	0.0735884
0.251	0.05353	0.1386	0.06662	0.0819	0.06649	0.04732	0.02968	0.03315	0.04226		0.251	0.0454384	0.1386	0.0952079	0.0905501	0.0819	0.0598709	0.0848111	0.0987628
0.2536	0.04904	0.14	0.05612	0.0827	0.06095	0.04778	0.02968	0.03963	0.01843		0.2536	0.0412524	0.14	0.0846433	0.0639833	0.0827	0.0585117	0.0848111	0.0657182
0.256	0.05129	0.1414	0.06016	0.0835	0.05857	0.04824	0.03609	0.04611	0.02524		0.256	0.0649902	0.1414	0.0767199	0.074608	0.0835	0.0843454	0.102524	0.0672923
0.2586	0.07937	0.1428	0.07308	0.0843	0.04353	0.0487	0.02807	0.03963	0.02949		0.2586	0.0621928	0.1428	0.0687965	0.074608	0.0843	0.0775399	0.0929862	0.0704403
0.2612	0.05241	0.1442	0.06985	0.08515	0.06966	0.04918	0.00883	0.04692	0.038		0.2612	0.0468371	0.1442	0.0727582	0.0732885	0.08515	0.0788991	0.0657255	0.0735884
0.2638	0.05466	0.1456	0.06662	0.086	0.06174	0.04964	0.02487	0.04935	0.02098		0.2638	0.056608	0.1456	0.0635142	0.0865621	0.086	0.0707441	0.0916237	0.0830225
0.2664	0.03893	0.147	0.05531	0.08685	0.06491	0.05012	0.04732	0.03072	0.03205		0.2664	0.070575	0.147	0.0820022	0.0679712	0.08685	0.0816271	0.0820861	0.0751624
0.269	0.06589	0.1485	0.06823	0.0877	0.05224	0.0506	0.00883	0.02667	0.04481		0.269	0.0608042	0.1485	0.0767199	0.0732885	0.0877	0.0598709	0.0630005	0.0877547
0.2718	0.06027	0.15	0.06177	0.08855	0.05145	0.0511	0.05213	0.04692	0.05758		0.2718	0.0621928	0.15	0.0820022	0.0533585	0.08855	0.0761808	0.0861736	0.0657182
0.2744	0.06701	0.1514	0.06258	0.0894	0.05462	0.05158	0.02647	0.0372	0.06353		0.2744	0.0552194	0.1514	0.0859639	0.0892208	0.0894	0.0911412	0.101161	0.0877547
0.2772	0.04904	0.1529	0.06743	0.09025	0.05382	0.05208	0.02326	0.04287	0.05417		0.2772	0.0649902	0.1529	0.105772	0.0839133	0.09025	0.06123	0.0916237	0.100337
0.28	0.06027	0.1544	0.06016	0.09115	0.06412	0.05258	0.03369	0.03477	0.06353		0.28	0.0552194	0.1544	0.0806816	0.0799253	0.09115	0.0788991	0.0848111	0.0798845
0.2828	0.06364	0.156	0.07308	0.09205	0.06887	0.05308	0.03369	0.05097	0.05077		0.2828	0.0594054	0.156	0.0833228	0.0772667	0.09205	0.0775399	0.0820861	0.0877547
0.2856	0.05915	0.1575	0.05935	0.09295	0.05937	0.0536	0.05213	0.04854	0.04651		0.2856	0.0663889	0.1575	0.0846433	0.0865621	0.09295	0.0775399	0.0875362	0.100337
0.2884	0.076	0.159	0.086	0.09385	0.05857	0.0541	0.05374	0.04854	0.05247		0.2884	0.0635915	0.159	0.0846433	0.0679712	0.09385	0.0775399	0.0752631	0.0830225
0.2912	0.06027	0.1606	0.06823	0.09475	0.04907	0.05462	0.04171	0.05988	0.06013		0.2912	0.0635915	0.1606	0.0965285	0.074608	0.09475	0.0952187	0.0779986	0.0735884
0.294	0.06139	0.1622	0.04239	0.0957	0.06174	0.05516	0.0409	0.05664	0.07289		0.294	0.0663889	0.1622	0.0806816	0.0799253	0.0957	0.0761808	0.0739006	0.0798845
0.297	0.0715	0.1638	0.065	0.0966	0.06966	0.05568	0.04411	0.0534	0.05673		0.297	0.0663889	0.1638	0.0753993	0.0878915	0.0966	0.0721033	0.0929862	0.0845966
0.3	0.0569	0.1654	0.05451	0.09755	0.06174	0.05622	0.06737	0.05178	0.05673		0.3	0.0649902	0.1654	0.0846433	0.103824	0.09755	0.0585117	0.0848111	0.0735884
0.3028	0.06701	0.167	0.06823	0.0985	0.06491	0.05676	0.04411	0.05988	0.05758		0.3028	0.0621928	0.167	0.0753993	0.0693005	0.0985	0.0775399	0.067088	0.0956148
0.3058	0.06364	0.1686	0.06985	0.09945	0.05937	0.0573	0.04411	0.03963	0.05588		0.3058	0.0719636	0.1686	0.0978491	0.0852328	0.09945	0.06123	0.069813	0.0956148
0.3088	0.05241	0.1703	0.05208	0.1004	0.08629	0.05784	0.03689	0.04611	0.05928		0.3088	0.0594054	0.1703	0.0899256	0.0839133	0.1004	0.0829863	0.0793611	0.0861806
0.312	0.06589	0.172	0.07146	0.1014	0.06253	0.0584	0.0393	0.0372	0.04992		0.312	0.0552194	0.172	0.0872845	0.078596	0.1014	0.0585117	0.0875362	0.0814585
0.315	0.07937	0.1737	0.05773	0.1024	0.06095	0.05896	0.05374	0.0372	0.0797		0.315	0.0594054	0.1737	0.10049	0.0852328	0.1024	0.0625892	0.0957112	0.0893187
0.318	0.06139	0.1754	0.07631	0.1034	0.05065	0.05952	0.03369	0.05664	0.05502		0.318	0.0538207	0.1754	0.0925668	0.082584	0.1034	0.0721033	0.113434	0.0877547
0.3212	0.07038	0.1771	0.0755	0.1044	0.04353	0.0601	0.0377	0.03558	0.05588		0.3212	0.0719636	0.1771	0.0886051	0.0799253	0.1044	0.0816271	0.0807236	0.0909027
0.3244	0.06252	0.1788	0.065	0.1054	0.04907	0.06066	0.01925	0.03963	0.06353		0.3244	0.0719636	0.1788	0.101811	0.0812546	0.1054	0.0680258	0.102524	0.0956148
0.3276	0.07263	0.1805	0.05935	0.1064	0.07679	0.06124	0.04572	0.05421	0.0814		0.3276	0.0649902	0.1805	0.0925668	0.0799253	0.1064	0.089782	0.0943487	0.0704403
0.3308	0.076	0.1823	0.06581	0.1075	0.04986	0.06184	0.05133	0.05988	0.06268		0.3308	0.0649902	0.1823	0.0952079	0.082584	0.1075	0.0721033	0.101161	0.0830225
0.334	0.06476	0.1841	0.07146	0.1085	0.06253	0.06242	0.0409	0.05259	0.04651		0.334	0.0747611	0.1841	0.0938873	0.082584	0.1085	0.106092	0.102524	0.0987628
0.3372	0.06701	0.1859	0.06743	0.1095	0.04194	0.06302	0.02567	0.03639	0.05162		0.3372	0.070575	0.1859	0.0925668	0.0812546	0.1095	0.0748216	0.0902612	0.0814585
0.3406	0.08386	0.1877	0.04966	0.1106	0.05382	0.06362	0.05935	0.0453	0.03545		0.3406	0.0733623	0.1877	0.0859639	0.101175	0.1106	0.0775399	0.107974	0.0704403
0.344	0.06027	0.1895	0.07792	0.1117	0.07758	0.06422	0.0377	0.05502	0.05417		0.344	0.0761598	0.1895	0.0978491	0.0865621	0.1117	0.0775399	0.109336	0.0735884
0.3474	0.08386	0.1914	0.06016	0.1128	0.08471	0.06484	0.03048	0.0534	0.06779		0.3474	0.0761598	0.1914	0.120299	0.0958576	0.1128	0.0829863	0.0902612	0.111355
0.3508	0.08498	0.1932	0.0755	0.1138	0.0657	0.06546	0.02647	0.0615	0.05673		0.3508	0.0761598	0.1932	0.0965285	0.078596	0.1138	0.0761808	0.101161	0.117651
0.3542	0.06813	0.1951	0.05935	0.1149	0.08392	0.06608	0.04732	0.05583	0.05588		0.3542	0.0649902	0.1951	0.0833228	0.107812	0.1149	0.0476288	0.0875362	0.112929
0.3576	0.06813	0.197	0.07389	0.1161	0.07362	0.06672	0.03128	0.0372	0.07289		0.3576	0.0719636	0.197	0.0846433	0.101175	0.1161	0.0585117	0.0848111	0.0814585
0.361	0.08947	0.1989	0.06904	0.1172	0.06491	0.06734	0.03289	0.07528	0.0814		0.361	0.0649902	0.1989	0.0938873	0.0971869	0.1172	0.0721033	0.114797	0.0987628
0.3646	0.07038	0.2009	0.06016	0.1183	0.05699	0.06798	0.05855	0.06637	0.07034		0.3646	0.0789471	0.2009	0.107093	0.113129	0.1183	0.0653075	0.102524	0.101911
0.3682	0.07937	0.2028	0.06823	0.1194	0.0657	0.06864	0.08421	0.06231	0.04651		0.3682	0.0859306	0.2028	0.10049	0.107812	0.1194	0.0734625	0.107974	0.103485
0.3718	0.08161	0.2048	0.06177	0.1206	0.06016	0.0693	0.02406	0.04773	0.06524		0.3718	0.0691763	0.2048	0.0978491	0.103824	0.1206	0.0952187	0.105249	0.0814585
0.3754	0.08498	0.2068	0.08035	0.1217	0.0657	0.06994	0.05133	0.04854	0.06353		0.3754	0.0747611	0.2068	0.104452	0.0971869	0.1217	0.0870637	0.125697	0.0987628
0.379	0.07487	0.2088	0.05773	0.1229	0.05541	0.07062	0.04973	0.06475	0.06524		0.379	0.0677775	0.2088	0.0978491	0.109141	0.1229	0.0843454	0.112072	0.0956148
0.3828	0.07263	0.2108	0.08842	0.1241	0.06649	0.07128	0.05293	0.04854	0.06098		0.3828	0.0677775	0.2108	0.0965285	0.106482	0.1241	0.097937	0.103886	0.119225
0.3864	0.09172	0.2128	0.07954	0.1253	0.08708	0.07196	0.05053	0.04935	0.05332		0.3864	0.0873293	0.2128	0.0978491	0.114449	0.1253	0.0802582	0.0943487	0.125521
0.3902	0.06701	0.2149	0.08115	0.1265	0.08312	0.07266	0.04331	0.05097	0.05928		0.3902	0.0775484	0.2149	0.0978491	0.101175	0.1265	0.0938595	0.0957112	0.108207
0.394	0.08049	0.217	0.08115	0.1277	0.07679	0.07334	0.0409	0.04206	0.08055		0.394	0.0831332	0.217	0.112375	0.103824	0.1277	0.100655	0.117522	0.103485
0.3978	0.08498	0.2191	0.08277	0.1289	0.05857	0.07404	0.06015	0.0688	0.07545		0.3978	0.0957014	0.2191	0.121619	0.103824	0.1289	0.102014	0.102524	0.109781
0.4018	0.08274	0.2212	0.07146	0.1302	0.08867	0.07474	0.05133	0.05664	0.07289		0.4018	0.0761598	0.2212	0.0925668	0.103824	0.1302	0.0816271	0.105249	0.117651
0.4056	0.08386	0.2233	0.07712	0.1314	0.05699	0.07546	0.05454	0.07123	0.06949		0.4056	0.0845319	0.2233	0.0833228	0.114449	0.1314	0.110179	0.109336	0.108207
0.4096	0.07375	0.2255	0.09407	0.1327	0.07679	0.07616	0.03369	0.04935	0.08311		0.4096	0.0677775	0.2255	0.0938873	0.114449	0.1327	0.089782	0.129785	0.0924667
0.4136	0.07824	0.2277	0.07792	0.134	0.07916	0.0769	0.07057	0.05988	0.07204		0.4136	0.0817446	0.2277	0.108414	0.103824	0.134	0.0802582	0.109336	0.0940407
0.4176	0.08386	0.2299	0.08358	0.1352	0.07679	0.07762	0.06496	0.06475	0.07375		0.4176	0.0845319	0.2299	0.103131	0.121095	0.1352	0.0925004	0.102524	0.128669
0.4216	0.08947	0.2321	0.06904	0.1365	0.06649	0.07836	0.03529	0.04287	0.06013		0.4216	0.0887179	0.2321	0.105772	0.119766	0.1365	0.089782	0.131147	0.106633
0.4256	0.0861	0.2343	0.07712	0.1379	0.07916	0.0791	0.05293	0.07528	0.0797		0.4256	0.0817446	0.2343	0.0978491	0.107812	0.1379	0.0870637	0.114797	0.109781
0.4298	0.08835	0.2366	0.08358	0.1392	0.08946	0.07986	0.05133	0.04206	0.06098		0.4298	0.0873293	0.2366	0.0965285	0.122424	0.1392	0.089782	0.13796	0.125521
0.434	0.07937	0.2389	0.07631	0.1406	0.08392	0.0806	0.05855	0.07123	0.04907		0.434	0.0789471	0.2389	0.115016	0.114449	0.1406	0.104733	0.129785	0.128669
0.4382	0.07824	0.2412	0.08196	0.1419	0.06333	0.08138	0.05694	0.07042	0.0746		0.4382	0.0901167	0.2412	0.121619	0.117107	0.1419	0.089782	0.144772	0.112929
0.4424	0.08498	0.2435	0.08358	0.1433	0.08154	0.08214	0.04973	0.03963	0.08396		0.4424	0.0747611	0.2435	0.109734	0.122424	0.1433	0.0829863	0.128422	0.112929
0.4466	0.09172	0.2459	0.07712	0.1446	0.08075	0.08292	0.06496	0.08662	0.078		0.4466	0.0859306	0.2459	0.104452	0.109141	0.1446	0.115616	0.144772	0.111355
0.451	0.09172	0.2482	0.07308	0.146	0.095	0.0837	0.04973	0.05826	0.07715		0.451	0.0761598	0.2482	0.104452	0.107812	0.146	0.10882	0.114797	0.120799
0.4554	0.09621	0.2506	0.08438	0.1474	0.09263	0.0845	0.06175	0.06394	0.07545		0.4554	0.0887179	0.2506	0.118978	0.125073	0.1474	0.0911412	0.118884	0.0877547
0.4598	0.09397	0.253	0.08761	0.1488	0.07362	0.0853	0.07378	0.0615	0.07885		0.4598	0.092904	0.253	0.126902	0.106482	0.1488	0.104733	0.133872	0.112929
0.4642	0.09621	0.2555	0.0755	0.1503	0.06016	0.08612	0.07057	0.07123	0.078		0.4642	0.0789471	0.2555	0.108414	0.11047	0.1503	0.0925004	0.110709	0.103485
0.4686	0.07487	0.2579	0.09407	0.1517	0.07679	0.08692	0.05855	0.04125	0.07204		0.4686	0.0775484	0.2579	0.105772	0.138357	0.1517	0.0965778	0.127059	0.106633
0.4732	0.10071	0.2604	0.07469	0.1531	0.07045	0.08774	0.06897	0.04854	0.07715		0.4732	0.0901167	0.2604	0.115016	0.114449	0.1531	0.0965778	0.127059	0.108207
0.4778	0.09958	0.2629	0.08519	0.1546	0.07996	0.08858	0.04973	0.07285	0.09587		0.4778	0.0998875	0.2629	0.118978	0.118436	0.1546	0.089782	0.127059	0.116077
0.4824	0.09621	0.2654	0.07389	0.156	0.07996	0.08942	0.06496	0.085	0.06609		0.4824	0.0845319	0.2654	0.113696	0.139686	0.156	0.0802582	0.114797	0.139688
0.487	0.09172	0.268	0.09488	0.1576	0.09025	0.09026	0.07138	0.03882	0.06183		0.487	0.0873293	0.268	0.125581	0.127732	0.1576	0.106092	0.124334	0.112929
0.4918	0.08723	0.2705	0.07469	0.1591	0.09738	0.09112	0.07859	0.07123	0.05332		0.4918	0.0845319	0.2705	0.118978	0.126403	0.1591	0.107451	0.146145	0.125521
0.4964	0.09397	0.2731	0.09327	0.1605	0.09025	0.09198	0.0826	0.07528	0.09332		0.4964	0.0859306	0.2731	0.0978491	0.121095	0.1605	0.106092	0.136597	0.125521
0.5012	0.10969	0.2758	0.09327	0.1621	0.08154	0.09284	0.04812	0.07123	0.0746		0.5012	0.0887179	0.2758	0.128222	0.130391	0.1621	0.097937	0.13251	0.120799
0.506	0.09846	0.2784	0.09488	0.1637	0.08867	0.09372	0.06015	0.06799	0.078		0.506	0.0873293	0.2784	0.121619	0.135698	0.1637	0.112897	0.125697	0.109781
0.511	0.10632	0.2811	0.08358	0.1652	0.076	0.09462	0.06175	0.07528	0.09928		0.511	0.0915154	0.2811	0.12426	0.135698	0.1652	0.0965778	0.131147	0.142836
0.5158	0.09621	0.2838	0.09488	0.1668	0.07916	0.0955	0.07298	0.05097	0.07545		0.5158	0.0845319	0.2838	0.121619	0.138357	0.1668	0.114257	0.122972	0.131817
0.5208	0.10183	0.2865	0.09407	0.1683	0.11797	0.0964	0.05855	0.07123	0.08226		0.5208	0.0915154	0.2865	0.109734	0.127732	0.1683	0.0952187	0.121609	0.139688
0.5258	0.09509	0.2892	0.09165	0.17	0.08708	0.09732	0.06256	0.05664	0.07204		0.5258	0.0943027	0.2892	0.115016	0.141015	0.17	0.103374	0.118884	0.131817
0.5308	0.09958	0.292	0.10215	0.1716	0.09421	0.09824	0.05855	0.08419	0.08566		0.5308	0.0957014	0.292	0.107093	0.142345	0.1716	0.102014	0.131147	0.125521
0.536	0.10071	0.2948	0.10053	0.1732	0.09421	0.09916	0.06657	0.0769	0.07204		0.536	0.101286	0.2948	0.130863	0.137027	0.1732	0.102014	0.120247	0.119225
0.541	0.10071	0.2976	0.09488	0.1749	0.09263	0.1001	0.05293	0.07609	0.07715		0.541	0.104074	0.2976	0.125581	0.121095	0.1749	0.0992962	0.135235	0.13654
0.5462	0.10071	0.3005	0.10053	0.1765	0.08075	0.101	0.06175	0.06394	0.09077		0.5462	0.0984888	0.3005	0.120299	0.137027	0.1765	0.100655	0.144772	0.14441
0.5516	0.08723	0.3033	0.10538	0.1782	0.09975	0.102	0.05935	0.08581	0.09417		0.5516	0.0943027	0.3033	0.112375	0.143674	0.1782	0.130566	0.13251	0.134966
0.5568	0.10407	0.3062	0.10942	0.1799	0.10292	0.103	0.05855	0.08257	0.07545		0.5568	0.0957014	0.3062	0.125581	0.142345	0.1799	0.121052	0.155683	0.130243
0.5622	0.09958	0.3092	0.09407	0.1816	0.08392	0.1039	0.06496	0.08095	0.06353		0.5622	0.101286	0.3092	0.12426	0.13172	0.1816	0.122412	0.142047	0.120799
0.5676	0.11531	0.3121	0.09327	0.1834	0.10371	0.1049	0.06496	0.07123	0.09162		0.5676	0.101286	0.3121	0.137466	0.148982	0.1834	0.110179	0.155683	0.127095
0.573	0.10969	0.3151	0.09569	0.1851	0.09817	0.1059	0.0802	0.08662	0.08651		0.573	0.10827	0.3151	0.133504	0.143674	0.1851	0.112897	0.15432	0.147558
0.5784	0.11194	0.3181	0.0965	0.1868	0.1053	0.1069	0.06576	0.08419	0.09077		0.5784	0.106871	0.3181	0.12426	0.143674	0.1868	0.127848	0.15432	0.139688
0.584	0.10744	0.3211	0.09811	0.1887	0.09263	0.1079	0.07539	0.07771	0.09502		0.584	0.104074	0.3211	0.132184	0.150311	0.1887	0.100655	0.127059	0.14441
0.5896	0.09846	0.3242	0.10861	0.1904	0.10055	0.1089	0.04973	0.08743	0.08906		0.5896	0.0957014	0.3242	0.112375	0.155618	0.1904	0.112897	0.155683	0.138114
0.5952	0.11531	0.3273	0.11749	0.1923	0.09421	0.11	0.06897	0.08743	0.09077		0.5952	0.113855	0.3273	0.137466	0.137027	0.1923	0.0938595	0.13251	0.13654
0.601	0.1198	0.3304	0.10376	0.194	0.1053	0.111	0.07458	0.08419	0.08651		0.601	0.106871	0.3304	0.136146	0.134379	0.194	0.119693	0.142047	0.14441
0.6066	0.12429	0.3336	0.10619	0.1959	0.10451	0.112	0.06175	0.09229	0.09842		0.6066	0.10827	0.3336	0.132184	0.141015	0.1959	0.115616	0.13796	0.134966
0.6124	0.10744	0.3367	0.09407	0.1977	0.09975	0.1131	0.06416	0.10282	0.09077		0.6124	0.106871	0.3367	0.132184	0.155618	0.1977	0.111538	0.133872	0.145984
0.6184	0.11531	0.3399	0.1078	0.1997	0.09659	0.1142	0.07458	0.08986	0.08481		0.6184	0.101286	0.3399	0.132184	0.159606	0.1997	0.100655	0.131147	0.15228
0.6242	0.10969	0.3432	0.10376	0.2015	0.11638	0.1152	0.05614	0.08419	0.09332		0.6242	0.10827	0.3432	0.134825	0.164924	0.2015	0.119693	0.14341	0.142836
0.6302	0.12092	0.3465	0.10861	0.2034	0.10134	0.1163	0.07378	0.07528	0.09672		0.6302	0.113855	0.3465	0.134825	0.147652	0.2034	0.115616	0.14341	0.147558
0.6362	0.12991	0.3497	0.11588	0.2054	0.09896	0.1174	0.08501	0.07771	0.10268		0.6362	0.111057	0.3497	0.137466	0.148982	0.2054	0.12513	0.17067	0.15228
0.6422	0.11868	0.3531	0.1078	0.2073	0.11163	0.1185	0.0794	0.08257	0.08736		0.6422	0.102685	0.3531	0.140107	0.150311	0.2073	0.115616	0.155683	0.155428
0.6484	0.11081	0.3564	0.12234	0.2093	0.11797	0.1196	0.08742	0.08662	0.11715		0.6484	0.102685	0.3564	0.133504	0.158277	0.2093	0.119693	0.158408	0.147558
0.6546	0.11643	0.3598	0.12395	0.2112	0.10055	0.1208	0.081	0.07852	0.10523		0.6546	0.106871	0.3598	0.121619	0.160936	0.2112	0.12513	0.163858	0.155428
0.6608	0.1344	0.3633	0.11588	0.2132	0.1053	0.1219	0.08661	0.09634	0.10949		0.6608	0.113855	0.3633	0.130863	0.154299	0.2132	0.110179	0.17067	0.145984
0.6672	0.12092	0.3667	0.11991	0.2153	0.10767	0.123	0.07859	0.07771	0.10608		0.6672	0.109658	0.3667	0.138787	0.160936	0.2153	0.129207	0.136597	0.15228
0.6734	0.12092	0.3702	0.11265	0.2173	0.10767	0.1242	0.0794	0.09067	0.08736		0.6734	0.112456	0.3702	0.137466	0.160936	0.2173	0.126489	0.166583	0.150706
0.6798	0.12879	0.3737	0.11749	0.2194	0.12272	0.1254	0.09543	0.09472	0.10013		0.6798	0.120828	0.3737	0.149351	0.154299	0.2194	0.122412	0.163858	0.163298
0.6864	0.12879	0.3773	0.11265	0.2215	0.12826	0.1265	0.0802	0.09067	0.10608		0.6864	0.123625	0.3773	0.140107	0.176868	0.2215	0.131926	0.177483	0.16015
0.693	0.12991	0.3808	0.11426	0.2235	0.1148	0.1277	0.08341	0.10039	0.10693		0.693	0.10827	0.3808	0.14539	0.162265	0.2235	0.136013	0.177483	0.164872
0.6994	0.13103	0.3845	0.11911	0.2256	0.11797	0.1289	0.081	0.09067	0.118		0.6994	0.109658	0.3845	0.140107	0.17289	0.2256	0.136013	0.182943	0.16802
0.7062	0.13665	0.3881	0.11749	0.2278	0.11401	0.1301	0.07458	0.08176	0.09757		0.7062	0.122227	0.3881	0.144069	0.164924	0.2278	0.118334	0.16522	0.155428
0.7128	0.12879	0.3918	0.13445	0.23	0.11559	0.1314	0.07859	0.10444	0.10183		0.7128	0.122227	0.3918	0.149351	0.168902	0.23	0.134654	0.162495	0.172742
0.7196	0.12991	0.3955	0.1183	0.2321	0.12826	0.1326	0.08742	0.09067	0.11034		0.7196	0.123625	0.3955	0.129543	0.174219	0.2321	0.144168	0.17067	0.155428
0.7266	0.13216	0.3993	0.12072	0.2343	0.12114	0.1338	0.09704	0.08095	0.11459		0.7266	0.113855	0.3993	0.140107	0.175548	0.2343	0.148245	0.16522	0.158576
0.7334	0.12766	0.403	0.1288	0.2365	0.11638	0.1351	0.08501	0.09796	0.10353		0.7334	0.125024	0.403	0.154634	0.167572	0.2365	0.14009	0.166583	0.161724
0.7404	0.13665	0.4069	0.13284	0.2388	0.1053	0.1364	0.08982	0.10363	0.10353		0.7404	0.125024	0.4069	0.153313	0.184844	0.2388	0.126489	0.173395	0.172742
0.7474	0.1344	0.4107	0.12153	0.241	0.11243	0.1376	0.09303	0.10687	0.10779		0.7474	0.122227	0.4107	0.144069	0.174219	0.241	0.122412	0.172033	0.155428
0.7546	0.13552	0.4146	0.12718	0.2433	0.10451	0.1389	0.08661	0.10606	0.11289		0.7546	0.126413	0.4146	0.155954	0.17156	0.2433	0.142809	0.169308	0.164872
0.7616	0.1344	0.4185	0.12234	0.2456	0.1243	0.1402	0.09062	0.08662	0.10523		0.7616	0.126413	0.4185	0.151992	0.178197	0.2456	0.137372	0.180208	0.161724
0.769	0.15349	0.4225	0.1288	0.2479	0.12351	0.1416	0.09704	0.10606	0.10353		0.769	0.120828	0.4225	0.149351	0.17289	0.2479	0.14009	0.191119	0.16015
0.7762	0.13328	0.4265	0.13041	0.2503	0.12351	0.1429	0.07699	0.09472	0.1214		0.7762	0.122227	0.4265	0.151992	0.176868	0.2503	0.130566	0.173395	0.169594
0.7836	0.14676	0.4306	0.13122	0.2526	0.13143	0.1442	0.081	0.09958	0.09842		0.7836	0.116642	0.4306	0.140107	0.182185	0.2526	0.138731	0.174758	0.161724
0.791	0.13777	0.4346	0.12557	0.255	0.12193	0.1456	0.08822	0.10606	0.11204		0.791	0.130609	0.4346	0.140107	0.17289	0.255	0.150964	0.167945	0.186908
0.7986	0.14676	0.4387	0.1401	0.2574	0.12193	0.1469	0.081	0.11821	0.118		0.7986	0.131997	0.4387	0.150672	0.182185	0.2574	0.138731	0.18157	0.166446
0.806	0.14563	0.4429	0.11668	0.2599	0.12906	0.1483	0.10345	0.11821	0.10438		0.806	0.130609	0.4429	0.141428	0.190151	0.2599	0.145527	0.192481	0.171168
0.8138	0.14563	0.4471	0.13687	0.2623	0.14094	0.1497	0.09062	0.11011	0.11289		0.8138	0.138981	0.4471	0.153313	0.178197	0.2623	0.148245	0.187031	0.186908
0.8214	0.14788	0.4513	0.14737	0.2647	0.12589	0.1511	0.0818	0.09958	0.11119		0.8214	0.12921	0.4513	0.155954	0.190151	0.2647	0.15641	0.180208	0.177464
0.8292	0.14788	0.4556	0.13122	0.2673	0.13143	0.1525	0.10265	0.10282	0.10864		0.8292	0.136194	0.4556	0.148031	0.186163	0.2673	0.138731	0.202019	0.190057
0.837	0.15013	0.4599	0.13849	0.2697	0.1441	0.154	0.09303	0.10606	0.12395		0.837	0.133396	0.4599	0.167839	0.196788	0.2697	0.141449	0.195206	0.185334
0.845	0.14676	0.4642	0.14414	0.2723	0.12826	0.1554	0.09143	0.10849	0.10353		0.845	0.134795	0.4642	0.155954	0.196788	0.2723	0.142809	0.187031	0.196353
0.853	0.14114	0.4686	0.14091	0.2749	0.13777	0.1569	0.09704	0.10849	0.11374		0.853	0.137582	0.4686	0.154634	0.19281	0.2749	0.153682	0.191119	0.18376
0.8612	0.16023	0.4731	0.14333	0.2775	0.13064	0.1583	0.10025	0.11983	0.10864		0.8612	0.133396	0.4731	0.167839	0.186163	0.2775	0.155051	0.184306	0.171168
0.8692	0.15013	0.4775	0.14576	0.2801	0.12747	0.1598	0.09864	0.10201	0.118		0.8692	0.133396	0.4775	0.159916	0.194139	0.2801	0.148245	0.199294	0.185334
0.8774	0.15799	0.482	0.13041	0.2827	0.14173	0.1613	0.10185	0.10606	0.11885		0.8774	0.14038	0.482	0.165198	0.198117	0.2827	0.149604	0.200656	0.177464
0.8858	0.14676	0.4866	0.14252	0.2854	0.13064	0.1628	0.10746	0.1093	0.11204		0.8858	0.138981	0.4866	0.171801	0.196788	0.2854	0.150964	0.206106	0.177464
0.8942	0.16023	0.4912	0.12637	0.288	0.11955	0.1644	0.11147	0.10849	0.11034		0.8942	0.131997	0.4912	0.181045	0.199447	0.288	0.144168	0.200656	0.197927
0.9026	0.16585	0.4958	0.13203	0.2908	0.13777	0.1659	0.09864	0.09715	0.1163		0.9026	0.133396	0.4958	0.165198	0.204764	0.2908	0.146886	0.193844	0.161724
0.9112	0.16922	0.5005	0.13849	0.2935	0.14014	0.1674	0.10025	0.12064	0.1214		0.9112	0.151549	0.5005	0.165198	0.187493	0.2935	0.159128	0.191119	0.193205
0.9198	0.1636	0.5052	0.14414	0.2963	0.14965	0.169	0.10105	0.10849	0.13587		0.9198	0.144566	0.5052	0.161236	0.206093	0.2963	0.152323	0.188393	0.185334
0.9284	0.15799	0.51	0.14414	0.2991	0.14885	0.1706	0.11147	0.11578	0.13076		0.9284	0.144566	0.51	0.161236	0.207413	0.2991	0.17272	0.206106	0.186908
0.9372	0.15911	0.5148	0.14252	0.3019	0.13698	0.1722	0.10025	0.11092	0.10949		0.9372	0.143167	0.5148	0.17048	0.199447	0.3019	0.168642	0.196569	0.194769
0.9462	0.1782	0.5197	0.1506	0.3047	0.14569	0.1738	0.08742	0.12956	0.12821		0.9462	0.134795	0.5197	0.178404	0.203435	0.3047	0.155051	0.199294	0.207361
0.955	0.16248	0.5246	0.14737	0.3076	0.14331	0.1754	0.10345	0.12794	0.12481		0.955	0.147353	0.5246	0.171801	0.202105	0.3076	0.180884	0.203381	0.208935
0.964	0.16922	0.5295	0.15222	0.3105	0.14965	0.1771	0.11388	0.11983	0.13161		0.964	0.151549	0.5295	0.16916	0.21406	0.3105	0.155051	0.207469	0.212083
0.9732	0.16473	0.5345	0.15545	0.3134	0.15123	0.1787	0.10826	0.1255	0.12055		0.9732	0.147353	0.5345	0.178404	0.208742	0.3134	0.17272	0.204744	0.207361
0.9824	0.16922	0.5395	0.1506	0.3163	0.14569	0.1804	0.11147	0.11092	0.13417		0.9824	0.147353	0.5395	0.178404	0.208742	0.3163	0.163206	0.218379	0.205787
0.9916	0.17371	0.5446	0.15464	0.3193	0.14331	0.1821	0.09944	0.12712	0.14097		0.9916	0.151549	0.5446	0.173122	0.219367	0.3193	0.167283	0.193844	0.207361
1.001	0.16922	0.5498	0.14899	0.3223	0.15044	0.1838	0.11388	0.13766	0.14012		1.001	0.157134	0.5498	0.179724	0.220696	0.3223	0.167283	0.221104	0.204213
1.01	0.1636	0.5549	0.14899	0.3254	0.14965	0.1855	0.09624	0.12874	0.13587		1.01	0.148752	0.5549	0.178404	0.211401	0.3254	0.174079	0.210194	0.216805
1.02	0.1782	0.5602	0.15464	0.3284	0.15915	0.1872	0.10185	0.1174	0.13331		1.02	0.154337	0.5602	0.182366	0.215389	0.3284	0.163206	0.211556	0.199501
1.03	0.16922	0.5654	0.15868	0.3315	0.14806	0.189	0.09624	0.13118	0.13842		1.03	0.157134	0.5654	0.182366	0.219367	0.3315	0.183603	0.214281	0.205787
1.039	0.17933	0.5708	0.15706	0.3346	0.1544	0.1908	0.10105	0.12874	0.12906		1.039	0.154337	0.5708	0.181045	0.219367	0.3346	0.174079	0.223829	0.205787
1.049	0.18494	0.5761	0.16352	0.3377	0.15757	0.1925	0.11308	0.12956	0.13927		1.049	0.158523	0.5761	0.185007	0.222026	0.3377	0.175438	0.221104	0.216805
1.059	0.18045	0.5816	0.16756	0.3409	0.16311	0.1943	0.11147	0.13361	0.15204		1.059	0.157134	0.5816	0.175763	0.226014	0.3409	0.18768	0.211556	0.218379
1.069	0.18494	0.587	0.16514	0.3441	0.15202	0.1962	0.1251	0.14252	0.13927		1.069	0.16132	0.587	0.187648	0.231321	0.3441	0.191758	0.221104	0.221527
1.079	0.1782	0.5926	0.16917	0.3474	0.16469	0.198	0.13553	0.1328	0.13331		1.079	0.151549	0.5926	0.185007	0.231321	0.3474	0.193117	0.223829	0.215231
1.089	0.18944	0.5981	0.16837	0.3506	0.15519	0.1999	0.11308	0.13442	0.15374		1.089	0.164107	0.5981	0.183686	0.224684	0.3506	0.182244	0.217017	0.229397
1.1	0.18944	0.6038	0.16756	0.3539	0.14569	0.2017	0.1243	0.13604	0.14948		1.1	0.157134	0.6038	0.19293	0.23398	0.3539	0.183603	0.229279	0.212083
1.11	0.18831	0.6094	0.17079	0.3572	0.16945	0.2036	0.1227	0.1328	0.14523		1.11	0.152938	0.6094	0.190289	0.226014	0.3572	0.174079	0.244267	0.219953
1.12	0.18944	0.6152	0.17079	0.3605	0.16707	0.2055	0.1219	0.12956	0.14693		1.12	0.159921	0.6152	0.187648	0.239287	0.3605	0.191758	0.227917	0.213657
1.131	0.19168	0.621	0.17886	0.364	0.16865	0.2074	0.1251	0.12956	0.14523		1.131	0.169692	0.621	0.185007	0.240617	0.364	0.17272	0.232004	0.213657
1.142	0.18157	0.6268	0.1724	0.3673	0.15598	0.2094	0.11308	0.13361	0.15034		1.142	0.168304	0.6268	0.199533	0.236638	0.3673	0.194476	0.218379	0.219953
1.152	0.19842	0.6327	0.17321	0.3708	0.17024	0.2113	0.1251	0.14414	0.14608		1.152	0.168304	0.6327	0.190289	0.243275	0.3708	0.195835	0.241542	0.235693
1.163	0.18719	0.6386	0.1716	0.3743	0.1639	0.2133	0.11949	0.14657	0.14523		1.163	0.169692	0.6386	0.199533	0.23398	0.3743	0.190399	0.236092	0.229397
1.174	0.18944	0.6446	0.17483	0.3778	0.16311	0.2153	0.12831	0.14819	0.14608		1.174	0.169692	0.6446	0.19293	0.247253	0.3778	0.193117	0.238817	0.229397
1.185	0.19393	0.6507	0.18613	0.3814	0.1639	0.2173	0.13232	0.14252	0.15459		1.185	0.166905	0.6507	0.203495	0.248583	0.3814	0.197194	0.238817	0.234119
1.196	0.19393	0.6568	0.18532	0.3849	0.17024	0.2193	0.12992	0.14495	0.1597		1.196	0.175277	0.6568	0.194251	0.243275	0.3849	0.194476	0.234729	0.235693
1.208	0.19842	0.663	0.18048	0.3885	0.16311	0.2214	0.13473	0.14009	0.15459		1.208	0.180862	0.663	0.210098	0.251241	0.3885	0.190399	0.245629	0.235693
1.219	0.1973	0.6692	0.1934	0.3921	0.17103	0.2234	0.12671	0.14738	0.14523		1.219	0.164107	0.6692	0.190289	0.244605	0.3921	0.197194	0.248355	0.230971
1.23	0.20516	0.6755	0.18129	0.3958	0.1639	0.2255	0.14114	0.149	0.14097		1.23	0.176676	0.6755	0.199533	0.260537	0.3958	0.190399	0.238817	0.248286
1.242	0.19955	0.6818	0.18048	0.3995	0.17895	0.2276	0.11789	0.13523	0.15885		1.242	0.175277	0.6818	0.207456	0.256559	0.3995	0.205359	0.238817	0.240415
1.254	0.20516	0.6882	0.18936	0.4033	0.18053	0.2298	0.14916	0.14252	0.1614		1.254	0.179473	0.6882	0.211418	0.265854	0.4033	0.184962	0.245629	0.246712
1.265	0.20741	0.6947	0.18855	0.4071	0.17499	0.2319	0.12911	0.14738	0.1648		1.265	0.179473	0.6947	0.210098	0.257878	0.4071	0.209436	0.245629	0.238841
1.277	0.21415	0.7012	0.18532	0.4109	0.18291	0.2341	0.12751	0.14171	0.15544		1.277	0.176676	0.7012	0.198212	0.2539	0.4109	0.201272	0.252453	0.253008
1.289	0.20291	0.7078	0.19663	0.4147	0.18766	0.2362	0.1251	0.15953	0.15799		1.289	0.18226	0.7078	0.202174	0.260537	0.4147	0.213514	0.255178	0.254582
1.301	0.20965	0.7144	0.19663	0.4186	0.17578	0.2385	0.13633	0.15386	0.15714		1.301	0.189244	0.7144	0.202174	0.264525	0.4186	0.197194	0.253815	0.238841
1.314	0.20853	0.7211	0.1934	0.4226	0.18766	0.2407	0.13072	0.15305	0.1614		1.314	0.18226	0.7211	0.207456	0.268503	0.4226	0.204	0.249727	0.238841
1.326	0.21302	0.7279	0.19017	0.4265	0.18766	0.2429	0.15157	0.16277	0.17076		1.326	0.192031	0.7279	0.207456	0.267183	0.4265	0.214873	0.246992	0.243564
1.338	0.20853	0.7347	0.19663	0.4305	0.18212	0.2452	0.13713	0.14819	0.17331		1.338	0.189244	0.7347	0.214059	0.259207	0.4305	0.212155	0.26199	0.253008
1.351	0.22089	0.7416	0.19259	0.4345	0.18845	0.2475	0.13954	0.15629	0.16821		1.351	0.190633	0.7416	0.211418	0.27382	0.4345	0.210796	0.263353	0.246712
1.364	0.21078	0.7486	0.19421	0.4386	0.1932	0.2498	0.13152	0.16034	0.1614		1.364	0.200414	0.7486	0.214059	0.265854	0.4386	0.224387	0.263353	0.248286
1.376	0.22538	0.7556	0.19582	0.4427	0.18687	0.2521	0.14916	0.16439	0.16395		1.376	0.199015	0.7556	0.218021	0.27515	0.4427	0.210796	0.255178	0.243564
1.389	0.22425	0.7627	0.20067	0.4468	0.19875	0.2545	0.14195	0.16196	0.18097		1.389	0.190633	0.7627	0.214059	0.271162	0.4468	0.209436	0.260628	0.260878
1.402	0.21864	0.7698	0.19986	0.451	0.1932	0.2568	0.13874	0.16115	0.17842		1.402	0.186447	0.7698	0.21538	0.287104	0.451	0.208077	0.281065	0.254582
1.416	0.22875	0.777	0.20874	0.4552	0.19795	0.2592	0.15959	0.17168	0.16906		1.416	0.186447	0.777	0.227265	0.271162	0.4552	0.223028	0.275615	0.260878
1.429	0.22875	0.7843	0.19744	0.4595	0.1932	0.2617	0.13633	0.15872	0.16991		1.429	0.199015	0.7843	0.21538	0.29507	0.4595	0.228474	0.26744	0.262452
1.442	0.2265	0.7917	0.20874	0.4638	0.20508	0.2641	0.14114	0.16439	0.17842		1.442	0.19343	0.7917	0.2167	0.287104	0.4638	0.229834	0.263353	0.271896
1.456	0.23212	0.7991	0.20874	0.4681	0.2035	0.2666	0.14195	0.16844	0.17672		1.456	0.19343	0.7991	0.211418	0.287104	0.4681	0.214873	0.28379	0.2656
1.469	0.23324	0.8066	0.19744	0.4725	0.2035	0.269	0.15638	0.17411	0.17331		1.469	0.199015	0.8066	0.233868	0.283116	0.4725	0.225746	0.286515	0.268748
1.483	0.23549	0.8141	0.20632	0.4769	0.20508	0.2715	0.16921	0.17249	0.17246		1.483	0.205998	0.8141	0.221983	0.29507	0.4769	0.231193	0.281065	0.248286
1.497	0.23099	0.8218	0.21601	0.4814	0.20983	0.2741	0.15638	0.16763	0.19288		1.497	0.205998	0.8218	0.227265	0.29507	0.4814	0.233911	0.287888	0.276618
1.511	0.23773	0.8295	0.21763	0.4859	0.2035	0.2766	0.15397	0.16196	0.17586		1.511	0.199015	0.8295	0.229906	0.287104	0.4859	0.231193	0.285163	0.278192
1.525	0.23886	0.8372	0.21116	0.4904	0.19162	0.2792	0.16199	0.16115	0.17331		1.525	0.205998	0.8372	0.224624	0.291082	0.4904	0.240707	0.291976	0.28921
1.54	0.23436	0.8451	0.21924	0.495	0.20508	0.2818	0.14836	0.16925	0.18182		1.54	0.205998	0.8451	0.223303	0.292411	0.495	0.23527	0.282428	0.279766
1.554	0.23886	0.853	0.2144	0.4997	0.19795	0.2844	0.15959	0.17735	0.18352		1.554	0.210184	0.853	0.231227	0.299048	0.4997	0.243425	0.281065	0.282914
1.569	0.23661	0.861	0.21843	0.5043	0.20825	0.2871	0.15718	0.17654	0.19203		1.569	0.211583	0.861	0.236509	0.300377	0.5043	0.243425	0.27289	0.282914
1.583	0.24672	0.869	0.22247	0.509	0.21458	0.2898	0.1636	0.18221	0.19288		1.583	0.211583	0.869	0.23915	0.307024	0.509	0.243425	0.294701	0.28134
1.598	0.2456	0.8772	0.22166	0.5137	0.21458	0.2925	0.16199	0.17654	0.18097		1.598	0.211583	0.8772	0.23915	0.313661	0.5137	0.243425	0.308326	0.295506
1.613	0.24447	0.8854	0.22408	0.5185	0.21775	0.2952	0.14996	0.1895	0.19288		1.613	0.215769	0.8854	0.23783	0.309673	0.5185	0.243425	0.290613	0.282914
1.628	0.25121	0.8936	0.2257	0.5234	0.21142	0.2979	0.1652	0.17492	0.18778		1.628	0.219955	0.8936	0.244432	0.300377	0.5234	0.239348	0.300151	0.28921
1.644	0.2557	0.902	0.22489	0.5283	0.21538	0.3007	0.16921	0.18788	0.18863		1.644	0.219955	0.902	0.243112	0.311002	0.5283	0.259745	0.290613	0.292358
1.659	0.25121	0.9104	0.22651	0.5333	0.20825	0.3035	0.16761	0.17816	0.18693		1.659	0.222753	0.9104	0.232547	0.321627	0.5333	0.254308	0.306963	0.286062
1.674	0.25795	0.919	0.22812	0.5382	0.22171	0.3063	0.1636	0.18059	0.19544		1.674	0.219955	0.919	0.241791	0.313661	0.5382	0.252939	0.304238	0.297081
1.69	0.2456	0.9276	0.23378	0.5433	0.21538	0.3092	0.16039	0.19437	0.19033		1.69	0.22554	0.9276	0.245753	0.321627	0.5433	0.247503	0.311051	0.295506
1.706	0.25795	0.9362	0.22812	0.5483	0.22567	0.3121	0.1668	0.18221	0.20139		1.706	0.231125	0.9362	0.251035	0.322956	0.5483	0.261104	0.297426	0.287636
1.722	0.26132	0.945	0.23135	0.5535	0.22171	0.315	0.16119	0.1895	0.19288		1.722	0.222753	0.945	0.248394	0.317639	0.5535	0.259745	0.304238	0.297081
1.738	0.26132	0.9538	0.23458	0.5586	0.22726	0.3179	0.1644	0.19679	0.2048		1.738	0.224141	0.9538	0.248394	0.325615	0.5586	0.255667	0.311051	0.293932
1.754	0.2602	0.9627	0.23967	0.5638	0.22646	0.3209	0.16199	0.19355	0.20905		1.754	0.226939	0.9627	0.244432	0.325615	0.5638	0.263822	0.309689	0.312821
1.771	0.26132	0.9717	0.23216	0.5691	0.23201	0.3239	0.17402	0.20328	0.19799		1.771	0.229726	0.9717	0.249715	0.329593	0.5691	0.261104	0.297426	0.304941
1.787	0.26694	0.9808	0.24169	0.5744	0.23359	0.3269	0.17963	0.19193	0.2099		1.787	0.23671	0.9808	0.253676	0.324285	0.5744	0.273336	0.306963	0.303377
1.804	0.26806	0.99	0.24169	0.5798	0.22963	0.3299	0.1668	0.1895	0.20905		1.804	0.226939	0.99	0.260279	0.333581	0.5798	0.2679	0.311051	0.309663
1.821	0.2602	0.9993	0.245	0.5851	0.2233	0.333	0.18445	0.20571	0.20735		1.821	0.238108	0.9993	0.260279	0.33491	0.5851	0.257026	0.319226	0.315959
1.838	0.27367	1.009	0.24823	0.5906	0.23676	0.3361	0.17643	0.20166	0.21416		1.838	0.233912	1.009	0.257638	0.33624	0.5906	0.274695	0.323324	0.317533
1.855	0.26806	1.018	0.25154	0.5962	0.23755	0.3392	0.18605	0.2049	0.2065		1.855	0.242294	1.018	0.258959	0.346864	0.5962	0.271977	0.330137	0.312821
1.872	0.27817	1.027	0.24888	0.6017	0.24016	0.3424	0.19247	0.21057	0.21671		1.872	0.23671	1.027	0.258959	0.340218	0.6017	0.273336	0.316501	0.306525
1.89	0.27817	1.037	0.24427	0.6073	0.24785	0.3456	0.18605	0.19761	0.2099		1.89	0.250666	1.037	0.2616	0.33624	0.6073	0.28286	0.328774	0.320681
1.908	0.28266	1.047	0.24694	0.6129	0.24468	0.3488	0.18044	0.20976	0.21246		1.908	0.243693	1.047	0.265562	0.349513	0.6129	0.280142	0.323324	0.320681
1.925	0.27929	1.057	0.25283	0.6187	0.25109	0.352	0.19166	0.21138	0.21076		1.925	0.242294	1.057	0.269523	0.345535	0.6187	0.291015	0.330137	0.322255
1.943	0.28491	1.067	0.25808	0.6245	0.25109	0.3553	0.18124	0.20166	0.21076		1.943	0.247879	1.067	0.2616	0.346864	0.6245	0.280142	0.341037	0.322255
1.962	0.27929	1.076	0.25348	0.6303	0.24531	0.3586	0.18765	0.2211	0.22352		1.962	0.247879	1.076	0.265562	0.346864	0.6303	0.276055	0.334224	0.319107
1.98	0.28266	1.087	0.26139	0.6361	0.24983	0.3619	0.18685	0.21705	0.21501		1.98	0.250666	1.087	0.268203	0.353501	0.6361	0.295092	0.331499	0.339569
1.999	0.2894	1.097	0.26075	0.6421	0.24721	0.3653	0.19327	0.21381	0.22607		1.999	0.247879	1.097	0.270844	0.353501	0.6421	0.286938	0.343762	0.326977
2.017	0.28603	1.107	0.26139	0.6481	0.25109	0.3687	0.18445	0.20895	0.23714		2.017	0.250666	1.107	0.273485	0.35616	0.6481	0.292374	0.341037	0.334847
2.036	0.29052	1.117	0.26535	0.6542	0.25561	0.3721	0.19166	0.2211	0.23543		2.036	0.259049	1.117	0.270844	0.35616	0.6542	0.286938	0.341037	0.331699
2.055	0.29726	1.128	0.26075	0.6602	0.25822	0.3756	0.19327	0.21867	0.23203		2.055	0.25765	1.128	0.282729	0.368114	0.6602	0.291015	0.351937	0.336421
2.074	0.29726	1.138	0.26729	0.6664	0.25885	0.3791	0.20129	0.21138	0.23118		2.074	0.259049	1.138	0.274806	0.366785	0.6664	0.305975	0.341037	0.341143
2.094	0.29165	1.149	0.26729	0.6726	0.25434	0.3826	0.19327	0.22191	0.23458		2.094	0.254863	1.149	0.276126	0.373421	0.6726	0.295092	0.346487	0.339569
2.113	0.30175	1.16	0.26793	0.6789	0.25371	0.3862	0.20369	0.21138	0.23543		2.113	0.261836	1.16	0.274806	0.372092	0.6789	0.297811	0.353299	0.360032
2.133	0.30288	1.17	0.27326	0.6852	0.26202	0.3898	0.20129	0.22515	0.23884		2.133	0.254863	1.17	0.280088	0.362797	0.6852	0.307335	0.357397	0.347439
2.153	0.30175	1.181	0.27326	0.6916	0.25885	0.3934	0.21171	0.21462	0.23458		2.153	0.266022	1.181	0.291973	0.380058	0.6916	0.29917	0.354672	0.345865
2.173	0.30175	1.192	0.27326	0.698	0.26463	0.3971	0.21652	0.22677	0.23203		2.173	0.261836	1.192	0.286691	0.374751	0.698	0.296452	0.35876	0.347439
2.193	0.30288	1.203	0.27779	0.7045	0.26725	0.4007	0.20369	0.22596	0.24905		2.193	0.268819	1.203	0.28537	0.381388	0.7045	0.310053	0.366935	0.358458
2.214	0.30849	1.215	0.2752	0.7111	0.27556	0.4045	0.21091	0.23973	0.24224		2.214	0.267421	1.215	0.28405	0.385376	0.7111	0.303257	0.360122	0.35531
2.234	0.30849	1.226	0.28311	0.7177	0.26852	0.4082	0.21973	0.22758	0.24565		2.234	0.273006	1.226	0.286691	0.378729	0.7177	0.308694	0.360122	0.356884
2.255	0.30962	1.237	0.28376	0.7244	0.26852	0.412	0.2085	0.23406	0.24735		2.255	0.275803	1.237	0.299896	0.389363	0.7244	0.312771	0.36966	0.360032
2.276	0.3186	1.249	0.28505	0.7311	0.27691	0.4159	0.2053	0.24054	0.26437		2.276	0.271607	1.249	0.289332	0.392012	0.7311	0.316849	0.373748	0.366328
2.298	0.31748	1.261	0.29232	0.7379	0.27366	0.4197	0.22053	0.23406	0.2499		2.298	0.274404	1.261	0.298576	0.393342	0.7379	0.322285	0.37511	0.366328
2.319	0.31636	1.272	0.28901	0.7448	0.27176	0.4236	0.22855	0.23649	0.25245		2.319	0.273006	1.272	0.294614	0.390683	0.7448	0.323644	0.376473	0.369476
2.341	0.32197	1.284	0.29095	0.7518	0.28142	0.4276	0.21171	0.24135	0.24735		2.341	0.274404	1.284	0.299896	0.390683	0.7518	0.316849	0.377835	0.377346
2.362	0.32309	1.296	0.29095	0.7588	0.28522	0.4315	0.21171	0.23487	0.25841		2.362	0.284175	1.296	0.297255	0.398659	0.7588	0.327732	0.377835	0.37105
2.385	0.32197	1.308	0.28836	0.7659	0.28396	0.4356	0.21492	0.2454	0.25331		2.385	0.286973	1.308	0.311782	0.402637	0.7659	0.320926	0.377835	0.37892
2.407	0.32534	1.32	0.29951	0.773	0.28396	0.4396	0.21813	0.23568	0.26267		2.407	0.285574	1.32	0.305179	0.401308	0.773	0.327732	0.388735	0.385216
2.429	0.32871	1.333	0.29886	0.7802	0.28974	0.4437	0.22855	0.24621	0.25926		2.429	0.288361	1.333	0.310461	0.410603	0.7802	0.333168	0.377835	0.374198
2.452	0.33208	1.345	0.29426	0.7874	0.29362	0.4478	0.22855	0.24945	0.26267		2.452	0.296743	1.345	0.314423	0.405296	0.7874	0.334527	0.394196	0.377346
2.475	0.33545	1.358	0.30282	0.7948	0.29497	0.452	0.22615	0.2454	0.26352		2.475	0.291159	1.358	0.306499	0.406625	0.7948	0.333168	0.38601	0.380494
2.498	0.33994	1.37	0.30476	0.8022	0.29497	0.4562	0.23176	0.25188	0.26267		2.498	0.291159	1.37	0.317064	0.414591	0.8022	0.345401	0.390108	0.388364
2.521	0.34106	1.383	0.30346	0.8096	0.29299	0.4604	0.23336	0.25188	0.26522		2.521	0.296743	1.383	0.310461	0.413262	0.8096	0.345401	0.394196	0.388364
2.545	0.34556	1.396	0.30678	0.8172	0.2994	0.4647	0.22935	0.25188	0.26862		2.545	0.296743	1.396	0.317064	0.422557	0.8172	0.350837	0.398283	0.382068
2.568	0.34668	1.409	0.31332	0.8248	0.30391	0.469	0.23336	0.25917	0.26267		2.568	0.298132	1.409	0.322346	0.418579	0.8248	0.345401	0.395558	0.385216
2.592	0.34331	1.422	0.30145	0.8325	0.30463	0.4734	0.23817	0.26079	0.26267		2.592	0.296743	1.422	0.314423	0.425216	0.8325	0.350837	0.399646	0.393086
2.617	0.34893	1.435	0.31001	0.8402	0.30914	0.4778	0.23978	0.26161	0.28666		2.617	0.302328	1.435	0.324987	0.423887	0.8402	0.353565	0.406458	0.397808
2.641	0.3478	1.449	0.31986	0.848	0.30138	0.4822	0.23577	0.2689	0.27543		2.641	0.306514	1.449	0.33027	0.430524	0.848	0.359002	0.406458	0.405679
2.666	0.35117	1.462	0.31663	0.8559	0.31231	0.4867	0.24218	0.26079	0.27884		2.666	0.307913	1.462	0.323667	0.435841	0.8559	0.36172	0.411908	0.408827
2.69	0.35679	1.476	0.31921	0.8639	0.31041	0.4912	0.24379	0.26728	0.27118		2.69	0.312099	1.476	0.324987	0.433182	0.8639	0.353565	0.410546	0.405679
2.715	0.35117	1.49	0.3159	0.872	0.3078	0.4958	0.23737	0.27052	0.27884		2.715	0.312099	1.49	0.328949	0.434511	0.872	0.354925	0.406458	0.400956
2.741	0.35679	1.504	0.32317	0.8801	0.31619	0.5004	0.24379	0.27481	0.28479		2.741	0.307913	1.504	0.328949	0.445136	0.8801	0.363079	0.413271	0.418271
2.766	0.35791	1.518	0.32842	0.8883	0.3207	0.505	0.24299	0.27675	0.28394		2.766	0.316285	1.518	0.33027	0.445136	0.8883	0.363079	0.418721	0.404105
2.792	0.36802	1.532	0.33044	0.8965	0.31682	0.5097	0.24379	0.28024	0.28649		2.792	0.32187	1.532	0.336872	0.453102	0.8965	0.376681	0.415996	0.404105
2.818	0.36578	1.546	0.33173	0.9049	0.32134	0.5145	0.26568	0.28121	0.28394		2.818	0.323269	1.546	0.334231	0.451773	0.9049	0.371234	0.422808	0.422983
2.844	0.37139	1.56	0.33496	0.9132	0.32007	0.5192	0.2494	0.27214	0.28828		2.844	0.317684	1.56	0.347437	0.450454	0.9132	0.373953	0.429631	0.424567
2.871	0.37139	1.575	0.33431	0.9217	0.3207	0.5241	0.251	0.27975	0.29713		2.871	0.323269	1.575	0.343475	0.451773	0.9217	0.369875	0.429631	0.422983
2.898	0.37588	1.59	0.33431	0.9304	0.32783	0.5289	0.2559	0.27675	0.28726		2.898	0.330242	1.59	0.347437	0.45709	0.9304	0.371234	0.429631	0.426141
2.925	0.37251	1.604	0.33956	0.939	0.32648	0.5338	0.24539	0.27927	0.29654		2.925	0.328853	1.604	0.351399	0.45842	0.939	0.390272	0.428269	0.435575
2.952	0.38599	1.619	0.34416	0.9478	0.33488	0.5388	0.25654	0.27384	0.30283		2.952	0.335827	1.619	0.356681	0.45709	0.9478	0.380758	0.424171	0.434001
2.979	0.38038	1.634	0.34877	0.9566	0.32973	0.5438	0.2494	0.28664	0.30334		2.979	0.333039	1.634	0.346116	0.465056	0.9566	0.384836	0.437807	0.435575
3.007	0.3815	1.65	0.34683	0.9655	0.32712	0.5488	0.25782	0.28964	0.295		3.007	0.331641	1.65	0.35404	0.463727	0.9655	0.398427	0.441894	0.440297
3.035	0.38824	1.665	0.34683	0.9744	0.331	0.5539	0.26047	0.2966	0.3127		3.035	0.334438	1.665	0.35536	0.469044	0.9744	0.380758	0.436444	0.435575
3.063	0.39048	1.68	0.35474	0.9835	0.33749	0.5591	0.25918	0.29109	0.3002		3.063	0.337225	1.68	0.35536	0.469044	0.9835	0.390272	0.439169	0.449741
3.092	0.39498	1.696	0.35402	0.9926	0.33234	0.5643	0.2644	0.28121	0.31526		3.092	0.340023	1.696	0.359322	0.474352	0.9926	0.387554	0.441894	0.452889
3.121	0.39161	1.712	0.35337	1.002	0.33939	0.5695	0.27218	0.30001	0.31109		3.121	0.345608	1.712	0.364604	0.474352	1.002	0.390272	0.454157	0.452889
3.15	0.39498	1.728	0.35999	1.011	0.34454	0.5748	0.27675	0.29012	0.3127		3.15	0.345608	1.728	0.363284	0.479669	1.011	0.399796	0.452794	0.448167
3.179	0.3961	1.744	0.35733	1.021	0.34905	0.5801	0.28003	0.29709	0.31994		3.179	0.348395	1.744	0.367246	0.477011	1.021	0.407951	0.454157	0.457611
3.209	0.40059	1.76	0.35999	1.03	0.35167	0.5855	0.2761	0.30203	0.32513		3.209	0.352581	1.76	0.368566	0.490294	1.03	0.410669	0.459617	0.46076
3.239	0.40509	1.777	0.36984	1.04	0.34842	0.591	0.27811	0.29263	0.31739		3.239	0.351192	1.777	0.371207	0.486306	1.04	0.416106	0.462342	0.462334
3.269	0.40509	1.793	0.36395	1.049	0.34969	0.5965	0.28589	0.30794	0.32411		3.269	0.359565	1.793	0.372528	0.490294	1.049	0.414747	0.459617	0.456037
3.299	0.40733	1.81	0.36782	1.059	0.3626	0.602	0.27675	0.30049	0.32258		3.299	0.358166	1.81	0.37649	0.491614	1.059	0.403874	0.470517	0.463908
3.33	0.41969	1.826	0.36718	1.069	0.36323	0.6076	0.28853	0.31434	0.31943		3.33	0.363751	1.826	0.379131	0.495602	1.069	0.414747	0.463705	0.462334
3.361	0.41183	1.843	0.37509	1.079	0.3607	0.6132	0.28332	0.31337	0.32666		3.361	0.360963	1.843	0.380451	0.494272	1.079	0.424271	0.469155	0.4765
3.392	0.4152	1.861	0.37638	1.089	0.36584	0.6189	0.27939	0.31977	0.32879		3.392	0.370734	1.861	0.387054	0.502238	1.089	0.424271	0.47188	0.470204
3.424	0.41969	1.878	0.38034	1.099	0.36901	0.6247	0.28589	0.31929	0.33653		3.424	0.365149	1.878	0.381772	0.504897	1.099	0.426989	0.469155	0.473352
3.456	0.42193	1.896	0.37768	1.109	0.3755	0.6305	0.2911	0.31686	0.33347		3.456	0.367937	1.896	0.388375	0.511544	1.109	0.421543	0.47188	0.465482
3.488	0.42418	1.913	0.38365	1.12	0.36972	0.6363	0.29631	0.32277	0.34121		3.488	0.370734	1.913	0.385734	0.507556	1.12	0.424271	0.475967	0.478074
3.52	0.42643	1.931	0.38163	1.13	0.36972	0.6422	0.28918	0.32577	0.335		3.52	0.373521	1.931	0.388375	0.516851	1.13	0.433785	0.480055	0.479648
3.553	0.4298	1.949	0.39019	1.14	0.38192	0.6482	0.30225	0.32868	0.335		3.553	0.380505	1.949	0.389695	0.512863	1.14	0.429707	0.47733	0.490666
3.586	0.43204	1.967	0.3948	1.151	0.38129	0.6542	0.30024	0.32471	0.34334		3.586	0.377718	1.967	0.394978	0.520839	1.151	0.436503	0.489593	0.485944
3.619	0.43766	1.985	0.38688	1.162	0.38002	0.6603	0.30545	0.32917	0.34436		3.619	0.381904	1.985	0.40158	0.522159	1.162	0.440581	0.489593	0.490666
3.653	0.43429	2.004	0.39811	1.172	0.38002	0.6664	0.30417	0.33071	0.34436		3.653	0.380505	2.004	0.404222	0.522159	1.172	0.443299	0.48823	0.493814
3.687	0.43541	2.022	0.39415	1.183	0.38841	0.6726	0.30682	0.32966	0.35372		3.687	0.38609	2.022	0.402901	0.524817	1.183	0.440581	0.484142	0.501684
3.721	0.44552	2.041	0.39875	1.194	0.38643	0.6788	0.30088	0.33662	0.35525		3.721	0.388887	2.041	0.408183	0.532783	1.194	0.451464	0.495053	0.504832
3.756	0.4444	2.06	0.40796	1.206	0.38968	0.6851	0.3146	0.34254	0.35211		3.756	0.394472	2.06	0.405542	0.532783	1.206	0.443299	0.497778	0.50798
3.791	0.45114	2.079	0.40005	1.217	0.38643	0.6915	0.31075	0.34302	0.35423		3.791	0.395861	2.079	0.402901	0.538101	1.217	0.451464	0.501866	0.504832
3.826	0.45001	2.099	0.40796	1.228	0.39673	0.6979	0.31524	0.34156	0.35372		3.826	0.398658	2.099	0.414786	0.535442	1.228	0.450104	0.501866	0.504832
3.862	0.44777	2.118	0.41256	1.239	0.39673	0.7044	0.3166	0.34894	0.36359		3.862	0.401445	2.118	0.414786	0.536771	1.239	0.452823	0.504591	0.509554
3.898	0.45338	2.138	0.41321	1.251	0.39934	0.7109	0.32374	0.34999	0.36878		3.898	0.400057	2.138	0.418748	0.538101	1.251	0.458259	0.511403	0.525295
3.934	0.45563	2.158	0.41579	1.263	0.39483	0.7175	0.31331	0.35193	0.35942		3.934	0.401445	2.158	0.420068	0.550055	1.263	0.463696	0.512766	0.522147
3.971	0.46349	2.178	0.4191	1.274	0.40576	0.7242	0.32703	0.34796	0.37398		3.971	0.405631	2.178	0.418748	0.552704	1.274	0.452823	0.519578	0.520573
4.007	0.46124	2.198	0.42039	1.286	0.40259	0.7309	0.32053	0.34894	0.36827		4.007	0.408429	2.198	0.421389	0.547396	1.286	0.469133	0.519578	0.526859
4.045	0.46686	2.218	0.42112	1.298	0.40512	0.7377	0.32438	0.36579	0.37551		4.045	0.40703	2.218	0.427992	0.550055	1.298	0.470501	0.518216	0.523721
4.082	0.47135	2.239	0.42895	1.31	0.41542	0.7445	0.32895	0.36482	0.3807		4.082	0.412615	2.239	0.426671	0.555362	1.31	0.471861	0.518216	0.525295
4.12	0.46686	2.26	0.4296	1.322	0.42191	0.7514	0.33224	0.36976	0.37704		4.12	0.412615	2.26	0.426671	0.562009	1.322	0.480016	0.518216	0.528433
4.159	0.47135	2.281	0.42831	1.335	0.4174	0.7584	0.33416	0.35736	0.375		4.159	0.419598	2.281	0.433274	0.565987	1.335	0.481375	0.518216	0.534739
4.197	0.46911	2.302	0.43356	1.347	0.42318	0.7654	0.33352	0.3653	0.37815		4.197	0.419598	2.302	0.433274	0.563328	1.347	0.482734	0.525028	0.536303
4.236	0.4736	2.323	0.43291	1.359	0.41993	0.7725	0.34531	0.36927	0.38691		4.236	0.419598	2.323	0.441198	0.572624	1.359	0.484093	0.541389	0.536303
4.276	0.48371	2.345	0.43751	1.372	0.42255	0.7797	0.34403	0.36878	0.38802		4.276	0.423784	2.345	0.439877	0.573953	1.372	0.48817	0.535939	0.542599
4.315	0.48034	2.367	0.43622	1.385	0.43157	0.7869	0.34403	0.37664	0.39627		4.315	0.427971	2.367	0.437236	0.573953	1.385	0.493607	0.529116	0.537887
4.356	0.48483	2.389	0.44543	1.398	0.42706	0.7942	0.34723	0.37964	0.3921		4.356	0.432167	2.389	0.442518	0.576612	1.398	0.48817	0.533214	0.547321
4.396	0.48483	2.411	0.44672	1.411	0.43411	0.8016	0.34788	0.38158	0.39423		4.396	0.433555	2.411	0.441198	0.583249	1.411	0.497694	0.538664	0.555191
4.437	0.49269	2.433	0.44672	1.424	0.43347	0.809	0.34788	0.38061	0.39627		4.437	0.433555	2.433	0.44648	0.584578	1.424	0.48817	0.548201	0.553617
4.478	0.49494	2.456	0.45132	1.437	0.43474	0.8165	0.35309	0.38312	0.39891		4.478	0.434954	2.456	0.443839	0.585907	1.437	0.501772	0.546839	0.553617
4.52	0.49606	2.479	0.45463	1.45	0.4406	0.8241	0.35766	0.38653	0.39942		4.52	0.441938	2.479	0.451762	0.584578	1.45	0.500413	0.546839	0.558339
4.562	0.49831	2.502	0.45463	1.464	0.44638	0.8317	0.34531	0.39098	0.39576		4.562	0.446124	2.502	0.454403	0.591225	1.464	0.499053	0.552289	0.564635
4.604	0.50168	2.525	0.45593	1.477	0.43997	0.8395	0.35966	0.38701	0.40461		4.604	0.448911	2.525	0.457044	0.592554	1.477	0.505849	0.541389	0.564635
4.647	0.50842	2.549	0.46117	1.491	0.44702	0.8472	0.36159	0.39147	0.40776		4.647	0.45031	2.549	0.461006	0.596532	1.491	0.516722	0.556377	0.569358
4.69	0.50842	2.572	0.45786	1.505	0.449	0.8551	0.36095	0.3905	0.41236		4.69	0.45031	2.572	0.459686	0.607157	1.505	0.514004	0.555014	0.578802
4.734	0.50954	2.596	0.46909	1.519	0.45414	0.863	0.36095	0.39641	0.41916		4.734	0.45031	2.596	0.461006	0.607157	1.519	0.519451	0.559102	0.572506
4.778	0.51403	2.62	0.46513	1.533	0.45992	0.871	0.37402	0.40386	0.42223		4.778	0.457293	2.62	0.467609	0.608486	1.533	0.518082	0.563189	0.570932
4.822	0.5219	2.645	0.47232	1.547	0.46183	0.8791	0.36616	0.41026	0.42333		4.822	0.455894	2.645	0.467609	0.609815	1.547	0.524887	0.557739	0.575654
4.867	0.5174	2.669	0.46844	1.562	0.46571	0.8873	0.36552	0.4152	0.4207		4.867	0.46008	2.669	0.467609	0.608486	1.562	0.516722	0.561827	0.58982
4.912	0.52077	2.694	0.47757	1.576	0.46317	0.8955	0.37466	0.4024	0.42282		4.912	0.464277	2.694	0.475532	0.613794	1.576	0.533042	0.570012	0.588246
4.958	0.52302	2.719	0.47829	1.591	0.46507	0.9038	0.37594	0.4118	0.42538		4.958	0.468463	2.719	0.478174	0.617782	1.591	0.530324	0.585	0.58982
5.004	0.53201	2.744	0.48354	1.606	0.47149	0.9122	0.37923	0.41966	0.4321		5.004	0.467064	2.744	0.472891	0.62044	1.606	0.53576	0.571375	0.586672
5.05	0.53201	2.77	0.48548	1.62	0.47798	0.9206	0.38252	0.41277	0.43729		5.05	0.472649	2.77	0.480815	0.625748	1.62	0.53712	0.578187	0.599264
5.097	0.53313	2.795	0.48419	1.635	0.47861	0.9292	0.38444	0.42063	0.44095		5.097	0.472649	2.795	0.479494	0.62177	1.635	0.539838	0.578187	0.600838
5.145	0.53537	2.821	0.4875	1.651	0.47925	0.9378	0.39166	0.41966	0.43576		5.145	0.479632	2.821	0.487418	0.629736	1.651	0.542556	0.587725	0.600838
5.192	0.53537	2.848	0.49073	1.666	0.47473	0.9465	0.3903	0.42363	0.43576		5.192	0.481021	2.848	0.491379	0.623099	1.666	0.550721	0.593175	0.602412
5.241	0.53874	2.874	0.49735	1.681	0.47988	0.9553	0.38773	0.43205	0.44563		5.241	0.483818	2.874	0.49402	0.639031	1.681	0.55208	0.597262	0.602412
5.289	0.54211	2.901	0.49202	1.697	0.49018	0.9641	0.4008	0.4276	0.44827		5.289	0.485217	2.901	0.500623	0.637702	1.697	0.554798	0.597262	0.600838
5.338	0.54661	2.928	0.50058	1.713	0.4973	0.9731	0.39816	0.42954	0.44308		5.338	0.483818	2.928	0.496662	0.645668	1.713	0.55208	0.593175	0.616578
5.388	0.5511	2.955	0.50058	1.729	0.48637	0.9821	0.4008	0.43999	0.44461		5.388	0.489403	2.955	0.501944	0.644339	1.729	0.553439	0.60136	0.611856
5.438	0.55559	2.982	0.50583	1.745	0.49667	0.9912	0.39944	0.43748	0.45814		5.438	0.492201	2.982	0.499303	0.644339	1.745	0.558876	0.602723	0.618152
5.488	0.55784	3.01	0.50914	1.761	0.4973	1	0.39816	0.43894	0.45295		5.488	0.494988	3.01	0.505906	0.656293	1.761	0.558876	0.605448	0.621301
5.539	0.56008	3.038	0.51374	1.777	0.50506	1.01	0.40273	0.44737	0.45814		5.539	0.494988	3.038	0.508547	0.654963	1.777	0.573836	0.608173	0.626023
5.591	0.56345	3.066	0.51504	1.794	0.5076	1.019	0.41443	0.44291	0.4612		5.591	0.504759	3.066	0.512508	0.654963	1.794	0.5684	0.60681	0.626023
5.643	0.56345	3.095	0.51835	1.81	0.51211	1.028	0.41058	0.44542	0.46742		5.643	0.504759	3.095	0.512508	0.654963	1.81	0.571118	0.620436	0.630745
5.695	0.56682	3.123	0.51374	1.827	0.50887	1.038	0.41058	0.45377	0.46639		5.695	0.50336	3.123	0.51647	0.666918	1.827	0.575195	0.619073	0.635467
5.748	0.56907	3.152	0.5236	1.844	0.51401	1.048	0.419	0.44988	0.46903		5.748	0.506157	3.152	0.519111	0.662939	1.844	0.576555	0.620436	0.630745
5.801	0.57356	3.181	0.52101	1.861	0.51338	1.057	0.419	0.45822	0.4732		5.801	0.510343	3.181	0.519111	0.662939	1.861	0.581991	0.631336	0.635467
5.855	0.57918	3.211	0.52626	1.879	0.51853	1.067	0.42686	0.45871	0.47941		5.855	0.51453	3.211	0.523073	0.669576	1.879	0.581991	0.625886	0.638605
5.91	0.57806	3.241	0.5282	1.896	0.52177	1.077	0.42165	0.46171	0.48095		5.91	0.518726	3.241	0.529676	0.673564	1.896	0.581991	0.628611	0.635467
5.965	0.58142	3.271	0.53216	1.914	0.52629	1.087	0.43729	0.46373	0.47993		5.965	0.522912	3.271	0.528355	0.677542	1.914	0.588787	0.632698	0.641763
6.02	0.58367	3.301	0.53345	1.931	0.52819	1.097	0.42887	0.46422	0.48878		6.02	0.5243	3.301	0.533638	0.68153	1.931	0.591515	0.636796	0.646485
6.076	0.58479	3.332	0.53547	1.949	0.53342	1.107	0.43729	0.46171	0.4789		6.076	0.527098	3.332	0.534958	0.68286	1.949	0.601029	0.631336	0.660641
6.132	0.58816	3.363	0.5387	1.967	0.53207	1.118	0.43665	0.47256	0.48878		6.132	0.529885	3.363	0.534958	0.686838	1.967	0.598311	0.639521	0.655919
6.189	0.59153	3.394	0.5433	1.986	0.5411	1.128	0.43143	0.47556	0.48929		6.189	0.528497	3.394	0.532317	0.688167	1.986	0.603747	0.644971	0.655919
6.247	0.59153	3.426	0.5433	2.004	0.5327	1.138	0.43408	0.48447	0.49448		6.247	0.531284	3.426	0.54024	0.688167	2.004	0.601029	0.643609	0.660641
6.305	0.59827	3.457	0.5479	2.023	0.53983	1.149	0.43015	0.47702	0.49703		6.305	0.53547	3.457	0.542882	0.689496	2.023	0.603747	0.650421	0.670085
6.363	0.59715	3.49	0.55775	2.041	0.54434	1.16	0.44843	0.48301	0.50282		6.363	0.536869	3.49	0.541561	0.693484	2.041	0.611902	0.650421	0.668511
6.422	0.60052	3.522	0.55913	2.06	0.54561	1.17	0.45228	0.48398	0.50384		6.422	0.541055	3.522	0.546843	0.694804	2.06	0.607825	0.655871	0.668511
6.482	0.60164	3.554	0.55711	2.079	0.55527	1.181	0.45365	0.48398	0.50222		6.482	0.541055	3.554	0.548164	0.704109	2.079	0.618708	0.655871	0.668511
6.542	0.60838	3.588	0.56171	2.099	0.55464	1.192	0.44779	0.49435	0.50903		6.542	0.549437	3.588	0.554767	0.701451	2.099	0.624144	0.657234	0.674808
6.603	0.61624	3.621	0.56898	2.118	0.55401	1.203	0.45164	0.49387	0.5126		6.603	0.548038	3.621	0.553446	0.709417	2.118	0.621426	0.662684	0.674808
6.664	0.61624	3.654	0.56761	2.138	0.55852	1.214	0.46078	0.4993	0.51788		6.664	0.550836	3.654	0.554767	0.706758	2.138	0.622785	0.668134	0.681104
6.726	0.61961	3.688	0.57027	2.158	0.56493	1.226	0.46928	0.50472	0.52145		6.726	0.553623	3.688	0.560049	0.708087	2.158	0.628222	0.668134	0.688974
6.788	0.61737	3.723	0.57423	2.178	0.56367	1.237	0.46471	0.50375	0.52145		6.788	0.559208	3.723	0.564011	0.706758	2.178	0.625504	0.666771	0.692122
6.851	0.62186	3.757	0.57358	2.198	0.56691	1.248	0.4595	0.50124	0.52979		6.851	0.560607	3.757	0.567972	0.714734	2.198	0.635018	0.666771	0.688974
6.915	0.62523	3.792	0.57681	2.218	0.5727	1.26	0.46928	0.51218	0.53081		6.915	0.564793	3.792	0.569293	0.721371	2.218	0.637736	0.674957	0.69527
6.979	0.6286	3.827	0.58077	2.239	0.57333	1.272	0.47257	0.51218	0.53498		6.979	0.566191	3.827	0.571934	0.718712	2.239	0.637736	0.680407	0.692122
7.044	0.62972	3.863	0.58343	2.259	0.57784	1.283	0.46993	0.51955	0.53345		7.044	0.571776	3.863	0.573255	0.721371	2.259	0.639095	0.67632	0.701566
7.109	0.63309	3.898	0.58997	2.28	0.57911	1.295	0.47386	0.51712	0.53601		7.109	0.574563	3.898	0.573255	0.7227	2.28	0.641823	0.68177	0.704714
7.175	0.63646	3.935	0.59127	2.302	0.5856	1.307	0.47578	0.51558	0.54018		7.175	0.577361	3.935	0.577216	0.730666	2.302	0.644542	0.680407	0.706288
7.242	0.63421	3.971	0.59127	2.323	0.58299	1.319	0.47907	0.52352	0.54383		7.242	0.577361	3.971	0.577216	0.733325	2.323	0.64726	0.69267	0.706288
7.309	0.64208	4.008	0.59393	2.344	0.58948	1.332	0.48492	0.52498	0.5469		7.309	0.581547	4.008	0.579858	0.734654	2.344	0.654056	0.69267	0.709436
7.377	0.64432	4.045	0.59724	2.366	0.59265	1.344	0.48757	0.53194	0.548		7.377	0.582946	4.045	0.578537	0.735974	2.366	0.654056	0.69812	0.709436
7.445	0.64994	4.083	0.60184	2.388	0.59717	1.356	0.48885	0.53689	0.54383		7.445	0.587132	4.083	0.58646	0.731996	2.388	0.660851	0.69267	0.715732
7.514	0.64769	4.121	0.60709	2.41	0.59851	1.369	0.49406	0.54085	0.55473		7.514	0.589919	4.121	0.589102	0.735974	2.41	0.658133	0.70357	0.720454
7.584	0.65331	4.159	0.60903	2.433	0.59527	1.382	0.49863	0.54085	0.55677		7.584	0.595504	4.159	0.589102	0.74262	2.433	0.667657	0.707668	0.71888
7.654	0.65443	4.197	0.6163	2.455	0.60556	1.394	0.49671	0.54231	0.55941		7.654	0.598301	4.197	0.593063	0.74395	2.455	0.666288	0.704943	0.723602
7.725	0.65555	4.236	0.6117	2.478	0.60429	1.407	0.50649	0.5428	0.56877		7.725	0.598301	4.236	0.597025	0.749257	2.478	0.667657	0.713118	0.723602
7.797	0.66005	4.275	0.61695	2.501	0.60817	1.42	0.50778	0.54628	0.56145		7.797	0.602487	4.275	0.597025	0.750586	2.501	0.675812	0.71448	0.725176
7.869	0.66342	4.315	0.62413	2.524	0.61197	1.434	0.51106	0.55665	0.56715		7.869	0.606673	4.315	0.604948	0.753245	2.524	0.677171	0.715843	0.72675
7.942	0.66791	4.355	0.6209	2.548	0.61459	1.447	0.51235	0.55074	0.56766		7.942	0.608072	4.355	0.60759	0.753245	2.548	0.679889	0.71993	0.736195
8.016	0.66903	4.396	0.62413	2.571	0.61332	1.46	0.51435	0.5522	0.57864		8.016	0.612258	4.396	0.599666	0.755894	2.571	0.681248	0.722655	0.740917
8.09	0.67016	4.436	0.62219	2.595	0.6172	1.474	0.51956	0.55965	0.57651		8.09	0.613657	4.436	0.611551	0.762541	2.595	0.683967	0.72538	0.740917
8.165	0.67352	4.477	0.63003	2.619	0.62164	1.487	0.51956	0.56605	0.58792		8.165	0.613657	4.477	0.610231	0.765199	2.619	0.688044	0.721293	0.742491
8.241	0.68026	4.519	0.63205	2.643	0.6294	1.501	0.52798	0.56159	0.58272		8.241	0.623428	4.519	0.612872	0.769177	2.643	0.685326	0.728105	0.747213
8.317	0.68026	4.561	0.63859	2.668	0.6275	1.515	0.53328	0.56905	0.5937		8.317	0.619242	4.561	0.614192	0.770507	2.668	0.689403	0.732193	0.747213
8.395	0.68476	4.603	0.63923	2.693	0.63391	1.529	0.52798	0.57294	0.59004		8.395	0.630411	4.603	0.618154	0.774495	2.693	0.692131	0.733556	0.748787
8.472	0.68139	4.646	0.63859	2.718	0.63066	1.543	0.53328	0.56905	0.59472		8.472	0.627614	4.646	0.623436	0.774495	2.718	0.692131	0.732193	0.751935
8.551	0.69037	4.689	0.64448	2.743	0.63201	1.558	0.53328	0.57496	0.59158		8.551	0.633199	4.689	0.619475	0.778473	2.743	0.701646	0.745829	0.758231
8.63	0.69262	4.732	0.64448	2.768	0.64104	1.572	0.53913	0.57593	0.60357		8.63	0.63181	4.732	0.623436	0.777144	2.768	0.703005	0.739016	0.759795
8.71	0.69487	4.776	0.64908	2.794	0.64167	1.587	0.54891	0.58136	0.59626		8.71	0.634597	4.776	0.623436	0.785119	2.794	0.701646	0.745829	0.755073
8.791	0.69824	4.821	0.64981	2.82	0.64104	1.601	0.54498	0.58233	0.60357		8.791	0.638783	4.821	0.624757	0.781131	2.82	0.705723	0.745829	0.766091
8.873	0.69824	4.865	0.65369	2.846	0.64619	1.616	0.54242	0.5863	0.61081		8.873	0.642979	4.865	0.634001	0.787768	2.846	0.71116	0.751279	0.767665
8.955	0.70048	4.91	0.65829	2.872	0.64809	1.631	0.5522	0.59076	0.61132		8.955	0.645767	4.91	0.627398	0.787768	2.872	0.707082	0.756729	0.762943
9.038	0.70497	4.956	0.66031	2.899	0.65387	1.646	0.54956	0.59076	0.61498		9.038	0.647166	4.956	0.639283	0.791756	2.899	0.713888	0.748554	0.770813
9.122	0.70385	5.002	0.66225	2.926	0.65387	1.662	0.55284	0.59327	0.61753		9.122	0.651352	5.002	0.635322	0.794415	2.926	0.719324	0.751279	0.764517
9.206	0.70947	5.048	0.6662	2.953	0.66036	1.677	0.56062	0.60113	0.616		9.206	0.654139	5.048	0.640604	0.794415	2.953	0.724761	0.763541	0.775535
9.292	0.71284	5.095	0.6721	2.98	0.66353	1.692	0.56199	0.59918	0.61753		9.292	0.656936	5.095	0.643245	0.795744	2.98	0.719324	0.756729	0.778683
9.378	0.71621	5.142	0.67541	3.008	0.66424	1.708	0.56912	0.60412	0.62434		9.378	0.659724	5.142	0.645886	0.798393	3.008	0.730198	0.762179	0.783406
9.465	0.71733	5.19	0.6767	3.036	0.66424	1.724	0.5672	0.60809	0.63055		9.465	0.662521	5.19	0.649848	0.80371	3.036	0.731557	0.767629	0.788128
9.553	0.7207	5.238	0.68066	3.064	0.67002	1.74	0.57305	0.61304	0.63574		9.553	0.665308	5.238	0.649848	0.802381	3.064	0.731557	0.766266	0.783406
9.641	0.72182	5.287	0.67808	3.092	0.67192	1.756	0.57826	0.61749	0.6337		9.641	0.672292	5.287	0.652489	0.806369	3.092	0.731557	0.770354	0.783406
9.731	0.72643	5.336	0.68591	3.121	0.67517	1.772	0.57762	0.61449	0.64042		9.731	0.669505	5.336	0.652489	0.80504	3.121	0.74244	0.777166	0.79285
9.821	0.72732	5.385	0.68591	3.15	0.67778	1.789	0.58027	0.61449	0.63889		9.821	0.673691	5.385	0.65513	0.807689	3.15	0.74244	0.777166	0.788128
9.912	0.72912	5.435	0.68793	3.179	0.67905	1.805	0.58219	0.61895	0.64408		9.912	0.675089	5.435	0.661733	0.811677	3.179	0.745158	0.779902	0.794424
10	0.73002	5.485	0.6918	3.208	0.68745	1.822	0.58548	0.62486	0.64927		10	0.680664	5.485	0.660412	0.813006	3.208	0.743799	0.783989	0.802294
10.1	0.73373	5.536	0.69843	3.238	0.69196	1.839	0.58741	0.62786	0.65029		10.1	0.680664	5.536	0.661733	0.818313	3.238	0.747876	0.790802	0.80072
10.19	0.73833	5.588	0.69778	3.268	0.69259	1.856	0.59262	0.63183	0.65651		10.19	0.686249	5.588	0.668336	0.820972	3.268	0.750595	0.786714	0.797572
10.28	0.73923	5.639	0.70174	3.298	0.69196	1.873	0.59005	0.63029	0.65914		10.28	0.687648	5.639	0.667015	0.822301	3.298	0.754672	0.781264	0.803868
10.38	0.74282	5.692	0.70303	3.329	0.69323	1.89	0.59719	0.6392	0.65651		10.38	0.689046	5.692	0.669656	0.822301	3.329	0.756031	0.79489	0.80859
10.48	0.74563	5.744	0.70561	3.36	0.69901	1.908	0.60304	0.63823	0.66434		10.48	0.690445	5.744	0.669656	0.828938	3.36	0.754672	0.792165	0.80859
10.57	0.74923	5.798	0.70763	3.391	0.70162	1.926	0.59919	0.64568	0.66638		10.57	0.694631	5.798	0.6789	0.822301	3.391	0.761468	0.797615	0.80859
10.67	0.75383	5.851	0.71159	3.422	0.70416	1.944	0.60112	0.64414	0.66587		10.67	0.698817	5.851	0.67758	0.830267	3.422	0.761468	0.797615	0.814886
10.77	0.75473	5.906	0.71417	3.454	0.70994	1.962	0.61026	0.65605	0.67055		10.77	0.700216	5.906	0.684183	0.828938	3.454	0.769633	0.798977	0.814886
10.87	0.75653	5.96	0.71684	3.486	0.71128	1.98	0.61355	0.65306	0.66851		10.87	0.705801	5.96	0.681542	0.830267	3.486	0.772351	0.798977	0.818034
10.97	0.75754	6.016	0.72273	3.518	0.7074	1.998	0.61611	0.658	0.67421		10.97	0.707199	6.016	0.686824	0.834255	3.518	0.770992	0.80579	0.819608
11.07	0.76394	6.071	0.72402	3.551	0.71445	2.016	0.61676	0.66245	0.67991		11.07	0.705801	6.071	0.686824	0.838234	3.551	0.772351	0.801702	0.82433
11.18	0.76394	6.128	0.72532	3.584	0.72094	2.035	0.62461	0.66148	0.68714		11.18	0.708588	6.128	0.690786	0.836914	3.584	0.77371	0.809877	0.822756
11.28	0.76664	6.184	0.72798	3.617	0.72673	2.054	0.62854	0.66391	0.68561		11.28	0.712784	6.184	0.694747	0.842222	3.617	0.77371	0.809877	0.825904
11.38	0.76484	6.242	0.73323	3.651	0.72158	2.073	0.62919	0.6674	0.68714		11.38	0.715572	6.242	0.697388	0.84488	3.651	0.779147	0.815338	0.825904
11.49	0.76933	6.3	0.73129	3.685	0.72673	2.092	0.62854	0.67088	0.68978		11.49	0.718369	6.3	0.698709	0.848858	3.685	0.784583	0.81125	0.835348
11.6	0.77304	6.358	0.73719	3.719	0.72799	2.112	0.6344	0.67631	0.69131		11.6	0.721156	6.358	0.703991	0.846209	3.719	0.79003	0.820788	0.836923
11.7	0.77483	6.417	0.73783	3.753	0.73124	2.131	0.64226	0.67582	0.69335		11.7	0.721156	6.417	0.705312	0.850188	3.753	0.79003	0.812613	0.835348
11.81	0.77854	6.476	0.74308	3.788	0.73385	2.151	0.63704	0.67825	0.70323		11.81	0.725342	6.476	0.706632	0.851517	3.788	0.792748	0.820788	0.833774
11.92	0.77944	6.536	0.74308	3.823	0.73449	2.171	0.63961	0.67582	0.70169		11.92	0.730927	6.536	0.709274	0.850188	3.823	0.791389	0.823513	0.836923
12.03	0.78494	6.597	0.74704	3.858	0.74478	2.191	0.64683	0.68473	0.70637		12.03	0.730927	6.597	0.713235	0.854176	3.858	0.798185	0.828963	0.843219
12.14	0.78494	6.658	0.75035	3.894	0.74542	2.211	0.64747	0.68619	0.7074		12.14	0.736512	6.658	0.713235	0.852846	3.894	0.802262	0.8276	0.844793
12.26	0.78944	6.72	0.75164	3.93	0.74668	2.232	0.65068	0.69113	0.71208		12.26	0.737911	6.72	0.717197	0.854176	3.93	0.802262	0.8276	0.847941
12.37	0.78854	6.782	0.75431	3.967	0.74415	2.252	0.65461	0.69559	0.71208		12.37	0.743495	6.782	0.721159	0.859483	3.967	0.806339	0.8276	0.849515
12.48	0.79314	6.845	0.75754	4.003	0.74993	2.273	0.66182	0.69656	0.71829		12.48	0.742097	6.845	0.727762	0.859483	4.003	0.803621	0.834413	0.851089
12.6	0.79584	6.908	0.75431	4.041	0.75381	2.294	0.66311	0.70401	0.71888		12.6	0.746283	6.908	0.727762	0.862142	4.041	0.802262	0.839863	0.847941
12.72	0.79865	6.972	0.76416	4.078	0.75444	2.316	0.66639	0.7045	0.72408		12.72	0.746283	6.972	0.727762	0.8648	4.078	0.809058	0.839863	0.858959
12.83	0.79865	7.037	0.7661	4.116	0.75959	2.337	0.66046	0.7075	0.72459		12.83	0.754665	7.037	0.733044	0.86613	4.116	0.814504	0.839863	0.854237
12.95	0.79955	7.102	0.7648	4.154	0.76284	2.359	0.6696	0.71139	0.72927		12.95	0.754665	7.102	0.734364	0.86613	4.154	0.814504	0.845313	0.852663
13.07	0.80415	7.168	0.77005	4.192	0.76347	2.38	0.67161	0.70896	0.73395		13.07	0.757452	7.168	0.739647	0.867459	4.192	0.810427	0.842588	0.858959
13.19	0.80774	7.234	0.77134	4.231	0.76672	2.403	0.67489	0.71341	0.73233		13.19	0.76025	7.234	0.737006	0.874096	4.231	0.819941	0.846686	0.862097
13.32	0.80954	7.301	0.78055	4.27	0.76735	2.425	0.67746	0.71584	0.73548		13.32	0.761638	7.301	0.740967	0.874096	4.27	0.8213	0.84395	0.865255
13.44	0.81235	7.369	0.7799	4.31	0.77503	2.447	0.67947	0.72378	0.74169		13.44	0.763037	7.369	0.742288	0.872767	4.31	0.824018	0.848048	0.866819
13.56	0.81235	7.437	0.77724	4.35	0.77701	2.47	0.68331	0.72329	0.7365		13.56	0.767223	7.437	0.742288	0.875425	4.35	0.824018	0.849411	0.868403
13.69	0.81594	7.506	0.78249	4.39	0.77765	2.493	0.67874	0.72524	0.73914		13.69	0.770021	7.506	0.744929	0.878074	4.39	0.824018	0.849411	0.871541
13.82	0.82055	7.576	0.78709	4.431	0.77955	2.516	0.68532	0.73018	0.74637		13.82	0.772808	7.576	0.750211	0.879403	4.431	0.8213	0.853499	0.866819
13.94	0.82055	7.646	0.78782	4.472	0.78018	2.539	0.6951	0.73318	0.75258		13.94	0.772808	7.646	0.750211	0.879403	4.472	0.826737	0.853499	0.879411
14.07	0.82235	7.717	0.7904	4.513	0.78541	2.563	0.69446	0.73366	0.75522		14.07	0.777004	7.717	0.755494	0.880733	4.513	0.832173	0.857586	0.877837
14.2	0.82235	7.788	0.79169	4.555	0.78343	2.586	0.69967	0.73812	0.75471		14.2	0.779791	7.788	0.759455	0.880733	4.555	0.830814	0.861674	0.877837
14.34	0.82425	7.861	0.79896	4.597	0.78667	2.61	0.69903	0.74306	0.76092		14.34	0.78119	7.861	0.755494	0.882062	4.597	0.833532	0.861674	0.877837
14.47	0.82785	7.933	0.79702	4.64	0.78921	2.635	0.70553	0.74209	0.76092		14.47	0.782589	7.933	0.762096	0.883391	4.64	0.838979	0.864399	0.882559
14.6	0.83066	8.007	0.8009	4.683	0.79436	2.659	0.70489	0.74112	0.76407		14.6	0.789562	8.007	0.762096	0.888699	4.683	0.840338	0.865761	0.880985
14.74	0.83245	8.081	0.80292	4.726	0.79634	2.684	0.70745	0.74403	0.76662		14.74	0.789562	8.081	0.764738	0.887379	4.726	0.843056	0.868486	0.887281
14.87	0.83515	8.156	0.8055	4.77	0.79887	2.708	0.71202	0.75051	0.76816		14.87	0.793758	8.156	0.767379	0.890028	4.77	0.841697	0.868486	0.884133
15.01	0.83706	8.231	0.80356	4.814	0.79634	2.733	0.71467	0.7574	0.77284		15.01	0.795147	8.231	0.773982	0.894016	4.814	0.844415	0.871211	0.890429
15.15	0.83975	8.308	0.80752	4.859	0.80727	2.759	0.71659	0.75789	0.77548		15.15	0.796546	8.308	0.77134	0.891357	4.859	0.847134	0.873936	0.887281
15.29	0.84065	8.385	0.80881	4.904	0.80727	2.784	0.7186	0.76088	0.77445		15.29	0.796546	8.385	0.775302	0.894016	4.904	0.85257	0.871211	0.893578
15.43	0.84526	8.462	0.81212	4.949	0.80861	2.81	0.72381	0.7638	0.77752		15.43	0.795147	8.462	0.779264	0.896675	4.949	0.849852	0.876661	0.888855
15.58	0.84436	8.541	0.81802	4.995	0.81305	2.836	0.72574	0.7604	0.78322		15.58	0.800732	8.541	0.780584	0.895345	4.995	0.85257	0.880749	0.893578
15.72	0.84616	8.62	0.81673	5.041	0.81439	2.862	0.72638	0.77174	0.78484		15.72	0.804928	8.62	0.783226	0.896675	5.041	0.855289	0.880749	0.893578
15.87	0.84885	8.7	0.82327	5.088	0.81439	2.889	0.72966	0.76923	0.79054		15.87	0.807715	8.7	0.781905	0.898004	5.088	0.860735	0.882122	0.896726
16.01	0.85076	8.78	0.82198	5.135	0.81756	2.916	0.7271	0.77522	0.78739		16.01	0.809114	8.78	0.787187	0.903312	5.135	0.858007	0.887572	0.899874
16.16	0.85166	8.862	0.82327	5.183	0.81756	2.943	0.73359	0.77968	0.78952		16.16	0.811901	8.862	0.788508	0.903312	5.183	0.862094	0.882122	0.899874
16.31	0.85436	8.944	0.82981	5.231	0.82279	2.97	0.73752	0.77668	0.79471		16.31	0.811901	8.944	0.789828	0.904641	5.231	0.862094	0.887572	0.901448
16.46	0.85626	9.027	0.82852	5.279	0.82469	2.997	0.74338	0.78065	0.7999		16.46	0.811901	9.027	0.79247	0.90597	5.279	0.862094	0.890297	0.901448
16.62	0.85525	9.11	0.83247	5.328	0.82659	3.025	0.74073	0.78017	0.80194		16.62	0.816087	9.11	0.79379	0.904641	5.328	0.870249	0.884847	0.904596
16.77	0.86256	9.194	0.83183	5.377	0.83047	3.053	0.74667	0.78705	0.8056		16.77	0.820284	9.194	0.796431	0.904641	5.377	0.866172	0.888934	0.907744
16.92	0.86166	9.28	0.83643	5.427	0.83174	3.081	0.74923	0.78559	0.80662		16.92	0.821672	9.28	0.797752	0.908619	5.427	0.870249	0.893022	0.909318
17.08	0.86626	9.366	0.83772	5.477	0.83174	3.11	0.75773	0.78705	0.80764		17.08	0.825868	9.366	0.801714	0.912607	5.477	0.867531	0.888934	0.907744
17.24	0.86626	9.452	0.83772	5.528	0.83562	3.139	0.75517	0.79499	0.81283		17.24	0.828656	9.452	0.808316	0.913936	5.528	0.874326	0.894384	0.912466
17.4	0.86716	9.54	0.83966	5.579	0.83498	3.168	0.75645	0.79693	0.8113		17.4	0.832842	9.54	0.806996	0.909948	5.579	0.874326	0.894384	0.91404
17.56	0.86626	9.628	0.84362	5.631	0.83823	3.197	0.75966	0.79945	0.81445		17.56	0.83424	9.628	0.809637	0.912607	5.631	0.879763	0.897109	0.91404
17.72	0.87176	9.718	0.84426	5.683	0.84013	3.227	0.76495	0.80236	0.81854		17.72	0.832842	9.718	0.810958	0.913936	5.683	0.881122	0.895747	0.918762
17.89	0.87087	9.808	0.85153	5.736	0.84464	3.257	0.77209	0.80139	0.82117		17.89	0.839825	9.808	0.812278	0.915266	5.736	0.879763	0.894384	0.92191
18.05	0.87266	9.898	0.84887	5.789	0.84401	3.287	0.76952	0.8009	0.82322		18.05	0.838427	9.898	0.812278	0.915266	5.789	0.882491	0.897109	0.918762
18.22	0.87727	9.99	0.85347	5.842	0.84662	3.317	0.77473	0.80836	0.82534		18.22	0.838427	9.99	0.820202	0.916595	5.842	0.887928	0.901197	0.918762
18.39	0.87536	10.08	0.8542	5.897	0.84726	3.348	0.7773	0.80836	0.82636		18.39	0.839825	10.08	0.820202	0.917924	5.897	0.885209	0.903922	0.918762
18.56	0.87817	10.18	0.85743	5.951	0.85304	3.379	0.77602	0.81079	0.82688		18.56	0.841224	10.18	0.820202	0.920573	5.951	0.885209	0.903922	0.920336
18.73	0.88277	10.27	0.85743	6.006	0.85945	3.41	0.77794	0.81427	0.83105		18.73	0.842613	10.27	0.824163	0.919244	6.006	0.887928	0.905284	0.925058
18.9	0.88367	10.37	0.85945	6.062	0.85494	3.442	0.78387	0.81873	0.83105		18.9	0.848197	10.37	0.824163	0.921902	6.062	0.892005	0.906647	0.923484
19.08	0.88457	10.46	0.86074	6.118	0.85945	3.474	0.78644	0.81873	0.83624		19.08	0.849596	10.46	0.826804	0.923232	6.118	0.892005	0.905284	0.926632
19.26	0.88726	10.56	0.86534	6.175	0.86207	3.506	0.78909	0.81727	0.8347		19.26	0.849596	10.56	0.829446	0.92589	6.175	0.892005	0.908009	0.926632
19.44	0.88906	10.66	0.86792	6.232	0.86397	3.538	0.79494	0.82221	0.83879		19.44	0.852394	10.66	0.829446	0.929869	6.232	0.894724	0.905284	0.928206
19.62	0.88906	10.75	0.86994	6.29	0.86911	3.571	0.79366	0.82764	0.84245		19.62	0.85658	10.75	0.830766	0.928549	6.29	0.892005	0.906647	0.926632
19.8	0.89187	10.85	0.86865	6.348	0.86468	3.604	0.79494	0.8291	0.84407		19.8	0.857978	10.85	0.830766	0.92589	6.348	0.897442	0.908009	0.925058
19.98	0.89457	10.95	0.87188	6.407	0.86983	3.637	0.8028	0.83209	0.84296		19.98	0.857978	10.95	0.834728	0.928549	6.407	0.896083	0.91346	0.931354
20.16	0.89097	11.06	0.87325	6.466	0.86785	3.671	0.8028	0.83452	0.8456		20.16	0.859367	11.06	0.837369	0.929869	6.466	0.897442	0.912097	0.931354
20.35	0.89367	11.16	0.87455	6.526	0.87109	3.705	0.80208	0.83452	0.85079		20.35	0.860766	11.16	0.837369	0.932527	6.526	0.901519	0.912097	0.932928
20.54	0.89737	11.26	0.8739	6.586	0.87561	3.739	0.80536	0.83655	0.85598		20.54	0.86635	11.26	0.83869	0.935186	6.586	0.901519	0.912097	0.932928
20.73	0.89917	11.37	0.87648	6.647	0.87497	3.774	0.80472	0.84295	0.85445		20.73	0.86635	11.37	0.842651	0.929869	6.647	0.898801	0.912097	0.931354
20.92	0.89917	11.47	0.87979	6.709	0.87687	3.809	0.80472	0.83947	0.85802		20.92	0.867749	11.47	0.842651	0.933857	6.709	0.902879	0.912097	0.934502
21.12	0.90007	11.58	0.88173	6.771	0.88139	3.844	0.81322	0.84344	0.85802		21.12	0.870536	11.58	0.847934	0.933857	6.771	0.905597	0.91892	0.931354
21.31	0.90097	11.68	0.88375	6.834	0.88076	3.88	0.81451	0.84886	0.86117		21.31	0.874733	11.68	0.843972	0.932527	6.834	0.904238	0.91892	0.939224
21.51	0.90007	11.79	0.88569	6.897	0.88464	3.916	0.81972	0.85235	0.86219		21.51	0.873334	11.79	0.847934	0.935186	6.897	0.909684	0.91892	0.939224
21.71	0.90378	11.9	0.88698	6.961	0.88464	3.952	0.81779	0.85032	0.86636		21.71	0.874733	11.9	0.851895	0.936515	6.961	0.908325	0.91892	0.940798
21.91	0.90557	12.01	0.889	7.025	0.884	3.989	0.81972	0.85186	0.86738		21.91	0.87752	12.01	0.854536	0.936515	7.025	0.911043	0.921645	0.940798
22.11	0.90647	12.12	0.89094	7.09	0.8878	4.025	0.821	0.85923	0.86891		22.11	0.878919	12.12	0.854536	0.937845	7.09	0.909684	0.923008	0.942372
22.32	0.91108	12.24	0.89425	7.156	0.88717	4.063	0.82758	0.85826	0.87359		22.32	0.880317	12.24	0.857178	0.940493	7.156	0.911043	0.92437	0.943947
22.52	0.91287	12.35	0.8936	7.222	0.89105	4.1	0.83014	0.8568	0.87776		22.52	0.883105	12.35	0.859819	0.940493	7.222	0.912402	0.92982	0.943947
22.73	0.91467	12.46	0.8949	7.289	0.89232	4.138	0.83014	0.86029	0.87623		22.73	0.883105	12.46	0.859819	0.940493	7.289	0.915121	0.925733	0.943947
22.94	0.91467	12.58	0.90079	7.357	0.89366	4.177	0.83151	0.86077	0.87938		22.94	0.88869	12.58	0.86246	0.944481	7.357	0.912402	0.92437	0.948669
23.16	0.91557	12.7	0.90079	7.425	0.8943	4.215	0.83608	0.86669	0.87989		23.16	0.88869	12.7	0.866422	0.944481	7.425	0.91648	0.92982	0.951817
23.37	0.91928	12.81	0.90014	7.493	0.8962	4.254	0.838	0.8632	0.88296		23.37	0.88869	12.81	0.866422	0.944481	7.493	0.920557	0.927095	0.948669
23.59	0.91658	12.93	0.90281	7.563	0.89945	4.294	0.84065	0.86766	0.8861		23.59	0.891477	12.93	0.867742	0.943152	7.563	0.917839	0.92982	0.951817
23.8	0.91658	13.05	0.9041	7.633	0.89945	4.333	0.84522	0.87017	0.88713		23.8	0.892876	13.05	0.869063	0.944481	7.633	0.921916	0.92982	0.951817
24.03	0.91838	13.17	0.90475	7.704	0.90459	4.374	0.84193	0.87462	0.88764		24.03	0.895673	13.17	0.869063	0.944481	7.704	0.923276	0.932545	0.950243
24.25	0.92197	13.29	0.90806	7.775	0.90333	4.414	0.84907	0.87163	0.89027		24.25	0.895673	13.29	0.871704	0.945811	7.775	0.925994	0.931183	0.951817
24.47	0.92197	13.42	0.90935	7.847	0.90269	4.455	0.84522	0.87851	0.89334		24.47	0.895673	13.42	0.873024	0.945811	7.847	0.925994	0.93527	0.953391
24.7	0.92107	13.54	0.91266	7.919	0.90784	4.496	0.84714	0.8756	0.89598		24.7	0.895673	13.54	0.874345	0.951118	7.919	0.924635	0.93527	0.954965
24.93	0.92388	13.67	0.91266	7.993	0.90721	4.538	0.85236	0.87957	0.89495		24.93	0.89846	13.67	0.876986	0.951118	7.993	0.927353	0.93527	0.953391
25.16	0.92478	13.79	0.91395	8.067	0.90974	4.58	0.853	0.882	0.89904		25.16	0.89846	13.79	0.876986	0.94714	8.067	0.924635	0.939358	0.948669
25.39	0.92747	13.92	0.91395	8.141	0.91172	4.622	0.85693	0.88597	0.90066		25.39	0.905444	13.92	0.878307	0.948469	8.141	0.930071	0.936633	0.953391
25.63	0.92938	14.05	0.91597	8.217	0.91425	4.665	0.85757	0.88597	0.90015		25.63	0.902646	14.05	0.880948	0.949789	8.217	0.930071	0.937995	0.958113
25.86	0.92747	14.18	0.91791	8.293	0.91489	4.708	0.85957	0.88994	0.90534		25.86	0.905444	14.18	0.882268	0.94714	8.293	0.93144	0.936633	0.954965
26.1	0.92938	14.31	0.92122	8.37	0.91687	4.752	0.86022	0.89188	0.90636		26.1	0.905444	14.31	0.883589	0.951118	8.37	0.934159	0.939358	0.954965
26.35	0.93208	14.44	0.92251	8.447	0.92138	4.796	0.86479	0.89139	0.9027		26.35	0.90963	14.44	0.887551	0.949789	8.447	0.932799	0.939358	0.958113
26.59	0.93388	14.58	0.92381	8.525	0.9194	4.84	0.86936	0.89391	0.90687		26.59	0.911029	14.58	0.88623	0.951118	8.525	0.936877	0.939358	0.961261
26.84	0.93478	14.71	0.92582	8.604	0.9194	4.885	0.86735	0.89391	0.9084		26.84	0.913816	14.71	0.888871	0.956435	8.604	0.935518	0.942083	0.956539
27.08	0.93668	14.85	0.92445	8.684	0.92392	4.93	0.86936	0.89682	0.90738		27.08	0.913816	14.85	0.88623	0.953777	8.684	0.934159	0.942083	0.961261
27.33	0.93579	14.99	0.92841	8.764	0.92328	4.976	0.87457	0.89779	0.91572		27.33	0.913816	14.99	0.890192	0.953777	8.764	0.939595	0.943445	0.962835
27.59	0.93938	15.13	0.92776	8.846	0.92843	5.022	0.87649	0.89933	0.91308		27.59	0.915215	15.13	0.888871	0.955106	8.846	0.939595	0.942083	0.961261
27.84	0.93848	15.27	0.93107	8.927	0.92526	5.068	0.87714	0.90176	0.91308		27.84	0.915215	15.27	0.891512	0.955106	8.927	0.939595	0.942083	0.964409
28.1	0.94028	15.41	0.93237	9.01	0.93041	5.115	0.87914	0.90128	0.91938		28.1	0.918002	15.41	0.891512	0.955106	9.01	0.939595	0.947533	0.964409
28.36	0.94118	15.55	0.93172	9.093	0.92906	5.163	0.87914	0.90922	0.91725		28.36	0.919401	15.55	0.894154	0.956435	9.093	0.938236	0.947533	0.962835
28.62	0.94309	15.69	0.93366	9.178	0.9297	5.21	0.88171	0.90525	0.92193		28.62	0.922198	15.69	0.895474	0.956435	9.178	0.939595	0.944808	0.965983
28.89	0.94309	15.84	0.93237	9.263	0.93231	5.259	0.87978	0.90922	0.92244		28.89	0.922198	15.84	0.898115	0.957765	9.263	0.939595	0.948906	0.964409
29.16	0.94488	15.99	0.93568	9.348	0.93358	5.307	0.88371	0.91019	0.92346		29.16	0.926384	15.99	0.899436	0.959094	9.348	0.942313	0.947533	0.965983
29.43	0.94488	16.13	0.93697	9.435	0.93421	5.356	0.88628	0.91319	0.92559		29.43	0.924986	16.13	0.900756	0.961743	9.435	0.945032	0.947533	0.967557
29.7	0.94848	16.28	0.93568	9.522	0.93809	5.406	0.88892	0.91416	0.92559		29.7	0.923597	16.28	0.900756	0.961743	9.522	0.940954	0.947533	0.969131
29.97	0.94578	16.43	0.93761	9.61	0.93619	5.456	0.88764	0.91659	0.92559		29.97	0.927783	16.43	0.902077	0.963072	9.61	0.946391	0.944808	0.967557
30.25	0.94848	16.59	0.93761	9.699	0.93682	5.506	0.89213	0.91562	0.93078		30.25	0.929172	16.59	0.902077	0.961743	9.699	0.94775	0.947533	0.970705
30.53	0.94758	16.74	0.94222	9.789	0.93944	5.557	0.89213	0.91659	0.93385		30.53	0.926384	16.74	0.906039	0.963072	9.789	0.945032	0.954356	0.970705
30.81	0.94949	16.89	0.94286	9.88	0.94134	5.609	0.89285	0.92105	0.93333		30.81	0.93057	16.89	0.90868	0.965731	9.88	0.950468	0.95162	0.970705
31.1	0.94949	17.05	0.94488	9.971	0.93873	5.661	0.89542	0.92153	0.93385		31.1	0.931969	17.05	0.90868	0.961743	9.971	0.945032	0.954356	0.973843
31.39	0.95129	17.21	0.94682	10.06	0.94197	5.713	0.89871	0.92105	0.93648		31.39	0.931969	17.21	0.906039	0.963072	10.06	0.946391	0.950268	0.973843
31.68	0.95218	17.37	0.94553	10.16	0.94459	5.766	0.90063	0.92453	0.93333		31.68	0.934756	17.37	0.91	0.964402	10.16	0.949109	0.954356	0.975417
31.97	0.95039	17.53	0.94682	10.25	0.94712	5.819	0.89999	0.9255	0.93597		31.97	0.934756	17.53	0.91	0.963072	10.25	0.94775	0.95162	0.973843
32.27	0.95308	17.69	0.94747	10.35	0.94395	5.873	0.90328	0.92501	0.93385		32.27	0.937554	17.69	0.911321	0.963072	10.35	0.949109	0.952993	0.973843
32.57	0.95398	17.85	0.94876	10.44	0.94775	5.928	0.90264	0.9285	0.93963		32.57	0.937554	17.85	0.913962	0.965731	10.44	0.949109	0.954356	0.973843
32.87	0.95679	18.02	0.95013	10.54	0.94973	5.983	0.90849	0.9285	0.94167		32.87	0.938953	18.02	0.915283	0.963072	10.54	0.953187	0.957081	0.973843
33.17	0.95769	18.19	0.94948	10.64	0.94973	6.038	0.90721	0.92947	0.93963		33.17	0.940341	18.19	0.915283	0.965731	10.64	0.953187	0.954356	0.975417
33.48	0.95769	18.36	0.95207	10.73	0.951	6.094	0.90657	0.92898	0.94116		33.48	0.940341	18.36	0.912642	0.965731	10.73	0.954546	0.954356	0.972279
33.79	0.95949	18.53	0.95336	10.83	0.951	6.15	0.91041	0.93198	0.94482		33.79	0.943139	18.53	0.917924	0.96839	10.83	0.954546	0.957081	0.975417
34.1	0.95859	18.7	0.95271	10.93	0.95229	6.207	0.91041	0.93247	0.9427		34.1	0.943139	18.7	0.920565	0.96706	10.93	0.951828	0.957081	0.978565
34.42	0.96038	18.87	0.95409	11.04	0.95293	6.265	0.90913	0.9379	0.94533		34.42	0.944537	18.87	0.921886	0.96839	11.04	0.954546	0.955718	0.975417
34.74	0.95949	19.04	0.95861	11.14	0.95551	6.323	0.9137	0.93692	0.94891		34.74	0.948723	19.04	0.920565	0.969709	11.14	0.954546	0.957081	0.977001
35.06	0.95949	19.22	0.95667	11.24	0.95293	6.381	0.91635	0.93692	0.94687		35.06	0.948723	19.22	0.919244	0.971038	11.24	0.957264	0.961168	0.978565
35.38	0.95859	19.4	0.95667	11.34	0.95551	6.44	0.91242	0.93587	0.95155		35.38	0.950122	19.4	0.923206	0.969709	11.34	0.957264	0.958443	0.981723
35.71	0.96409	19.58	0.95861	11.45	0.95745	6.5	0.91827	0.94081	0.95155		35.71	0.950122	19.58	0.925847	0.96839	11.45	0.955915	0.959806	0.980149
36.04	0.96319	19.76	0.95861	11.56	0.95809	6.56	0.91763	0.94033	0.95206		36.04	0.950122	19.76	0.924527	0.971038	11.56	0.958633	0.959806	0.980149
36.37	0.96499	19.94	0.95998	11.66	0.9568	6.621	0.9202	0.94081	0.95052		36.37	0.950122	19.94	0.927168	0.972368	11.66	0.957264	0.959806	0.980149
36.71	0.96319	20.13	0.96259	11.77	0.96003	6.682	0.92349	0.94332	0.95469		36.71	0.952909	20.13	0.927168	0.973697	11.77	0.959992	0.961168	0.983287
37.05	0.96589	20.31	0.96324	11.88	0.96196	6.744	0.9222	0.94478	0.95521		37.05	0.954308	20.31	0.925847	0.972368	11.88	0.959992	0.961168	0.983287
37.39	0.96589	20.5	0.96324	11.99	0.96196	6.806	0.92477	0.94575	0.95674		37.39	0.952909	20.5	0.927168	0.973697	11.99	0.958633	0.965256	0.983287
37.74	0.9687	20.69	0.96324	12.1	0.96003	6.869	0.92677	0.94575	0.95521		37.74	0.954308	20.69	0.928488	0.972368	12.1	0.961351	0.961168	0.980149
38.09	0.96679	20.88	0.96588	12.21	0.96453	6.933	0.92549	0.94681	0.96142		38.09	0.959893	20.88	0.929809	0.973697	12.21	0.962711	0.962531	0.983287
38.44	0.9687	21.08	0.96785	12.33	0.96389	6.997	0.9307	0.94924	0.95929		38.44	0.955707	21.08	0.93113	0.973697	12.33	0.958633	0.966618	0.984861
38.8	0.9687	21.27	0.96719	12.44	0.96324	7.062	0.92677	0.95126	0.95776		38.8	0.955707	21.27	0.93113	0.971038	12.44	0.965429	0.963893	0.984861
39.16	0.97049	21.47	0.96916	12.55	0.96389	7.127	0.9307	0.95126	0.96346		39.16	0.958494	21.47	0.933771	0.976356	12.55	0.966788	0.967981	0.984861
39.52	0.97049	21.67	0.96719	12.67	0.96453	7.193	0.93527	0.95272	0.96244		39.52	0.958494	21.67	0.935091	0.976356	12.67	0.962711	0.966618	0.986435
39.89	0.97409	21.87	0.96719	12.79	0.96582	7.26	0.93391	0.95369	0.96244		39.89	0.959893	21.87	0.935091	0.976356	12.79	0.96407	0.965256	0.984861
40.25	0.97498	22.07	0.96982	12.91	0.96841	7.327	0.93327	0.95369	0.96508		40.25	0.958494	22.07	0.936412	0.977685	12.91	0.962711	0.966618	0.984861
40.63	0.97409	22.27	0.97048	13.03	0.96969	7.395	0.93592	0.95515	0.96346		40.63	0.96268	22.27	0.935091	0.979014	13.03	0.966788	0.967981	0.984861
41	0.97409	22.48	0.97048	13.15	0.96776	7.463	0.93592	0.95467	0.96559		41	0.96268	22.48	0.937732	0.979014	13.15	0.968147	0.965256	0.988009
41.38	0.97409	22.69	0.97113	13.27	0.96905	7.532	0.93848	0.95572	0.96559		41.38	0.964079	22.69	0.940374	0.977685	13.27	0.96407	0.967981	0.988009
41.77	0.97498	22.9	0.97113	13.39	0.96969	7.602	0.93984	0.95515	0.96865		41.77	0.964079	22.9	0.939053	0.979014	13.39	0.968147	0.969343	0.988009
42.15	0.97409	23.11	0.9731	13.51	0.96969	7.672	0.93984	0.96115	0.96712		42.15	0.965478	23.11	0.939053	0.977685	13.51	0.966788	0.970706	0.986435
42.54	0.97409	23.32	0.97507	13.64	0.97227	7.743	0.93912	0.95572	0.96763		42.54	0.968265	23.32	0.940374	0.979014	13.64	0.968147	0.972069	0.989583
42.94	0.97689	23.54	0.97507	13.77	0.96969	7.815	0.94241	0.96066	0.96814		42.94	0.966866	23.54	0.940374	0.979014	13.77	0.969506	0.967981	0.991157
43.33	0.97689	23.76	0.97507	13.89	0.97162	7.887	0.94049	0.9626	0.96916		43.33	0.968265	23.76	0.940374	0.977685	13.89	0.969506	0.972069	0.988009
43.74	0.97779	23.98	0.97836	14.02	0.97485	7.96	0.94113	0.96163	0.96865		43.74	0.968265	23.98	0.944335	0.980334	14.02	0.969506	0.969343	0.988009
44.14	0.97869	24.2	0.97902	14.15	0.9742	8.034	0.94442	0.95912	0.97129		44.14	0.968265	24.2	0.943015	0.979014	14.15	0.970865	0.973431	0.989583
44.55	0.97779	24.42	0.98033	14.28	0.97485	8.108	0.94634	0.96115	0.97282		44.55	0.968265	24.42	0.946976	0.980334	14.28	0.972225	0.972069	0.988009
44.96	0.97869	24.65	0.97902	14.42	0.97485	8.183	0.94506	0.96358	0.97333		44.96	0.972451	24.65	0.945656	0.980334	14.42	0.970865	0.974794	0.988009
45.38	0.97869	24.88	0.97968	14.55	0.97678	8.259	0.94762	0.96066	0.97333		45.38	0.971063	24.88	0.945656	0.981663	14.55	0.973584	0.973431	0.991157
45.8	0.98049	25.11	0.97902	14.68	0.97872	8.335	0.94899	0.96657	0.97435		45.8	0.97385	25.11	0.946976	0.982993	14.68	0.972225	0.976156	0.991157
46.22	0.98049	25.34	0.97902	14.82	0.97227	8.413	0.94963	0.96657	0.97648		46.22	0.972451	25.34	0.950938	0.982993	14.82	0.969506	0.977519	0.992731
46.65	0.97959	25.58	0.98099	14.96	0.97807	8.49	0.95027	0.96657	0.97495		46.65	0.97385	25.58	0.949618	0.982993	14.96	0.973584	0.980244	0.991157
47.08	0.98049	25.81	0.98099	15.09	0.97807	8.569	0.95219	0.96803	0.98014		47.08	0.975249	25.81	0.946976	0.981663	15.09	0.974943	0.978881	0.992731
47.52	0.9824	26.05	0.97968	15.23	0.97807	8.648	0.95219	0.96803	0.97801		47.52	0.975249	26.05	0.949618	0.980334	15.23	0.973584	0.978881	0.994305
47.96	0.9824	26.29	0.98296	15.38	0.97807	8.728	0.95284	0.96852	0.9832		47.96	0.97385	26.29	0.952259	0.981663	15.38	0.974943	0.977519	0.995879
48.4	0.9833	26.54	0.98428	15.52	0.98	8.809	0.95091	0.96949	0.97903		48.4	0.975249	26.54	0.952259	0.981663	15.52	0.976302	0.977519	0.995879
48.85	0.9833	26.78	0.98493	15.66	0.98	8.891	0.95741	0.96901	0.97852		48.85	0.978036	26.78	0.950938	0.984322	15.66	0.974943	0.976156	0.995879
49.3	0.98509	27.03	0.98362	15.81	0.98258	8.973	0.95548	0.96949	0.98167		49.3	0.976647	27.03	0.952259	0.981663	15.81	0.977661	0.980244	0.994305
49.76	0.98509	27.28	0.98362	15.95	0.98387	9.056	0.9542	0.97249	0.98014		49.76	0.976647	27.28	0.952259	0.984322	15.95	0.974943	0.978881	0.995879
50.22	0.9842	27.53	0.98691	16.1	0.98193	9.14	0.95805	0.97152	0.98065		50.22	0.978036	27.53	0.952259	0.984322	16.1	0.977661	0.982969	0.997453
50.68	0.98509	27.79	0.98691	16.25	0.98193	9.224	0.95677	0.97297	0.97963		50.68	0.979435	27.79	0.9549	0.985651	16.25	0.976302	0.981606	0.995879
51.15	0.98599	28.04	0.98822	16.4	0.98451	9.31	0.95677	0.97395	0.98269		51.15	0.980833	28.04	0.9549	0.984322	16.4	0.974943	0.981606	0.997453
51.63	0.98689	28.3	0.98822	16.55	0.98516	9.396	0.95877	0.97395	0.98371		51.63	0.980833	28.3	0.95622	0.985651	16.55	0.976302	0.981606	0.995879
52.1	0.98779	28.57	0.98822	16.7	0.98516	9.483	0.95877	0.97597	0.98482		52.1	0.980833	28.57	0.957541	0.98698	16.7	0.977661	0.980244	0.995879
52.59	0.98689	28.83	0.98954	16.86	0.98322	9.571	0.96198	0.97395	0.98269		52.59	0.980833	28.83	0.958862	0.985651	16.86	0.976302	0.981606	0.999028
53.07	0.98689	29.1	0.98822	17.02	0.98581	9.659	0.96069	0.97694	0.98584		53.07	0.983621	29.1	0.957541	0.98698	17.02	0.977661	0.978881	0.997453
53.56	0.9888	29.37	0.99085	17.17	0.98516	9.749	0.96398	0.97443	0.98482		53.56	0.985019	29.37	0.958862	0.985651	17.17	0.98038	0.980244	0.995879
54.06	0.9888	29.64	0.98954	17.33	0.98645	9.839	0.96198	0.97646	0.98482		54.06	0.986418	29.64	0.961503	0.98831	17.33	0.98038	0.981606	0.997453
54.56	0.9906	29.91	0.98954	17.49	0.98581	9.93	0.96134	0.97549	0.98686		54.56	0.985019	29.91	0.958862	0.98698	17.49	0.97902	0.984342	0.997453
55.06	0.9897	30.19	0.99216	17.65	0.98581	10.02	0.96591	0.97646	0.98686		55.06	0.985019	30.19	0.961503	0.985651	17.65	0.98038	0.982969	0.997453
55.57	0.9888	30.47	0.99216	17.82	0.98645	10.11	0.96655	0.97889	0.98788		55.57	0.986418	30.47	0.960182	0.98698	17.82	0.976302	0.984342	1.0006
56.09	0.99239	30.75	0.99282	17.98	0.98903	10.21	0.96462	0.97994	0.9889		56.09	0.986418	30.75	0.961503	0.98831	17.98	0.98038	0.984342	0.995879
56.61	0.99239	31.04	0.99413	18.15	0.98774	10.3	0.96527	0.97743	0.98635		56.61	0.986418	31.04	0.964144	0.990959	18.15	0.98038	0.984342	0.997453
57.13	0.9915	31.32	0.99216	18.32	0.98838	10.4	0.96527	0.97937	0.98839		57.13	0.987807	31.32	0.961503	0.989639	18.32	0.984467	0.984342	0.999028
57.66	0.9906	31.61	0.99479	18.49	0.98838	10.49	0.96791	0.97937	0.98942		57.66	0.987807	31.61	0.964144	0.98698	18.49	0.984467	0.982969	1.0006
58.19	0.99419	31.91	0.99479	18.66	0.98967	10.59	0.96855	0.98091	0.9889		58.19	0.990604	31.91	0.964144	0.990959	18.66	0.981748	0.985704	1.00375
58.73	0.99239	32.2	0.9961	18.83	0.98838	10.69	0.96855	0.9814	0.98737		58.73	0.990604	32.2	0.966785	0.98831	18.83	0.984467	0.984342	1.00218
59.28	0.99239	32.5	0.99545	19	0.99031	10.79	0.97377	0.97994	0.98482		59.28	0.989205	32.5	0.965464	0.990959	19	0.981748	0.987067	1.00218
59.83	0.99329	32.8	0.9961	19.18	0.98838	10.89	0.97377	0.98586	0.98839		59.83	0.989205	32.8	0.965464	0.990959	19.18	0.981748	0.987067	1.00218
60.38	0.99239	33.1	0.99742	19.36	0.98774	10.99	0.97176	0.98683	0.99103		60.38	0.989205	33.1	0.966785	0.990959	19.36	0.983108	0.984342	1.00218
60.94	0.9961	33.41	0.9961	19.54	0.99225	11.09	0.97312	0.98286	0.99205		60.94	0.993392	33.41	0.968106	0.990959	19.54	0.985826	0.984342	1.00375
61.5	0.9952	33.72	0.99676	19.72	0.99289	11.19	0.9724	0.98237	0.99256		61.5	0.993392	33.72	0.966785	0.990959	19.72	0.983108	0.988429	1.00218
62.07	0.99419	34.03	0.99808	19.9	0.99031	11.3	0.97312	0.98334	0.99256		62.07	0.993392	34.03	0.969426	0.990959	19.9	0.984467	0.988429	1.00375
62.65	0.9952	34.35	0.99676	20.08	0.99483	11.4	0.97312	0.98189	0.99256		62.65	0.993392	34.35	0.969426	0.990959	20.08	0.985826	0.989792	1.00532
63.23	0.9952	34.66	0.99808	20.27	0.99353	11.51	0.97505	0.98537	0.99307		63.23	0.993392	34.66	0.970747	0.992288	20.27	0.984467	0.988429	1.00375
63.81	0.997	34.98	0.99874	20.46	0.9916	11.61	0.97636	0.98488	0.99469		63.81	0.993392	34.98	0.969426	0.993617	20.46	0.987185	0.989792	1.00218
64.4	0.9952	35.31	0.99939	20.65	0.99225	11.72	0.97441	0.98634	0.9941		64.4	0.99479	35.31	0.970747	0.992288	20.65	0.987185	0.988429	1.00375
65	0.9961	35.64	1.00202	20.84	0.99289	11.83	0.97441	0.98683	0.99469		65	0.993392	35.64	0.972067	0.993617	20.84	0.989903	0.989792	1.00218
65.6	0.997	35.96	1.00005	21.03	0.9916	11.94	0.97571	0.98683	0.9952		65.6	0.996189	35.96	0.973388	0.993617	21.03	0.987185	0.988429	1.00218
66.21	0.997	36.3	1.00268	21.23	0.99483	12.05	0.97897	0.98829	0.99673		66.21	0.996189	36.3	0.973388	0.994947	21.23	0.987185	0.989792	1.00375
66.82	0.997	36.63	1.00071	21.42	0.99547	12.16	0.98027	0.98586	0.99205		66.82	0.997588	36.63	0.976029	0.992288	21.42	0.987185	0.989792	1.00532
67.44	0.9979	36.97	1.00136	21.62	0.99483	12.27	0.97831	0.98586	0.99622		67.44	0.996189	36.97	0.973388	0.993617	21.62	0.987185	0.992517	1.0069
68.06	0.9979	37.31	1.00268	21.82	0.99612	12.39	0.97962	0.98731	0.99724		68.06	0.998986	37.31	0.973388	0.994947	21.82	0.988544	0.991154	1.0069
68.69	0.9988	37.66	1.00334	22.02	0.99741	12.5	0.97766	0.98829	0.99469		68.69	0.998986	37.66	0.976029	0.992288	22.02	0.988544	0.992517	1.00532
69.33	0.9988	38.01	1.00268	22.23	0.99741	12.62	0.97962	0.98829	0.99724		69.33	1.00038	38.01	0.976029	0.998935	22.23	0.988544	0.992517	1.00532
69.97	0.9997	38.36	1.00399	22.43	0.99676	12.73	0.98027	0.98877	0.99622		69.97	0.998986	38.36	0.976029	0.996276	22.43	0.989903	0.993879	1.00532
70.62	0.9988	38.72	1.00136	22.64	0.99869	12.85	0.98093	0.98877	0.99622		70.62	0.998986	38.72	0.97735	0.993617	22.64	0.989903	0.995242	1.00847
71.27	0.9997	39.07	1.00531	22.85	0.99676	12.97	0.98093	0.9878	0.99827		71.27	1.00177	39.07	0.976029	0.993617	22.85	0.992622	0.993879	1.0069
71.93	0.9997	39.44	1.00268	23.06	0.99676	13.09	0.98027	0.98934	0.99775		71.93	0.998986	39.44	0.97735	0.996276	23.06	0.991263	0.995242	1.00847
72.6	0.9997	39.8	1.00334	23.27	0.99869	13.21	0.98093	0.9908	0.99775		72.6	0.998986	39.8	0.97867	0.996276	23.27	0.991263	0.995242	1.01005
73.27	0.9997	40.17	1.00596	23.49	0.99934	13.33	0.98093	0.98934	0.99827		73.27	1.00177	40.17	0.979991	0.997605	23.49	0.993981	0.995242	1.01005
73.95	1.00149	40.54	1.00531	23.71	0.99869	13.46	0.98288	0.98934	0.99929		73.95	1.00038	40.54	0.981311	0.997605	23.71	0.991263	0.995242	1.00847
74.63	1.0034	40.92	1.00531	23.93	0.99869	13.58	0.98288	0.99177	0.99827		74.63	1.00317	40.92	0.979991	0.996276	23.93	0.992622	0.997967	1.01319
75.32	1.00059	41.29	1.00662	24.15	0.99934	13.71	0.98288	0.99428	0.99929		75.32	1.00177	41.29	0.981311	1.00025	24.15	0.992622	0.997967	1.01005
76.02	1.00059	41.68	1.00531	24.37	0.99869	13.83	0.98419	0.99177	0.99929		76.02	1.00177	41.68	0.982632	0.998935	24.37	0.992622	0.995242	1.01319
76.72	1.00059	42.06	1.00596	24.6	0.99869	13.96	0.98288	0.99128	0.99929		76.72	1.00177	42.06	0.983952	1.00025	24.6	0.993981	0.996604	1.00847
77.43	0.9997	42.45	1.00662	24.82	0.99805	14.09	0.98419	0.99323	0.99988		77.43	1.00456	42.45	0.983952	1.00025	24.82	0.992622	0.997967	1.01162
78.15	1.00149	42.84	1.00925	25.05	0.99998	14.22	0.9868	0.99323	0.99827		78.15	1.00456	42.84	0.982632	1.00025	25.05	0.993981	0.999329	1.01162
78.87	1.00059	43.24	1.0086	25.29	1.00127	14.35	0.98419	0.99574	1.00039		78.87	1.00317	43.24	0.983952	0.997605	25.29	0.992622	0.996604	1.01319
79.6	1.0025	43.64	1.0086	25.52	0.99998	14.49	0.98745	0.99323	1.00141		79.6	1.00456	43.64	0.983952	0.997605	25.52	0.99534	0.999329	1.01319
80.34	1.0034	44.05	1.00793	25.76	1.00127	14.62	0.9868	0.99477	1.00244		80.34	1.00736	44.05	0.986594	0.997605	25.76	0.993981	0.999329	1.01005
81.08	1.00149	44.45	1.00728	25.99	0.99998	14.76	0.99071	0.99525	1.00244		81.08	1.00456	44.45	0.986594	1.00025	25.99	0.992622	1.00069	1.01319
81.83	1.0025	44.86	1.00793	26.24	1.00191	14.89	0.98615	0.99525	1.0009		81.83	1.00596	44.86	0.987914	1.00025	26.24	0.996699	1.00205	1.01319
82.59	1.00059	45.28	1.00793	26.48	0.99998	15.03	0.98615	0.99525	1.0009		82.59	1.00596	45.28	0.986594	1.00158	26.48	0.99534	1.00069	1.01319
83.35	1.00149	45.7	1.0099	26.72	1.00063	15.17	0.98941	0.99323	1.00141		83.35	1.00736	45.7	0.986594	1.00158	26.72	0.99534	0.999329	1.01319
84.13	1.0025	46.12	1.0099	26.97	1.00191	15.31	0.98941	0.99622	1.0009		84.13	1.00736	46.12	0.987914	1.00025	26.97	0.996699	1.00205	1.01477
84.9	1.0034	46.55	1.00925	27.22	1.00063	15.45	0.98745	0.99428	1.0009		84.9	1.00596	46.55	0.987914	1.00291	27.22	0.99534	1.00205	1.01477
85.69	1.0043	46.98	1.0099	27.47	1.00256	15.59	0.99006	0.99768	1.00346		85.69	1.00596	46.98	0.989235	1.00291	27.47	0.996699	1.00069	1.01477
86.48	1.0043	47.41	1.01057	27.73	1.00256	15.74	0.98941	0.99525	1.00346		86.48	1.00876	47.41	0.990555	1.00291	27.73	0.99534	1.00205	1.01319
87.28	1.0052	47.85	1.0099	27.98	1.0032	15.88	0.9868	0.99768	1.00295		87.28	1.00736	47.85	0.991876	1.00291	27.98	0.998058	1.00478	1.01477
88.09	1.0043	48.3	1.01057	28.24	1.00385	16.03	0.99006	0.99817	1.00192		88.09	1.01015	48.3	0.990555	1.00424	28.24	0.998058	1.00614	1.01634
88.91	1.0043	48.74	1.01057	28.5	1.0032	16.18	0.99006	0.99817	1.00244		88.91	1.01015	48.74	0.993196	1.00557	28.5	0.999418	1.00205	1.01792
89.73	1.0043	49.19	1.01057	28.77	1.00256	16.33	0.99006	0.99622	1.00244		89.73	1.00736	49.19	0.991876	1.0069	28.77	0.998058	1.00478	1.01634
90.56	1.007	49.65	1.01122	29.03	1.00449	16.48	0.98941	0.99622	1.00507		90.56	1.01015	49.65	0.993196	1.00557	29.03	0.999418	1.00614	1.01477
91.4	1.0043	50.11	1.01319	29.3	1.00514	16.63	0.99071	0.99671	1.00295		91.4	1.01154	50.11	0.993196	1.00557	29.3	1.00078	1.00614	1.01634
92.24	1.0061	50.57	1.01319	29.57	1.00514	16.79	0.99071	0.99477	1.00397		92.24	1.01154	50.57	0.993196	1.00424	29.57	0.998058	1.00614	1.01792
93.1	1.00789	51.04	1.01254	29.85	1.00579	16.94	0.9881	0.99671	1.00456		93.1	1.01154	51.04	0.995838	1.0069	29.85	0.998058	1.0075	1.01634
93.96	1.0061	51.51	1.01188	30.12	1.00579	17.1	0.98875	0.99622	1.00456		93.96	1.01154	51.51	0.995838	1.00557	30.12	0.998058	1.0075	1.01792
94.83	1.0061	51.99	1.01254	30.4	1.00579	17.26	0.99006	0.99971	1.00295		94.83	1.01154	51.99	0.994517	1.00557	30.4	0.999418	1.00478	1.01792
95.71	1.007	52.47	1.01319	30.68	1.00707	17.42	0.99202	0.99817	1.00558		95.71	1.01154	52.47	0.995838	1.0069	30.68	1.00078	1.00614	1.01792
96.59	1.0061	52.96	1.01319	30.97	1.00385	17.58	0.99137	0.99971	1.00661		96.59	1.01154	52.96	0.995838	1.00823	30.97	1.00078	1.0075	1.01792
97.49	1.007	53.45	1.01254	31.25	1.00579	17.74	0.99463	0.99971	1.00244		97.49	1.01294	53.45	0.998479	1.00823	31.25	1.00078	1.01159	1.01792
98.39	1.0116	53.94	1.01254	31.54	1.00707	17.91	0.99593	0.99922	1.00507		98.39	1.01294	53.94	0.998479	1.00557	31.54	1.00078	1.01023	1.01949
99.3	1.0089	54.44	1.01254	31.83	1.00707	18.07	0.99267	1.00019	1.00346		99.3	1.01294	54.44	0.998479	1.0069	31.83	1.00078	1.01159	1.01634
100.2	1.0061	54.94	1.01385	32.13	1.00579	18.24	0.99463	1.00068	1.00609		100.2	1.01573	54.94	0.998479	1.00823	32.13	1.00078	1.01159	1.01792
101.1	1.0098	55.45	1.01582	32.43	1.00643	18.41	0.99267	1.00019	1.00558		101.1	1.01294	55.45	1.00112	1.0069	32.43	1.00214	1.01159	1.01792
102.1	1.0098	55.97	1.01451	32.73	1.00836	18.58	0.99397	0.99971	1.00712		102.1	1.01434	55.97	0.999799	1.00823	32.73	1.00214	1.01159	1.01792
103	1.0089	56.48	1.01451	33.03	1.00707	18.75	0.99593	1.00117	1.00763		103	1.01573	56.48	1.00112	1.0069	33.03	1.00214	1.01295	1.02106
104	1.0089	57.01	1.01582	33.34	1.00707	18.92	0.99593	1.00265	1.00916		104	1.01434	57.01	1.00112	1.00823	33.34	1.00486	1.01159	1.01949
104.9	1.0098	57.53	1.01451	33.64	1.00836	19.1	0.99528	1.00314	1.00865		104.9	1.01573	57.53	1.00376	1.0069	33.64	1.00214	1.01295	1.01949
105.9	1.0089	58.07	1.01648	33.96	1.01029	19.27	0.99659	1.00068	1.00712		105.9	1.01434	58.07	1.00112	1.0069	33.96	1.00486	1.01432	1.01949
106.9	1.0098	58.6	1.01648	34.27	1.009	19.45	0.99463	1.00166	1.00661		106.9	1.01713	58.6	1.00376	1.00823	34.27	1.00486	1.01432	1.02106
107.9	1.0089	59.15	1.01648	34.59	1.00772	19.63	0.9979	1.00117	1.00975		107.9	1.01434	59.15	1.00376	1.01088	34.59	1.00349	1.01432	1.02106
108.9	1.0089	59.69	1.01648	34.91	1.00643	19.81	0.99659	1.00265	1.00865		108.9	1.01434	59.69	1.00376	1.01088	34.91	1.00349	1.01432	1.02106
109.9	1.0107	60.25	1.01648	35.23	1.009	20	0.99919	1.00265	1.00763		109.9	1.01713	60.25	1.00376	1.00956	35.23	1.00622	1.01432	1.02106
110.9	1.0098	60.8	1.01779	35.56	1.00965	null	null	null	null		110.9	1.01573	60.8	1.00508	1.00956	35.56	1.00758	1.01432	1.02264
111.9	1.0098	61.37	1.01845	35.88	1.00965	null	null	null	null		111.9	1.01713	61.37	1.00376	1.00956	35.88	1.00486	1.01704	1.02264
113	1.0098	61.93	1.01714	36.22	1.009	null	null	null	null		113	1.01853	61.93	1.00508	1.00956	36.22	1.00622	1.0184	1.02421
114	1.0107	62.51	1.01779	36.55	1.009	null	null	null	null		114	1.01713	62.51	1.00772	1.01088	36.55	1.00622	1.01704	1.02421
115.1	1.0107	63.09	1.01714	36.89	1.00965	null	null	null	null		115.1	1.01713	63.09	1.0064	1.01088	36.89	1.00622	1.01704	1.02264
116.1	1.0107	63.67	1.01845	37.23	1.009	null	null	null	null		116.1	1.01853	63.67	1.00772	1.01088	37.23	1.00622	1.01978	1.02421
117.2	1.0116	64.26	1.01845	37.58	1.00965	null	null	null	null		117.2	1.01993	64.26	1.0064	1.01088	37.58	1.00622	1.01704	1.02264
118.3	1.0107	64.85	1.01845	37.92	1.01029	null	null	null	null		118.3	1.01993	64.85	1.00904	1.01221	37.92	1.00758	1.01978	1.02421
119.4	1.0107	65.45	1.01845	38.27	1.01029	null	null	null	null		119.4	1.01853	65.45	1.01036	1.01221	38.27	1.00758	1.01978	1.02579
120.5	1.0107	66.06	1.01845	38.63	1.009	null	null	null	null		120.5	1.01993	66.06	1.01036	1.01354	38.63	1.00758	1.01978	1.02421
121.6	1.0116	66.67	1.01976	38.99	1.01029	null	null	null	null		121.6	1.01713	66.67	1.01036	1.01088	38.99	1.0103	1.01978	1.02579
122.7	1.0116	67.29	1.01845	39.35	1.01029	null	null	null	null		122.7	1.01993	67.29	1.013	1.01221	39.35	1.00758	1.02114	1.02736
123.9	1.0125	67.91	1.01976	39.71	1.00965	null	null	null	null		123.9	1.01993	67.91	1.01168	1.01487	39.71	1.0103	1.0225	1.02421
125	1.0125	68.54	1.01845	40.08	1.01094	null	null	null	null		125	1.01993	68.54	1.01168	1.01487	40.08	1.0103	1.02386	1.02736
126.2	1.0125	69.17	1.02042	40.45	1.01029	null	null	null	null		126.2	1.01993	69.17	1.01433	1.01487	40.45	1.0103	1.02386	1.02736
127.3	1.0134	69.81	1.02042	40.82	1.01158	null	null	null	null		127.3	1.02132	69.81	1.01565	1.01487	40.82	1.0103	1.02114	1.02579
128.5	1.0125	70.46	1.02108	41.2	1.01287	null	null	null	null		128.5	1.02132	70.46	1.01433	1.01487	41.2	1.0103	1.02386	1.03051
129.7	1.0134	71.11	1.02042	41.58	1.01158	null	null	null	null		129.7	1.02271	71.11	1.01565	1.01487	41.58	1.00894	1.02523	1.02736
130.9	1.0134	71.77	1.02108	41.97	1.01094	null	null	null	null		130.9	1.02132	71.77	1.01565	1.01487	41.97	1.0103	1.02659	1.02736
132.1	1.0134	72.43	1.02108	42.36	1.01222	null	null	null	null		132.1	1.02132	72.43	1.01565	1.01487	42.36	1.0103	1.02523	1.02893
133.3	1.01531	73.1	1.02042	42.75	1.01287	null	null	null	null		133.3	1.02271	73.1	1.01565	1.01487	42.75	1.01166	1.02659	1.02893
134.6	1.0143	73.78	1.02042	43.14	1.01352	null	null	null	null		134.6	1.02271	73.78	1.01565	1.01487	43.14	1.01166	1.02795	1.03051
135.8	1.01531	74.46	1.0224	43.54	1.01287	null	null	null	null		135.8	1.02411	74.46	1.01961	1.01487	43.54	1.01302	1.02931	1.02893
137.1	1.0134	75.15	1.02173	43.95	1.01416	null	null	null	null		137.1	1.02411	75.15	1.01697	1.01753	43.95	1.01166	1.03068	1.03051
138.3	1.01531	75.85	1.0224	44.35	1.01287	null	null	null	null		138.3	1.02411	75.85	1.01961	1.01885	44.35	1.01166	1.03068	1.03051
139.6	1.0134	76.55	1.02173	44.76	1.01222	null	null	null	null		139.6	1.02411	76.55	1.02093	1.0162	44.76	1.01302	1.03204	1.03051
140.9	1.01531	77.26	1.02173	45.18	1.01287	null	null	null	null		140.9	1.02271	77.26	1.02093	1.01753	45.18	1.01166	1.03068	1.03051
142.2	1.0171	77.97	1.0237	45.6	1.01287	null	null	null	null		142.2	1.02551	77.97	1.02225	1.01753	45.6	1.01574	1.03068	1.03208
143.5	1.0143	78.69	1.02173	46.02	1.01158	null	null	null	null		143.5	1.02411	78.69	1.02093	1.01753	46.02	1.01438	1.03204	1.03051
144.9	1.0171	79.42	1.0224	46.44	1.01352	null	null	null	null		144.9	1.02411	79.42	1.02093	1.01885	46.44	1.01574	1.03204	1.03208
146.2	1.01531	80.16	1.02437	46.87	1.01287	null	null	null	null		146.2	1.02411	80.16	1.02357	1.0162	46.87	1.01574	1.0334	1.03208
147.6	1.0171	80.9	1.0224	47.31	1.01222	null	null	null	null		147.6	1.02551	80.9	1.02621	1.01885	47.31	1.01438	1.03204	1.03208
148.9	1.01621	81.65	1.0224	47.74	1.01352	null	null	null	null		148.9	1.02411	81.65	1.02357	1.01885	47.74	1.01574	1.03204	1.03208
150.3	1.0171	82.4	1.02305	48.19	1.01352	null	null	null	null		150.3	1.02551	82.4	1.02357	1.01753	48.19	1.01574	1.0334	1.03208
151.7	1.01621	83.17	1.0224	48.63	1.01416	null	null	null	null		151.7	1.02551	83.17	1.02753	1.02018	48.63	1.0171	1.03613	1.03366
153.1	1.01621	83.94	1.0237	49.08	1.01222	null	null	null	null		153.1	1.02551	83.94	1.02753	1.02018	49.08	1.01574	1.03477	1.03366
154.5	1.0171	84.71	1.02305	49.54	1.01481	null	null	null	null		154.5	1.02551	84.71	1.02753	1.02018	49.54	1.01846	1.03749	1.03366
155.9	1.0171	85.5	1.02437	50	1.01674	null	null	null	null		155.9	1.02551	85.5	1.02753	1.02018	50	1.0171	1.03749	1.03366
157.4	1.01621	86.29	1.02437	null	null	null	null	null	null		157.4	1.0283	86.29	1.03017	1.02018	null	null	null	null
158.8	1.01621	87.09	1.02437	null	null	null	null	null	null		158.8	1.0283	87.09	1.03017	1.02018	null	null	null	null
160.3	1.01621	87.89	1.02502	null	null	null	null	null	null		160.3	1.0283	87.89	1.02885	1.02018	null	null	null	null
161.8	1.0189	88.71	1.02305	null	null	null	null	null	null		161.8	1.0269	88.71	1.03017	1.0215	null	null	null	null
163.3	1.018	89.53	1.0237	null	null	null	null	null	null		163.3	1.0283	89.53	1.03281	1.02018	null	null	null	null
164.8	1.018	90.35	1.02437	null	null	null	null	null	null		164.8	1.0283	90.35	1.03281	1.02018	null	null	null	null
166.3	1.01621	91.19	1.02567	null	null	null	null	null	null		166.3	1.0283	91.19	1.03281	1.0215	null	null	null	null
167.9	1.018	92.03	1.02437	null	null	null	null	null	null		167.9	1.0283	92.03	1.03281	1.02018	null	null	null	null
169.4	1.0189	92.89	1.0237	null	null	null	null	null	null		169.4	1.0283	92.89	1.03545	1.0215	null	null	null	null
171	1.0171	93.75	1.02634	null	null	null	null	null	null		171	1.0297	93.75	1.03545	1.02283	null	null	null	null
172.6	1.018	94.61	1.02634	null	null	null	null	null	null		172.6	1.0297	94.61	1.03545	1.0215	null	null	null	null
174.2	1.0198	95.49	1.02502	null	null	null	null	null	null		174.2	1.0297	95.49	1.0381	1.02283	null	null	null	null
175.8	1.0189	96.37	1.02437	null	null	null	null	null	null		175.8	1.0311	96.37	1.0381	1.02416	null	null	null	null
177.4	1.0198	97.26	1.02567	null	null	null	null	null	null		177.4	1.0311	97.26	1.0381	1.02283	null	null	null	null
179.1	1.0198	98.16	1.02699	null	null	null	null	null	null		179.1	1.0297	98.16	1.03942	1.02283	null	null	null	null
180.7	1.0198	99.07	1.02567	null	null	null	null	null	null		180.7	1.03248	99.07	1.03942	1.02416	null	null	null	null
182.4	1.0198	99.99	1.02567	null	null	null	null	null	null		182.4	1.0297	99.99	1.03942	1.02549	null	null	null	null
184.1	1.0207	null	null	null	null	null	null	null	null		184.1	1.03248	null	null	null	null	null	null	null
185.8	1.0198	null	null	null	null	null	null	null	null		185.8	1.03248	null	null	null	null	null	null	null
187.5	1.0189	null	null	null	null	null	null	null	null		187.5	1.0311	null	null	null	null	null	null	null
189.2	1.0207	null	null	null	null	null	null	null	null		189.2	1.0311	null	null	null	null	null	null	null
191	1.0198	null	null	null	null	null	null	null	null		191	1.0311	null	null	null	null	null	null	null
192.7	1.0198	null	null	null	null	null	null	null	null		192.7	1.03388	null	null	null	null	null	null	null
194.5	1.0207	null	null	null	null	null	null	null	null		194.5	1.03248	null	null	null	null	null	null	null
196.3	1.0198	null	null	null	null	null	null	null	null		196.3	1.03248	null	null	null	null	null	null	null
198.1	1.0198	null	null	null	null	null	null	null	null		198.1	1.03388	null	null	null	null	null	null	null
200	1.0207	null	null	null	null	null	null	null	null		200	1.03388	null	null	null	null	null	null	null

## Sheet: FigS1_R425K
R425K_translocation_set1									R425K_translocation_set2									R425K_QF_EDTA_set1&2			R425K_QF_HCl_set1&2
Time	8	Time	25	75	200	500	1000		Time	8	Time	25	75	200	500	1000		Time	1000		Time	1000
0.002	0.0114669	0.00202	0.0283052	0.0430972	0.0727763	0.0408806	0.0515652		0.002	0.032477	0.00202	0.0299636	0.0545506	0.0715553	0.00589787	0.0448385		0.004	0.162829		0.004	0.053753
0.00202	0.00496995	0.00205	0.029362	0.0420881	0.0629562	0.0359	0.0507961		0.00202	0.0339316	0.00205	0.0271899	0.0526293	0.0677919	0.0105	0.0439025		0.004	0.113862		0.004	0.04416
0.00206	0.00390897	0.00208	0.0283052	0.0430972	0.0542	0.029	0.0507961		0.00206	0.036841	0.00208	0.0271899	0.0507091	0.0593	0.0169	0.0439025		0.007	0.226416		0.007	0.091271
0.0021	0.002848	0.0021	0.0283052	0.04108	0.0494	0.0231013	0.0515652		0.0021	0.032477	0.0021	0.0271899	0.0507091	0.0509	0.0233451	0.0429655		0.007	0.184809		0.007	0.076639
0.00214	-0.00258792	0.00213	0.0250039	0.0359095	0.0494231	0.0162074	0.0523344		0.00214	0.0237489	0.00213	0.0271899	0.0535899	0.0423854	0.0325282	0.0448385		0.012	0.291301		0.012	0.127268
0.00218	-0.00908482	0.00216	0.01959	0.0256954	0.0542133	0.010281	0.0507961		0.00218	0.0135652	0.00216	0.0271899	0.0574324	0.037681	0.044466	0.0467116		0.012	0.239501		0.012	0.121823
0.00222	-0.0177027	0.00219	0.0153647	0.00917573	0.0591238	0.0054427	0.046181		0.00222	0.00920117	0.00219	0.0285763	0.0622345	0.0357988	0.0536491	0.0504577		0.02	0.401502		0.02	0.215088
0.00226	-0.0220786	0.00222	0.0143089	-0.00406476	0.0591238	0.0054427	0.0414379		0.00226	0.00920117	0.00222	0.0368984	0.0631951	0.0348577	0.0600775	0.0560768		0.02	0.329507		0.02	0.214471
0.0023	-0.0177027	0.00225	0.0132521	-0.0133966	0.05613	0.00641016	0.037464		0.0023	0.0121105	0.00225	0.0410585	0.0631951	0.0348577	0.0628322	0.0588858		0.035	0.528298		0.035	0.346213
0.00234	-0.00696286	0.00228	0.0153647	-0.0184412	0.0542133	0.010281	0.0359256		0.00234	0.0135652	0.00228	0.0438323	0.0603132	0.0367399	0.0591596	0.0626319		0.035	0.433552		0.035	0.344574
0.00238	0.00390897	0.00231	0.0174773	-0.0215935	0.0522976	0.0112484	0.037464		0.00238	0.0121105	0.00231	0.0452196	0.058392	0.0405033	0.054568	0.0626319		0.064	0.686559		0.064	0.536879
0.00242	0.0125278	0.00234	0.0185341	-0.0236108	0.0513398	0.0152399	0.0391303		0.00242	0.0135652	0.00234	0.0410585	0.0535899	0.0423854	0.0481397	0.0626319		0.064	0.61006		0.064	0.525879
0.00246	0.0135878	0.00237	0.0143089	-0.0215935	0.0494231	0.0142715	0.0437454		0.00246	0.0150199	0.00237	0.0368984	0.0487879	0.0414443	0.0435481	0.0635689		0.1	0.82119		0.1	0.740465
0.0025	0.00934588	0.0024	0.00466967	-0.0154149	0.0483459	0.0162074	0.0484885		0.0025	0.0193839	0.0024	0.0299636	0.0420646	0.0367399	0.0389566	0.0616959		0.1	0.755643		0.1	0.693164
0.00254	0.00709093	0.00244	-0.00180009	-0.00103839	0.0464	0.0201979	0.0500269		0.00254	0.0237489	0.00244	0.0244162	0.0372625	0.033	0.035284	0.0598229		0.3	0.907789		0.3	0.893513
0.00258	0.00934588	0.00247	-0.00615819	0.0185076	0.0483459	0.0260037	0.0484885		0.00258	0.0252036	0.00247	0.0202551	0.0334201	0.0329755	0.0306924	0.0570128		0.3	0.86342		0.3	0.855984
0.00262	0.0179637	0.0025	-0.00932665	0.0359095	0.0551721	0.0299952	0.0452838		0.00262	0.0237489	0.0025	0.0202551	0.0343807	0.0348577	0.0279367	0.0551398		1	0.947577		1	0.947464
0.00266	0.0243286	0.00253	-0.0136838	0.0461236	0.0591238	0.0319301	0.0391303		0.00266	0.0208386	0.00253	0.0202551	0.0363019	0.037681	0.0224272	0.0523307		1	0.91999		1	0.926163
0.00272	0.0200857	0.00256	-0.0201545	0.0523022	0.0649922	0.0339867	0.0336181		0.00272	0.00920117	0.00256	0.0230288	0.0372625	0.0395622	0.0178357	0.0476476		3	0.984733		3	0.9805
0.00276	0.0125278	0.0026	-0.0243798	0.0482677	0.0649922	0.0368891	0.0257983		0.00276	0.00192778	0.0026	0.0271899	0.0372625	0.0395622	0.0132441	0.0448385		3	0.949756		3	0.958923
0.0028	0.0104059	0.00263	-0.0254356	0.0461236	0.0610396	0.0378565	0.0187476		0.0028	-0.00389188	0.00263	0.0327374	0.0382231	0.0414443	0.0123262	0.0392194		10	1		10	1.00554
0.00284	0.0146488	0.00266	-0.0201545	0.0461236	0.0551721	0.0349541	0.0140045		0.00284	-0.00243721	0.00266	0.0396722	0.0382231	0.0423854	0.0123262	0.0354733		10	0.975805		10	0.984003
0.00288	0.0222067	0.0027	-0.0126279	0.0512941	0.0513398	0.0319301	0.011697		0.00288	-0.00389188	0.0027	0.0507671	0.0430252	0.0442676	0.0141631	0.0307912		30	0.996546		30	1.00159
0.00294	0.0362615	0.00273	-0.0115711	0.0543205	0.0473871	0.0319301	0.00695388		0.00294	-0.0126199	0.00273	0.0590883	0.045906	0.0452087	0.0169178	0.0261081		30	0.994027		30	0.996018
0.00298	0.0480623	0.00277	-0.0115711	0.0626432	0.0483459	0.0339867	0.00541552		0.00298	-0.016984	0.00277	0.0687968	0.0497485	0.0489721	0.0205904	0.0251721		100	0.991381		100	1
0.00302	0.0610561	0.0028	-0.0126279	0.0636523	0.0542133	0.0368891	0.000800453		0.00302	-0.0198943	0.0028	0.0687968	0.0507091	0.0564998	0.024264	0.021426		100	1		100	1
0.00308	0.064371	0.00284	-0.0136838	0.0584818	0.0591238	0.0359216	-0.000865936		0.00308	-0.0286224	0.00284	0.0604756	0.0516687	0.0687321	0.0297735	0.020489
0.00312	0.063177	0.00287	-0.0126279	0.0492759	0.0600817	0.0309626	0.00233881		0.00312	-0.0242583	0.00287	0.0507671	0.0507091	0.078142	0.034365	0.018616
0.00316	0.067553	0.00291	-0.0103835	0.0441063	0.0542	0.0231013	0.0147737		0.00316	-0.0155293	0.00291	0.0396722	0.0516687	0.0819	0.0334471	0.0158069
0.00322	0.0610561	0.00294	0.00136838	0.0420881	0.0513398	0.0152399	0.0328489		0.00322	-0.00389188	0.00294	0.0396722	0.0526293	0.0837876	0.0316103	0.0111238
0.00326	0.0480623	0.00298	0.0132521	0.0430972	0.050381	0.0123366	0.0531036		0.00326	-0.00389188	0.00298	0.0382848	0.0535899	0.0837876	0.0316103	0.0101878
0.0033	0.0383824	0.00302	0.0271165	0.0451145	0.0464293	0.00931351	0.0656665		0.0033	-0.000982529	0.00302	0.0355111	0.0535899	0.078142	0.0316103	0.0129969
0.00336	0.0255216	0.00306	0.0411129	0.04108	0.0376874	0.0054427	0.0664357		0.00336	0.00629181	0.00306	0.0285763	0.0574324	0.0696732	0.0316103	0.0167429
0.0034	0.00934588	0.00309	0.0519407	0.0359095	0.0289445	0.00145119	0.0578467		0.0034	0.00920117	0.00309	0.0230288	0.0631951	0.0640276	0.0306924	0.021426
0.00346	-0.0133278	0.00313	0.0572228	0.0328831	0.0249928	0.00338612	0.0477193		0.00346	0.0135652	0.00313	0.0188687	0.0679971	0.0612043	0.0288556	0.0261081
0.0035	-0.0403763	0.00317	0.0582786	0.0369186	0.0249928	0.0112484	0.0422071		0.0035	0.0150199	0.00317	0.0147077	0.0718386	0.058382	0.0306924	0.0345373
0.00356	-0.060795	0.00321	0.0626358	0.0441063	0.0289445	0.0211664	0.0422071		0.00356	0.00920117	0.00321	0.0119339	0.070878	0.0564998	0.034365	0.0448385
0.00362	-0.061989	0.00325	0.0647484	0.0420881	0.0308602	0.0339867	0.0437454		0.00362	-0.00389188	0.00325	0.0119339	0.0699184	0.0517954	0.0389566	0.0532667
0.00366	-0.0403763	0.00329	0.0605231	0.0359095	0.0308602	0.041848	0.0406687		0.00366	-0.0126199	0.00329	0.0119339	0.0670365	0.0470899	0.0481397	0.0588858
0.00372	-0.0263215	0.00333	0.056166	0.0359095	0.031819	0.0477745	0.0383612		0.00372	-0.0228036	0.00333	0.0091602	0.0564718	0.0442676	0.0536491	0.067315
0.00376	-0.0187637	0.00337	0.0486394	0.0430972	0.0278663	0.0466863	0.0359256		0.00376	-0.0271677	0.00337	0.00499913	0.045906	0.0414443	0.0564049	0.0766802
0.00382	-0.00576987	0.00341	0.0433583	0.0461236	0.0211604	0.0428155	0.0359256		0.00382	-0.0286224	0.00341	0.000839021	0.0343807	0.0414443	0.0582407	0.0841714
0.00388	0.0135878	0.00345	0.040057	0.0482677	0.0162499	0.0378565	0.0429762		0.00388	-0.0271677	0.00345	-0.00470843	0.0238159	0.0414443	0.0591596	0.0813623
0.00392	0.0276426	0.00349	0.0421697	0.0492759	0.0172078	0.0349541	0.0500269		0.00392	-0.021349	0.00349	-0.00193471	0.0132502	0.0414443	0.0564049	0.0757432
0.00398	0.0373224	0.00353	0.0421697	0.0472586	0.0230761	0.0309626	0.0578467		0.00398	-0.00825592	0.00353	0.0091602	0.00556727	0.0414443	0.0481397	0.067315
0.00404	0.0383824	0.00357	0.045471	0.0451145	0.0337347	0.0260037	0.0664357		0.00404	0.000472149	0.00357	0.0258026	0.00652691	0.0395622	0.0380387	0.0598229
0.0041	0.0287036	0.00361	0.0465268	0.0400709	0.0405609	0.0231013	0.0734863		0.0041	-0.00825592	0.00361	0.0424459	0.00556727	0.0357988	0.0325282	0.0542037
0.00416	0.0232677	0.00366	0.0465268	0.0328831	0.0473871	0.0240687	0.0820753		0.00416	-0.00680124	0.00366	0.0493797	0.00556727	0.0310933	0.0316103	0.0448385
0.0042	0.0243286	0.0037	0.0486394	0.0267035	0.0494231	0.0270928	0.0907		0.0042	0.00774649	0.0037	0.0452196	0.00460666	0.0235656	0.0362019	0.0345
0.00426	0.0318855	0.00374	0.0519407	0.0267035	0.0532555	0.0359216	0.0915615		0.00426	0.0222942	0.00374	0.0396722	0.00748752	0.0160378	0.0417113	0.0307912
0.00432	0.0362615	0.00379	0.0465268	0.0267035	0.0551721	0.038824	0.0876		0.00432	0.0222942	0.00379	0.0299636	0.0170926	0.0103923	0.0463028	0.0308
0.00438	0.0265826	0.00383	0.0421697	0.0277126	0.0551721	0.038824	0.0828445		0.00438	0.0106558	0.00383	0.016095	0.0199735	0.00945118	0.0463028	0.0298542
0.00444	0.0200857	0.00388	0.0444142	0.0297299	0.0551721	0.0397924	0.0852801		0.00444	0.00192778	0.00388	-0.00332206	0.0170926	0.0132155	0.044466	0.0336003
0.0045	0.0297646	0.00392	0.0486394	0.0297299	0.0513398	0.041848	0.0845109		0.0045	-0.00243721	0.00392	-0.0158043	0.0151714	0.0188611	0.0453849	0.0392194
0.00456	0.0297646	0.00397	0.0475836	0.0267035	0.0415188	0.0535802	0.0837417		0.00456	0.00629181	0.00397	-0.0282856	0.01133	0.0292121	0.0490576	0.0420295
0.00462	0.0211457	0.00401	0.0411129	0.0235512	0.0278663	0.0625307	0.0820753		0.00462	0.000472149	0.00401	-0.033834	0.0103693	0.0357988	0.0481397	0.0439025
0.00468	0.0125278	0.00406	0.0346431	0.0225421	0.0152921	0.0614415	0.0845109		0.00468	-0.00971059	0.00406	-0.033834	0.0199735	0.0339166	0.0453849	0.0410925
0.00474	0.0125278	0.00411	0.0218354	0.0245603	0.00547198	0.0516453	0.0820753		0.00474	-0.0155293	0.00411	-0.0227381	0.0324595	0.0348577	0.0407934	0.0373464
0.0048	0.0308255	0.00415	0.0164215	0.0297299	0.00163963	0.0457188	0.0757939		0.0048	-0.0126199	0.00415	-0.014417	0.0420646	0.0386211	0.0407934	0.0345373
0.00488	0.0492552	0.0042	0.0132521	0.0369186	0.00163963	0.0506778	0.0641282		0.00488	-0.0184387	0.0042	-0.00470843	0.0497485	0.0423854	0.0453849	0.0317273
0.00494	0.0568131	0.00425	0.0143089	0.0420881	0.007508	0.0723269	0.0477193		0.00494	-0.0126199	0.00425	-0.00332206	0.0497485	0.048031	0.0518133	0.0354733
0.005	0.0589341	0.0043	0.0207786	0.0369186	0.0172078	0.0959119	0.0366948		0.005	0.00338246	0.0043	0.0022254	0.0487879	0.0564998	0.0573228	0.0410925
0.00506	0.0459403	0.00435	0.0207786	0.0256954	0.0200823	0.106797	0.0313105		0.00506	0.0281129	0.00435	-0.00332206	0.0497485	0.0621454	0.0609964	0.0467116
0.00512	0.0276426	0.0044	0.0164215	0.0174985	0.007508	0.113691	0.0234907		0.00512	0.0281129	0.0044	-0.00332206	0.0516687	0.0630865	0.0591596	0.0504577
0.0052	0.00603093	0.00445	0.0218354	0.0174985	-0.0139294	0.121554	0.0179784		0.0052	0.0222942	0.00445	0.0022254	0.0516687	0.0574409	0.0527312	0.0513937
0.00526	0.001788	0.0045	0.0314746	0.0225421	-0.0315336	0.12748	0.0242599		0.00526	0.0208386	0.0045	0.0022254	0.0507091	0.0442676	0.0481397	0.0495206
0.00532	0.00934588	0.00455	0.0390002	0.0297299	-0.0364441	0.123488	0.0296441		0.00532	0.0164746	0.00455	0.0022254	0.0507091	0.0395622	0.0490576	0.0523307
0.0054	0.00815191	0.0046	0.0465268	0.0379267	-0.0218329	0.115627	0.0225935		0.0054	0.00774649	0.0046	0.0091602	0.0555112	0.0423854	0.0508944	0.0551398
0.00546	0.002848	0.00465	0.0551102	0.0441063	-0.00518658	0.106797	0.011697		0.00546	-0.00389188	0.00465	0.031351	0.0535899	0.048031	0.0518133	0.0551398
0.00554	-0.00908482	0.0047	0.0605231	0.0441063	0.0181666	0.0979685	0.0101586		0.00554	-0.0111653	0.0047	0.046606	0.0468667	0.0574409	0.0508944	0.0513937
0.0056	-0.00576987	0.00475	0.0626358	0.0472586	0.0405609	0.0851472	0.0210552		0.0056	-0.00971059	0.00475	0.0549282	0.0449454	0.0677919	0.0453849	0.0504577
0.00568	0.00390897	0.00481	0.0582786	0.0554555	0.0591238	0.0723269	0.0406687		0.00568	-0.00825592	0.00481	0.0577019	0.0439858	0.0724964	0.0398745	0.0542037
0.00574	0.00709093	0.00486	0.0496962	0.059491	0.0727763	0.067368	0.0523344		0.00574	-0.00680124	0.00486	0.0590883	0.045906	0.0659098	0.0325282	0.0607589
0.00582	0.00934588	0.00492	0.040057	0.050285	0.0893032	0.0723269	0.059385		0.00582	0.000472149	0.00492	0.0701832	0.0478273	0.0555588	0.0270188	0.065442
0.00588	0.0167708	0.00497	0.029362	0.0430972	0.102956	0.0851472	0.067974		0.00588	0.0150199	0.00497	0.0743442	0.0507091	0.0442676	0.0224272	0.0635689
0.00596	0.0114669	0.00503	0.01959	0.0441063	0.11565	0.0910737	0.063359		0.00596	0.0135652	0.00503	0.0549282	0.0545506	0.0423854	0.0187536	0.0635689
0.00604	-0.00152694	0.00508	0.0110076	0.0400709	0.114692	0.0880506	0.0492577		0.00604	0.0208386	0.00508	0.0396722	0.0612738	0.0452087	0.0205904	0.0691881
0.00612	0.00709093	0.00514	0.00466967	0.0359095	0.0951716	0.0830916	0.0320797		0.00612	0.0310223	0.00514	0.0244162	0.0593526	0.048031	0.0261009	0.068251
0.00618	0.00709093	0.00519	0.00242518	0.0420881	0.0708606	0.0752303	0.0132353		0.00618	0.0339316	0.00519	0.0174814	0.0555112	0.0461488	0.0316103	0.0626319
0.00626	0.00390897	0.00525	0.00572648	0.0523022	0.0454714	0.065433	-9.67581e-05		0.00626	0.0339316	0.00525	0.0147077	0.0545506	0.0461488	0.0389566	0.0551398
0.00634	0.0276426	0.00531	0.01959	0.0472586	0.0259506	0.0516453	-0.00791657		0.00634	0.0266583	0.00531	0.0147077	0.0574324	0.0555588	0.0435481	0.0457746
0.00642	0.0480623	0.00537	0.0433583	0.0328831	0.0181666	0.0378565	-0.00701936		0.00642	0.0164746	0.00537	0.0174814	0.0641557	0.0649687	0.0389566	0.0429655
0.0065	0.0492552	0.00543	0.0507521	0.0235512	0.0221183	0.0378565	0.00541552		0.0065	0.00338246	0.00543	0.0271899	0.0670365	0.0762598	0.0325282	0.0448385
0.00658	0.0352005	0.00549	0.0519407	0.0277126	0.0337347	0.0487419	0.0164401		0.00658	0.00338246	0.00549	0.0285763	0.0612738	0.0828465	0.0261009	0.0429655
0.00666	0.0211457	0.00555	0.0594673	0.0349004	0.0376874	0.0614415	0.0225935		0.00666	0.00774649	0.00555	0.0202551	0.0603132	0.0847287	0.0215093	0.0364104
0.00674	0.00934588	0.00561	0.0529975	0.04108	0.0367286	0.070392	0.0304133		0.00674	0.00774649	0.00561	0.0202551	0.0603132	0.0856697	0.0205904	0.0326643
0.00682	-0.0036489	0.00567	0.040057	0.0482677	0.0376874	0.0723269	0.037464		0.00682	0.0179292	0.00567	0.0327374	0.0574324	0.088493	0.0215093	0.0289182
0.0069	0.00390897	0.00573	0.0379444	0.0533113	0.0357707	0.0782534	0.0492577		0.0069	0.0150199	0.00573	0.0271899	0.0545506	0.0903742	0.0261009	0.0298542
0.00698	0.0255216	0.00579	0.0379444	0.0543205	0.0376874	0.0801892	0.0696404		0.00698	-0.00389188	0.00579	0.016095	0.0574324	0.0894341	0.035284	0.0345373
0.00706	0.0308255	0.00585	0.0218354	0.04108	0.0396031	0.0694245	0.0757939		0.00706	-0.0228036	0.00585	0.016095	0.0670365	0.0800242	0.0435481	0.0364104
0.00714	0.0232677	0.00592	-0.000744257	0.0256954	0.0464293	0.0595	0.0750247		0.00714	-0.0111653	0.00592	0.0271899	0.0804831	0.0734375	0.0491	0.0429655
0.00722	0.0157098	0.00598	-0.00510138	0.0163635	0.0464293	0.0614415	0.0750247		0.00722	0.00774649	0.00598	0.0327374	0.0747204	0.0762598	0.0463028	0.0542037
0.00732	-0.000465964	0.00605	0.00466967	0.0113189	0.0483459	0.0545476	0.0757939		0.00732	0.0252036	0.00605	0.0327374	0.0507091	0.0715553	0.0398745	0.0579498
0.0074	-0.0122668	0.00611	0.0110076	0.021534	0.0542133	0.0477745	0.0742555		0.0074	0.0310223	0.00611	0.0327374	0.0353413	0.0593231	0.0389566	0.0579498
0.00748	-0.0145207	0.00618	0.0143089	0.0287217	0.0601	0.0526127	0.0704096		0.00748	0.0441153	0.00618	0.0258026	0.0334201	0.048	0.0398745	0.0542037
0.00758	-0.0242006	0.00624	0.0239481	0.0163635	0.0659501	0.0604741	0.0656665		0.00758	0.04557	0.00624	0.0230288	0.0343807	0.0367399	0.0371198	0.0476476
0.00766	-0.0252606	0.00631	0.0411129	-0.00519977	0.0659501	0.0595066	0.0641282		0.00766	0.036841	0.00631	0.0271899	0.0257362	0.0301532	0.0288556	0.0457746
0.00776	-0.0252606	0.00638	0.0496962	0.00198798	0.0659501	0.0487419	0.063359		0.00776	0.036841	0.00638	0.0258026	0.0257362	0.0273299	0.0224272	0.0420295
0.00784	-0.0208856	0.00645	0.0582786	0.0287217	0.0718184	0.0437829	0.0648973		0.00784	0.0179292	0.00645	0.031351	0.0305392	0.0357988	0.0251819	0.0364104
0.00794	0.00496995	0.00652	0.0669939	0.0369186	0.0796025	0.0397924	0.067974		0.00794	0.00920117	0.00652	0.0410585	0.0295786	0.0489721	0.0325282	0.0401564
0.00802	0.0232677	0.00659	0.0572228	0.0492759	0.0786446	0.0437829	0.0656665		0.00802	0.00483714	0.00659	0.0424459	0.0238159	0.0724964	0.0380387	0.0429655
0.00812	0.0157098	0.00666	0.0346431	0.0482677	0.0640334	0.0447514	0.0618206		0.00812	0.00483714	0.00666	0.0479934	0.0151714	0.0828465	0.0435481	0.0476476
0.00822	0.0179637	0.00673	0.0421697	0.0430972	0.0513398	0.0457188	0.0766911		0.00822	0.0237489	0.00673	0.0521544	0.0170926	0.078142	0.0463028	0.0448385
0.0083	0.0167708	0.0068	0.0626358	0.0482677	0.0454714	0.0457188	0.0845109		0.0083	0.0397504	0.0068	0.0396722	0.0295786	0.0687321	0.0518133	0.0326643
0.0084	0.00709093	0.00687	0.0605231	0.0564646	0.0445136	0.0604741	0.0704096		0.0084	0.0310223	0.00687	0.0396722	0.0343807	0.0574409	0.0582407	0.019553
0.0085	0.0179637	0.00694	0.0551102	0.0400709	0.0600817	0.0664005	0.0570775		0.0085	0.0252036	0.00694	0.046606	0.041104	0.0499132	0.0637511	0.0120608
0.0086	0.0211457	0.00702	0.0551102	0.0103107	0.0737341	0.0733	0.0610514		0.0086	0.0252036	0.00702	0.0382848	0.0449454	0.058382	0.0573	0.0270452
0.0087	-0.0101458	0.00709	0.0475836	-0.00204751	0.0697824	0.0851472	0.0672049		0.0087	0.0193839	0.00709	0.0355111	0.0535899	0.0593231	0.0481397	0.0495206
0.0088	-0.0252606	0.00717	0.0283052	0.00198798	0.0551721	0.0930096	0.0757939		0.0088	0.00338246	0.00717	0.0424459	0.0679971	0.0433265	0.0481397	0.0588858
0.0089	-0.0101458	0.00724	0.0121962	-3.02539e-05	0.0445136	0.0881	0.0782294		0.0089	0.0310223	0.00724	0.0452196	0.0631951	0.0292121	0.0582	0.0598229
0.009	0.0135878	0.00732	0.0110076	0.0143462	0.0396031	0.0841798	0.0766911		0.009	0.0470247	0.00732	0.0438323	0.058392	0.0292121	0.0674237	0.0719971
0.0091	0.0243286	0.00739	0.0304178	0.0349004	0.0464293	0.0861157	0.0664357		0.0091	0.0426597	0.00739	0.0424459	0.0622345	0.0395622	0.0665058	0.0804263
0.0092	0.0243286	0.00747	0.0358318	0.0400709	0.0551721	0.0861157	0.0515652		0.0092	0.0339316	0.00747	0.0327374	0.0545506	0.0564998	0.0619143	0.0766802
0.0093	0.0211457	0.00755	0.0260607	0.0338922	0.0659501	0.0713595	0.0500269		0.0093	0.0281129	0.00755	0.0230288	0.0478273	0.0677919	0.0628322	0.0719971
0.0094	0.00603093	0.00763	0.0228913	0.0205249	0.0678658	0.0634981	0.0601542		0.0094	0.0222942	0.00763	0.0230288	0.0507091	0.0724964	0.0665058	0.0729341
0.0095	-0.00908482	0.00771	0.0185341	0.0163635	0.0697824	0.067368	0.0656665		0.0095	-0.00389188	0.00771	0.0299636	0.0574324	0.0819064	0.0665058	0.0701241
0.00962	0.00390897	0.00779	0.0110076	0.0277126	0.0649922	0.0841798	0.059385		0.00962	-0.00389188	0.00779	0.0382848	0.0622345	0.0724964	0.0784437	0.0607589
0.00972	0.0146488	0.00787	-0.00404555	0.0400709	0.0435548	0.0821242	0.0477193		0.00972	0.00629181	0.00787	0.0258026	0.0603132	0.0602642	0.084872	0.0607589
0.00984	-0.00576987	0.00795	-0.0136838	0.0492759	0.0211604	0.0752303	0.0366948		0.00984	0.00920117	0.00795	0.00638647	0.0593526	0.0386211	0.064669	0.0729341
0.00994	-0.00152694	0.00804	0.00348101	0.0512941	0.0143342	0.065433	0.037464		0.00994	0.00774649	0.00804	0.00499913	0.0574324	0.0357988	0.0435481	0.0757432
0.01006	0.00815191	0.00812	0.0260607	0.0420881	0.0152921	0.0664005	0.0469502		0.01006	0.00192778	0.00812	0.0105476	0.0439858	0.0367399	0.0417113	0.0757432
0.01016	-0.0122668	0.0082	0.0283052	0.0400709	0.0191244	0.0742619	0.0531036		0.01016	-0.0198943	0.0082	0.0230288	0.0343807	0.0423854	0.0508944	0.0710611
0.01028	-0.0112058	0.00829	0.0228913	0.0533113	0.0299023	0.0910737	0.0648973		0.01028	0.00192778	0.00829	0.0258026	0.0353413	0.0659098	0.0637511	0.064505
0.01038	0.00496995	0.00838	0.0110076	0.0615082	0.0445136	0.093977	0.0578467		0.01038	0.00338246	0.00838	0.0202551	0.0257362	0.0837876	0.0619143	0.064505
0.0105	0.00815191	0.00846	-0.00827082	0.0626432	0.0551721	0.0811567	0.0484885		0.0105	-0.00389188	0.00846	0.016095	0.0170926	0.0931975	0.0508944	0.0560768
0.01062	0.0125278	0.00855	-0.0115711	0.0636523	0.050381	0.0625307	0.0469502		0.01062	-0.0242583	0.00855	0.0105476	0.0122906	0.0969618	0.0417113	0.0523307
0.01074	-0.0036489	0.00864	-0.0276811	0.0482677	0.0289445	0.0516453	0.0523344		0.01074	-0.0155293	0.00864	0.0188687	0.00460666	0.0931975	0.034365	0.068251
0.01086	-0.00908482	0.00873	-0.059899	0.0441063	0.0396031	0.0497094	0.0618206		0.01086	-0.00971059	0.00873	0.0271899	-0.00115602	0.0819064	0.0325282	0.0832354
0.01098	-0.0101458	0.00882	-0.0576545	0.0574727	0.0610396	0.0516453	0.0727171		0.01098	0.0295676	0.00882	0.0341247	-0.00787931	0.0772009	0.044466	0.0963466
0.0111	0.0276426	0.00891	-0.023323	0.0554555	0.0483459	0.0566042	0.0789986		0.0111	0.041205	0.00891	0.0424459	-0.0107611	0.0772009	0.0665058	0.101029
0.01122	0.063177	0.009	0.00995175	0.0636523	0.0327768	0.0664005	0.0578467		0.01122	0.0150199	0.009	0.0479934	0.00172484	0.0847287	0.0830352	0.0926006
0.01134	0.0568131	0.00909	0.0304178	0.069831	0.0405609	0.070392	0.0672049		0.01134	-0.0111653	0.00909	0.0355111	0.0209341	0.0696732	0.0986467	0.0860444
0.01146	0.0480623	0.00919	0.0335873	0.0604991	0.0659501	0.0664005	0.0868184		0.01146	-0.00243721	0.00919	0.0147077	0.0497485	0.0602642	0.113339	0.0804263
0.01158	0.0416974	0.00928	0.0335873	0.0338922	0.0708606	0.0575717	0.0774602		0.01158	0.0135652	0.00928	0.0091602	0.0487879	0.0555588	0.107829	0.0757432
0.0117	0.002848	0.00938	0.0153647	0.0133371	0.0688246	0.065433	0.0601542		0.0117	0.00629181	0.00938	0.0271899	0.0218947	0.0527364	0.0940551	0.0785533
0.01184	-0.0273825	0.00947	0.0121962	-0.007218	0.0678658	0.0664005	0.0782294		0.01184	0.0266583	0.00947	0.0452196	0.0170926	0.0348577	0.0839531	0.0944736
0.01196	-0.0382544	0.00957	0.01959	-0.007218	0.0610396	0.0457188	0.0875876		0.01196	0.0281129	0.00957	0.0577019	0.0314998	0.0226255	0.0793616	0.101966
0.0121	-0.0284435	0.00967	0.0174773	0.0185076	0.0766086	0.0447514	0.0845109		0.0121	0.0222942	0.00967	0.0604756	0.0699184	0.0301532	0.0784437	0.113204
0.01222	-0.0155817	0.00976	0.0185341	0.0277126	0.0873866	0.0566042	0.0757939		0.01222	0.00192778	0.00976	0.0674094	0.0891276	0.0414443	0.0986467	0.120695
0.01236	0.00390897	0.00986	0.0143089	0.0420881	0.104871	0.0723269	0.0883568		0.01236	-0.0373504	0.00986	0.0743442	0.0891276	0.0527364	0.109666	0.11695
0.01248	-0.0284435	0.00996	-0.0103835	0.0512941	0.106907	0.0959119	0.0961766		0.01248	-0.0358957	0.00996	0.0438323	0.0689577	0.0677919	0.115176	0.0963466
0.01262	-0.00802384	0.01007	-0.0222672	0.0543205	0.100081	0.1097	0.0845109		0.01262	-0.0140746	0.01007	0.0119339	0.045906	0.0734375	0.105074	0.0879175
0.01276	0.0190247	0.01017	-0.0287369	0.059491	0.0756508	0.111636	0.0727171		0.01276	0.0222942	0.01017	0.0133213	0.0670365	0.0687321	0.0977277	0.0972827
0.0129	0.0448793	0.01027	-0.0427332	0.0718482	0.0669079	0.0851472	0.05477		0.0129	0.0441153	0.01027	0.00499913	0.0747204	0.0517954	0.0986467	0.112267
0.01304	0.0545592	0.01038	-0.0115711	0.0800451	0.0425969	0.0595066	0.0414379		0.01304	0.0557528	0.01038	0.0091602	0.0631951	0.058382	0.0885446	0.110394
0.01318	0.0222067	0.01048	0.0304178	0.0770187	0.0162499	0.0535802	0.0429762		0.01318	0.0542981	0.01048	0.0327374	0.0785619	0.0724964	0.0821173	0.104775
0.01332	-0.0155817	0.01059	0.0390002	0.0790369	0.0278663	0.067368	0.0555392		0.01332	0.0397504	0.01059	0.0410585	0.0929691	0.0800242	0.0894636	0.0954096
0.01346	-0.0112058	0.01069	0.0346431	0.068696	0.0659501	0.0811567	0.0523344		0.01346	0.0441153	0.01069	0.0216425	0.0785619	0.0772009	0.084872	0.102902
0.0136	0.0190247	0.0108	0.0390002	0.059491	0.0922971	0.0801892	0.0688713		0.0136	0.0266583	0.0108	0.0091602	0.075681	0.0800242	0.0766068	0.117886
0.01374	0.0578741	0.01091	0.0218354	0.0492759	0.0922971	0.070392	0.100151		0.01374	0.0164746	0.01091	0.00361275	0.0718386	0.0772009	0.0821173	0.106648
0.01388	0.0524372	0.01102	0.0228913	0.0512941	0.0883453	0.0595066	0.111816		0.01388	-0.0184387	0.01102	0.0147077	0.0737598	0.0640276	0.0995646	0.0944736
0.01404	0.0276426	0.01113	0.0421697	0.0656696	0.0873866	0.0772859	0.0898951		0.01404	0.0281129	0.01113	0.0022254	0.0737598	0.0564998	0.115176	0.0982197
0.01418	0.0394434	0.01125	0.0379444	0.0758837	0.0697824	0.0763184	0.0969458		0.01418	0.032477	0.01125	0.031351	0.0718386	0.0593231	0.108748	0.0888545
0.01434	0.0222067	0.01136	0.0358318	0.0800451	0.0669079	0.0575717	0.120405		0.01434	0.0281129	0.01136	0.0271899	0.0593526	0.0649687	0.0922183	0.0813623
0.01448	-0.0187637	0.01147	0.00783912	0.0770187	0.0727763	0.0408806	0.118867		0.01448	0.0281129	0.01147	0.0327374	0.0622345	0.0677919	0.094973	0.0888545
0.01464	-0.0295035	0.01159	0.000312549	0.0738665	0.0551721	0.0566042	0.0915615		0.01464	0.0339316	0.01159	0.0521544	0.0651153	0.0762598	0.0922183	0.0869814
0.01478	-0.00576987	0.01171	0.00783912	0.0934124	0.0473871	0.0801892	0.063359		0.01478	0.0150199	0.01171	0.0382848	0.0526293	0.0922564	0.0922183	0.0701241
0.01494	0.00390897	0.01182	0.029362	0.110814	0.0766086	0.0861157	0.0586159		0.01494	0.04557	0.01182	0.0327374	0.0382231	0.097902	0.104156	0.0626319
0.0151	0.0373224	0.01194	0.040057	0.101609	0.101998	0.0830916	0.0868184		0.0151	0.0542981	0.01194	-0.00886951	0.0257362	0.101666	0.104156	0.0869814
0.01526	0.0545592	0.01206	0.01959	0.0902592	0.0854709	0.0763184	0.103227		0.01526	0.04557	0.01206	0.00777285	0.0209341	0.0931975	0.110584	0.115077
0.01542	0.0287036	0.01218	-0.000744257	0.0810542	0.0678658	0.0713595	0.0813061		0.01542	-0.00243721	0.01218	0.0285763	0.0343807	0.0847287	0.0986467	0.11414
0.01558	0.0318855	0.0123	0.0174773	0.0800451	0.0629562	0.104862	0.0563083		0.01558	-0.0228036	0.0123	0.0174814	0.0420646	0.0715553	0.0885446	0.0954096
0.01574	0.0222067	0.01243	-0.00180009	0.0770187	0.0551721	0.120585	0.067974		0.01574	-0.0446248	0.01243	0.0271899	0.0468667	0.0602642	0.0867078	0.0869814
0.0159	0.0167708	0.01255	-0.0222672	0.0584818	0.050381	0.111636	0.102458		0.0159	-0.0329864	0.01255	0.0438323	0.0228553	0.0564998	0.0922183	0.101966
0.01608	-0.00576987	0.01268	-0.00721402	0.0604991	0.0629562	0.0959119	0.120405		0.01608	0.0339316	0.01268	0.0382848	0.0199735	0.0800242	0.102319	0.110394
0.01624	-0.0145207	0.0128	0.0421697	0.0615082	0.0669079	0.0930096	0.11656		0.01624	0.000472149	0.0128	0.0202551	0.028618	0.110135	0.107829	0.111331
0.0164	-0.00802384	0.01293	0.0658052	0.0718482	0.0766086	0.0949445	0.115791		0.0164	-0.00389188	0.01293	-0.000548329	0.0295786	0.121426	0.111502	0.115077
0.01658	0.0459403	0.01306	0.0636926	0.0646605	0.11565	0.0979685	0.14707		0.01658	-0.00243721	0.01306	0.00499913	0.0545506	0.139305	0.106911	0.111331
0.01676	0.0416974	0.01319	0.0421697	0.0420881	0.11074	0.113691	0.161172		0.01676	-0.021349	0.01319	0.0105476	0.058392	0.121426	0.0857899	0.119759
0.01692	0.0222067	0.01332	0.0110076	0.0543205	0.0893032	0.103773	0.146301		0.01692	0.00483714	0.01332	0.0396722	0.045906	0.0997842	0.0912994	0.127251
0.0171	0.0352005	0.01345	-0.0103835	0.0738665	0.10595	0.0920421	0.130662		0.0171	0.0310223	0.01345	0.0424459	0.0305392	0.115781	0.0958909	0.112267
0.01728	0.0578741	0.01359	-0.0126279	0.088242	0.117566	0.0930096	0.132969		0.01728	0.0266583	0.01359	0.0216425	0.0401434	0.109194	0.109666	0.119759
0.01746	0.0308255	0.01372	-0.00932665	0.0758837	0.122476	0.112724	0.15489		0.01746	0.0252036	0.01372	0.031351	0.0545506	0.0837876	0.130786	0.117886
0.01764	0.0125278	0.01386	0.0260607	0.0430972	0.102956	0.135341	0.146301		0.01764	0.00483714	0.01386	0.0368984	0.0545506	0.0875519	0.117012	0.110394
0.01782	0.0287036	0.014	0.0486394	0.0071575	0.0961294	0.12748	0.130662		0.01782	-0.000982529	0.014	0.0202551	0.0401434	0.10449	0.113339	0.109458
0.018	0.063177	0.01414	0.0390002	0.0349004	0.0980451	0.116595	0.0961766		0.018	0.0193839	0.01414	0.0507671	0.0449454	0.10543	0.133541	0.0869814
0.01818	0.0104059	0.01428	0.0594673	0.0718482	0.119483	0.14417	0.0923307		0.01818	0.0601168	0.01428	0.0452196	0.0593526	0.097902	0.153744	0.0972827
0.01838	0.002848	0.01442	0.0808583	0.0359095	0.123434	0.141268	0.10874		0.01838	0.0252036	0.01442	0.0521544	0.0679971	0.0828465	0.157418	0.117886
0.01856	0.00496995	0.01456	0.0819142	0.021534	0.11565	0.142235	0.121174		0.01856	0.0513887	0.01456	0.0327374	0.0526293	0.0809653	0.133541	0.143172
0.01876	0.0104059	0.0147	0.0831028	0.0225421	0.131218	0.122521	0.120405		0.01876	0.0513887	0.0147	0.031351	0.0353413	0.0931975	0.138133	0.160029
0.01894	0.0135878	0.01485	0.0745195	0.0256954	0.132177	0.0999034	0.125149		0.01894	0.0688458	0.01485	0.031351	0.0391828	0.0866108	0.162009	0.163775
0.01914	0.0287036	0.015	0.0325305	0.0349004	0.0843927	0.120585	0.117329		0.01914	0.0441153	0.015	0.0147077	0.0574324	0.0640276	0.155581	0.151601
0.01934	0.0200857	0.01514	0.0368876	0.0666787	0.0708606	0.133406	0.122073		0.01934	0.0339316	0.01514	0.0230288	0.0631951	0.0517954	0.150989	0.143172
0.01952	-0.0112058	0.01529	0.0883839	0.109805	0.0980451	0.151065	0.106433		0.01952	0.0339316	0.01529	0.0147077	0.0699184	0.0612043	0.152826	0.143172
0.01972	-0.0231396	0.01544	0.0819142	0.0820633	0.101039	0.117562	0.130662		0.01972	0.0179292	0.01544	0.0424459	0.0603132	0.0931975	0.150072	0.143172
0.01992	-0.0047089	0.0156	0.0733318	0.0472586	0.135171	0.0772859	0.150916		0.01992	0.00920117	0.0156	0.0382848	0.0478273	0.126132	0.124359	0.15441
0.02014	0.0179637	0.01575	0.0937979	0.0430972	0.108824	0.0920421	0.127457		0.02014	0.00483714	0.01575	0.0271899	0.0363019	0.120485	0.0821173	0.174076
0.02034	0.00815191	0.0159	0.0776889	0.0728573	0.0786446	0.119618	0.122073		0.02034	0.0208386	0.0159	0.0202551	0.0593526	0.101666	0.0839531	0.150664
0.02054	-0.00696286	0.01606	0.0529975	0.0626432	0.111698	0.135341	0.16271		0.02054	0.00483714	0.01606	0.0341247	0.0631951	0.115781	0.125277	0.156283
0.02076	-0.0036489	0.01622	0.0647484	0.050285	0.11074	0.156023	0.180657		0.02076	0.0281129	0.01622	0.0646357	0.0929691	0.111076	0.138133	0.168457
0.02096	0.0416974	0.01638	0.0615799	0.0554555	0.104871	0.142235	0.169761		0.02096	0.0150199	0.01638	0.0452196	0.113139	0.12425	0.139052	0.159092
0.02118	0.0503162	0.01654	0.0594673	0.0738665	0.144871	0.136309	0.194758		0.02118	0.04557	0.01654	0.0258026	0.105455	0.120485	0.146398	0.15441
0.02138	0.00059403	0.0167	0.0174773	0.110814	0.129303	0.149129	0.20104		0.02138	0.00483714	0.0167	0.0535408	0.0766416	0.12425	0.125277	0.152537
0.0216	-0.0155817	0.01686	0.01959	0.123173	0.101998	0.142235	0.17053		0.0216	-0.00825592	0.01686	0.0493797	0.0737598	0.150596	0.115176	0.145045
0.02182	-0.00908482	0.01703	0.0379444	0.0790369	0.0786446	0.123488	0.155659		0.02182	0.0266583	0.01703	0.0355111	0.0900882	0.146833	0.13997	0.148791
0.02204	0.0179637	0.0172	0.0766331	0.0676868	0.0756508	0.143203	0.17053		0.02204	0.0222942	0.0172	-0.033834	0.104494	0.127073	0.141806	0.146918
0.02226	0.00603093	0.01737	0.0841587	0.0533113	0.10595	0.139211	0.173607		0.02226	0.0426597	0.01737	0.000839021	0.0996924	0.160006	0.150072	0.161902
0.0225	-0.0122668	0.01754	0.0680497	0.0708401	0.143913	0.112724	0.154121		0.0225	0.0164746	0.01754	0.0202551	0.0852852	0.181648	0.169356	0.193743
0.02272	-0.00908482	0.01771	0.0745195	0.0728573	0.134212	0.106797	0.150916		0.02272	0.0382957	0.01771	0.0563145	0.0958509	0.173179	0.166601	0.185315
0.02294	-0.0122668	0.01788	0.0615799	0.0934124	0.14583	0.119618	0.154121		0.02294	0.0572074	0.01788	0.061862	0.0852852	0.138364	0.160173	0.177822
0.02318	-0.00152694	0.01805	0.0540534	0.0738665	0.167266	0.133406	0.165018		0.02318	0.0295676	0.01805	0.0479934	0.0843246	0.100725	0.178539	0.182505
0.02342	0.0255216	0.01823	0.0733318	0.116993	0.139961	0.141268	0.157967		0.02342	0.0222942	0.01823	0.0452196	0.109297	0.11484	0.173947	0.181568
0.02364	0.0503162	0.01841	0.117433	0.134396	0.0980451	0.125423	0.159633		0.02364	0.032477	0.01841	0.0424459	0.117941	0.10543	0.156499	0.147855
0.02388	0.0427583	0.01859	0.108851	0.0862247	0.11565	0.139211	0.153352		0.02388	0.0339316	0.01859	0.061862	0.119862	0.100725	0.18864	0.137553
0.02412	0.0470013	0.01877	0.0798015	0.0780278	0.109782	0.160861	0.154121		0.02412	0.0644818	0.01877	0.0687968	0.0804831	0.137423	0.178539	0.169394
0.02436	-0.000465964	0.01895	0.0379444	0.0862247	0.118524	0.160861	0.172068		0.02436	0.036841	0.01895	0.0687968	0.0718386	0.138364	0.155581	0.198426
0.0246	0.00815191	0.01914	0.0379444	0.0615082	0.135171	0.164853	0.197194		0.0246	-0.00971059	0.01914	0.031351	0.0958509	0.120485	0.150989	0.180632
0.02486	0.00709093	0.01932	0.0529975	0.0862247	0.143913	0.149129	0.187708		0.02486	0.0237489	0.01932	0.0382848	0.126586	0.126132	0.180375	0.168457
0.0251	0.002848	0.01951	0.0831028	0.0964388	0.124392	0.189405	0.165018		0.0251	0.0499341	0.01951	0.0577019	0.1141	0.129895	0.18313	0.164711
0.02536	0.00603093	0.0197	0.0948547	0.0984561	0.127386	0.175617	0.168991		0.02536	0.0470247	0.0197	0.0604756	0.0795225	0.148715	0.178539	0.163775
0.0256	0.0265826	0.01989	0.072275	0.1006	0.132177	0.151065	0.191682		0.0256	0.032477	0.01989	0.0507671	0.119862	0.169416	0.197823	0.190934
0.02586	0.001788	0.02009	0.0551102	0.0902592	0.127386	0.137276	0.184631		0.02586	0.00920117	0.02009	0.0216425	0.160202	0.153419	0.203332	0.197489
0.02612	0.0534982	0.02028	0.0411129	0.0912683	0.108824	0.143203	0.211167		0.02612	0.0266583	0.02028	0.0133213	0.133309	0.150596	0.18313	0.186252
0.02638	0.0599951	0.02048	0.029362	0.101609	0.139003	0.161949	0.203347		0.02638	0.0542981	0.02048	0.0327374	0.130427	0.159065	0.180375	0.204981
0.02664	0.0318855	0.02068	0.0174773	0.113841	0.158523	0.142235	0.20886		0.02664	0.041205	0.02068	0.061862	0.1141	0.156243	0.187722	0.214346
0.0269	0.0297646	0.02088	0.0475836	0.088242	0.134212	0.151065	0.221423		0.0269	0.0499341	0.02088	0.0687968	0.109297	0.160006	0.187722	0.202172
0.02718	0.00603093	0.02108	0.0615799	0.0790369	0.139003	0.178641	0.180657		0.02718	0.00629181	0.02108	0.0563145	0.124664	0.161888	0.208843	0.214346
0.02744	0.0179637	0.02128	0.0368876	0.0646605	0.128345	0.180575	0.149378		0.02744	0.0150199	0.02128	0.0798917	0.147716	0.149655	0.182211	0.222869
0.02772	0.0135878	0.02149	0.0519407	0.0964388	0.11074	0.18747	0.149378		0.02772	-0.00389188	0.02149	0.0577019	0.13523	0.158124	0.184966	0.187188
0.028	0.0416974	0.0217	0.0841587	0.0912683	0.132177	0.189405	0.200271		0.028	0.0266583	0.0217	0.0646357	0.123704	0.138364	0.187722	0.177822
0.02828	0.0211457	0.02191	0.0335873	0.0902592	0.132177	0.192429	0.176811		0.02828	0.0586621	0.02191	0.046606	0.131388	0.142127	0.182211	0.215283
0.02856	0.0265826	0.02212	-0.0147406	0.101609	0.107865	0.201258	0.179888		0.02856	0.0921216	0.02212	0.0729579	0.117941	0.167534	0.178539	0.237197
0.02884	0.0438193	0.02233	-0.00827082	0.0964388	0.131218	0.190493	0.22373		0.02884	-0.000982529	0.02233	0.0729579	0.0987318	0.166593	0.202414	0.252649
0.02912	0.0297646	0.02255	-0.00285689	0.0840806	0.106907	0.197267	0.221423		0.02912	-0.00680124	0.02255	0.0216425	0.0987318	0.162829	0.204251	0.221745
0.0294	0.0265826	0.02277	-0.0103835	0.126199	0.113734	0.196299	0.190143		0.0294	0.0179292	0.02277	0.0687968	0.0891276	0.180707	0.207924	0.224648
0.0297	-0.0231396	0.02299	0.0465268	0.0780278	0.118524	0.178641	0.230012		0.0297	0.0703005	0.02299	0.0590883	0.140993	0.166593	0.212515	0.240007
0.03	-0.0047089	0.02321	0.098155	0.0676868	0.101998	0.20416	0.258215		0.03	0.0542981	0.02321	0.077118	0.163083	0.159065	0.218026	0.246375
0.03028	-0.0101458	0.02343	0.120603	0.0770187	0.133135	0.163885	0.258984		0.03028	0.0164746	0.02343	0.0909866	0.131388	0.190117	0.206087	0.245157
0.03058	0.00496995	0.02366	0.0691065	0.088242	0.147745	0.159894	0.212064		0.03058	0.0644818	0.02366	0.046606	0.11602	0.204232	0.207006	0.253211
0.03088	-0.0166427	0.02389	0.0283052	0.111823	0.148823	0.151065	0.188477		0.03088	0.036841	0.02389	0.0798917	0.105455	0.197645	0.219862	0.264637
0.0312	0.0125278	0.02412	0.0314746	0.111823	0.183912	0.148162	0.193989		0.0312	0.0150199	0.02412	0.0646357	0.109297	0.204232	0.232718	0.267446
0.0315	0.0362615	0.02435	0.092742	0.138557	0.197445	0.178641	0.218987		0.0315	0.00483714	0.02435	0.0382848	0.0900882	0.207996	0.223535	0.240007
0.0318	0.0599951	0.02459	0.0647484	0.119011	0.186787	0.198356	0.220653		0.0318	0.0281129	0.02459	0.0327374	0.108337	0.181648	0.240065	0.24291
0.03212	0.0513772	0.02482	0.0594673	0.0924033	0.166308	0.220005	0.240139		0.03212	0.0266583	0.02482	0.031351	0.154439	0.19294	0.268532	0.245719
0.03244	0.0761708	0.02506	0.0787457	0.0852156	0.159482	0.189405	0.257446		0.03244	0.0339316	0.02506	0.0479934	0.139072	0.216464	0.267614	0.253774
0.03276	0.0416974	0.0253	0.0519407	0.106779	0.151697	0.198356	0.238601		0.03276	0.00483714	0.0253	0.0854391	0.105455	0.188235	0.267614	0.248622
0.03308	0.0222067	0.02555	0.0937979	0.124182	0.139961	0.201258	0.258984		0.03308	-0.00389188	0.02555	0.0632493	0.131388	0.172238	0.249248	0.244596
0.0334	0.0243286	0.02579	0.104494	0.115985	0.143913	0.184567	0.215141		0.0334	0.0179292	0.02579	0.0757316	0.170767	0.159065	0.218026	0.266323
0.03372	0.0179637	0.02604	0.0862713	0.128216	0.143913	0.229802	0.218218		0.03372	0.0266583	0.02604	0.092374	0.147716	0.195763	0.240983	0.294886
0.03406	0.0167708	0.02629	0.0992118	0.146754	0.197445	0.239598	0.235524		0.03406	0.04557	0.02629	0.061862	0.144834	0.209877	0.246493	0.280089
0.0344	0.0330795	0.02654	0.0852155	0.0912683	0.189661	0.214078	0.237062		0.0344	0.0353863	0.02654	0.0577019	0.112178	0.162829	0.246493	0.268008
0.03474	0.0545592	0.0268	0.0745195	0.104636	0.174092	0.201258	0.252702		0.03474	0.0484794	0.0268	0.0826654	0.127546	0.167534	0.224453	0.279528
0.03508	0.067553	0.02705	0.0819142	0.135404	0.16535	0.238631	0.264368		0.03508	0.0266583	0.02705	0.0674094	0.133309	0.207055	0.252002	0.280651
0.03542	0.0394434	0.02731	0.0701623	0.109805	0.197445	0.225811	0.276162		0.03542	0.0673911	0.02731	0.0521544	0.125625	0.184472	0.229045	0.277186
0.03576	0.0243286	0.02758	0.0755763	0.0954297	0.17026	0.258346	0.258215		0.03576	-0.000982529	0.02758	0.061862	0.155399	0.200468	0.250166	0.262296
0.0361	0.0394434	0.02784	0.107794	0.126199	0.161398	0.251451	0.256548		0.0361	0.0659365	0.02784	0.0715705	0.13523	0.184472	0.251085	0.253774
0.03646	0.0524372	0.02811	0.0852155	0.143601	0.213134	0.25242	0.25424		0.03646	0.0353863	0.02811	0.0868265	0.127546	0.207996	0.249248	0.273721
0.03682	0.0568131	0.02838	0.056166	0.14978	0.21014	0.272134	0.266804		0.03682	0.0703005	0.02838	0.081279	0.172688	0.191999	0.26394	0.255459
0.03718	0.0243286	0.02865	0.0992118	0.150789	0.216008	0.289792	0.267573		0.03718	0.0979403	0.02865	0.0674094	0.142913	0.195763	0.279552	0.286364
0.03754	-0.0263215	0.02892	0.0948547	0.131369	0.198524	0.284954	0.276162		0.03754	0.0542981	0.02892	0.0798917	0.152518	0.210818	0.274041	0.319517
0.0379	0.0104059	0.0292	0.0873281	0.147762	0.207266	0.249516	0.317569		0.0379	0.0310223	0.0292	0.0757316	0.15636	0.219287	0.292407	0.324105
0.03828	0.0816077	0.02948	0.126017	0.159111	0.231576	0.251451	0.315261		0.03828	0.0572074	0.02948	0.0577019	0.164043	0.189176	0.279552	0.296103
0.03864	0.0438193	0.02976	0.104494	0.13036	0.220918	0.262337	0.295776		0.03864	0.0470247	0.02976	0.0798917	0.155399	0.20329	0.294244	0.300036
0.03902	0.0318855	0.03005	0.0852155	0.131369	0.20535	0.260281	0.284751		0.03902	0.0688458	0.03005	0.061862	0.118902	0.254103	0.277715	0.304064
0.0394	0.0211457	0.03033	0.108851	0.0964388	0.22475	0.246493	0.384871		0.0394	0.0557528	0.03033	0.0535408	0.180372	0.248457	0.290571	0.324667
0.03978	0.0416974	0.03062	0.0916852	0.12002	0.232534	0.304669	0.320774		0.03978	0.0426597	0.03062	0.0632493	0.206304	0.243752	0.253839	0.336654
0.04018	0.0459403	0.03092	0.029362	0.177522	0.14583	0.284954	0.287059		0.04018	0.0732098	0.03092	0.0632493	0.190937	0.225874	0.281389	0.332627
0.04056	0.0761708	0.03121	0.072275	0.18471	0.157565	0.285922	0.288725		0.04056	0.0601168	0.03121	0.0729579	0.169806	0.253161	0.28598	0.325228
0.04096	0.0826687	0.03151	0.0335873	0.148771	0.171218	0.309507	0.309749		0.04096	0.0295676	0.03151	0.0577019	0.13523	0.238107	0.262103	0.318954
0.04136	0.0719279	0.03181	0.0314746	0.148771	0.214092	0.267175	0.312185		0.04136	0.0470247	0.03181	0.0590883	0.160202	0.207996	0.246493	0.28346
0.04176	0.0589341	0.03211	0.0658052	0.15495	0.214092	0.274069	0.323081		0.04176	0.0499341	0.03211	0.0590883	0.164043	0.19294	0.272205	0.309776
0.04216	0.0719279	0.03242	0.0647484	0.12519	0.236487	0.25641	0.311416		0.04216	0.0528434	0.03242	0.0868265	0.184213	0.230579	0.287816	0.326353
0.04256	0.0157098	0.03273	0.0701623	0.14978	0.250139	0.258346	0.326286		0.04256	0.0266583	0.03273	0.0868265	0.184213	0.255044	0.293326	0.323449
0.04298	0.0243286	0.03304	0.0712191	0.159111	0.217924	0.320392	0.304365		0.04298	0.0819379	0.03304	0.0854391	0.143874	0.226815	0.299754	0.337216
0.0434	0.063177	0.03336	0.0819142	0.136539	0.217924	0.301645	0.338721		0.0434	0.0630261	0.03336	0.0840528	0.158281	0.220228	0.294244	0.357257
0.04382	0.0719279	0.03367	0.109907	0.140574	0.226786	0.27806	0.362949		0.04382	0.032477	0.03367	0.0452196	0.162122	0.208936	0.279552	0.360066
0.04424	0.0492552	0.03399	0.138956	0.177522	0.220918	0.272134	0.350515		0.04424	0.0150199	0.03399	0.124272	0.190937	0.229638	0.300673	0.350327
0.04466	0.0772318	0.03432	0.117433	0.192907	0.223792	0.291848	0.333337		0.04466	0.0339316	0.03432	0.114565	0.165965	0.233401	0.330058	0.358943
0.0451	0.102026	0.03465	0.134599	0.145745	0.22475	0.306604	0.37		0.0451	0.0281129	0.03465	0.0674094	0.170767	0.266336	0.343097	0.364094
0.04554	0.0589341	0.03497	0.102381	0.148771	0.252055	0.305637	0.383332		0.04554	0.0630261	0.03497	0.0271899	0.160202	0.254103	0.315365	0.391533
0.04598	0.0513772	0.03531	0.0969673	0.151924	0.241397	0.336116	0.349745		0.04598	0.0833926	0.03531	0.100695	0.182292	0.270099	0.314447	0.363532
0.04642	0.105341	0.03564	0.0787457	0.142593	0.196488	0.316401	0.370897		0.04642	0.0659365	0.03564	0.0729579	0.199581	0.253161	0.327303	0.364656
0.04686	0.0287036	0.03598	0.107794	0.137548	0.212176	0.296686	0.379486		0.04686	0.0644818	0.03598	0.104856	0.183253	0.26163	0.319039	0.373178
0.04732	0.0373224	0.03633	0.106738	0.148771	0.266666	0.333212	0.363847		0.04732	0.0572074	0.03633	0.133981	0.172688	0.259749	0.310774	0.373178
0.04778	0.0556201	0.03667	0.045471	0.182693	0.25984	0.350871	0.348207		0.04778	0.0586621	0.03667	0.0854391	0.185174	0.254103	0.328222	0.38067
0.04824	0.065431	0.03702	0.0507521	0.156968	0.253014	0.326318	0.378717		0.04824	0.0310223	0.03702	0.10763	0.179411	0.249398	0.341995	0.353792
0.0487	0.0492552	0.03737	0.0551102	0.180549	0.26475	0.351838	0.398972		0.0487	0.0790286	0.03737	0.0868265	0.185174	0.245635	0.343097	0.368683
0.04918	0.0470013	0.03773	0.0745195	0.156968	0.302713	0.337083	0.391921		0.04918	0.041205	0.03773	0.10763	0.193817	0.255985	0.33419	0.379546
0.04964	0.064371	0.03808	0.0787457	0.138557	0.292055	0.341075	0.359873		0.04964	0.0688458	0.03808	0.0868265	0.189976	0.272922	0.380106	0.417194
0.05012	0.062117	0.03845	0.0691065	0.157976	0.301755	0.334181	0.389614		0.05012	0.0790286	0.03845	0.0785053	0.161163	0.286096	0.377351	0.41092
0.0506	0.0416974	0.03881	0.0862713	0.138557	0.288103	0.34301	0.366923		0.0506	0.00920117	0.03881	0.0951477	0.176529	0.257867	0.383503	0.404645
0.0511	0.0610561	0.03918	0.119546	0.134396	0.25984	0.358733	0.397433		0.0511	0.04557	0.03918	0.0882129	0.21783	0.240929	0.364402	0.39041
0.05158	0.0729889	0.03955	0.0916852	0.176514	0.285228	0.327286	0.388075		0.05158	0.0339316	0.03955	0.0757316	0.206304	0.247516	0.374504	0.391533
0.05208	0.0222067	0.03993	0.115321	0.208292	0.248223	0.332124	0.382563		0.05208	0.0513887	0.03993	0.135368	0.185174	0.299269	0.394706	0.412137
0.05258	0.0406364	0.0403	0.160479	0.201104	0.267624	0.361756	0.381025		0.05258	0.0484794	0.0403	0.0937613	0.21879	0.279509	0.398655	0.386383
0.05308	0.0729889	0.04069	0.123904	0.174496	0.278402	0.365627	0.403716		0.05308	0.032477	0.04069	0.0979214	0.188055	0.301151	0.384054	0.423
0.0536	0.064371	0.04107	0.120603	0.204256	0.268701	0.354862	0.40051		0.0536	0.0499341	0.04107	0.0937613	0.193817	0.270099	0.394155	0.451002
0.0541	0.0740498	0.04146	0.110964	0.226828	0.278402	0.378447	0.394358		0.0541	0.041205	0.04146	0.109016	0.21783	0.294565	0.394706	0.426934
0.05462	0.0816077	0.04185	0.0959105	0.203121	0.287145	0.340107	0.407561		0.05462	0.04557	0.04185	0.11179	0.210146	0.267277	0.409308	0.413822
0.05516	0.0578741	0.04225	0.0733318	0.19606	0.311575	0.353774	0.410767		0.05516	0.0703005	0.04225	0.11179	0.230316	0.306797	0.423816	0.444633
0.05568	0.0837287	0.04265	0.12496	0.186728	0.272534	0.38135	0.448327		0.05568	0.0906669	0.04265	0.110404	0.232237	0.312442	0.442917	0.417194
0.05622	0.0545592	0.04306	0.104494	0.191899	0.315408	0.388244	0.445892		0.05622	0.0281129	0.04306	0.0798917	0.21975	0.305856	0.417664	0.437235
0.05676	0.0578741	0.04346	0.116378	0.186728	0.281277	0.399129	0.387306		0.05676	0.0717552	0.04346	0.092374	0.229355	0.273863	0.44907	0.436673
0.0573	0.0944685	0.04387	0.0883839	0.197068	0.31445	0.365627	0.422432		0.0573	0.0470247	0.04387	0.0979214	0.213987	0.291741	0.432264	0.442948
0.05784	0.0427583	0.04429	0.100269	0.232882	0.306666	0.36466	0.456916		0.05784	0.0673911	0.04429	0.117338	0.205344	0.312442	0.41546	0.435549
0.0584	0.0902256	0.04471	0.120603	0.217498	0.322234	0.385341	0.456916		0.0584	0.0484794	0.04471	0.135368	0.193817	0.323734	0.434468	0.436111
0.05896	0.0869106	0.04513	0.11849	0.213462	0.315408	0.400098	0.452173		0.05896	0.0630261	0.04513	0.102082	0.23992	0.31903	0.455222	0.495018
0.05952	0.0211457	0.04556	0.0841587	0.200095	0.319359	0.436503	0.440507		0.05952	0.041205	0.04556	0.0937613	0.21879	0.308679	0.441173	0.460647
0.0601	0.0881046	0.04599	0.136844	0.205265	0.319359	0.405056	0.447558		0.0601	0.0790286	0.04599	0.131207	0.240881	0.294565	0.483781	0.473852
0.06066	0.066492	0.04642	0.14754	0.182693	0.31445	0.410861	0.467044		0.06066	0.04557	0.04642	0.0979214	0.255288	0.318089	0.455773	0.460086
0.06124	0.0847897	0.04686	0.121791	0.22065	0.327144	0.442429	0.454609		0.06124	0.0863029	0.04686	0.077118	0.241841	0.313383	0.469273	0.479003
0.06184	0.0944685	0.04731	0.129317	0.189881	0.335886	0.41195	0.447558		0.06184	0.0601168	0.04731	0.103469	0.247604	0.35855	0.477078	0.444071
0.06242	0.0923476	0.04775	0.134599	0.202113	0.327144	0.423682	0.446789		0.06242	0.0630261	0.04775	0.12982	0.23992	0.334085	0.481027	0.467578
0.06302	0.0934085	0.0482	0.0873281	0.229855	0.337803	0.436503	0.438969		0.06302	0.0630261	0.0482	0.115951	0.231276	0.292682	0.450723	0.502978
0.06362	0.105341	0.04866	0.130374	0.224685	0.315408	0.422714	0.460762		0.06362	0.0848482	0.04866	0.138142	0.222632	0.299269	0.459722	0.498951
0.06422	0.12576	0.04912	0.133542	0.213462	0.307624	0.418844	0.466274		0.06422	0.036841	0.04912	0.140916	0.233197	0.335026	0.471477	0.476662
0.06484	0.0826687	0.04958	0.117433	0.228847	0.344629	0.439405	0.473325		0.06484	0.0804832	0.04958	0.106243	0.248564	0.339731	0.509035	0.505226
0.06546	0.0696739	0.05005	0.134599	0.229855	0.355407	0.419812	0.492169		0.06546	0.0586621	0.05005	0.10763	0.242802	0.333144	0.498934	0.48584
0.06608	0.0977835	0.05052	0.108851	0.208292	0.336845	0.435535	0.466274		0.06608	0.0892123	0.05052	0.0979214	0.233197	0.352904	0.49728	0.486964
0.06672	0.0568131	0.051	0.127073	0.227838	0.319359	0.478835	0.470248		0.06672	0.118307	0.051	0.122886	0.227434	0.32938	0.509035	0.486401
0.06734	0.0805467	0.05148	0.130374	0.203121	0.321276	0.426706	0.467044		0.06734	0.04557	0.05148	0.0993088	0.216869	0.354787	0.524737	0.498389
0.06798	0.0610561	0.05197	0.128129	0.22582	0.349539	0.423682	0.506143		0.06798	0.111033	0.05197	0.0993088	0.242802	0.368901	0.509035	0.50073
0.06864	0.110645	0.05246	0.148595	0.223676	0.357324	0.444364	0.473325		0.06864	0.0877576	0.05246	0.167267	0.272576	0.3482	0.500587	0.528732
0.0693	0.0902256	0.05295	0.117433	0.215479	0.344629	0.444364	0.492169		0.0693	0.0979403	0.05295	0.165879	0.271615	0.353845	0.485526	0.535568
0.06994	0.0977835	0.05345	0.127073	0.223676	0.392413	0.433599	0.496015		0.06994	0.0659365	0.05345	0.12982	0.282181	0.351022	0.47818	0.529855
0.07062	0.0837287	0.05395	0.136844	0.226828	0.363191	0.467949	0.485888		0.07062	0.0717552	0.05395	0.150623	0.26009	0.35855	0.512433	0.504663
0.07128	0.065431	0.05446	0.141069	0.24007	0.351455	0.48077	0.485888		0.07128	0.0703005	0.05446	0.150623	0.266813	0.371723	0.547144	0.532103
0.07196	0.066492	0.05498	0.159291	0.260624	0.344629	0.447388	0.515629		0.07196	0.0499341	0.05498	0.12982	0.245683	0.398071	0.518585	0.512156
0.07266	0.0956625	0.05549	0.0992118	0.234016	0.376845	0.48077	0.510117		0.07266	0.118307	0.05549	0.139528	0.256248	0.372664	0.509035	0.533227
0.07334	0.102026	0.05602	0.119546	0.213462	0.350498	0.501452	0.52268		0.07334	0.0921216	0.05602	0.135368	0.26105	0.382074	0.526942	0.527515
0.07404	0.066492	0.05654	0.143182	0.222667	0.40894	0.470005	0.542165		0.07404	0.0673911	0.05654	0.127046	0.268734	0.410303	0.531993	0.549242
0.07474	0.0772318	0.05708	0.186227	0.265795	0.403192	0.470005	0.488965		0.07474	0.111033	0.05708	0.133981	0.287944	0.399953	0.540441	0.539033
0.07546	0.110645	0.05761	0.160479	0.287358	0.37876	0.471941	0.510117		0.07546	0.0935763	0.05761	0.106243	0.296588	0.396189	0.528686	0.552144
0.07616	0.102026	0.05816	0.11849	0.258607	0.394329	0.454282	0.511655		0.07616	0.0644818	0.05816	0.120112	0.236078	0.375488	0.52134	0.547556
0.0769	0.065431	0.0587	0.103437	0.261633	0.379718	0.513305	0.509347		0.0769	0.0790286	0.0587	0.160332	0.276418	0.383956	0.549991	0.540157
0.07762	0.0578741	0.05926	0.138956	0.246249	0.394329	0.484761	0.539858		0.07762	0.041205	0.05926	0.135368	0.275458	0.382074	0.533094	0.552706
0.07836	0.0881046	0.05981	0.143182	0.241205	0.42367	0.505443	0.541396		0.07836	0.0222942	0.05981	0.143689	0.28026	0.405599	0.543746	0.558419
0.0791	0.0837287	0.06038	0.1754	0.238052	0.382712	0.529995	0.54614		0.0791	0.0935763	0.06038	0.147849	0.225514	0.412185	0.534839	0.569283
0.07986	0.103219	0.06094	0.156122	0.249401	0.38858	0.500485	0.539089		0.07986	0.111033	0.06094	0.145076	0.269695	0.394306	0.533737	0.587545
0.0806	0.0719279	0.06152	0.140013	0.273991	0.446065	0.486696	0.571907		0.0806	0.0979403	0.06152	0.160332	0.269695	0.41595	0.543195	0.560667
0.08138	0.0782928	0.0621	0.141069	0.271973	0.435287	0.530964	0.574214		0.08138	0.116852	0.0621	0.152011	0.267774	0.421312	0.551093	0.583611
0.08214	0.0858507	0.06268	0.107794	0.284205	0.456723	0.546686	0.57665		0.08214	0.0964856	0.06268	0.1742	0.252406	0.432039	0.553847	0.568158
0.08292	0.106402	0.06327	0.154009	0.278153	0.482112	0.523101	0.573445		0.08292	0.0906669	0.06327	0.10763	0.277379	0.44813	0.567898	0.59101
0.0837	0.110645	0.06386	0.164704	0.296564	0.447022	0.522134	0.596136		0.0837	0.105215	0.06386	0.1742	0.283141	0.445025	0.556694	0.581832
0.0845	0.0891656	0.06446	0.132487	0.270965	0.407023	0.499516	0.598571		0.0845	0.12558	0.06446	0.152011	0.284102	0.425171	0.577999	0.565818
0.0853	0.10428	0.06507	0.155065	0.292402	0.445107	0.542816	0.594597		0.0853	0.113943	0.06507	0.12982	0.293706	0.440508	0.562848	0.585297
0.08612	0.0912866	0.06568	0.132487	0.273991	0.446065	0.538825	0.585239		0.08612	0.108124	0.06568	0.2061	0.302351	0.429029	0.558348	0.59897
0.08692	0.0826687	0.0663	0.142126	0.272982	0.434329	0.562531	0.582034		0.08692	0.0761192	0.0663	0.208873	0.319639	0.444272	0.561195	0.581832
0.08774	0.103219	0.06692	0.140013	0.301733	0.417802	0.556604	0.587547		0.08774	0.0746645	0.06692	0.1742	0.307153	0.461962	0.58305	0.602996
0.08858	0.0793538	0.06755	0.123904	0.294546	0.443071	0.533019	0.568061		0.08858	0.0732098	0.06755	0.18807	0.26009	0.451988	0.5881	0.586982
0.08942	0.121517	0.06818	0.146483	0.307913	0.464508	0.570392	0.61498		0.08942	0.116852	0.06818	0.150623	0.30139	0.428182	0.577448	0.613299
0.09026	0.109584	0.06882	0.168006	0.294546	0.42367	0.552613	0.647041		0.09026	0.115397	0.06882	0.160332	0.295627	0.445872	0.603711	0.606462
0.09112	0.0923476	0.06947	0.155065	0.312956	0.461634	0.589018	0.600879		0.09112	0.109579	0.06947	0.140916	0.319639	0.441261	0.607109	0.612736
0.09198	0.0761708	0.07012	0.136844	0.290384	0.450855	0.597001	0.605622		0.09198	0.0790286	0.07012	0.143689	0.30043	0.471842	0.580754	0.622476
0.09284	0.0912866	0.07078	0.142126	0.335529	0.462592	0.580189	0.618864		0.09284	0.127036	0.07078	0.190844	0.302351	0.483322	0.599855	0.619573
0.09372	0.0805467	0.07144	0.13143	0.327333	0.459717	0.563498	0.621211		0.09372	0.099395	0.07144	0.165879	0.292746	0.444272	0.601508	0.630436
0.09462	0.0881046	0.07211	0.13143	0.284205	0.435287	0.573295	0.620429		0.09462	0.0703005	0.07211	0.178361	0.270655	0.462715	0.592509	0.63334
0.0955	0.109584	0.07279	0.151765	0.268821	0.473369	0.585148	0.635299		0.0955	0.135764	0.07279	0.182523	0.289865	0.468079	0.603161	0.625848
0.0964	0.0816077	0.07347	0.163649	0.287358	0.496723	0.624456	0.624351		0.0964	0.151766	0.07347	0.190844	0.289865	0.448883	0.623914	0.645327
0.09732	0.0912866	0.07416	0.134599	0.302742	0.497681	0.632318	0.624351		0.09732	0.0935763	0.07416	0.189456	0.291785	0.481064	0.613262	0.640738
0.09824	0.11502	0.07486	0.164704	0.324306	0.494807	0.57523	0.625915		0.09824	0.103759	0.07486	0.214421	0.334046	0.474195	0.590305	0.643547
0.09916	0.0740498	0.07556	0.146483	0.328341	0.487981	0.567369	0.647823		0.09916	0.112488	0.07556	0.1742	0.314837	0.475701	0.622813	0.649916
0.1001	0.100965	0.07627	0.150708	0.330485	0.476244	0.602807	0.636081		0.1001	0.111033	0.07627	0.19223	0.322521	0.480311	0.608762	0.636711
0.101	0.110645	0.07698	0.186227	0.338682	0.466543	0.569425	0.643901		0.101	0.161949	0.07698	0.176975	0.327323	0.494049	0.630618	0.65385
0.102	0.106402	0.0777	0.18187	0.333512	0.490854	0.584181	0.63999		0.102	0.0863029	0.0777	0.201939	0.328283	0.476454	0.642464	0.630998
0.103	0.0793538	0.07843	0.169062	0.315101	0.48307	0.585148	0.667386		0.103	0.138673	0.07843	0.208873	0.32348	0.488686	0.644667	0.625286
0.1039	0.0956625	0.07917	0.185172	0.334521	0.501633	0.592042	0.657208		0.1039	0.122671	0.07917	0.182523	0.32348	0.501012	0.631812	0.634463
0.1049	0.139815	0.07991	0.182926	0.344861	0.511334	0.609701	0.654861		0.1049	0.129945	0.07991	0.197778	0.293706	0.525477	0.631261	0.650477
0.1059	0.0923476	0.08066	0.180813	0.348896	0.508459	0.616595	0.640772		0.1059	0.0935763	0.08066	0.195004	0.318678	0.508634	0.644116	0.655629
0.1069	0.0912866	0.08141	0.157178	0.338682	0.521034	0.595913	0.667386		0.1069	0.099395	0.08141	0.221356	0.335966	0.49866	0.645218	0.665274
0.1079	0.110645	0.08218	0.176588	0.370459	0.509417	0.6403	0.654861		0.1079	0.105215	0.08218	0.218582	0.34365	0.513997	0.669921	0.679041
0.1089	0.102026	0.08295	0.195867	0.378656	0.515166	0.6403	0.686154		0.1089	0.137219	0.08295	0.225516	0.340769	0.513997	0.653668	0.681851
0.11	0.105341	0.08372	0.197979	0.368442	0.504508	0.658926	0.690076		0.11	0.141583	0.08372	0.152011	0.335966	0.494802	0.632914	0.669301
0.111	0.0934085	0.08451	0.190453	0.362263	0.546423	0.651065	0.675987		0.111	0.10085	0.08451	0.182523	0.334046	0.51475	0.652474	0.688219
0.112	0.100965	0.0853	0.184115	0.357093	0.537681	0.654089	0.696332		0.112	0.108124	0.0853	0.244933	0.337887	0.51475	0.660922	0.703016
0.1131	0.121517	0.0861	0.166817	0.355075	0.534686	0.637277	0.683807		0.1131	0.138673	0.0861	0.217195	0.344611	0.517009	0.681125	0.698989
0.1142	0.111838	0.0869	0.155065	0.361254	0.553249	0.6403	0.674424		0.1142	0.15613	0.0869	0.211647	0.360939	0.508634	0.671023	0.714441
0.1152	0.119396	0.08772	0.157178	0.338682	0.533728	0.629415	0.678334		0.1152	0.15613	0.08772	0.25048	0.371504	0.548437	0.690032	0.70929
0.1163	0.11502	0.08854	0.211976	0.357093	0.551333	0.646106	0.68068		0.1163	0.118307	0.08854	0.260189	0.361899	0.544579	0.692879	0.698427
0.1174	0.110645	0.08936	0.194811	0.349905	0.556123	0.656024	0.696332		0.1174	0.118307	0.08936	0.226903	0.337887	0.533099	0.681676	0.698427
0.1185	0.107462	0.0902	0.20128	0.368442	0.561033	0.66195	0.709626		0.1185	0.12849	0.0902	0.175588	0.388792	0.5538	0.681676	0.706481
0.1196	0.121517	0.09104	0.179758	0.354067	0.568818	0.678641	0.678334		0.1196	0.10085	0.09104	0.19223	0.372464	0.559164	0.682778	0.703016
0.1208	0.112899	0.0919	0.169062	0.366298	0.545465	0.671747	0.704934		0.1208	0.113943	0.0919	0.232451	0.346532	0.566786	0.680574	0.704796
0.1219	0.0956625	0.09276	0.170118	0.367433	0.566901	0.663885	0.696332		0.1219	0.127036	0.09276	0.232451	0.360939	0.56528	0.683329	0.698427
0.123	0.11502	0.09362	0.216333	0.384835	0.541513	0.655056	0.701024		0.123	0.150312	0.09362	0.232451	0.376306	0.574502	0.675522	0.741319
0.1242	0.140876	0.0945	0.209863	0.373486	0.599955	0.663885	0.715895		0.1242	0.124125	0.0945	0.211647	0.371504	0.58984	0.701235	0.715003
0.1254	0.14313	0.09538	0.189397	0.36945	0.560075	0.675738	0.719804		0.1254	0.138673	0.09538	0.215807	0.38399	0.588993	0.682227	0.708167
0.1265	0.109584	0.09627	0.193754	0.385844	0.578518	0.666789	0.719022		0.1265	0.145947	0.09627	0.235224	0.373425	0.563022	0.689481	0.70929
0.1277	0.119396	0.09717	0.199168	0.39505	0.567859	0.666789	0.740147		0.1277	0.137219	0.09717	0.237998	0.365741	0.556059	0.710235	0.724743
0.1289	0.14313	0.09808	0.204449	0.401229	0.568818	0.675738	0.719022		0.1289	0.148857	0.09808	0.260189	0.378227	0.563775	0.700684	0.737292
0.1301	0.139815	0.099	0.192697	0.386853	0.592171	0.701258	0.70728		0.1301	0.179406	0.099	0.226903	0.382069	0.572996	0.716387	0.717907
0.1314	0.152809	0.09993	0.203393	0.407407	0.592171	0.680576	0.723715		0.1314	0.154676	0.09993	0.265736	0.38495	0.596709	0.701235	0.745908
0.1326	0.128014	0.1009	0.211976	0.437168	0.575644	0.701258	0.747189		0.1326	0.10085	0.1009	0.239385	0.413764	0.595203	0.711337	0.734482
0.1338	0.146312	0.1018	0.20775	0.422792	0.596123	0.716982	0.737016		0.1338	0.129945	0.1018	0.225516	0.390713	0.61581	0.720336	0.735044
0.1351	0.113959	0.1027	0.197979	0.406399	0.597081	0.682632	0.765186		0.1351	0.118307	0.1027	0.236611	0.409922	0.586735	0.727039	0.75621
0.1364	0.129075	0.1037	0.202336	0.444356	0.586422	0.739659	0.724496		0.1364	0.135764	0.1037	0.201939	0.40416	0.576008	0.730988	0.749373
0.1376	0.109584	0.1047	0.211976	0.421784	0.589297	0.727867	0.749535		0.1376	0.12849	0.1047	0.260189	0.407041	0.606683	0.730988	0.730456
0.1389	0.131197	0.1057	0.216333	0.425818	0.58247	0.719038	0.758148		0.1389	0.199773	0.1057	0.271284	0.415685	0.579113	0.719785	0.745908
0.1402	0.121517	0.1067	0.218446	0.433006	0.603907	0.710088	0.736234		0.1402	0.127036	0.1067	0.25048	0.40416	0.625784	0.728784	0.758457
0.1416	0.132257	0.1076	0.223859	0.413587	0.599955	0.716982	0.736234		0.1416	0.148857	0.1076	0.261575	0.396476	0.564527	0.724835	0.758457
0.1429	0.123639	0.1087	0.220559	0.410434	0.62726	0.698356	0.744841		0.1429	0.166313	0.1087	0.25048	0.408001	0.602825	0.717489	0.74647
0.1442	0.137694	0.1097	0.214088	0.449526	0.611691	0.73868	0.772224		0.1442	0.135764	0.1097	0.274057	0.417606	0.608942	0.743294	0.772785
0.1456	0.120457	0.1107	0.220559	0.450535	0.638038	0.728835	0.75736		0.1456	0.129945	0.1107	0.271284	0.430092	0.61741	0.721989	0.764732
0.1469	0.141937	0.1117	0.216333	0.442338	0.616602	0.722908	0.787094		0.1469	0.124125	0.1117	0.287926	0.428171	0.6112	0.748895	0.779622
0.1483	0.14313	0.1128	0.23033	0.442338	0.609775	0.747533	0.777697		0.1483	0.116852	0.1128	0.293474	0.408962	0.610447	0.726488	0.774472
0.1497	0.163548	0.1138	0.233498	0.459741	0.598039	0.730806	0.75736		0.1497	0.167769	0.1138	0.231063	0.44546	0.625031	0.728141	0.768759
0.1511	0.150688	0.1149	0.234555	0.425818	0.633128	0.740652	0.748753		0.1511	0.15904	0.1149	0.289313	0.44546	0.631901	0.733743	0.765949
0.1525	0.144191	0.116	0.259247	0.450535	0.626302	0.757379	0.78162		0.1525	0.18377	0.116	0.267123	0.430092	0.642628	0.74109	0.770445
0.154	0.146312	0.117	0.247495	0.451544	0.623428	0.744582	0.787094		0.154	0.105215	0.117	0.287926	0.431053	0.637265	0.748344	0.776157
0.1554	0.145251	0.1181	0.216333	0.45457	0.656482	0.773126	0.773787		0.1554	0.116852	0.1181	0.28654	0.42433	0.631148	0.761843	0.799664
0.1569	0.130136	0.1192	0.247495	0.452552	0.644864	0.75542	0.78553		0.1569	0.154676	0.1192	0.261575	0.442578	0.623526	0.758996	0.800225
0.1583	0.148434	0.1203	0.252777	0.462767	0.621512	0.756399	0.780056		0.1583	0.157585	0.1203	0.30873	0.430092	0.63877	0.769649	0.764732
0.1598	0.135572	0.1215	0.220559	0.449526	0.652649	0.75837	0.771442		0.1598	0.182315	0.1215	0.275444	0.461499	0.636512	0.762394	0.801349
0.1613	0.154931	0.1226	0.242082	0.461758	0.664385	0.716982	0.782402		0.1613	0.166313	0.1226	0.28654	0.461499	0.634253	0.765699	0.784211
0.1628	0.139815	0.1237	0.23033	0.445364	0.67217	0.730806	0.780056		0.1628	0.137219	0.1237	0.283766	0.436816	0.623526	0.778648	0.783087
0.1644	0.131197	0.1249	0.263604	0.487483	0.660433	0.78002	0.797259		0.1644	0.186679	0.1249	0.304569	0.462267	0.670198	0.760649	0.778498
0.1659	0.174421	0.1261	0.250664	0.478152	0.660433	0.767224	0.780056		0.1659	0.161949	0.1261	0.323985	0.484935	0.656461	0.768546	0.799664
0.1674	0.161427	0.1272	0.225972	0.46491	0.66726	0.762301	0.805874		0.1674	0.164858	0.1272	0.214421	0.44546	0.674809	0.7702	0.816801
0.169	0.15387	0.1284	0.253965	0.455579	0.670134	0.757379	0.813695		0.169	0.172133	0.1284	0.304569	0.478692	0.660224	0.768546	0.810527
0.1706	0.163548	0.1296	0.231386	0.476134	0.633128	0.753448	0.780838		0.1706	0.153221	0.1296	0.279605	0.460731	0.660977	0.775801	0.804252
0.1722	0.123639	0.1308	0.259247	0.499715	0.629296	0.757379	0.805092		0.1722	0.12558	0.1308	0.2907	0.484935	0.647239	0.768546	0.793951
0.1738	0.148434	0.1321	0.259247	0.505894	0.693607	0.78002	0.815258		0.1738	0.182315	0.1321	0.275444	0.470816	0.653355	0.774149	0.812775
0.1754	0.161427	0.1333	0.26466	0.516235	0.661391	0.785923	0.823873		0.1754	0.209956	0.1333	0.299022	0.466206	0.65486	0.757894	0.813898
0.1771	0.155992	0.1345	0.2743	0.483321	0.665344	0.796747	0.832475		0.1771	0.179406	0.1345	0.275444	0.467743	0.693158	0.799952	0.817926
0.1787	0.166863	0.1358	0.263604	0.504886	0.682829	0.792816	0.830911		0.1787	0.179406	0.1358	0.292087	0.488008	0.687795	0.778648	0.813898
0.1804	0.172167	0.137	0.262548	0.504886	0.657559	0.790845	0.809002		0.1804	0.212866	0.137	0.305956	0.490409	0.658719	0.783148	0.809309
0.1821	0.144191	0.1383	0.27113	0.5151	0.695522	0.766244	0.802746		0.1821	0.157585	0.1383	0.323985	0.484166	0.680925	0.795452	0.842461
0.1838	0.164609	0.1396	0.281826	0.509047	0.710133	0.773126	0.830129		0.1838	0.161949	0.1396	0.322599	0.480997	0.669446	0.792606	0.820173
0.1855	0.146312	0.1409	0.27113	0.505894	0.703307	0.776077	0.835603		0.1855	0.176497	0.1409	0.278219	0.50059	0.672456	0.786453	0.813898
0.1872	0.178664	0.1422	0.278657	0.511064	0.684744	0.806593	0.839512		0.1872	0.173587	0.1422	0.299022	0.495116	0.692405	0.798759	0.831037
0.189	0.176542	0.1435	0.256078	0.513081	0.713127	0.812507	0.844205		0.189	0.177951	0.1435	0.305956	0.491947	0.6909	0.793157	0.825324
0.1908	0.148434	0.1449	0.263604	0.516235	0.694564	0.795767	0.830129		0.1908	0.182315	0.1449	0.333694	0.503663	0.681678	0.783699	0.83394
0.1925	0.181979	0.1462	0.286183	0.527458	0.708217	0.827263	0.831693		0.1925	0.157585	0.1462	0.379461	0.488872	0.692405	0.804361	0.84368
0.1943	0.188343	0.1476	0.277601	0.520269	0.722828	0.813487	0.820732		0.1943	0.177951	0.1476	0.305956	0.516149	0.690147	0.812809	0.821391
0.1962	0.149494	0.149	0.294766	0.537672	0.722828	0.815458	0.828565		0.1962	0.176497	0.149	0.304569	0.496653	0.697769	0.797656	0.832254
0.198	0.180785	0.1504	0.281826	0.551038	0.73648	0.811515	0.842641		0.198	0.151766	0.1504	0.360045	0.517782	0.729197	0.82291	0.851078
0.1999	0.161427	0.1518	0.272187	0.542842	0.707259	0.797739	0.830911		0.1999	0.180861	0.1518	0.378075	0.513076	0.712353	0.803259	0.834502
0.2017	0.166863	0.1532	0.295823	0.536663	0.71696	0.818409	0.853601		0.2017	0.196863	0.1532	0.332307	0.509139	0.710001	0.806656	0.834502
0.2036	0.192719	0.1546	0.288296	0.534646	0.733487	0.814467	0.852037		0.2036	0.231777	0.1546	0.336468	0.51154	0.708496	0.806105	0.831692
0.2055	0.170045	0.156	0.27113	0.56037	0.725702	0.826283	0.869253		0.2055	0.208501	0.156	0.318438	0.517014	0.710001	0.825113	0.854543
0.2074	0.165802	0.1575	0.287239	0.56037	0.708217	0.801669	0.855947		0.2074	0.205591	0.1575	0.325373	0.524026	0.748299	0.803259	0.856229
0.2094	0.179725	0.159	0.282882	0.561379	0.749175	0.832185	0.862203		0.2094	0.196863	0.159	0.329533	0.506065	0.72308	0.807758	0.845365
0.2113	0.198155	0.1604	0.314044	0.583952	0.756001	0.833177	0.851255		0.2113	0.21432	0.1604	0.337854	0.53728	0.732208	0.799952	0.843117
0.2133	0.195901	0.1619	0.290409	0.563397	0.737438	0.806593	0.855947		0.2133	0.173587	0.1619	0.34895	0.54506	0.74444	0.826858	0.843117
0.2153	0.167924	0.1634	0.281826	0.568567	0.748097	0.836128	0.849692		0.2153	0.186679	0.1634	0.361432	0.534207	0.728444	0.82796	0.842461
0.2173	0.186222	0.165	0.297935	0.553183	0.74139	0.852856	0.860639		0.2173	0.215775	0.165	0.346176	0.551399	0.73456	0.830165	0.850516
0.2193	0.179725	0.1665	0.317345	0.561379	0.757917	0.832185	0.864549		0.2193	0.234687	0.1665	0.347563	0.542754	0.721481	0.824012	0.855104
0.2214	0.19484	0.168	0.325928	0.553183	0.764743	0.837107	0.86769		0.2214	0.204137	0.168	0.396104	0.534207	0.732961	0.838062	0.830475
0.2234	0.18304	0.1696	0.302292	0.564406	0.763785	0.845967	0.872382		0.2234	0.223048	0.1696	0.351724	0.559947	0.754415	0.81336	0.852764
0.2255	0.19484	0.1712	0.304405	0.59013	0.767618	0.835137	0.855165		0.2255	0.192499	0.1712	0.325373	0.543523	0.743688	0.823461	0.856229
0.2276	0.173228	0.1728	0.308762	0.581808	0.740313	0.836128	0.880214		0.2276	0.202682	0.1728	0.379461	0.563117	0.74444	0.821808	0.857352
0.2298	0.185161	0.1744	0.307574	0.570584	0.757917	0.861716	0.8716		0.2298	0.233232	0.1744	0.350336	0.553704	0.74604	0.841368	0.880765
0.2319	0.19484	0.176	0.312988	0.566423	0.74139	0.867623	0.869253		0.2319	0.199773	0.176	0.412747	0.574835	0.736065	0.848714	0.861941
0.2341	0.195901	0.1777	0.332398	0.595175	0.742349	0.826283	0.900597		0.2341	0.202682	0.1777	0.378075	0.576371	0.760531	0.835215	0.859694
0.2362	0.180785	0.1793	0.315101	0.602363	0.768576	0.852856	0.874702		0.2362	0.220139	0.1793	0.360045	0.564653	0.747546	0.840817	0.873366
0.2385	0.188343	0.181	0.328041	0.600345	0.765701	0.842031	0.863767		0.2385	0.215775	0.181	0.347563	0.563117	0.742182	0.854867	0.849954
0.2407	0.174421	0.1826	0.305462	0.600345	0.780312	0.871554	0.859075		0.2407	0.205591	0.1826	0.379461	0.572434	0.759026	0.850918	0.859038
0.2429	0.19484	0.1843	0.323815	0.596183	0.767618	0.809543	0.880984		0.2429	0.253598	0.1843	0.329533	0.596733	0.775868	0.834114	0.861379
0.2452	0.199216	0.1861	0.339924	0.597192	0.76666	0.832185	0.862985		0.2452	0.201227	0.1861	0.385009	0.597501	0.763636	0.855417	0.862503
0.2475	0.195901	0.1878	0.338737	0.598327	0.76666	0.870574	0.878676		0.2475	0.227412	0.1878	0.405813	0.561484	0.765894	0.838062	0.86653
0.2498	0.187282	0.1896	0.326985	0.61472	0.756001	0.843998	0.884958		0.2498	0.220139	0.1896	0.41552	0.580309	0.754415	0.850367	0.867654
0.2521	0.206774	0.1913	0.33451	0.611568	0.787138	0.859747	0.874702		0.2521	0.209956	0.1913	0.358658	0.585783	0.761284	0.850367	0.863065
0.2545	0.185161	0.1931	0.353789	0.60438	0.788108	0.854826	0.873933		0.2545	0.223048	0.1931	0.397491	0.586551	0.774363	0.854867	0.881983
0.2568	0.200277	0.1949	0.321571	0.619891	0.768576	0.878447	0.876241		0.2568	0.255053	0.1949	0.38917	0.594332	0.765894	0.841919	0.883668
0.2592	0.197094	0.1967	0.35062	0.60955	0.780312	0.883371	0.881753		0.2592	0.211411	0.1967	0.393331	0.601343	0.777375	0.868274	0.879641
0.2617	0.20452	0.1985	0.367785	0.618755	0.813449	0.874517	0.906751		0.2617	0.218684	0.1985	0.446032	0.596733	0.761284	0.85707	0.88423
0.2641	0.189537	0.2004	0.339924	0.626952	0.785186	0.840061	0.898162		0.2641	0.237596	0.2004	0.362819	0.589626	0.786595	0.865519	0.883106
0.2666	0.229446	0.2022	0.35709	0.635275	0.806635	0.842031	0.870035		0.2666	0.195408	0.2022	0.378075	0.602208	0.786595	0.86102	0.904271
0.269	0.218574	0.2041	0.353789	0.626952	0.793965	0.882391	0.895085		0.269	0.231777	0.2041	0.397491	0.620168	0.794217	0.85202	0.880765
0.2715	0.218574	0.206	0.366729	0.630105	0.793965	0.877468	0.893547		0.2715	0.224503	0.206	0.390557	0.616999	0.78048	0.867172	0.888819
0.2741	0.227192	0.2079	0.361315	0.632123	0.782264	0.875497	0.884958		0.2741	0.27542	0.2079	0.408587	0.616999	0.782738	0.859917	0.868216
0.2766	0.221888	0.2099	0.388252	0.631114	0.815401	0.88435	0.881753		0.2766	0.244869	0.2099	0.379461	0.605281	0.795817	0.864969	0.888257
0.2792	0.240186	0.2118	0.367785	0.646498	0.825149	0.893215	0.920083		0.2792	0.202682	0.2118	0.412747	0.616999	0.785843	0.853214	0.872243
0.2818	0.209956	0.2138	0.387195	0.639311	0.804683	0.900098	0.87701		0.2818	0.228867	0.2138	0.38917	0.606818	0.779727	0.877273	0.883106
0.2844	0.19484	0.2158	0.35062	0.656712	0.792013	0.867623	0.894316		0.2844	0.218684	0.2158	0.464062	0.620168	0.778974	0.86607	0.879641
0.2871	0.208895	0.2178	0.367785	0.630105	0.797857	0.892224	0.891111		0.2871	0.276874	0.2178	0.475157	0.615462	0.795817	0.87562	0.863627
0.2898	0.215392	0.2198	0.35709	0.631114	0.810527	0.888293	0.908417		0.2898	0.218684	0.2198	0.393331	0.623241	0.795064	0.878926	0.904833
0.2925	0.22401	0.2218	0.382838	0.636284	0.821245	0.868603	0.912263		0.2925	0.262327	0.2218	0.434937	0.631118	0.798829	0.867723	0.89397
0.2952	0.217514	0.2239	0.36356	0.657847	0.823197	0.881399	0.906751		0.2952	0.233232	0.2239	0.42939	0.64514	0.791207	0.871121	0.898559
0.2979	0.226131	0.226	0.409775	0.641328	0.825149	0.867623	0.905981		0.2979	0.237596	0.226	0.414134	0.654552	0.798829	0.879477	0.90371
0.3007	0.230507	0.2281	0.371086	0.674241	0.820275	0.88435	0.901366		0.3007	0.250689	0.2281	0.421068	0.661564	0.804192	0.879477	0.903054
0.3035	0.217514	0.2302	0.381781	0.659865	0.813449	0.876477	0.920852		0.3035	0.276874	0.2302	0.426616	0.651383	0.809556	0.87057	0.905395
0.3063	0.254241	0.2324	0.391421	0.679411	0.821245	0.88435	0.896623		0.3063	0.301605	0.2324	0.398878	0.651383	0.804944	0.895181	0.890505
0.3092	0.235811	0.2345	0.374256	0.656712	0.827089	0.907971	0.913801		0.3092	0.27542	0.2345	0.421068	0.649078	0.808803	0.881222	0.895655
0.3121	0.233689	0.2367	0.382838	0.668062	0.820275	0.918809	0.905981		0.3121	0.288512	0.2367	0.425229	0.649846	0.798076	0.877824	0.885354
0.315	0.220828	0.2389	0.395779	0.673232	0.824167	0.902069	0.923287		0.315	0.266691	0.2389	0.432164	0.644372	0.810308	0.884528	0.898559
0.3179	0.266042	0.2411	0.40753	0.689626	0.832946	0.898138	0.918544		0.3179	0.237596	0.2411	0.412747	0.665502	0.822635	0.87562	0.897341
0.3209	0.248805	0.2433	0.395779	0.678276	0.812479	0.907971	0.904443		0.3209	0.284148	0.2433	0.457127	0.665502	0.805697	0.889027	0.893407
0.3239	0.240186	0.2456	0.384951	0.668062	0.829041	0.889273	0.909186		0.3239	0.259417	0.2456	0.446032	0.649078	0.814166	0.901976	0.898559
0.3269	0.229446	0.2479	0.424827	0.688617	0.839761	0.896167	0.930338		0.3269	0.252144	0.2479	0.432164	0.663101	0.817272	0.888476	0.894532
0.3299	0.233689	0.2502	0.418357	0.69366	0.824167	0.904041	0.913801		0.3299	0.282693	0.2502	0.472383	0.669344	0.836373	0.885079	0.90193
0.333	0.237004	0.2525	0.414	0.692652	0.852431	0.896167	0.912263		0.333	0.281238	0.2525	0.446032	0.66627	0.843242	0.878926	0.908766
0.3361	0.249865	0.2549	0.397891	0.691643	0.826119	0.911915	0.904443		0.3361	0.314698	0.2549	0.45158	0.669344	0.814166	0.868825	0.893407
0.3392	0.229446	0.2572	0.422583	0.681429	0.827089	0.895175	0.920083		0.3392	0.304514	0.2572	0.500122	0.684231	0.839478	0.882875	0.89678
0.3424	0.258484	0.2596	0.422583	0.702992	0.841713	0.903061	0.935722		0.3424	0.284148	0.2596	0.505669	0.667808	0.806544	0.884528	0.905957
0.3456	0.256363	0.262	0.42694	0.717368	0.831964	0.919788	0.924826		0.3456	0.295786	0.262	0.426616	0.683463	0.836373	0.892977	0.910546
0.3488	0.259677	0.2645	0.441993	0.682437	0.855365	0.912894	0.912263		0.3488	0.268145	0.2645	0.494574	0.692011	0.850958	0.896282	0.900245
0.352	0.257423	0.2669	0.43341	0.684455	0.844635	0.92569	0.913801		0.352	0.317607	0.2669	0.458515	0.69835	0.823388	0.892977	0.924219
0.3553	0.247744	0.2694	0.42694	0.718377	0.845617	0.927661	0.911494		0.3553	0.273965	0.2694	0.444646	0.684231	0.837126	0.897476	0.90371
0.3586	0.26286	0.2719	0.437636	0.682437	0.851461	0.914865	0.91457		0.3586	0.281238	0.2719	0.500122	0.678756	0.825646	0.900782	0.90371
0.3619	0.267103	0.2744	0.418357	0.728591	0.862179	0.900098	0.912263		0.3619	0.273965	0.2744	0.487639	0.67405	0.852463	0.901976	0.918506
0.3653	0.267103	0.277	0.44305	0.707028	0.864131	0.912894	0.916237		0.3653	0.255053	0.277	0.515378	0.681157	0.834114	0.90418	0.917944
0.3687	0.26392	0.2795	0.435523	0.731743	0.850491	0.907971	0.931107		0.3687	0.282693	0.2795	0.482092	0.702192	0.83101	0.900782	0.900806
0.3721	0.259677	0.2821	0.448463	0.724555	0.87485	0.911915	0.930338		0.3721	0.313243	0.2821	0.4918	0.697486	0.855474	0.891323	0.900245
0.3756	0.256363	0.2848	0.462327	0.732752	0.856335	0.893215	0.921621		0.3756	0.332154	0.2848	0.515378	0.689706	0.843242	0.906383	0.909422
0.3791	0.264981	0.2874	0.42047	0.708037	0.866083	0.916837	0.937261		0.3791	0.295786	0.2874	0.533407	0.713141	0.838632	0.89463	0.904271
0.3826	0.2736	0.2901	0.450575	0.738932	0.852431	0.934555	0.915468		0.3826	0.326335	0.2901	0.49596	0.710068	0.834867	0.893528	0.924781
0.3862	0.26392	0.2928	0.449519	0.714215	0.87388	0.929633	0.91457		0.3862	0.324881	0.2928	0.504282	0.691242	0.854722	0.889579	0.916259
0.3898	0.271478	0.2955	0.462327	0.740949	0.892394	0.921759	0.939696		0.3898	0.337974	0.2955	0.504282	0.708435	0.850958	0.901333	0.928246
0.3934	0.264981	0.2982	0.445162	0.754316	0.869975	0.914865	0.927902		0.3934	0.335064	0.2982	0.508443	0.717079	0.850111	0.895731	0.917382
0.3971	0.280097	0.301	0.472098	0.733761	0.860227	0.933564	0.938927		0.3971	0.288512	0.301	0.479318	0.735809	0.848606	0.911985	0.915696
0.4007	0.279036	0.3038	0.462327	0.736788	0.869975	0.932585	0.920852		0.4007	0.335064	0.3038	0.543115	0.721785	0.838632	0.909781	0.922533
0.4045	0.288714	0.3066	0.465628	0.760369	0.88655	0.908963	0.935722		0.4045	0.323426	0.3066	0.502895	0.724859	0.853216	0.910883	0.912794
0.4082	0.268296	0.3095	0.488208	0.728591	0.88655	0.907971	0.917775		0.4082	0.282693	0.3095	0.51399	0.733503	0.862438	0.900231	0.925343
0.412	0.288714	0.3123	0.463384	0.748137	0.861209	0.912894	0.935722		0.412	0.32779	0.3123	0.500122	0.729565	0.860086	0.913179	0.91963
0.4159	0.26392	0.3152	0.479625	0.721403	0.87485	0.927661	0.931107		0.4159	0.301605	0.3152	0.559758	0.735039	0.849359	0.899129	0.931149
0.4197	0.292029	0.3181	0.465628	0.755325	0.88752	0.934555	0.931107		0.4197	0.320516	0.3181	0.505669	0.726492	0.873917	0.905832	0.922533
0.4236	0.305951	0.3211	0.491377	0.75936	0.88947	0.931605	0.92239		0.4236	0.35834	0.3211	0.508443	0.723322	0.866201	0.922638	0.92656
0.4276	0.287653	0.3241	0.475268	0.773736	0.890445	0.934555	0.923287		0.4276	0.311787	0.3241	0.498734	0.742819	0.868554	0.910332	0.934521
0.4315	0.283411	0.3271	0.488208	0.749146	0.868023	0.916837	0.931107		0.4315	0.301605	0.3271	0.548663	0.740515	0.882292	0.903629	0.913917
0.4356	0.294151	0.3301	0.493489	0.750154	0.884598	0.922739	0.928672		0.4356	0.324881	0.3301	0.53202	0.740515	0.853969	0.915382	0.925999
0.4396	0.29309	0.3332	0.510787	0.757343	0.880694	0.929633	0.927902		0.4396	0.337974	0.3332	0.520925	0.751464	0.864696	0.921536	0.921409
0.4437	0.284471	0.3363	0.493489	0.751163	0.888495	0.928641	0.934184		0.4437	0.295786	0.3363	0.540341	0.752232	0.873165	0.910883	0.932835
0.4478	0.304891	0.3394	0.491377	0.761504	0.906038	0.939479	0.918544		0.4478	0.353975	0.3394	0.536181	0.735039	0.869307	0.918229	0.924219
0.452	0.292029	0.3426	0.484907	0.775754	0.892394	0.931605	0.933415		0.452	0.409256	0.3426	0.520925	0.749158	0.873917	0.916484	0.922533
0.4562	0.316824	0.3457	0.497846	0.776889	0.883628	0.927661	0.934953		0.4562	0.346702	0.3457	0.555597	0.742819	0.864696	0.918229	0.928808
0.4604	0.299587	0.349	0.481737	0.767557	0.881676	0.951283	0.938158		0.4604	0.332154	0.349	0.525085	0.756938	0.855474	0.914832	0.924219
0.4647	0.315763	0.3522	0.504317	0.776889	0.903114	0.945381	0.943542		0.4647	0.362704	0.3522	0.566692	0.764718	0.883892	0.925485	0.92937
0.469	0.308205	0.3555	0.509598	0.7697	0.895318	0.92569	0.942004		0.469	0.35834	0.3555	0.554211	0.763182	0.872318	0.909781	0.92937
0.4734	0.312448	0.3588	0.517125	0.777897	0.893368	0.934555	0.942004		0.4734	0.340883	0.3588	0.556984	0.770961	0.877682	0.93329	0.928808
0.4778	0.321067	0.3621	0.524651	0.793282	0.901165	0.919788	0.927902		0.4778	0.349611	0.3621	0.602751	0.759243	0.875423	0.920985	0.928808
0.4822	0.315763	0.3654	0.511844	0.78912	0.88752	0.938487	0.953798		0.4822	0.30015	0.3654	0.583335	0.770193	0.879281	0.917586	0.936206
0.4867	0.324382	0.3688	0.520426	0.791264	0.884598	0.954234	0.956105		0.4867	0.353975	0.3688	0.568079	0.775667	0.876928	0.914281	0.931149
0.4912	0.317885	0.3723	0.522539	0.778906	0.88947	0.947353	0.953028		0.4912	0.355431	0.3723	0.57224	0.763182	0.900735	0.928239	0.937423
0.4958	0.341619	0.3757	0.525708	0.78912	0.901165	0.947353	0.932646		0.4958	0.337974	0.3757	0.584722	0.774899	0.884644	0.920985	0.935644
0.5004	0.328625	0.3792	0.527953	0.788111	0.903114	0.948332	0.926364		0.5004	0.367068	0.3792	0.63049	0.767888	0.883892	0.923189	0.950535
0.505	0.323321	0.3827	0.533234	0.785085	0.917736	0.951283	0.950593		0.505	0.38307	0.3827	0.608299	0.778069	0.881539	0.923832	0.920847
0.5097	0.328625	0.3863	0.543005	0.80564	0.909937	0.92569	0.930338		0.5097	0.342338	0.3863	0.55005	0.758475	0.893772	0.925485	0.928808
0.5145	0.340558	0.3898	0.541949	0.796308	0.90214	0.937507	0.940465		0.5145	0.364159	0.3898	0.563918	0.781142	0.885397	0.922638	0.937423
0.5192	0.327564	0.3935	0.538648	0.807657	0.917736	0.939479	0.953028		0.5192	0.35252	0.3935	0.57224	0.78508	0.89763	0.94284	0.92656
0.5241	0.345993	0.3971	0.546174	0.797317	0.92261	0.936515	0.939696		0.5241	0.377252	0.3971	0.598591	0.799871	0.893772	0.934484	0.929931
0.5289	0.318945	0.4008	0.559115	0.798452	0.913832	0.953255	0.950593		0.5289	0.387435	0.4008	0.587495	0.794493	0.893019	0.937238	0.925999
0.5338	0.337243	0.4045	0.550531	0.794291	0.913832	0.952275	0.941235		0.5338	0.381616	0.4045	0.601365	0.806979	0.899888	0.921536	0.933958
0.5388	0.335122	0.4083	0.545117	0.816863	0.911886	0.943409	0.949054		0.5388	0.343792	0.4083	0.580562	0.795261	0.887656	0.92879	0.941357
0.5438	0.341619	0.4121	0.54723	0.815854	0.899216	0.958177	0.938927		0.5438	0.429622	0.4121	0.606912	0.794493	0.900735	0.924934	0.932273
0.5488	0.351297	0.4159	0.562283	0.798452	0.907987	0.953255	0.94508		0.5488	0.397618	0.4159	0.581948	0.792092	0.899888	0.935585	0.929931
0.5539	0.352358	0.4197	0.568753	0.821025	0.916754	0.950303	0.938927		0.5539	0.38307	0.4197	0.634651	0.791323	0.899136	0.927137	0.939671
0.5591	0.357794	0.4236	0.548287	0.822034	0.925532	0.933564	0.949054		0.5591	0.394708	0.4236	0.583335	0.793628	0.902993	0.93329	0.945384
0.5643	0.353551	0.4276	0.554757	0.807657	0.919688	0.942429	0.949054		0.5643	0.367068	0.4276	0.623555	0.805346	0.883892	0.939442	0.941357
0.5695	0.353551	0.4315	0.570866	0.817872	0.910911	0.957185	0.936491		0.5695	0.345247	0.4315	0.597204	0.808515	0.908357	0.924383	0.937423
0.5748	0.352358	0.4355	0.571922	0.828212	0.929424	0.951283	0.942773		0.5748	0.387435	0.4355	0.586109	0.800735	0.904499	0.933841	0.937986
0.5801	0.359916	0.4396	0.558058	0.838426	0.920658	0.953255	0.946747		0.5801	0.371432	0.4396	0.626329	0.806211	0.907604	0.930535	0.949972
0.5855	0.350236	0.4436	0.575224	0.821025	0.927484	0.965058	0.948285		0.5855	0.436895	0.4436	0.629102	0.798334	0.900735	0.934484	0.944822
0.591	0.363231	0.4478	0.567697	0.833256	0.924562	0.936515	0.935722		0.591	0.416529	0.4478	0.683191	0.809284	0.906098	0.93329	0.942575
0.5965	0.369728	0.4519	0.576279	0.828212	0.938202	0.951283	0.958413		0.5965	0.399073	0.4519	0.609686	0.808515	0.903746	0.946788	0.944822
0.602	0.369728	0.4561	0.584863	0.837417	0.93722	0.961128	0.952131		0.602	0.377252	0.4561	0.663775	0.822538	0.906851	0.945044	0.939109
0.6076	0.368534	0.4603	0.576279	0.843597	0.924562	0.953255	0.954567		0.6076	0.384525	0.4603	0.577788	0.811685	0.904499	0.928239	0.933397
0.6132	0.368534	0.4646	0.58275	0.837417	0.927484	0.955225	0.963925		0.6132	0.391799	0.4646	0.616621	0.805346	0.902241	0.928239	0.950535
0.6189	0.377285	0.4689	0.58922	0.841453	0.926502	0.957185	0.94508		0.6189	0.396164	0.4689	0.615234	0.81082	0.90911	0.94284	0.936862
0.6247	0.391208	0.4732	0.584863	0.840445	0.919688	0.958177	0.946747		0.6247	0.365613	0.4732	0.665162	0.822538	0.896877	0.941738	0.94707
0.6305	0.37291	0.4776	0.586976	0.843597	0.92261	0.952275	0.949054		0.6305	0.428167	0.4776	0.616621	0.813221	0.906098	0.936687	0.938548
0.6363	0.38365	0.4821	0.588031	0.840445	0.926502	0.959156	0.959182		0.6363	0.474719	0.4821	0.626329	0.823403	0.914473	0.937238	0.940233
0.6422	0.375031	0.4865	0.593445	0.841453	0.940154	0.963099	0.946747		0.6422	0.451443	0.4865	0.608299	0.821001	0.907604	0.939442	0.931149
0.6482	0.391208	0.491	0.609554	0.841453	0.929424	0.957185	0.958413		0.6482	0.391799	0.491	0.649906	0.826476	0.910615	0.932739	0.939671
0.6542	0.37291	0.4956	0.619193	0.845614	0.929424	0.960149	0.94508		0.6542	0.390344	0.4956	0.670709	0.829645	0.902993	0.942289	0.932835
0.6603	0.397705	0.5002	0.599915	0.858982	0.92261	0.958177	0.946747		0.6603	0.457262	0.5002	0.626329	0.828877	0.919837	0.948992	0.950535
0.6664	0.388025	0.5048	0.599915	0.843597	0.931376	0.959156	0.954567		0.6664	0.477628	0.5048	0.627716	0.838194	0.912968	0.948441	0.940233
0.6726	0.398766	0.5095	0.604273	0.857972	0.942094	0.962108	0.933415		0.6726	0.439806	0.5095	0.687352	0.821001	0.92059	0.936687	0.948849
0.6788	0.390147	0.5142	0.610611	0.847632	0.955747	0.958177	0.945978		0.6788	0.400528	0.5142	0.694287	0.837425	0.918332	0.945686	0.937986
0.6851	0.397705	0.519	0.624607	0.874366	0.933328	0.975932	0.953798		0.6851	0.435441	0.519	0.666549	0.845205	0.916825	0.948441	0.933397
0.6915	0.403141	0.5238	0.613911	0.863017	0.939172	0.96703	0.965463		0.6915	0.449989	0.5238	0.667935	0.844437	0.918332	0.944493	0.937986
0.6979	0.41388	0.5287	0.614968	0.846623	0.944046	0.965058	0.962387		0.6979	0.467446	0.5287	0.669323	0.846838	0.912215	0.94789	0.949411
0.7044	0.40208	0.5336	0.62672	0.85999	0.94892	0.9769	0.951362		0.7044	0.447079	0.5336	0.688739	0.840595	0.922942	0.945686	0.955685
0.7109	0.412819	0.5385	0.628964	0.856837	0.945016	0.951283	0.947516		0.7109	0.451443	0.5385	0.67487	0.85068	0.9252	0.94284	0.945384
0.7175	0.403141	0.5435	0.63319	0.868187	0.934298	0.951283	0.956105		0.7175	0.428167	0.5435	0.724798	0.843668	0.921342	0.948992	0.933958
0.7242	0.416134	0.5485	0.628964	0.871213	0.931376	0.962108	0.953028		0.7242	0.422349	0.5485	0.705382	0.844437	0.922095	0.949543	0.95681
0.7309	0.41388	0.5536	0.635434	0.86516	0.943076	0.968023	0.952131		0.7309	0.454353	0.5536	0.654067	0.838194	0.924447	0.950095	0.957371
0.7377	0.417195	0.5588	0.638604	0.874366	0.940154	0.96703	0.964694		0.7377	0.454353	0.5588	0.717864	0.852312	0.926705	0.95689	0.939109
0.7445	0.421438	0.5639	0.642961	0.871213	0.934298	0.960149	0.953028		0.7445	0.436895	0.5639	0.715091	0.857787	0.909863	0.959645	0.948849
0.7514	0.423692	0.5692	0.653657	0.880494	0.945016	0.973876	0.954567		0.7514	0.474719	0.5692	0.683191	0.857787	0.924447	0.944493	0.954
0.7584	0.422499	0.5744	0.647186	0.870205	0.945016	0.972908	0.960849		0.7584	0.447079	0.5744	0.67487	0.857018	0.915978	0.949543	0.931149
0.7654	0.431117	0.5798	0.655769	0.876383	0.941124	0.98077	0.962387		0.7654	0.438351	0.5798	0.694287	0.853081	0.925953	0.941187	0.944261
0.7725	0.425814	0.5851	0.65907	0.879461	0.94892	0.953255	0.962387		0.7725	0.461627	0.5851	0.717864	0.858556	0.919837	0.959645	0.950535
0.7797	0.421438	0.5906	0.654713	0.878439	0.939172	0.970973	0.964694		0.7797	0.492176	0.5906	0.717864	0.860861	0.912968	0.948992	0.957371
0.7869	0.435493	0.596	0.650356	0.878439	0.93528	0.977867	0.959951		0.7869	0.433986	0.596	0.738668	0.87498	0.922942	0.955697	0.957933
0.7942	0.435493	0.6016	0.663295	0.88255	0.952825	0.969982	0.973284		0.7942	0.479083	0.6016	0.746989	0.865567	0.926705	0.946237	0.961398
0.8016	0.447426	0.6071	0.662239	0.869196	0.957687	0.966051	0.954567		0.8016	0.481993	0.6071	0.695674	0.86403	0.935927	0.937238	0.959712
0.809	0.436554	0.6128	0.666596	0.883571	0.945016	0.963099	0.963925		0.809	0.486357	0.6128	0.706769	0.868736	0.929811	0.952391	0.94707
0.8165	0.448487	0.6184	0.666596	0.881516	0.959639	0.975932	0.959182		0.8165	0.506724	0.6184	0.680418	0.862494	0.928306	0.959094	0.94707
0.8241	0.449548	0.6242	0.674123	0.889725	0.961591	0.978835	0.974052		0.8241	0.479083	0.6242	0.735894	0.870273	0.927458	0.941187	0.960275
0.8317	0.448487	0.63	0.677292	0.888704	0.952825	0.979802	0.964694		0.8317	0.505269	0.63	0.720638	0.870273	0.924447	0.947339	0.952782
0.8395	0.456045	0.6358	0.680461	0.879461	0.957687	0.96703	0.957643		0.8395	0.442715	0.6358	0.738668	0.87498	0.929811	0.960747	0.957933
0.8472	0.454984	0.6417	0.681518	0.890759	0.958669	0.973876	0.954567		0.8472	0.503814	0.6417	0.690126	0.866335	0.932069	0.957992	0.964302
0.8551	0.448487	0.6476	0.682705	0.896913	0.957687	0.977867	0.955336		0.8551	0.505269	0.6476	0.715091	0.867103	0.932069	0.959094	0.958495
0.863	0.458166	0.6536	0.689043	0.888704	0.961591	0.977867	0.964694		0.863	0.479083	0.6536	0.724798	0.880454	0.925953	0.953493	0.954
0.871	0.454984	0.6597	0.682705	0.886648	0.958669	0.98077	0.963156		0.871	0.511088	0.6597	0.722025	0.873347	0.926705	0.95689	0.952782
0.8791	0.461348	0.6658	0.690232	0.885626	0.954765	0.990687	0.966232		0.8791	0.511088	0.6658	0.763631	0.874211	0.937432	0.965247	0.95681
0.8873	0.462409	0.672	0.698815	0.901011	0.969387	0.979802	0.956874		0.8873	0.525636	0.672	0.749763	0.875748	0.935927	0.957441	0.961398
0.8955	0.475402	0.6782	0.693401	0.894858	0.960621	0.98972	0.958413		0.8955	0.493631	0.6782	0.770566	0.878053	0.935927	0.952942	0.96196
0.9038	0.469967	0.6845	0.694457	0.898968	0.961591	0.983794	0.972515		0.9038	0.506724	0.6845	0.748375	0.884296	0.947407	0.94789	0.960275
0.9122	0.471159	0.6908	0.701984	0.898968	0.961591	0.985728	0.965463		0.9122	0.541638	0.6908	0.749763	0.892172	0.938186	0.966348	0.960837
0.9206	0.475402	0.6972	0.704096	0.905123	0.967435	0.981738	0.956874		0.9206	0.505269	0.6972	0.733119	0.880454	0.945148	0.964145	0.960837
0.9292	0.471159	0.7037	0.707398	0.903066	0.959639	0.979802	0.970976		0.9292	0.511088	0.7037	0.717864	0.881222	0.922095	0.961298	0.960837
0.9378	0.484021	0.7102	0.703041	0.894858	0.954765	0.98077	0.968669		0.9378	0.560549	0.7102	0.745602	0.889771	0.942796	0.960747	0.957371
0.9465	0.48296	0.7168	0.719149	0.901011	0.965483	0.975932	0.970207		0.9465	0.525636	0.7168	0.795531	0.884296	0.939033	0.958543	0.954562
0.9553	0.4937	0.7234	0.717037	0.911276	0.956717	0.986697	0.97572		0.9553	0.486357	0.7234	0.765019	0.876516	0.939785	0.951839	0.960275
0.9641	0.479778	0.7301	0.721394	0.911276	0.973291	0.966051	0.969438		0.9641	0.511088	0.7301	0.738668	0.890539	0.930564	0.970297	0.95222
0.9731	0.481899	0.7369	0.721394	0.91231	0.978154	0.99855	0.970976		0.9731	0.544547	0.7369	0.742828	0.888234	0.941291	0.959645	0.958495
0.9821	0.499137	0.7437	0.71598	0.893836	0.971339	0.990687	0.967002		0.9821	0.511088	0.7437	0.722025	0.88516	0.938186	0.965247	0.964863
0.9912	0.503512	0.7506	0.734202	0.91231	0.959639	0.981738	0.976489		0.9912	0.532909	0.7506	0.771953	0.883527	0.945901	0.969195	0.958495
1	0.495954	0.7576	0.73856	0.910254	0.98498	0.979802	0.962387		1	0.58819	0.7576	0.749763	0.894477	0.945901	0.955697	0.967111
1.01	0.504573	0.7646	0.718093	0.906144	0.977184	0.987664	0.964694		1.01	0.547457	0.7646	0.766405	0.89294	0.945148	0.955146	0.96196
1.019	0.507755	0.7717	0.731033	0.909221	0.962561	0.993591	0.972515		1.019	0.559094	0.7717	0.742828	0.90072	0.938186	0.956339	0.955124
1.028	0.508816	0.7788	0.733146	0.91743	0.97231	0.983794	0.980335		1.028	0.548911	0.7788	0.740054	0.901488	0.94816	0.969195	0.970576
1.038	0.505634	0.786	0.729976	0.914353	0.98401	0.99855	0.976489		1.038	0.540182	0.786	0.762245	0.892172	0.945148	0.971399	0.964302
1.048	0.503512	0.7933	0.748199	0.905123	0.973291	0.999517	0.969438		1.048	0.481993	0.7933	0.771953	0.897646	0.943549	0.97195	0.96196
1.057	0.503512	0.8007	0.734202	0.918464	0.970358	0.988632	0.965463		1.057	0.620193	0.8007	0.778887	0.899952	0.943549	0.973144	0.95681
1.067	0.52181	0.8081	0.741728	0.916408	0.971339	0.98077	0.972515		1.067	0.591099	0.8081	0.75531	0.898414	0.952018	0.966991	0.955124
1.077	0.522871	0.8156	0.742785	0.930771	0.973291	0.983794	0.970207		1.077	0.551821	0.8156	0.784435	0.901488	0.948913	0.960747	0.955685
1.087	0.520749	0.8231	0.756781	0.91231	0.983028	0.996614	0.972515		1.087	0.578006	0.8231	0.802465	0.901488	0.945901	0.965247	0.954
1.097	0.524992	0.8308	0.751367	0.910254	0.971339	1.00242	0.970976		1.097	0.566368	0.8308	0.796917	0.917144	0.954276	0.968644	0.958495
1.107	0.528307	0.8385	0.754669	0.918464	0.975232	1.00048	0.966232		1.107	0.547457	0.8385	0.798304	0.908596	0.955875	0.966348	0.964863
1.118	0.522871	0.8462	0.749255	0.915387	0.97231	0.987664	0.978796		1.118	0.512543	0.8462	0.784435	0.90389	0.950512	0.966348	0.970014
1.128	0.524992	0.8541	0.771834	0.91743	0.97231	0.99855	0.969438		1.128	0.575097	0.8541	0.824655	0.903121	0.945901	0.964145	0.965987
1.138	0.535864	0.862	0.765364	0.914353	0.970358	0.991656	0.981873		1.138	0.567823	0.862	0.783048	0.912438	0.944302	0.966348	0.967111
1.149	0.539046	0.87	0.767608	0.922563	0.973291	0.994558	0.984309		1.149	0.580915	0.87	0.781661	0.90389	0.947407	0.970297	0.972824
1.16	0.546604	0.878	0.761138	0.926673	0.98595	0.994558	0.984309		1.16	0.537273	0.878	0.805238	0.905426	0.948913	0.969195	0.961398
1.17	0.530428	0.8862	0.767608	0.922563	0.987902	0.990687	0.976489		1.17	0.58237	0.8862	0.820494	0.897646	0.944302	0.970297	0.966549
1.181	0.536925	0.8944	0.764308	0.922563	0.975232	0.996614	0.974821		1.181	0.569278	0.8944	0.789982	0.9109	0.946654	0.970297	0.968796
1.192	0.547665	0.9027	0.768665	0.933861	0.982058	1.00544	0.979565		1.192	0.551821	0.9027	0.817721	0.91868	0.952018	0.971399	0.975072
1.203	0.550979	0.911	0.769722	0.92975	0.988884	1.00544	0.979565		1.203	0.538728	0.911	0.85378	0.9109	0.939785	0.968644	0.965987
1.214	0.555222	0.9194	0.77936	0.923596	0.986932	1.00351	0.974821		1.214	0.652198	0.9194	0.783048	0.914839	0.949666	0.963594	0.961398
1.226	0.545543	0.928	0.784774	0.938981	0.98595	0.995526	0.979565		1.226	0.586735	0.928	0.823268	0.9109	0.947407	0.97195	0.965425
1.237	0.559598	0.9366	0.77936	0.919485	0.978154	1.00242	0.981104		1.237	0.594008	0.9366	0.820494	0.913206	0.945148	0.960747	0.972261
1.248	0.567156	0.9452	0.77936	0.928729	0.980106	0.994558	0.981104		1.248	0.579461	0.9452	0.809399	0.916376	0.939033	0.970848	0.974509
1.26	0.550979	0.954	0.776192	0.922563	0.993746	1.00242	0.979565		1.26	0.614375	0.954	0.831589	0.92185	0.95964	0.977	0.967673
1.272	0.557476	0.9628	0.790056	0.931806	0.986932	1.00351	0.978796		1.272	0.626013	0.9628	0.796917	0.91868	0.95964	0.966348	0.971138
1.283	0.561719	0.9718	0.792301	0.926673	0.987902	1.00145	0.971746		1.283	0.559094	0.9718	0.809399	0.923386	0.955875	0.965797	0.973947
1.295	0.565034	0.9808	0.785831	0.935904	0.991806	1.00048	0.969438		1.295	0.626013	0.9808	0.851006	0.925019	0.954276	0.973695	0.972824
1.307	0.588768	0.9898	0.79547	0.931806	0.980106	0.993591	0.985078		1.307	0.594008	0.9898	0.846845	0.917912	0.952018	0.974797	0.970014
1.319	0.570338	0.999	0.806165	0.932826	0.979136	1.00242	0.978796		1.319	0.628922	0.999	0.826042	0.91167	0.949666	0.970848	0.972824
1.332	0.574714	1.008	0.804052	0.933861	0.981088	0.997582	0.977258		1.332	0.615829	1.008	0.820494	0.919545	0.95964	0.967542	0.9717
1.344	0.576835	1.018	0.793357	0.934883	0.992776	0.996614	0.970976		1.344	0.579461	1.018	0.848233	0.91868	0.956628	0.966991	0.972261
1.356	0.584393	1.027	0.807354	0.940015	0.990824	0.997582	0.982642		1.356	0.658017	1.027	0.826042	0.922618	0.956628	0.973695	0.964302
1.369	0.581211	1.037	0.797583	0.943091	0.993746	0.997582	0.982642		1.369	0.607101	1.037	0.819108	0.935873	0.95964	0.977551	0.968796
1.382	0.591951	1.046	0.811579	0.936938	0.982058	1.00738	0.987385		1.382	0.636196	1.046	0.830203	0.914839	0.955875	0.978194	0.974509
1.394	0.589829	1.056	0.812635	0.950279	0.974262	1.00242	0.981873		1.394	0.644924	1.056	0.802465	0.924155	0.958887	0.966991	0.964863
1.407	0.600568	1.066	0.805108	0.948224	0.982058	0.996614	0.974821		1.407	0.658017	1.066	0.846845	0.939811	0.958135	0.974246	0.967111
1.42	0.591951	1.075	0.800883	0.949246	0.994729	1.00242	0.979565		1.42	0.631832	1.075	0.860715	0.921082	0.948913	0.970297	0.976851
1.434	0.596325	1.085	0.816993	0.944113	0.989854	0.98972	0.97572		1.434	0.672565	1.085	0.851006	0.924155	0.952771	0.974246	0.973386
1.447	0.599508	1.095	0.812635	0.943091	0.982058	0.99855	0.993667		1.447	0.691476	1.095	0.817721	0.925019	0.946654	0.977551	0.979099
1.46	0.604944	1.106	0.807354	0.94719	0.98401	0.99855	0.981873		1.46	0.649289	1.106	0.842685	0.924155	0.962745	0.972593	0.973386
1.474	0.60269	1.116	0.825575	0.942071	0.98595	1.00351	0.974821		1.474	0.605647	1.116	0.848233	0.936737	0.961992	0.971399	0.982001
1.487	0.609187	1.126	0.815936	0.941036	0.991806	0.999517	0.985078		1.487	0.652198	1.126	0.826042	0.935104	0.962745	0.975898	0.971138
1.501	0.612502	1.137	0.821218	0.937959	0.98498	1.00048	0.981104		1.501	0.679838	1.137	0.870422	0.935104	0.957381	0.971399	0.976851
1.515	0.612502	1.147	0.833102	0.951301	0.98595	0.997582	0.981873		1.515	0.684202	1.147	0.834363	0.935104	0.965003	0.969195	0.979099
1.529	0.617805	1.158	0.832045	0.949246	0.998621	1.00048	0.984309		1.529	0.669655	1.158	0.827429	0.933568	0.968109	0.977551	0.975072
1.543	0.617805	1.169	0.824518	0.943091	0.990824	1.00448	0.978027		1.543	0.626013	1.169	0.864875	0.938274	0.961239	0.970297	0.978536
1.558	0.628678	1.179	0.827688	0.949246	0.988884	0.98972	0.981873		1.558	0.674019	1.179	0.814947	0.932031	0.961992	0.973144	0.980222
1.572	0.625363	1.19	0.830989	0.951301	0.989854	0.992623	0.977258		1.572	0.633287	1.19	0.859327	0.936737	0.958135	0.980949	0.967673
1.587	0.617805	1.201	0.83627	0.953356	0.991806	0.991656	0.981104		1.587	0.676929	1.201	0.841298	0.937505	0.962745	0.980398	0.979099
1.601	0.626424	1.212	0.830989	0.943091	0.994729	1.00242	0.979565		1.601	0.67111	1.212	0.830203	0.942981	0.961239	0.976449	0.975726
1.616	0.630799	1.224	0.843797	0.950279	0.989854	0.99855	0.99059		1.616	0.656562	1.224	0.874583	0.932799	0.970367	0.979847	0.97966
1.631	0.630799	1.235	0.840628	0.961566	0.996681	0.996614	0.994436		1.631	0.67111	1.235	0.87597	0.935873	0.973472	0.98545	0.977974
1.646	0.643794	1.246	0.83627	0.955412	0.993746	0.991656	0.974821		1.646	0.643469	1.246	0.878744	0.939811	0.96425	0.984348	0.971138
1.662	0.650158	1.258	0.847098	0.956433	0.993746	0.991656	0.985847		1.662	0.634741	1.258	0.814947	0.940579	0.95964	0.977	0.974509
1.677	0.638357	1.27	0.847098	0.952323	0.993746	0.985728	0.992128		1.677	0.675474	1.27	0.809399	0.939042	0.965003	0.981501	0.978536
1.692	0.644854	1.281	0.853568	0.955412	0.993746	0.988632	0.988924		1.692	0.659472	1.281	0.87597	0.939811	0.965756	0.975348	0.978536
1.708	0.657715	1.293	0.850267	0.957455	1.00545	0.996614	0.987385		1.708	0.679838	1.293	0.857941	0.939042	0.965003	0.977551	0.980878
1.724	0.652412	1.305	0.849211	0.965664	0.999603	0.986697	0.991359		1.724	0.710388	1.305	0.887066	0.941348	0.968109	0.984899	0.98659
1.74	0.654534	1.317	0.848154	0.954378	1.00155	0.984761	0.982642		1.74	0.658017	1.317	0.87597	0.936737	0.967355	0.982603	0.985935
1.756	0.654534	1.329	0.844854	0.957455	0.999603	0.982826	0.984309		1.756	0.708934	1.329	0.905095	0.937505	0.968109	0.982052	0.980878
1.772	0.657715	1.342	0.855681	0.954378	0.995699	0.993591	0.985847		1.772	0.704569	1.342	0.866262	0.944517	0.979588	0.980949	0.982564
1.789	0.659969	1.354	0.868621	0.958489	0.987902	0.990687	0.988924		1.789	0.684202	1.354	0.889839	0.942212	0.968109	0.986551	0.977974
1.805	0.656655	1.367	0.855681	0.963621	0.999603	0.984761	0.991359		1.805	0.717662	1.367	0.907869	0.940579	0.970367	0.975348	0.983687
1.822	0.666466	1.379	0.86215	0.963621	1.00252	0.984761	0.987385		1.822	0.697295	1.379	0.859327	0.95076	0.974224	0.980949	0.975726
1.839	0.672831	1.392	0.859906	0.954378	0.998621	0.983794	0.992898		1.839	0.701659	1.392	0.839911	0.946822	0.969614	0.988847	0.977412
1.856	0.668588	1.405	0.86532	0.955412	0.991806	0.983794	0.974052		1.856	0.748211	1.405	0.860715	0.949223	0.963497	0.976449	0.976289
1.873	0.670709	1.418	0.857793	0.955412	0.997651	0.992623	0.986616		1.873	0.749666	1.418	0.837138	0.948455	0.970367	0.982603	0.985935
1.89	0.681449	1.431	0.867432	0.96772	0.998621	0.991656	0.984309		1.89	0.713298	1.431	0.864875	0.953161	0.978083	0.983245	0.985373
1.908	0.679328	1.444	0.859906	0.955412	0.998621	0.98972	0.985078		1.908	0.708934	1.444	0.932833	0.942212	0.974977	0.980398	0.988276
1.926	0.681449	1.458	0.863207	0.960531	0.994729	0.991656	0.986616		1.926	0.72639	1.458	0.899548	0.943749	0.974977	0.987102	0.985935
1.944	0.687946	1.471	0.873902	0.956433	1.00057	0.985728	0.986616		1.944	0.701659	1.471	0.814947	0.953929	0.972719	0.979847	0.981439
1.962	0.689007	1.485	0.859906	0.955412	0.994729	0.982826	0.979565		1.962	0.72639	1.485	0.87597	0.952297	0.97573	0.984899	0.97966
1.98	0.686885	1.499	0.866377	0.962588	1.00545	0.988632	0.991359		1.98	0.733664	1.499	0.903708	0.955467	0.972719	0.984348	0.990523
1.998	0.685825	1.513	0.877203	0.95951	0.997651	0.991656	0.985847		1.998	0.770032	1.513	0.903708	0.954698	0.973472	0.979296	0.988838
2.016	0.696565	1.527	0.869677	0.951301	0.996681	0.992623	0.992128		2.016	0.740937	1.527	0.917577	0.946822	0.976483	0.980949	0.981439
2.035	0.69988	1.541	0.873902	0.970796	0.998621	0.98972	0.99059		2.035	0.706023	1.541	0.902322	0.958636	0.974224	0.982603	0.983125
2.054	0.694443	1.555	0.881429	0.960531	0.999603	0.984761	0.991359		2.054	0.690022	1.555	0.942541	0.95076	0.971872	0.983245	0.983125
2.073	0.694443	1.569	0.891068	0.966698	1.00057	0.992623	0.992128		2.073	0.765668	1.569	0.936994	0.957772	0.974224	0.991051	0.987152
2.092	0.69988	1.584	0.876015	0.960531	0.998621	0.981738	0.988154		2.092	0.733664	1.584	0.914803	0.959404	0.97573	0.983797	0.987714
2.112	0.70094	1.599	0.877203	0.95951	0.994729	0.987664	0.993667		2.112	0.736573	1.599	0.893999	0.957003	0.982599	0.984899	0.977974
2.131	0.713934	1.613	0.886843	0.966698	1.00057	0.991656	0.987385		2.131	0.742392	1.613	0.873196	0.954698	0.981094	0.988204	0.985935
2.151	0.713934	1.628	0.880373	0.971831	0.998621	0.993591	0.988924		2.151	0.746756	1.628	0.948089	0.953929	0.971872	0.987102	0.980878
2.171	0.714995	1.643	0.879316	0.965664	1.00545	0.983794	0.989693		2.171	0.75403	1.643	0.893999	0.956235	0.978083	0.984348	0.991648
2.191	0.717117	1.659	0.879316	0.963621	0.992776	0.984761	0.988154		2.191	0.775852	1.659	0.87597	0.953161	0.981094	0.988204	0.987152
2.211	0.719238	1.674	0.893312	0.961566	1.00545	0.994558	0.986616		2.211	0.75694	1.674	0.888452	0.959404	0.978836	0.992153	0.98659
2.232	0.718177	1.689	0.895425	0.96772	0.996681	0.993591	0.989693		2.232	0.765668	1.689	0.924511	0.956235	0.973472	0.988847	0.993427
2.252	0.725734	1.705	0.888955	0.970796	0.999603	0.990687	0.992898		2.252	0.745301	1.705	0.845459	0.956235	0.973472	0.984348	0.9894
2.273	0.725734	1.721	0.88473	0.969775	0.995699	0.997582	0.988924		2.273	0.730755	1.721	0.914803	0.959404	0.974224	0.992153	0.992303
2.294	0.717117	1.737	0.892257	0.968741	0.997651	0.994558	0.995205		2.294	0.777306	1.737	0.930059	0.960173	0.981094	0.98545	0.989962
2.316	0.726795	1.753	0.900839	0.975929	0.991806	0.98972	0.988154		2.316	0.736573	1.753	0.93838	0.955467	0.978836	0.988847	0.981439
2.337	0.73117	1.769	0.901896	0.97695	0.993746	0.991656	0.988154		2.337	0.804946	1.769	0.912029	0.964014	0.978836	0.989398	0.990523
2.359	0.736607	1.785	0.899783	0.975929	0.999603	0.985728	0.985078		2.359	0.722026	1.785	0.891226	0.954698	0.982599	0.9905	0.988838
2.38	0.735413	1.802	0.896482	0.966698	0.996681	0.98972	0.996743		2.38	0.778761	1.802	0.900934	0.960941	0.981094	0.989398	0.987714
2.403	0.737668	1.819	0.897538	0.97695	0.990824	0.990687	0.988154		2.403	0.758395	1.819	0.953636	0.960173	0.978836	0.992704	0.991648
2.425	0.744032	1.836	0.896482	0.968741	1.00057	0.993591	0.995974		2.425	0.822403	1.836	0.932833	0.960941	0.978836	0.991602	0.995113
2.447	0.750529	1.853	0.902952	0.969775	0.997651	0.992623	0.99059		2.447	0.78167	1.853	0.905095	0.960941	0.986457	0.994449	0.987714
2.47	0.749468	1.87	0.906121	0.971831	0.997651	0.995526	0.988924		2.47	0.787489	1.87	0.921738	0.963246	0.978083	0.9905	0.988838
2.493	0.75159	1.887	0.911535	0.977984	0.989854	0.98972	0.994436		2.493	0.802037	1.887	0.935606	0.961709	0.972719	0.994449	0.992303
2.516	0.754905	1.904	0.907177	0.975929	1.00252	0.993591	0.997513		2.516	0.767123	1.904	0.948089	0.963246	0.979588	0.988847	0.987152
2.539	0.758087	1.922	0.915839	0.970796	0.997651	0.996614	0.988154		2.539	0.794763	1.922	0.910643	0.963246	0.981847	0.992153	0.992865
2.563	0.752783	1.94	0.915839	0.973873	0.998621	0.992623	0.989693		2.563	0.803491	1.94	0.939767	0.968721	0.980341	0.993255	0.993988
2.586	0.764584	1.958	0.909421	0.977984	0.989854	0.986697	0.993667		2.586	0.810765	1.958	0.95225	0.964014	0.977235	0.987653	0.991648
2.61	0.761402	1.976	0.911535	0.977984	0.994729	0.995526	1.00072		2.61	0.774397	1.976	0.935606	0.960941	0.984951	0.992704	0.993988
2.635	0.761402	1.994	0.907177	0.971831	0.996681	0.994558	0.99059		2.635	0.78167	1.994	0.87597	0.966415	0.974977	0.992153	0.995674
2.659	0.765645	2.013	0.912617	0.972851	0.996681	0.995526	0.99059		2.659	0.804946	2.013	0.93838	0.962477	0.985704	0.993806	0.993988
2.684	0.763523	2.031	0.917991	0.979006	0.987902	0.990687	0.993667		2.684	0.770032	2.031	0.899548	0.963246	0.980341	0.996101	0.988276
2.708	0.766705	2.05	0.914756	0.97695	0.986932	0.990687	0.99841		2.708	0.759849	2.05	0.921738	0.960941	0.984199	0.996652	0.995113
2.733	0.77002	2.069	0.911535	0.982083	0.998621	0.992623	0.997513		2.733	0.767123	2.069	0.910643	0.959404	0.984199	0.996652	0.992303
2.759	0.774263	2.088	0.917991	0.972851	0.986932	0.986697	0.996743		2.759	0.807855	2.088	0.948089	0.964879	0.982599	0.992153	0.995113
2.784	0.776517	2.108	0.926587	0.971831	0.997651	0.993591	0.99841		2.784	0.810765	2.108	0.921738	0.967184	0.984951	0.996652	0.990523
2.81	0.784074	2.127	0.917991	0.968741	0.995699	0.996614	0.999948		2.81	0.787489	2.127	0.909255	0.965647	0.980341	0.996101	0.993988
2.836	0.776517	2.147	0.914756	0.971831	0.986932	0.99855	0.994436		2.836	0.799127	2.147	0.978601	0.967184	0.981847	0.998856	0.996236
2.862	0.778639	2.167	0.92013	0.971831	0.989854	0.994558	0.992898		2.862	0.800582	2.167	0.957797	0.971122	0.983446	0.998305	0.995674
2.889	0.788317	2.187	0.914756	0.975929	0.991806	0.994558	0.99059		2.889	0.797673	2.187	0.949476	0.966415	0.981094	0.997203	0.99914
2.916	0.786196	2.207	0.924435	0.971831	0.998621	0.988632	0.995974		2.916	0.828222	2.207	0.946702	0.969489	0.983446	1.0073	0.995674
2.943	0.787256	2.227	0.927657	0.977984	0.996681	0.996614	1.00226		2.943	0.813675	2.227	0.930059	0.97189	0.984951	0.996652	0.991648
2.97	0.794814	2.248	0.927657	0.98004	0.994729	0.996614	0.996743		2.97	0.807855	2.248	0.948089	0.967184	0.987963	0.996652	0.996798
2.997	0.792693	2.269	0.925505	0.969775	0.997651	0.996614	0.995974		2.997	0.810765	2.269	0.939767	0.969489	0.984199	0.997203	0.995674
3.025	0.794814	2.29	0.924435	0.981061	0.993746	0.992623	0.996743		3.025	0.825313	2.29	0.910643	0.971122	0.984199	0.996101	0.995113
3.053	0.794814	2.311	0.922283	0.97695	0.993746	0.99855	0.996743		3.053	0.851498	2.311	0.924511	0.970354	0.988716	0.996101	0.996236
3.081	0.792693	2.332	0.9341	0.98004	1.00155	0.98972	0.992898		3.081	0.819494	2.332	0.912029	0.972659	0.985704	0.998305	0.999701
3.11	0.805554	2.354	0.930879	0.986193	0.998621	1.00242	0.99841		3.11	0.886412	2.354	0.923125	0.972659	0.987209	0.998305	1.00026
3.139	0.806615	2.376	0.930879	0.977984	0.989854	0.992623	0.994436		3.139	0.825313	2.376	0.914803	0.974964	0.987209	1.0017	0.996798
3.168	0.807808	2.398	0.933031	0.974908	0.997651	0.993591	0.992128		3.168	0.797673	2.398	0.930059	0.976596	0.991821	0.997203	0.996798
3.197	0.804493	2.42	0.936253	0.984138	0.996681	0.993591	0.997513		3.197	0.836951	2.42	0.95641	0.981302	0.989563	1.00005	1.00083
3.227	0.810991	2.442	0.928726	0.983116	0.994729	1.00048	0.999948		3.227	0.861681	2.442	0.902322	0.977365	0.984199	0.999499	0.997453
3.257	0.80993	2.465	0.9341	0.982083	0.991806	0.993591	0.997513		3.257	0.861681	2.465	0.964732	0.976596	0.990315	0.992704	0.996236
3.287	0.817488	2.488	0.929809	0.981061	0.994729	1.00351	0.996743		3.287	0.825313	2.488	0.941155	0.981302	0.991068	0.992704	1.00373
3.317	0.80993	2.511	0.940557	0.98004	0.995699	0.994558	0.999179		3.317	0.794763	2.511	0.960571	0.974195	0.986457	0.999499	0.998016
3.348	0.814173	2.534	0.927657	0.983116	0.997651	0.996614	1.00149		3.348	0.870409	2.534	0.97444	0.977365	0.986457	0.998305	1.00083
3.379	0.819609	2.558	0.947001	0.97695	0.997651	0.997582	0.995205		3.379	0.828222	2.558	0.966118	0.978133	0.983446	1.00005	0.997453
3.41	0.822924	2.581	0.936253	0.988249	0.993746	1.00242	0.99841		3.41	0.882048	2.581	0.924511	0.974964	0.992573	0.997754	1.0071
3.442	0.823985	2.605	0.937322	0.989271	1.00155	1.00544	0.99841		3.442	0.870409	2.605	0.912029	0.979671	0.988716	0.998305	1.00317
3.474	0.827167	2.629	0.939475	0.987215	0.998621	0.99855	1.00226		3.474	0.850043	2.629	0.899548	0.97189	0.988716	1.00225	1.00139
3.506	0.823985	2.654	0.939475	0.984138	0.996681	0.994558	0.999948		3.506	0.855863	2.654	0.931446	0.978133	0.989563	1.0006	1.00317
3.538	0.827167	2.678	0.939475	0.981061	0.993746	1.00242	0.999948		3.538	0.823858	2.678	0.970279	0.979671	0.991821	1.00115	1.00373
3.571	0.827167	2.703	0.939475	0.989271	0.990824	1.00448	0.99841		3.571	0.84277	2.703	0.942541	0.974195	0.994079	1.0017	1.00083
3.604	0.828228	2.728	0.949153	0.987215	0.991806	0.99855	1.00072		3.604	0.81513	2.728	0.95225	0.979671	0.984199	1.00336	1.00598
3.637	0.829288	2.753	0.939475	0.988249	0.995699	0.999517	1.00226		3.637	0.858772	2.753	0.924511	0.974195	0.992573	0.998856	1.00195
3.671	0.833664	2.779	0.939475	0.987215	0.992776	1.00048	1.00456		3.671	0.874774	2.779	0.979987	0.979671	0.99869	0.997754	1.00373
3.705	0.83804	2.804	0.939475	0.993376	0.98595	0.995526	0.995974		3.705	0.887867	2.804	0.935606	0.981302	0.989563	1.00336	1.00251
3.739	0.843343	2.83	0.952375	0.991323	0.989854	1.00145	0.995974		3.739	0.877684	2.83	0.979987	0.979671	0.992573	1.00446	1.00317
3.774	0.842283	2.857	0.944849	0.975929	0.98595	1.00738	1.00379		3.774	0.909688	2.857	0.955023	0.976596	0.993326	1.00115	1.00195
3.809	0.847718	2.883	0.952375	0.985172	0.987902	0.999517	1.00302		3.809	0.895141	2.883	0.973053	0.980439	0.995678	0.999499	1.00373
3.844	0.845464	2.91	0.952375	0.987215	0.991806	1.00544	1.00072		3.844	0.879138	2.91	0.953636	0.985145	0.991821	1.00391	1.00251
3.88	0.8509	2.937	0.944849	0.988249	0.986932	1.00048	0.999948		3.88	0.826767	2.937	0.943929	0.98284	0.997937	0.996652	0.99914
3.916	0.845464	2.964	0.945918	0.987215	0.991806	1.00448	0.999948		3.916	0.8675	2.964	0.970279	0.983608	0.990315	0.998856	1.00541
3.952	0.856336	2.991	0.945918	0.991323	0.986932	0.997582	1.00226		3.952	0.851498	2.991	0.935606	0.974964	0.989563	1.0062	1.00485
3.989	0.851961	3.019	0.951292	0.988249	0.987902	0.997582	1.00533		3.989	0.845679	3.019	0.966118	0.978133	0.994079	1.0028	1.00766
4.025	0.8509	3.047	0.952375	0.991323	0.98595	1.00351	0.99841		4.025	0.889321	3.047	0.955023	0.982072	0.995678	1.00896	1.00195
4.063	0.859519	3.075	0.951292	0.984138	0.986932	0.999517	1.00533		4.063	0.854408	3.075	0.973053	0.985913	0.993326	1.0028	1.00083
4.1	0.856336	3.104	0.951292	0.99235	0.98498	1.00242	1.00072		4.1	0.825313	3.104	0.946702	0.984377	0.993326	1.00225	1.0071
4.138	0.860579	3.132	0.954514	0.990297	0.990824	0.999517	1.00302		4.138	0.832587	3.132	0.912029	0.977365	0.994926	1.0051	1.00598
4.177	0.859519	3.161	0.955597	0.987215	0.989854	0.995526	1.00302		4.177	0.847134	3.161	0.939767	0.985913	0.996431	1.0051	1.00429
4.215	0.864955	3.191	0.948071	0.986193	0.988884	1.00145	1.00226		4.215	0.845679	3.191	0.899548	0.978901	0.997184	1.00336	1.01
4.254	0.867076	3.22	0.959888	0.988249	0.994729	0.997582	1.00226		4.254	0.868955	3.22	0.924511	0.985145	0.996431	1.00391	1.00766
4.294	0.861773	3.25	0.951292	0.989271	0.98595	0.99855	1.00379		4.294	0.848588	3.25	0.984148	0.984377	0.996431	1.0062	1.01056
4.333	0.869331	3.28	0.951292	0.984138	0.987902	1.00048	1.00623		4.333	0.887867	3.28	0.960571	0.983608	0.991068	1.0073	1.00541
4.374	0.871452	3.31	0.951292	0.989271	0.987902	1.00242	1.00302		4.374	0.854408	3.31	1.00218	0.983608	0.993326	1.0073	1.0071
4.414	0.862833	3.341	0.960971	0.99235	0.987902	1.00242	1.00777		4.414	0.803491	3.341	0.95641	0.989082	0.99869	1.00565	1.00832
4.455	0.872513	3.372	0.955597	0.994403	0.98401	1.00048	1.00623		4.455	0.874774	3.372	0.978601	0.988314	0.999443	1.0062	1.01056
4.496	0.871452	3.403	0.958819	0.99235	0.989854	1.00351	1.01008		4.496	0.890776	3.403	0.917577	0.987546	0.994926	1.00841	1.01281
4.538	0.869331	3.435	0.959888	0.990297	0.988884	1.01137	1.00777		4.538	0.947511	3.435	0.924511	0.990619	0.995678	1.00896	1.00485
4.58	0.875695	3.466	0.953445	0.997481	0.990824	1.00448	1.007		4.58	0.858772	3.466	0.943929	0.985913	0.994926	1.00841	1.01225
4.622	0.876756	3.498	0.958819	0.990297	0.991806	1.00145	1.00302		4.622	0.880593	3.498	0.953636	0.987546	0.996431	1.00786	1.00429
4.665	0.884314	3.531	0.962041	0.99235	0.990824	0.994558	1.00854		4.665	0.866045	3.531	0.970279	0.986681	0.999443	1.00896	1.0071
4.708	0.875695	3.564	0.960971	0.994403	0.997651	1.00242	1.00931		4.708	0.8675	3.564	0.968892	0.988314	0.997937	1.00841	1.00888
4.752	0.881131	3.596	0.957749	0.994403	0.988884	0.997582	1.01008		4.752	0.914052	3.596	0.970279	0.985913	1.00029	1.00225	1.0071
4.796	0.882192	3.63	0.964193	0.996454	0.992776	1.00448	1.00623		4.796	0.887867	3.63	0.97444	0.985145	0.99869	1.00896	1.0071
4.84	0.887628	3.663	0.964193	0.998508	0.991806	1.00641	1.01161		4.84	0.912597	3.663	0.950862	0.991387	0.999443	1.0062	1.00251
4.885	0.883253	3.697	0.960971	0.989271	0.988884	1.00048	1.00456		4.885	0.927145	3.697	0.964732	0.990619	1.0033	1.00841	1.01403
4.93	0.886568	3.731	0.960971	0.994403	0.993746	0.994558	1.01161		4.93	0.848588	3.731	0.979987	0.990619	0.999443	1.00896	1.01281
4.976	0.887628	3.766	0.958819	0.997481	0.991806	1.00351	1.01084		4.976	0.895141	3.766	0.95641	0.989082	1.00405	1.01346	1.00888
5.022	0.888689	3.801	0.96311	0.996454	0.991806	1.00448	1.01008		5.022	0.893685	3.801	0.955023	0.991387	1.00029	1.0107	1.00766
5.068	0.887628	3.836	0.967415	0.99235	0.993746	1.00448	1.00854		5.068	0.877684	3.836	0.968892	0.994558	1.00179	1.00841	1.01281
5.115	0.891871	3.872	0.964193	0.994403	0.988884	1.00242	1.01161		5.115	0.893685	3.872	0.960571	0.989082	0.999443	1.0062	1.01056
5.163	0.896247	3.907	0.967415	0.996454	0.988884	1.00351	1.01238		5.163	0.893685	3.907	0.941155	0.996094	1.00405	1.00841	1.01056
5.21	0.896247	3.944	0.966345	0.996454	0.988884	0.999517	1.00623		5.21	0.954785	3.944	0.953636	0.994558	1.00104	1.0107	1.01281
5.259	0.898368	3.98	0.970637	0.993376	0.991806	1.00048	1.00854		5.259	0.940238	3.98	0.982762	0.995326	1.0033	1.00841	1.01281
5.307	0.897308	4.017	0.967415	0.999534	0.995699	1.00048	1.01008		5.307	0.927145	4.017	0.984148	0.989851	1.0033	1.0118	1.01169
5.356	0.896247	4.054	0.973858	0.997481	0.990824	1.00448	1.01713		5.356	0.922781	4.054	0.927285	0.988314	1.00866	1.00841	1.01281
5.406	0.900622	4.092	0.971719	0.999534	0.987902	1.00544	1.01328		5.406	0.908233	4.092	0.986922	0.992156	1.0033	1.01006	1.01169
5.456	0.893065	4.129	0.969568	0.996454	0.998621	1.00544	1.01559		5.456	0.899505	4.129	0.988309	0.991387	1.00791	1.01235	1.01225
5.506	0.900622	4.168	0.973858	0.998508	0.993746	1.00242	1.01084		5.506	0.919871	4.168	0.993857	0.995326	1.00405	1.0051	1.01628
5.557	0.900622	4.206	0.97708	0.999534	0.992776	1.00641	1.01559		5.557	0.951875	4.206	0.985535	0.995326	1.00255	1.00896	1.01169
5.609	0.902744	4.245	0.971719	0.998508	0.997651	0.999517	1.01482		5.609	0.930054	4.245	1.01466	0.996094	1.00565	1.0118	1.01572
5.661	0.908047	4.284	0.969568	0.995428	0.992776	1.00351	1.01636		5.661	0.950421	4.284	0.979987	0.988314	1.00481	1.01291	1.01628
5.713	0.911362	4.324	0.976011	0.998508	0.996681	1.00544	1.01238		5.713	0.895141	4.324	0.97444	0.996094	1.00565	1.01511	1.01515
5.766	0.90924	4.364	0.976011	0.995428	0.992776	1.00544	1.01559		5.766	0.893685	4.364	0.995243	0.994558	1.00716	1.01346	1.01056
5.819	0.911362	4.405	0.973858	0.994403	0.994729	1.00544	1.01943		5.819	0.924235	4.405	0.905095	0.996094	1.00641	1.00896	1.01974
5.873	0.91351	4.445	0.97708	0.999534	0.995699	0.999517	1.01943		5.873	0.950421	4.445	0.943929	0.995326	1.00716	1.01006	1.01337
5.928	0.911362	4.486	0.979232	0.999534	0.998621	1.00242	1.01161		5.928	0.886412	4.486	1.02159	0.996863	1.00565	1.01346	1.01403
5.983	0.910301	4.528	0.97708	0.994403	0.991806	1.00544	1.01161		5.983	0.931509	4.528	0.963345	0.995326	1.00641	1.01291	1.01796
6.038	0.914584	4.57	0.973858	1.00261	0.994729	1.00048	1.01713		6.038	0.975151	4.57	0.998017	0.995326	1.00716	1.01511	1.01403
6.094	0.921054	4.612	0.97708	0.999534	0.991806	1.00448	1.01636		6.094	0.899505	4.612	1.00218	0.992156	1.01252	1.01291	1.01628
6.15	0.923215	4.655	0.981385	1.00056	0.991806	1.00351	1.0179		6.15	0.905324	4.655	1.00773	0.996863	1.01092	1.01125	1.0174
6.207	0.923215	4.698	0.976011	1.00364	0.992776	0.999517	1.01636		6.207	0.873319	4.698	0.946702	0.99302	1.00942	1.01456	1.01337
6.265	0.917819	4.741	0.981385	1.00159	1.00057	0.997582	1.00854		6.265	0.899505	4.741	0.979987	1.00311	1.01092	1.01456	1.01796
6.323	0.923215	4.785	0.979232	0.997481	0.997651	1.00145	1.01405		6.323	0.924235	4.785	0.959184	1.00003	1.01092	1.01346	1.01403
6.381	0.923215	4.83	0.985676	0.999534	0.993746	0.99855	1.01866		6.381	0.947511	4.83	0.95641	1.00157	1.01177	1.01291	1.01572
6.44	0.922142	4.874	0.984607	1.00159	0.996681	1.00351	1.0179		6.44	0.948966	4.874	0.97444	0.995326	1.01177	1.01401	1.01684
6.5	0.924289	4.919	0.983537	0.996454	1.00155	1.00048	1.01559		6.5	0.956239	4.919	0.973053	1.00397	1.01092	1.01511	1.01853
6.56	0.925377	4.965	0.982454	0.999534	0.995699	0.995526	1.01943		6.56	0.932963	4.965	0.981374	1.00157	1.01092	1.01961	1.01515
6.621	0.924289	5.011	0.985676	1.00261	1.00155	1.00351	1.01866		6.621	0.931509	5.011	0.984148	1.00157	1.01177	1.0163	1.01909
6.682	0.925377	5.057	0.979232	0.998508	0.998621	0.996614	1.01559		6.682	0.911142	5.057	1.00634	1.00157	1.01092	1.01456	1.01684
6.744	0.928612	5.104	0.980315	0.998508	0.994729	0.997582	1.01328		6.744	0.954785	5.104	1.00911	1.00003	1.01252	1.01511	1.01684
6.806	0.926451	5.151	0.984607	1.00056	1.00057	1.00145	1.0211		6.806	0.960604	5.151	0.982762	1.00397	1.00942	1.0163	1.01628
6.869	0.928612	5.199	0.986759	0.996454	0.997651	1.00048	1.01559		6.869	0.943147	5.199	0.957797	1.0008	1.01328	1.01741	1.0174
6.933	0.929686	5.247	0.983537	0.999534	0.995699	0.994558	1.0202		6.933	0.963514	5.247	0.991083	0.999264	1.01252	1.01456	1.01796
6.997	0.930773	5.296	0.984607	0.999534	0.992776	1.00145	1.01559		6.997	0.906778	5.296	1.00218	1.0008	1.00942	1.01346	1.01796
7.062	0.93617	5.345	0.984607	1.00261	0.995699	1.00145	1.01866		7.062	0.943147	5.345	1.00079	1.00234	1.01328	1.01906	1.0203
7.127	0.938317	5.394	0.985676	1.00056	0.999603	0.99855	1.0179		7.127	0.927145	5.394	1.01189	1.00311	1.01177	1.01401	1.0174
7.193	0.93617	5.444	0.987828	1.00364	0.998621	0.999517	1.01713		7.193	0.960604	5.444	1.00911	1.0008	1.01403	1.01796	1.02143
7.26	0.935082	5.494	0.987828	1.00364	0.995699	0.996614	1.01636		7.26	0.943147	5.494	0.99663	1.00311	1.00866	1.0163	1.02087
7.327	0.935082	5.545	0.985676	1.00159	0.998621	0.997582	1.00854		7.327	0.934418	5.545	0.985535	1.00397	1.01328	1.01796	1.02424
7.395	0.932921	5.597	0.985676	1.00364	0.993746	1.00048	1.01405		7.395	0.966423	5.597	1.01189	1.00397	1.01252	1.01575	1.01909
7.463	0.93617	5.648	0.988911	1.0098	1.00057	0.99855	1.01559		7.463	0.924235	5.648	0.982762	1.00234	1.01478	1.01575	1.02087
7.532	0.937244	5.701	0.982454	1.00466	0.998621	0.99855	1.01482		7.532	0.963514	5.701	0.941155	1.00474	1.01629	1.01401	1.01796
7.602	0.93617	5.753	0.983537	1.00877	1.00057	1.00145	1.01559		7.602	0.937328	5.753	0.991083	1.00551	1.01403	1.01961	1.01974
7.672	0.940479	5.807	0.989981	1.00261	1.00349	0.994558	1.01405		7.672	0.986789	5.807	0.963345	1.00781	1.01713	1.01796	1.02368
7.743	0.939405	5.86	0.981385	1.00774	1.00252	0.99855	1.02264		7.743	0.973696	5.86	1.01743	1.00551	1.01177	1.01575	1.01909
7.815	0.938317	5.915	0.985676	1.00364	1.00252	0.99855	1.01559		7.815	0.950421	5.915	0.982762	1.00858	1.01328	1.01851	1.01796
7.887	0.941566	5.969	0.986759	1.00159	0.996681	0.996614	1.01482		7.887	0.930054	5.969	1.01882	1.00474	1.01713	1.01741	1.01974
7.96	0.946949	6.025	0.986759	1.00672	0.998621	0.994558	1.01866		7.96	0.928599	6.025	0.992469	1.00551	1.01713	1.01851	1.01853
8.034	0.94264	6.08	0.992133	1.00466	0.998621	0.996614	1.02264		8.034	0.994063	6.08	0.971666	1.00551	1.01478	1.01741	1.0203
8.108	0.946949	6.137	0.992133	1.00364	0.997651	0.995526	1.01482		8.108	0.937328	6.137	0.957797	1.00704	1.01403	1.01741	1.01909
8.183	0.944801	6.193	0.989981	1.00364	0.999603	0.997582	1.01866		8.183	0.916962	6.193	1.00357	1.00628	1.01403	1.01851	1.01909
8.259	0.946949	6.251	0.985676	1.00569	0.996681	0.997582	1.01713		8.259	0.963514	6.251	1.00911	1.01098	1.02014	1.01961	1.02368
8.335	0.950198	6.309	0.993202	1.00672	0.997651	0.997582	1.02264		8.335	0.908233	6.309	1.02992	1.00551	1.01789	1.01906	1.02255
8.413	0.952346	6.367	0.99105	1.00466	0.998621	0.997582	1.02341		8.413	0.946057	6.367	0.986922	1.01021	1.01629	1.01906	1.02087
8.49	0.950198	6.426	0.986759	1.01185	0.997651	0.99855	1.0211		8.49	0.969332	6.426	1.05904	1.01175	1.02165	1.01796	1.02546
8.569	0.950198	6.485	0.992133	1.00672	0.996681	0.999517	1.02187		8.569	0.976606	6.485	0.941155	1.01406	1.01713	1.0163	1.02546
8.648	0.950198	6.545	0.996424	1.00672	0.996681	0.999517	1.02187		8.648	0.950421	6.545	0.942541	1.00858	1.01864	1.01906	1.02199
8.728	0.951272	6.606	0.992133	1.01287	0.997651	1.00048	1.02187		8.728	0.994063	6.606	0.93422	1.00858	1.02325	1.01961	1.02311
8.809	0.951272	6.667	0.992133	1.00672	1.00155	0.997582	1.0202		8.809	0.937328	6.667	0.988309	1.00935	1.01939	1.02071	1.02489
8.891	0.951272	6.729	0.995355	1.01185	1.00057	0.999517	1.02341		8.891	0.946057	6.729	0.960571	1.01175	1.01864	1.01741	1.02546
8.973	0.954507	6.791	0.993202	1.00877	0.999603	0.995526	1.02187		8.973	0.970787	6.791	0.99663	1.01175	1.02325	1.01961	1.02199
9.056	0.952346	6.854	0.995355	1.00672	1.00349	0.997582	1.02187		9.056	1.0057	6.854	0.97444	1.00935	1.01939	1.01851	1.01909
9.14	0.94911	6.917	0.993202	1.01185	1.00252	1.00641	1.02418		9.14	0.924235	6.917	0.971666	1.00935	1.02165	1.01796	1.02255
9.224	0.955581	6.981	0.992133	1.0098	1.00057	1.00048	1.02418		9.224	0.963514	6.981	1.06598	1.01406	1.02475	1.01796	1.02368
9.31	0.957742	7.046	0.992133	1.01082	1.00155	0.995526	1.02418		9.31	0.940238	7.046	0.973053	1.01175	1.02014	1.02071	1.02199
9.396	0.956668	7.111	0.988911	1.01185	1.00155	0.999517	1.02187		9.396	0.95333	7.111	0.971666	1.00781	1.02165	1.02071	1.02546
9.483	0.95883	7.177	0.99105	1.01185	0.995699	1.00145	1.02264		9.483	0.991153	7.177	0.99663	1.01098	1.02475	1.02191	1.02489
9.571	0.95883	7.243	0.995355	1.01287	1.00155	1.00048	1.02418		9.571	0.940238	7.243	1.02575	1.00858	1.0209	1.02301	1.02368
9.659	0.956668	7.31	0.99105	1.01287	1.00057	0.999517	1.02418		9.659	0.954785	7.31	0.97444	1.01175	1.0225	1.02135	1.02602
9.749	0.963139	7.378	0.992133	1.01185	1.00057	0.997582	1.02648		9.749	0.957695	7.378	0.999404	1.01175	1.02165	1.02135	1.02546
9.839	0.960977	7.446	0.994285	1.0139	0.999603	0.999517	1.02341		9.839	0.980971	7.446	0.973053	1.01406	1.02325	1.02135	1.02546
9.93	0.960977	7.515	0.99105	1.0139	1.00349	1.00048	1.0211		9.93	0.909688	7.515	1.0105	1.01406	1.02014	1.02016	1.02546
10.02	0.964212	7.585	0.996424	1.01595	1.00057	1.00351	1.02264		10.02	0.980971	7.585	0.961958	1.01252	1.02325	1.02246	1.0277
10.11	0.9653	7.655	0.995355	1.01287	0.998621	0.99855	1.02418		10.11	0.928599	7.655	1.01327	1.01569	1.0225	1.02191	1.02368
10.21	0.962065	7.726	1.00073	1.01595	0.999603	1.00448	1.02341		10.21	1.01588	7.726	1.00495	1.01175	1.02475	1.02071	1.02489
10.3	0.9653	7.797	0.997507	1.01185	0.994729	0.997582	1.02418		10.3	0.95915	7.797	1.00911	1.01406	1.024	1.02301	1.02368
10.4	0.963139	7.869	1.00073	1.0139	0.996681	0.995526	1.02648		10.4	0.986789	7.869	1.0105	1.01569	1.024	1.01961	1.02424
10.49	0.967461	7.942	0.998577	1.01493	0.997651	0.999517	1.02725		10.49	0.963514	7.942	0.991083	1.01406	1.024	1.02246	1.02714
10.59	0.968535	8.016	1.0018	1.01287	0.998621	1.00048	1.02648		10.59	1.04352	8.016	1.00773	1.01569	1.02325	1.02016	1.0277
10.69	0.963139	8.09	0.999646	1.01801	0.997651	0.99855	1.02572		10.69	0.964968	8.09	0.977213	1.01482	1.02551	1.02301	1.02602
10.79	0.9653	8.165	1.00288	1.0139	0.994729	1.00448	1.02495		10.79	0.964968	8.165	1.02853	1.01569	1.02861	1.02411	1.02714
10.89	0.963139	8.24	0.999646	1.01801	1.00057	0.995526	1.02648		10.89	0.964968	8.24	1.02159	1.01406	1.02475	1.02466	1.02939
10.99	0.968535	8.317	0.998577	1.01595	1.00155	0.999517	1.02264		10.99	0.991153	8.317	1.01743	1.01646	1.02701	1.02301	1.02827
11.09	0.967461	8.394	1.00073	1.01903	0.999603	0.99855	1.02892		11.09	0.979516	8.394	1.05072	1.01646	1.03012	1.02135	1.02658
11.19	0.969609	8.471	0.998577	1.01595	0.999603	0.997582	1.02418		11.19	0.976606	8.471	0.999404	1.01799	1.02786	1.02411	1.02714
11.3	0.972858	8.55	0.996424	1.01801	1.00057	0.997582	1.02648		11.3	0.980971	8.55	1.02714	1.01953	1.02626	1.02356	1.02995
11.4	0.972858	8.629	1.00395	1.01903	0.999603	0.995526	1.02418		11.4	0.911142	8.629	1.02021	1.01799	1.02701	1.02356	1.02489
11.51	0.975005	8.709	1.00395	1.01698	1.00252	0.997582	1.02725		11.51	0.988244	8.709	0.939767	1.01646	1.02626	1.02356	1.02827
11.61	0.972858	8.789	1.00073	1.01801	1.00349	1.00145	1.03046		11.61	0.989699	8.789	1.03269	1.02116	1.02701	1.02246	1.03061
11.72	0.969609	8.871	1.01039	1.01903	1.00057	1.00351	1.02892		11.72	1.00716	8.871	0.99663	1.01722	1.02701	1.02806	1.0277
11.83	0.972858	8.953	1.00502	1.01698	1.00349	1.00145	1.02725		11.83	0.932963	8.953	0.95641	1.01646	1.02475	1.02521	1.02883
11.94	0.975005	9.035	1.01148	1.01801	1.00252	1.00145	1.03046		11.94	0.986789	9.035	1.00079	1.01953	1.02861	1.02521	1.02883
12.05	0.97177	9.119	1.0018	1.02109	1.00057	1.00641	1.02802		12.05	0.954785	9.119	1.00911	1.01646	1.02786	1.02576	1.0277
12.16	0.973932	9.203	1.00717	1.01698	1.00349	1.00145	1.03046		12.16	0.969332	9.203	1.01605	1.01722	1.02937	1.02521	1.02827
12.27	0.972858	9.289	1.00288	1.01903	1.00155	1.00242	1.02648		12.27	1.0217	9.289	0.99663	1.01876	1.02786	1.02751	1.0277
12.39	0.975005	9.375	1.00395	1.02109	1.00155	1.00242	1.02725		12.39	0.963514	9.375	0.975827	1.0203	1.02861	1.02861	1.02939
12.5	0.972858	9.461	1.00502	1.02005	1.00349	1.00351	1.02802		12.5	0.963514	9.461	1.01466	1.0227	1.03087	1.02696	1.03173
12.62	0.976093	9.549	1.00288	1.01903	1.00252	1.00145	1.02969		12.62	0.988244	9.549	0.957797	1.02116	1.03162	1.02576	1.03117
12.73	0.978241	9.637	0.998577	1.02109	1.00545	1.00145	1.02725		12.73	1.01152	9.637	1.00634	1.0227	1.03087	1.02576	1.03285
12.85	0.978241	9.726	1.00824	1.01801	1.00545	0.999517	1.02802		12.85	0.963514	9.726	0.949476	1.02116	1.03012	1.02696	1.03173
12.97	0.972858	9.816	1.00502	1.01903	1.00545	1.00448	1.02892		12.97	0.985335	9.816	1.01605	1.02424	1.02861	1.02576	1.03117
13.09	0.978241	9.907	1.00502	1.01903	1.00545	1.00145	1.02802		13.09	0.982425	9.907	1.01743	1.02116	1.03162	1.02751	1.03229
13.21	0.978241	9.999	1.00502	1.01903	1.00545	1.00641	1.02892		13.21	0.975151	9.999	1.00218	1.02193	1.03087	1.02806	1.03117
13.33	0.979328	null	null	null	null	null	null		13.33	0.963514	null	null	null	null	null	null
13.46	0.980402	null	null	null	null	null	null		13.46	0.964968	null	null	null	null	null	null
13.58	0.98149	null	null	null	null	null	null		13.58	1.02898	null	null	null	null	null	null
13.71	0.98149	null	null	null	null	null	null		13.71	1.02607	null	null	null	null	null	null
13.83	0.98149	null	null	null	null	null	null		13.83	0.947511	null	null	null	null	null	null
13.96	0.983637	null	null	null	null	null	null		13.96	0.960604	null	null	null	null	null	null
14.09	0.984725	null	null	null	null	null	null		14.09	0.979516	null	null	null	null	null	null
14.22	0.980402	null	null	null	null	null	null		14.22	1.00861	null	null	null	null	null	null
14.35	0.980402	null	null	null	null	null	null		14.35	0.966423	null	null	null	null	null	null
14.49	0.980402	null	null	null	null	null	null		14.49	0.973696	null	null	null	null	null	null
14.62	0.98149	null	null	null	null	null	null		14.62	1.01443	null	null	null	null	null	null
14.76	0.984725	null	null	null	null	null	null		14.76	1.00716	null	null	null	null	null	null
14.89	0.980402	null	null	null	null	null	null		14.89	0.999882	null	null	null	null	null	null
15.03	0.983637	null	null	null	null	null	null		15.03	0.963514	null	null	null	null	null	null
15.17	0.986872	null	null	null	null	null	null		15.17	0.909688	null	null	null	null	null	null
15.31	0.984725	null	null	null	null	null	null		15.31	0.996972	null	null	null	null	null	null
15.45	0.986872	null	null	null	null	null	null		15.45	1.00279	null	null	null	null	null	null
15.59	0.989034	null	null	null	null	null	null		15.59	0.951875	null	null	null	null	null	null
15.74	0.986872	null	null	null	null	null	null		15.74	0.994063	null	null	null	null	null	null
15.88	0.986872	null	null	null	null	null	null		15.88	1.03916	null	null	null	null	null	null
16.03	0.984725	null	null	null	null	null	null		16.03	1.00134	null	null	null	null	null	null
16.18	0.986872	null	null	null	null	null	null		16.18	1.00425	null	null	null	null	null	null
16.33	0.98796	null	null	null	null	null	null		16.33	1.01443	null	null	null	null	null	null
16.48	0.98796	null	null	null	null	null	null		16.48	1.0057	null	null	null	null	null	null
16.63	0.983637	null	null	null	null	null	null		16.63	0.98388	null	null	null	null	null	null
16.79	0.98796	null	null	null	null	null	null		16.79	0.969332	null	null	null	null	null	null
16.94	0.98796	null	null	null	null	null	null		16.94	0.989699	null	null	null	null	null	null
17.1	0.990121	null	null	null	null	null	null		17.1	0.999882	null	null	null	null	null	null
17.26	0.990121	null	null	null	null	null	null		17.26	0.978061	null	null	null	null	null	null
17.42	0.991195	null	null	null	null	null	null		17.42	0.964968	null	null	null	null	null	null
17.58	0.992269	null	null	null	null	null	null		17.58	1.01152	null	null	null	null	null	null
17.74	0.99443	null	null	null	null	null	null		17.74	1.00425	null	null	null	null	null	null
17.91	0.991195	null	null	null	null	null	null		17.91	0.95915	null	null	null	null	null	null
18.07	0.993356	null	null	null	null	null	null		18.07	0.995517	null	null	null	null	null	null
18.24	0.990121	null	null	null	null	null	null		18.24	0.932963	null	null	null	null	null	null
18.41	0.993356	null	null	null	null	null	null		18.41	1.00861	null	null	null	null	null	null
18.58	0.992269	null	null	null	null	null	null		18.58	0.956239	null	null	null	null	null	null
18.75	0.99443	null	null	null	null	null	null		18.75	0.963514	null	null	null	null	null	null
18.92	0.99443	null	null	null	null	null	null		18.92	0.966423	null	null	null	null	null	null
19.1	0.997665	null	null	null	null	null	null		19.1	0.979516	null	null	null	null	null	null
19.27	0.99443	null	null	null	null	null	null		19.27	0.978061	null	null	null	null	null	null
19.45	0.993356	null	null	null	null	null	null		19.45	0.969332	null	null	null	null	null	null
19.63	0.99443	null	null	null	null	null	null		19.63	0.975151	null	null	null	null	null	null
19.81	0.995518	null	null	null	null	null	null		19.81	0.967878	null	null	null	null	null	null
20	0.996591	null	null	null	null	null	null		20	0.988244	null	null	null	null	null	null

## Sheet: FigS1_M932A
M932A_translocation_set1									M932A_translocation_set2									M932A_QF_EDTA_set1&2			M932A_QF_HCl_set1&2
Time	8	Time	25	75	200	500	1000		Time	8	Time	25	75	200	500	1000		Time	200		Time	200
0.002	0.0013	0.00202	0.04049	0.03335	0.0354	0.04543	0.01324		0.002	-0.0091	0.00202	0.0045	-0.00357	-0.000165	0.02019	0.01626		0.004	0.651495		0.004	0.052656
0.00202	0.00817	0.00205	0.03887	0.0326	0.03418	0.03931	0.00617		0.00202	-0.00783	0.00205	0.0045	0.000202	-0.00142	0.01899	0.015		0.004	0.758675		0.004	0.041772
0.00206	0.01504	0.00208	0.03887	0.03178	0.03175	0.03395	0.00146		0.00206	-0.00144	0.00208	0.0045	0.00524	0.00234	0.0142	0.01878		0.007	0.698719		0.007	0.09592
0.0021	0.01761	0.0021	0.03807	0.0326	0.03297	0.03089	-0.00208		0.0021	0.00623	0.0021	0.00575	0.0115	0.00358	0.01061	0.02382		0.007	0.824509		0.007	0.115755
0.00214	0.01847	0.00213	0.03807	0.03335	0.03418	0.03013	-0.00444		0.00214	0.01517	0.00213	0.00575	0.02034	0.00734	0.00701	0.03013		0.012	0.716984		0.012	0.133852
0.00218	0.02019	0.00216	0.03564	0.03335	0.03418	0.0286	-0.00915		0.00218	0.02027	0.00216	0.00575	0.03041	0.0136	0.00461	0.0377		0.012	0.843805		0.012	0.167539
0.00222	0.02019	0.00219	0.03402	0.03651	0.03418	0.0271	-0.01268		0.00222	0.02411	0.00219	0.00575	0.03923	0.0161	0.00341	0.04021		0.02	0.760928		0.02	0.21755
0.00226	0.01933	0.00222	0.03322	0.03967	0.03663	0.02554	-0.01151		0.00226	0.02921	0.00222	0.007	0.04552	0.0173	0.00341	0.04526		0.02	0.861683		0.02	0.275588
0.0023	0.0159	0.00225	0.03564	0.04362	0.04149	0.0248	-0.00915		0.0023	0.02666	0.00225	0.00826	0.05433	0.0186	0.00461	0.04903		0.035	0.823278		0.035	0.336708
0.00234	0.0116	0.00228	0.03564	0.04441	0.04392	0.0263	-0.00679		0.00234	0.019	0.00228	0.01327	0.05937	0.0223	0.0094	0.05534		0.035	0.882032		0.035	0.455517
0.00238	0.00817	0.00231	0.0397	0.04362	0.04392	0.02783	-0.00444		0.00238	0.00494	0.00231	0.017	0.06314	0.0286	0.0142	0.05534		0.064	0.847888		0.064	0.536703
0.00242	0.00817	0.00234	0.04291	0.04362	0.04149	0.02783	0.000278		0.00242	-0.01293	0.00234	0.02078	0.06692	0.0323	0.02259	0.0553		0.064	0.906122		0.064	0.669601
0.00246	0.01246	0.00237	0.04373	0.04678	0.04149	0.02783	0.000278		0.00246	-0.02571	0.00237	0.02579	0.07069	0.0336	0.02858	0.0516		0.1	0.872588		0.1	0.722841
0.0025	0.01847	0.0024	0.0413	0.04914	0.04149	0.02707	0.00146		0.0025	-0.0321	0.0024	0.0321	0.07196	0.0323	0.03457	0.04652		0.1	0.927833		0.1	0.836107
0.00254	0.02792	0.00244	0.03887	0.04993	0.04028	0.02707	0.00617		0.00254	-0.02954	0.00244	0.04208	0.07321	0.0323	0.03697	0.04021		0.3	0.881453		0.3	0.841922
0.00258	0.03736	0.00247	0.03564	0.04914	0.0403	0.02707	0.01206		0.00258	-0.02187	0.00247	0.04959	0.07447	0.0311	0.03697	0.03517		0.3	0.947212		0.3	0.937159
0.00262	0.04338	0.0025	0.03322	0.04914	0.04028	0.03013	0.01795		0.00262	-0.01293	0.0025	0.0546	0.07699	0.0348	0.03697	0.03139		1	0.88641		1	0.87838
0.00266	0.04424	0.00253	0.02917	0.05073	0.04149	0.03395	0.02148		0.00266	-0.01038	0.00253	0.05961	0.07825	0.0411	0.03577	0.03265		1	0.95954		1	0.964056
0.00272	0.03651	0.00256	0.02513	0.05389	0.0439	0.03701	0.02501		0.00272	-0.00271	0.00256	0.06211	0.07825	0.0461	0.03457	0.03265		3	0.914811		3	0.920944
0.00276	0.02534	0.0026	0.02109	0.05783	0.04879	0.03854	0.02619		0.00276	0.00878	0.0026	0.06086	0.07573	0.0473	0.03098	0.03265		3	0.966914		3	0.973108
0.0028	0.02105	0.00263	0.01542	0.05941	0.05244	0.03625	0.03091		0.0028	0.02156	0.00263	0.0546	0.07069	0.0436	0.02977	0.02886		10	0.94751		10	0.957409
0.00284	0.02019	0.00266	0.013	0.05941	0.05731	0.03395	0.03208		0.00284	0.0356	0.00266	0.04959	0.06692	0.0386	0.03457	0.02886		10	0.978704		10	0.982858
0.00288	0.02276	0.0027	0.01058	0.05546	0.06218	0.03089	0.03326		0.00288	0.04071	0.0027	0.04333	0.06314	0.0348	0.04296	0.03139		30	0.965277		30	0.985393
0.00294	0.02963	0.00273	0.00734	0.04993	0.06461	0.02554	0.03326		0.00294	0.03433	0.00273	0.04083	0.05685	0.0286	0.05734	0.03265		30	0.98903		30	0.985151
0.00298	0.03651	0.00277	0.00734	0.04362	0.06826	0.02018	0.03208		0.00298	0.02411	0.00277	0.03831	0.05182	0.0211	0.06932	0.03265		100	1		100	1
0.00302	0.03909	0.0028	0.00896	0.03651	0.06704	0.01329	0.02619		0.00302	0.01389	0.0028	0.03455	0.0493	0.0161	0.07771	0.03013		100	1		100	1
0.00308	0.04166	0.00284	0.013	0.0294	0.06218	0.00564	0.02148		0.00308	0.00623	0.00284	0.03205	0.0493	0.0186	0.08371	0.02761
0.00312	0.04509	0.00287	0.01785	0.02388	0.05365	0.000287	0.01206		0.00312	-0.000163	0.00287	0.03205	0.0493	0.0211	0.0825	0.02257
0.00316	0.04853	0.00291	0.02593	0.01914	0.04636	-0.00201	0.00499		0.00316	0.00111	0.00291	0.02954	0.04678	0.0286	0.0813	0.0213
0.00322	0.04939	0.00294	0.03483	0.01598	0.03663	0.000287	-0.00444		0.00322	0.00623	0.00294	0.02579	0.043	0.0348	0.0729	0.01753
0.00326	0.05282	0.00298	0.04211	0.01362	0.0281	0.00335	-0.00444		0.00326	0.01006	0.00298	0.02704	0.03671	0.0373	0.06693	0.01248
0.0033	0.05197	0.00302	0.04938	0.01519	0.02324	0.00641	-0.00208		0.0033	0.00494	0.00302	0.02829	0.03041	0.0298	0.05494	0.00618
0.00336	0.04853	0.00306	0.05343	0.01598	0.02567	0.00717	0.00263		0.00336	0.0024	0.00306	0.02579	0.03293	0.0236	0.04655	-0.00391
0.0034	0.04767	0.00309	0.05424	0.01914	0.03053	0.00717	0.00853		0.0034	0.00367	0.00309	0.02579	0.03923	0.0148	0.04535	-0.01021
0.00346	0.04338	0.00313	0.05424	0.02309	0.03297	0.01023	0.01088		0.00346	0.00623	0.00313	0.02328	0.05055	0.00734	0.04535	-0.01273
0.0035	0.02963	0.00317	0.04938	0.02625	0.03175	0.01406	0.01088		0.0035	0.01133	0.00317	0.02203	0.06692	0.00234	0.04776	-0.01273
0.00356	0.01847	0.00321	0.04373	0.0294	0.03053	0.01942	0.01442		0.00356	0.01261	0.00321	0.02454	0.07825	0.00234	0.04776	-0.00643
0.00362	0.00473	0.00325	0.04211	0.0302	0.0281	0.02324	0.01442		0.00362	0.01517	0.00325	0.02829	0.08832	0.00858	0.04415	0.00491
0.00366	-0.000418	0.00329	0.04049	0.0294	0.02689	0.02936	0.01442		0.00366	0.0228	0.00329	0.02954	0.08455	0.0136	0.03577	0.02257
0.00372	0.00473	0.00333	0.04453	0.0294	0.02445	0.03319	0.01678		0.00372	0.02921	0.00333	0.02954	0.07825	0.0136	0.02977	0.03517
0.00376	0.01504	0.00337	0.04938	0.0326	0.01716	0.03242	0.02384		0.00376	0.0356	0.00337	0.0308	0.0669	0.0123	0.02858	0.04274
0.00382	0.03136	0.00341	0.05343	0.03493	0.00863	0.0286	0.03562		0.00382	0.04454	0.00341	0.0333	0.05559	0.00858	0.03338	0.04021
0.00388	0.03994	0.00345	0.05262	0.03651	-0.00232	0.02477	0.04269		0.00388	0.05731	0.00345	0.03581	0.04803	0.0136	0.04056	0.03265
0.00392	0.03651	0.00349	0.04858	0.03651	-0.00962	0.02324	0.04976		0.00392	0.06115	0.00349	0.03706	0.04426	0.0173	0.04895	0.02382
0.00398	0.03393	0.00353	0.04291	0.0341	-0.01205	0.02248	0.05329		0.00398	0.05987	0.00353	0.04208	0.048	0.0186	0.05614	0.02004
0.00404	0.03994	0.00357	0.03887	0.03178	-0.01449	0.0232	0.05212		0.00404	0.05348	0.00357	0.04583	0.05055	0.0186	0.0585	0.01626
0.0041	0.04939	0.00361	0.03402	0.02783	-0.01692	0.02554	0.05212		0.0041	0.04837	0.00361	0.04208	0.05055	0.0136	0.05973	0.01122
0.00416	0.05453	0.00366	0.02917	0.02625	-0.01327	0.0263	0.05212		0.00416	0.04327	0.00366	0.02829	0.04426	0.0136	0.05854	0.00996
0.0042	0.05197	0.0037	0.02432	0.02625	-0.0157	0.02401	0.05212		0.0042	0.03816	0.0037	0.01702	0.03796	0.0186	0.05015	0.01248
0.00426	0.04509	0.00374	0.02189	0.02704	-0.01327	0.0202	0.04858		0.00426	0.0356	0.00374	0.00951	0.03293	0.0273	0.0466	0.01626
0.00432	0.03478	0.00379	0.02513	0.02783	-0.00597	0.02018	0.0474		0.00432	0.03304	0.00379	0.007	0.02916	0.0348	0.04776	0.01753
0.00438	0.0262	0.00383	0.03645	0.02704	0.00498	0.02018	0.04151		0.00438	0.02921	0.00383	0.00951	0.02412	0.0373	0.04776	0.01753
0.00444	0.0219	0.00388	0.051	0.02625	0.01959	0.02095	0.04033		0.00444	0.02283	0.00388	0.01828	0.02664	0.0373	0.04776	0.01122
0.0045	0.02105	0.00392	0.06556	0.02625	0.03175	0.02018	0.0368		0.0045	0.02156	0.00392	0.02579	0.0279	0.0411	0.04056	0.0087
0.00456	0.01847	0.00397	0.07688	0.0294	0.04149	0.02248	0.0368		0.00456	0.0305	0.00397	0.02954	0.03419	0.0461	0.03817	0.01375
0.00462	0.0159	0.00401	0.08254	0.03335	0.04636	0.02248	0.03444		0.00462	0.0305	0.00401	0.0333	0.04426	0.0511	0.03936	0.02257
0.00468	0.01504	0.00406	0.08173	0.03493	0.04636	0.02095	0.03091		0.00468	0.02156	0.00406	0.02954	0.04803	0.0586	0.03936	0.02761
0.00474	0.01332	0.00411	0.07202	0.0326	0.04028	0.01865	0.0368		0.00474	0.00878	0.00411	0.02203	0.0443	0.0573	0.03697	0.02257
0.0048	0.00902	0.00415	0.06233	0.0294	0.03175	0.01559	0.04151		0.0048	-0.00654	0.00415	0.01702	0.03293	0.0511	0.03577	0.00996
0.00488	0.00387	0.0042	0.05262	0.0294	0.02567	0.01482	0.04622		0.00488	-0.01804	0.0042	0.02078	0.01909	0.0461	0.03936	-0.00138
0.00494	0.0013	0.00425	0.04534	0.03572	0.01959	0.01712	0.05212		0.00494	-0.01677	0.00425	0.02829	0.01154	0.0473	0.04535	0.00113
0.005	0.01074	0.0043	0.04049	0.04678	0.0135	0.01865	0.06272		0.005	-0.01166	0.0043	0.03706	0.01909	0.0461	0.04776	0.01375
0.00506	0.0219	0.00435	0.03645	0.05389	0.00742	0.0194	0.06743		0.00506	-0.00271	0.00435	0.04583	0.03041	0.0448	0.0502	0.02257
0.00512	0.03221	0.0044	0.02836	0.0523	0.00377	0.01865	0.06743		0.00512	0.01389	0.0044	0.05209	0.043	0.0461	0.05255	0.02004
0.0052	0.03307	0.00445	0.01624	0.04678	0.00863	0.01712	0.06272		0.0052	0.03177	0.00445	0.0546	0.04803	0.0498	0.05375	0.00366
0.00526	0.01933	0.0045	0.00411	0.04046	0.01716	0.01865	0.05447		0.00526	0.04327	0.0045	0.05209	0.04426	0.0461	0.05135	-0.01273
0.00532	0.01074	0.00455	-0.00398	0.03335	0.01471	0.01865	0.04622		0.00532	0.04583	0.00455	0.04583	0.03671	0.0386	0.05015	-0.01399
0.0054	0.01332	0.0046	-0.01045	0.0223	0.00863	0.01406	0.03798		0.0054	0.04071	0.0046	0.04083	0.0279	0.0298	0.05375	-0.00391
0.00546	0.02705	0.00465	-0.01126	0.01519	-0.00354	0.0087	0.03091		0.00546	0.03816	0.00465	0.03706	0.02034	0.0248	0.05375	0.01122
0.00554	0.03478	0.0047	-0.00722	0.01914	-0.01449	0.00411	0.02619		0.00554	0.04327	0.0047	0.0333	0.01154	0.0248	0.04535	0.02635
0.0056	0.03307	0.00475	-0.0064	0.02783	-0.02301	0.000287	0.01795		0.0056	0.05477	0.00475	0.03205	0.00775	0.0298	0.0334	0.03391
0.00568	0.03736	0.00481	5.81e-05	0.03335	-0.02788	0.00105	0.01088		0.00568	0.04965	0.00481	0.0346	0.00902	0.0386	0.0142	0.03391
0.00574	0.03565	0.00486	0.00734	0.03335	-0.02301	0.00947	0.01206		0.00574	0.03816	0.00486	0.04458	0.01657	0.0461	0.00581	0.02761
0.00582	0.0262	0.00492	0.00896	0.0294	-0.01692	0.01329	0.03091		0.00582	0.02794	0.00492	0.05335	0.02286	0.0448	0.01181	0.02635
0.00588	0.0262	0.00497	0.01058	0.02783	-0.01935	0.01406	0.06036		0.00588	0.019	0.00497	0.0546	0.02916	0.0411	0.02019	0.03517
0.00596	0.03822	0.00503	0.01462	0.0294	-0.02666	0.01635	0.07804		0.00596	0.01389	0.00503	0.05335	0.03168	0.0448	0.02738	0.04652
0.00604	0.05969	0.00508	0.02189	0.03731	-0.02544	0.02171	0.0804		0.00604	0.02921	0.00508	0.04834	0.03041	0.0511	0.03577	0.05787
0.00612	0.07687	0.00514	0.02593	0.0452	-0.01692	0.0286	0.08982		0.00612	0.05093	0.00514	0.03706	0.02538	0.0573	0.04176	0.07551
0.00618	0.08116	0.00519	0.02189	0.05152	-0.00597	0.03395	0.10042		0.00618	0.04965	0.00519	0.03205	0.01909	0.0599	0.04776	0.08938
0.00626	0.07172	0.00525	0.01866	0.05073	0.00498	0.03395	0.10513		0.00626	0.04199	0.00525	0.0308	0.01405	0.0586	0.04895	0.0982
0.00634	0.05626	0.00531	0.01866	0.05073	0.01593	0.02707	0.09924		0.00634	0.02283	0.00531	0.03581	0.00902	0.0549	0.04296	0.10198
0.00642	0.03909	0.00537	0.02109	0.04598	0.01593	0.02018	0.07804		0.00642	0.00878	0.00537	0.04333	0.00902	0.0486	0.03936	0.09442
0.0065	0.02448	0.00543	0.02593	0.03651	0.01716	0.01865	0.05565		0.0065	-0.00144	0.00543	0.04709	0.01531	0.0536	0.04176	0.08182
0.00658	0.02276	0.00549	0.02755	0.0294	0.01837	0.02936	0.04622		0.00658	0.01006	0.00549	0.04583	0.02161	0.0623	0.04776	0.07803
0.00666	0.03565	0.00555	0.03079	0.01993	0.02324	0.04007	0.0368		0.00666	0.02156	0.00555	0.03581	0.01782	0.0586	0.04535	0.06669
0.00674	0.04682	0.00561	0.0324	0.01598	0.03053	0.04313	0.02501		0.00674	0.019	0.00561	0.02704	0.01027	0.0586	0.04056	0.06038
0.00682	0.05024	0.00567	0.03564	0.01835	0.03053	0.04237	0.01324		0.00682	0.01517	0.00567	0.03205	0.0065	0.0623	0.03817	0.05534
0.0069	0.03994	0.00573	0.04291	0.02467	0.02445	0.03242	0.0097		0.0069	0.01389	0.00573	0.03706	0.01405	0.0623	0.03697	0.04021
0.00698	0.02276	0.00579	0.04373	0.03493	0.01106	0.03013	0.01324		0.00698	0.00623	0.00579	0.03455	0.02286	0.0611	0.03098	0.03391
0.00706	0.0159	0.00585	0.04291	0.04757	0.00255	0.03472	0.02148		0.00706	0.00494	0.00585	0.03455	0.02916	0.0498	0.02738	0.03895
0.00714	0.00902	0.00592	0.04615	0.05389	0.00742	0.03319	0.02266		0.00714	0.01389	0.00592	0.03205	0.02286	0.0373	0.02139	0.04148
0.00722	0.00387	0.00598	0.04453	0.0523	0.0135	0.03013	0.01795		0.00722	0.019	0.00598	0.02954	0.01405	0.0298	0.02019	0.03391
0.00732	0.00473	0.00605	0.03807	0.05309	0.02445	0.0263	0.01913		0.00732	0.03177	0.00605	0.04208	0.0065	0.0173	0.02139	0.03265
0.0074	0.00387	0.00611	0.03564	0.05941	0.03297	0.02324	0.02148		0.0074	0.05093	0.00611	0.06086	0.01405	0.00984	0.02977	0.03517
0.00748	0.00817	0.00618	0.03887	0.06415	0.03906	0.01865	0.01324		0.00748	0.0586	0.00618	0.06963	0.0279	0.00734	0.05135	0.04274
0.00758	0.01675	0.00624	0.04453	0.05941	0.03175	0.0087	0.00381		0.00758	0.05987	0.00624	0.06086	0.03923	0.00734	0.06572	0.04903
0.00766	0.02878	0.00631	0.04615	0.05152	0.01716	0.00411	0.00146		0.00766	0.06243	0.00631	0.04959	0.05055	0.0161	0.06452	0.05282
0.00776	0.03307	0.00638	0.04049	0.04362	0.01471	0.01329	0.00617		0.00776	0.04965	0.00638	0.03706	0.06692	0.0348	0.05614	0.0566
0.00784	0.02792	0.00645	0.03726	0.04204	0.02567	0.02324	0.01442		0.00784	0.03433	0.00645	0.01953	0.08203	0.0511	0.05255	0.05156
0.00794	0.01847	0.00652	0.03483	0.04757	0.04149	0.03395	0.02148		0.00794	0.02666	0.00652	0.02078	0.09461	0.0511	0.04296	0.05408
0.00802	0.02276	0.00659	0.02513	0.05467	0.04757	0.05002	0.02619		0.00802	0.04199	0.00659	0.02328	0.09587	0.0436	0.03817	0.0629
0.00812	0.02448	0.00666	0.01704	0.05705	0.04149	0.05844	0.03091		0.00812	0.0305	0.00666	0.01577	0.08706	0.0298	0.04535	0.07551
0.00822	0.01504	0.00673	0.01785	0.0523	0.03906	0.06379	0.02973		0.00822	0.01261	0.00673	0.01452	0.07196	0.0198	0.05015	0.08182
0.0083	0.00387	0.0068	0.02513	0.04678	0.03784	0.05691	0.02148		0.0083	0.00878	0.0068	0.01828	0.0581	0.0311	0.05375	0.07677
0.0084	0.00301	0.00687	0.03402	0.04993	0.03663	0.03854	0.01678		0.0084	0.01006	0.00687	0.02579	0.05433	0.0423	0.05494	0.07551
0.0085	0.0013	0.00694	0.0324	0.06415	0.0354	0.03319	0.02501		0.0085	0.04071	0.00694	0.03205	0.05559	0.0511	0.04655	0.07929
0.0086	0.0013	0.00702	0.02836	0.07363	0.0354	0.04237	0.03444		0.0086	0.05348	0.00702	0.03706	0.03923	0.0623	0.04056	0.07173
0.0087	0.01504	0.00709	0.02836	0.07125	0.04514	0.05002	0.03562		0.0087	0.03433	0.00709	0.03831	0.01782	0.0586	0.04296	0.05534
0.0088	0.02963	0.00717	0.0324	0.06099	0.0561	0.05767	0.03208		0.0088	0.02666	0.00717	0.03831	0.01531	0.0386	0.04415	0.03391
0.0089	0.0408	0.00724	0.03645	0.04836	0.05365	0.06226	0.03326		0.0089	0.00623	0.00724	0.03831	0.01405	0.0298	0.03218	0.03139
0.009	0.05282	0.00732	0.0324	0.05073	0.04514	0.06073	0.03444		0.009	0.01644	0.00732	0.0308	0.03293	0.0361	0.02139	0.03643
0.0091	0.05282	0.00739	0.0324	0.05862	0.05244	0.04543	0.02619		0.0091	0.02411	0.00739	0.01953	0.05055	0.0286	0.02378	0.03895
0.0092	0.0262	0.00747	0.03322	0.06415	0.06339	0.02936	0.02855		0.0092	0.02538	0.00747	0.00826	0.05182	0.0223	0.02738	0.03391
0.0093	0.01074	0.00755	0.02675	0.06731	0.06583	0.03013	0.0474		0.0093	0.02794	0.00755	0.00951	0.0493	0.0311	0.02977	0.04021
0.0094	0.01847	0.00763	0.02432	0.06415	0.05731	0.04926	0.06979		0.0094	0.02794	0.00763	0.02579	0.03923	0.0361	0.02977	0.04274
0.0095	0.02276	0.00771	0.02836	0.05783	0.04149	0.06379	0.06743		0.0095	0.02027	0.00771	0.03581	0.02412	0.0461	0.02977	0.04526
0.00962	0.03909	0.00779	0.03564	0.05546	0.0354	0.06838	0.05212		0.00962	0.019	0.00779	0.03581	0.02161	0.0761	0.02977	0.04652
0.00972	0.05282	0.00787	0.0413	0.05467	0.04028	0.06532	0.04033		0.00972	0.01006	0.00787	0.0396	0.02412	0.0849	0.04296	0.04652
0.00984	0.05884	0.00795	0.05343	0.0523	0.04636	0.05079	0.04033		0.00984	0.03177	0.00795	0.04333	0.03041	0.0786	0.04415	0.05787
0.00994	0.04595	0.00804	0.07445	0.05389	0.04514	0.03625	0.06272		0.00994	0.06115	0.00804	0.04333	0.03545	0.0786	0.03098	0.07047
0.0101	0.02363	0.00812	0.08254	0.04993	0.03906	0.03701	0.07097		0.0101	0.05731	0.00812	0.04959	0.04048	0.0911	0.02019	0.08433
0.0102	0.0262	0.0082	0.0688	0.04441	0.04757	0.04696	0.06861		0.0102	0.04965	0.0082	0.05961	0.05559	0.0923	0.02977	0.08182
0.0103	0.04166	0.00829	0.051	0.03967	0.0549	0.05308	0.07804		0.0103	0.04965	0.00829	0.0571	0.0581	0.0761	0.02618	0.0856
0.0104	0.05197	0.00838	0.0397	0.04598	0.04514	0.05079	0.07804		0.0104	0.04965	0.00838	0.0421	0.04048	0.0673	0.02019	0.08938
0.0105	0.03994	0.00846	0.04534	0.05705	0.04028	0.04849	0.04976		0.0105	0.04327	0.00846	0.03581	0.03041	0.0511	0.02618	0.08686
0.0106	0.01417	0.00855	0.04534	0.0602	0.03297	0.0592	0.01442		0.0106	0.01133	0.00855	0.03205	0.04048	0.0348	0.04415	0.08433
0.0107	-0.003	0.00864	0.03564	0.04757	0.03053	0.06685	0.00499		0.0107	-0.0091	0.00864	0.01452	0.0493	0.0248	0.05255	0.08182
0.0109	0.01074	0.00873	0.02351	0.04046	0.0354	0.05844	0.0156		0.0109	0.01261	0.00873	0.02078	0.04426	0.0248	0.04895	0.07551
0.011	0.00301	0.00882	0.02836	0.04757	0.0354	0.05002	0.02619		0.011	0.02156	0.00882	0.03205	0.02664	0.0361	0.04176	0.06038
0.0111	0.00215	0.00891	0.04373	0.05467	0.03297	0.04773	0.03326		0.0111	0.0254	0.00891	0.04583	0.03419	0.0448	0.05015	0.04274
0.0112	0.01074	0.009	0.05182	0.06256	0.0281	0.06456	0.04976		0.0112	0.02283	0.009	0.05084	0.04426	0.0511	0.05135	0.03139
0.0113	0.01761	0.00909	0.05585	0.07125	0.0354	0.07527	0.06743		0.0113	0.02411	0.00909	0.0571	0.05055	0.0673	0.04535	0.0213
0.0115	0.02105	0.00919	0.05505	0.08468	0.06218	0.07374	0.07097		0.0115	0.03304	0.00919	0.05585	0.05307	0.0811	0.03936	0.02508
0.0116	0.02792	0.00928	0.04858	0.07441	0.07678	0.05844	0.06626		0.0116	0.04583	0.00928	0.04333	0.07951	0.0736	0.05255	0.04526
0.0117	0.0262	0.00938	0.0486	0.05152	0.08043	0.0462	0.07804		0.0117	0.03816	0.00938	0.0483	0.09335	0.0699	0.0729	0.06669
0.0118	0.02105	0.00947	0.04858	0.04204	0.07191	0.05002	0.07568		0.0118	0.01133	0.00947	0.05836	0.0858	0.0549	0.06333	0.07803
0.012	0.01933	0.00957	0.04049	0.0452	0.06704	0.0615	0.07215		0.012	0.02666	0.00957	0.06712	0.07069	0.0411	0.05015	0.06794
0.0121	0.01761	0.00967	0.02189	0.06415	0.06826	0.07374	0.06508		0.0121	0.05093	0.00967	0.06462	0.05307	0.0448	0.04415	0.0629
0.0122	0.02963	0.00976	0.00896	0.06572	0.07191	0.06991	0.06272		0.0122	0.03816	0.00976	0.04834	0.05307	0.0486	0.05494	0.0566
0.0124	0.02276	0.00986	0.02836	0.06256	0.06826	0.05767	0.06272		0.0124	0.01644	0.00986	0.02829	0.06692	0.0561	0.06333	0.04148
0.0125	0.01933	0.00996	0.04049	0.05862	0.05853	0.06379	0.06036		0.0125	0.01389	0.00996	0.0308	0.07321	0.0649	0.06572	0.05534
0.0126	0.03822	0.01007	0.02513	0.05705	0.06339	0.06073	0.05919		0.0126	0.01133	0.01007	0.03706	0.06189	0.0623	0.04776	0.06165
0.0128	0.05969	0.01017	0.02836	0.0452	0.05731	0.0592	0.05447		0.0128	0.00623	0.01017	0.03706	0.05433	0.0786	0.04655	0.0566
0.0129	0.05969	0.01027	0.03645	0.02625	0.04149	0.06226	0.0639		0.0129	0.02411	0.01027	0.04834	0.05559	0.0911	0.05973	0.0629
0.013	0.04509	0.01038	0.03483	0.01914	0.03053	0.06915	0.06272		0.013	0.03177	0.01038	0.04834	0.05055	0.0849	0.06213	0.08938
0.0132	0.0554	0.01048	0.03322	0.02546	0.04028	0.06226	0.05683		0.0132	0.03816	0.01048	0.05335	0.05182	0.0736	0.05854	0.09442
0.0133	0.0408	0.01059	0.04615	0.04046	0.05365	0.05691	0.05329		0.0133	0.04327	0.01059	0.06336	0.06189	0.0836	0.05734	0.07929
0.0135	0.01675	0.01069	0.05747	0.05389	0.05853	0.07298	0.06036		0.0135	0.02921	0.01069	0.04959	0.08076	0.0761	0.05973	0.07677
0.0136	0.01675	0.0108	0.07769	0.06888	0.05244	0.08063	0.0474		0.0136	0.02027	0.0108	0.03957	0.08328	0.0723	0.05494	0.07173
0.0137	0.01074	0.01091	0.10922	0.07283	0.04757	0.06838	0.04976		0.0137	0.03688	0.01091	0.0571	0.07447	0.0899	0.05973	0.06794
0.0139	0.00902	0.01102	0.09629	0.05073	0.05001	0.0592	0.07097		0.0139	0.02794	0.01102	0.08466	0.03923	0.0849	0.05854	0.07803
0.014	0.02019	0.01113	0.07526	0.0294	0.05731	0.06379	0.08511		0.014	0.00623	0.01113	0.09844	0.03419	0.0736	0.05973	0.09946
0.0142	0.02534	0.01125	0.0688	0.03572	0.05122	0.07144	0.07568		0.0142	0.02283	0.01125	0.07839	0.05182	0.0786	0.07771	0.11711
0.0143	0.000436	0.01136	0.05989	0.05389	0.05487	0.07221	0.06979		0.0143	0.056	0.01136	0.04709	0.06189	0.0711	0.09329	0.10703
0.0145	0.00731	0.01147	0.06071	0.06731	0.07557	0.07221	0.06743		0.0145	0.05348	0.01147	0.05209	0.07447	0.0786	0.10408	0.08307
0.0146	0.0219	0.01159	0.05343	0.05941	0.07434	0.08904	0.07686		0.0146	0.02794	0.01159	0.08091	0.07321	0.0873	0.11366	0.08182
0.0148	0.03136	0.01171	0.04938	0.05389	0.078	0.09363	0.07215		0.0148	0.04327	0.01171	0.10345	0.05685	0.0836	0.10167	0.07551
0.0149	0.03221	0.01182	0.04777	0.0523	0.06096	0.07527	0.07215		0.0149	0.06626	0.01182	0.10219	0.05055	0.0786	0.07651	0.07803
0.0151	0.03651	0.01194	0.0518	0.05389	0.03418	0.0768	0.091		0.0151	0.04837	0.01194	0.0796	0.03796	0.0673	0.06333	0.08055
0.0153	0.03136	0.01206	0.06556	0.04757	0.02689	0.07986	0.10278		0.0153	0.04071	0.01206	0.07589	0.03671	0.0673	0.0861	0.08307
0.0154	0.03651	0.01218	0.0696	0.0341	0.04879	0.06609	0.08864		0.0154	0.05604	0.01218	0.06462	0.0304	0.0799	0.10527	0.09568
0.0156	0.04251	0.0123	0.0704	0.0294	0.04028	0.06226	0.06508		0.0156	0.06626	0.0123	0.04458	0.06062	0.0849	0.12084	0.11081
0.0157	0.03909	0.01243	0.06556	0.03335	0.02445	0.06838	0.05212		0.0157	0.07903	0.01243	0.04834	0.07825	0.104	0.10167	0.12594
0.0159	0.02363	0.01255	0.06798	0.04204	0.01959	0.07298	0.05683		0.0159	0.07137	0.01255	0.06462	0.05055	0.0949	0.06333	0.09442
0.0161	0.02019	0.01268	0.06718	0.05309	0.02445	0.09516	0.05683		0.0161	0.0586	0.01268	0.07213	0.04426	0.102	0.05135	0.07047
0.0162	0.01246	0.0128	0.04938	0.07757	0.05001	0.114	0.06626		0.0162	0.04199	0.0128	0.05836	0.05559	0.107	0.0561	0.08182
0.0164	0.03565	0.01293	0.0397	0.06415	0.07557	0.11354	0.07568		0.0164	0.06243	0.01293	0.0521	0.07069	0.0823	0.04535	0.07173
0.0166	0.04338	0.01306	0.04615	0.05783	0.08286	0.10817	0.07686		0.0166	0.06881	0.01306	0.05209	0.07699	0.0573	0.04056	0.09695
[truncated: 758 more rows]

## Sheet: FigS1_Q929M
Q929M_translocation_set1									Q929M_translocation_set2									Q929M_QF_EDTA_set1&2			Q929M_QF_HCl_set1&2
[truncated: 927 more rows]

[truncated: 6 more sheets: FigS1_N458S, FigS2a, FigS2b_M932A, FigS2b_Q929M, FigS2b_N458S, FigS2c]
