# Supplementary material for: The mechanism of the nucleo-sugar selection by multi-subunit RNA polymerases
Source: Nat Commun. 2021 Feb 4;12:796. doi: 10.1038/s41467-021-21005-w (PMC7862312; doi:10.1038/s41467-021-21005-w)
Supplement: Supplementary file 4 — Source Data [file 41467_2021_21005_MOESM4_ESM.zip › Plasmid_sequences_Table_S5/plasmids.txt]

>pVS10
TCTAGAAATAATTTTGTTTAACTTTAAGAAGGAGATATACATATGCAGGGTTCTGTGACAGAGTTTCTAAAACCGCGCCTGGTTGATATCGAGCAAGTGAGTTCGACGCACGCCAAGGTGACCCTTGAGCCTTTAGAGCGTGGCTTTGGCCATACTCTGGGTAACGCACTGCGCCGTATTCTGCTCTCATCGATGCCGGGTTGCGCGGTGACCGAGGTTGAGATTGATGGTGTACTACATGAGTACAGCACCAAAGAAGGCGTTCAGGAAGATATCCTGGAAATCCTGCTCAACCTGAAAGGGCTGGCGGTGAGAGTTCAGGGCAAAGATGAAGTTATTCTTACCTTGAATAAATCTGGCATTGGCCCTGTGACTGCAGCCGATATCACCCACGACGGTGATGTCGAAATCGTCAAGCCGCAGCACGTGATCTGCCACCTGACCGATGAGAACGCGTCTATTAGCATGCGTATCAAAGTTCAGCGCGGTCGTGGTTATGTGCCGGCTTCTACCCGAATTCATTCGGAAGAAGATGAGCGCCCAATCGGCCGTCTGCTGGTCGACGCATGCTACAGCCCTGTGGAGCGTATTGCCTACAATGTTGAAGCAGCGCGTGTAGAACAGCGTACCGACCTGGACAAGCTGGTCATCGAAATGGAAACCAACGGCACAATCGATCCTGAAGAGGCGATTCGTCGTGCGGCAACCATTCTGGCTGAACAACTGGAGGCTTTCGTTGACTTACGTGATGTACGTCAGCCTGAAGTGAAAGAAGAGAAACCAGAGTTCGATCCGATCCTGCTGCGCCCTGTTGACGATCTGGAATTGACTGTCCGCTCTGCTAACTGCCTTAAAGCAGAAGCTATCCACTATATCGGTGATCTGGTACAGCGTACCGAGGTTGAGCTCCTTAAAACGCCTAACCTTGGTAAAAAATCTCTTACTGAGATTAAAGACGTGCTGGCTTCCCGTGGACTGTCTCTGGGCATGCGCCTGGAAAACTGGCCACCGGCAAGCATCGCTGACGAGTAACCGGATCCCCGATCCGTGGACTTGTCAGCGACTGAGGAAACAGACCATGGATCCCCGATCCGTCGACTTGTCAGCGAGCTGAGGAACCCTATGGTTTACTCCTATACCGAGAAAAAACGTATTCGTAAGGATTTTGGTAAACGTCCACAAGTTCTGGATGTACCTTATCTCCTTTCTATCCAGCTTGACTCGTTTCAGAAATTTATCGAGCAAGATCCTGAAGGGCAGTATGGTCTGGAAGCTGCTTTCCGTTCCGTATTCCCGATTCAGAGCTACAGCGGTAATTCCGAGCTGCAATACGTCAGCTACCGCCTTGGCGAACCGGTGTTTGACGTCCAGGAATGTCAAATCCGTGGCGTGACCTATTCCGCACCGCTGCGCGTTAAACTGCGTCTGGTGATCTATGAGCGCGAAGCGCCGGAAGGCACCGTAAAAGACATTAAAGAACAAGAAGTCTACATGGGCGAAATTCCGCTCATGACAGACAACGGTACCTTTGTTATCAACGGTACTGAGCGTGTTATCGTTTCCCAGCTGCACCGTAGTCCGGGCGTCTTCTTTGACTCCGACAAAGGTAAAACCCACTCTTCGGGTAAAGTGCTGTATAACGCGCGTATCATCCCTTACCGTGGTTCCTGGCTGGACTTCGAATTCGATCCGAAGGACAACCTGTTCGTACGTATCGACCGTCGCCGTAAACTGCCTGCGACCATCATTCTGCGCGCCCTGAACTACACCACAGAGCAGATCCTCGACCTGTTCTTTGAAAAAGTTATCTTTGAAATCCGTGATAACAAGCTGCAGATGGAACTGGTGCCGGAACGCCTGCGTGGTGAAACCGCATCTTTTGACATCGAAGCTAACGGTAAAGTGTACGTAGAAAAAGGCCGCCGTATCACTGCGCGCCACATTCGCCAGCTGGAAAAAGACGACGTCAAACTGATCGAAGTCCCGGTTGAGTACATCGCAGGTAAAGTGGTTGCTAAAGACTATATTGATGAGTCTACCGGCGAGCTGATCTGCGCAGCGAACATGGAGCTGAGCCTGGATCTGCTGGCTAAGCTGAGCCAGTCTGGTCACAAGCGTATCGAAACGCTGTTCACCAACGATCTGGATCACGGCCCATATATCTCTGAAACCTTACGTGTCGACCCAACTAACGACCGTCTGAGCGCACTGGTAGAAATCTACCGCATGATGCGCCCTGGCGAGCCGCCGACTCGTGAAGCAGCTGAAAGCCTGTTCGAGAACCTGTTCTTCTCCGAAGACCGTTATGACTTGTCTGCGGTTGGTCGTATGAAGTTCAACCGTTCTCTGCTGCGCGAAGAAATCGAAGGTTCCGGTATCCTGAGCAAAGACGACATCATTGATGTTATGAAAAAGCTCATCGATATCCGTAACGGTAAAGGCGAAGTCGATGATATCGACCACCTCGGCAACCGTCGTATCCGTTCCGTTGGCGAAATGGCGGAAAACCAGTTCCGCGTTGGCCTGGTACGTGTAGAGCGTGCGGTGAAAGAGCGTCTGTCTCTGGGCGATCTGGATACCCTGATGCCACAGGATATGATCAACGCCAAGCCGATTTCCGCAGCAGTGAAAGAGTTCTTCGGTTCCAGCCAGCTGTCTCAGTTTATGGACCAGAACAACCCGCTGTCTGAGATTACGCACAAACGTCGTATCTCCGCACTCGGCCCAGGCGGTCTGACCCGTGAACGTGCAGGCTTCGAAGTTCGAGACGTACACCCGACTCACTACGGTCGCGTATGTCCAATCGAAACCCCTGAAGGTCCGAACATCGGTCTGATCAACTCTCTGTCCGTGTACGCACAGACTAACGAATACGGCTTCCTTGAGACTCCGTATCGTAAAGTGACCGACGGTGTTGTAACTGACGAAATTCACTACCTGTCTGCTATCGAAGAAGGCAACTACGTTATCGCCCAGGCGAACTCCAACTTGGATGAAGAAGGCCACTTCGTAGAAGACCTGGTAACTTGCCGTAGCAAAGGCGAATCCAGCTTGTTCAGCCGCGACCAGGTTGACTACATGGACGTATCCACCCAGCAGGTGGTATCCGTCGGTGCGTCCCTGATCCCGTTCCTGGAACACGATGACGCCAACCGTGCATTGATGGGTGCGAACATGCAACGTCAGGCCGTTCCGACTCTGCGCGCTGATAAGCCGCTGGTTGGTACTGGTATGGAACGTGCTGTTGCCGTTGACTCCGGTGTAACTGCGGTAGCTAAACGTGGTGGTGTCGTTCAGTACGTGGATGCTTCCCGTATCGTTATCAAAGTTAACGAAGACGAGATGTATCCGGGTGAAGCAGGTATCGACATCTACAACCTGACCAAATACACCCGTTCTAACCAGAACACCTGTATCAACCAGATGCCGTGTGTGTCTCTGGGTGAACCGGTTGAACGTGGCGACGTGCTGGCAGACGGTCCGTCCACCGACCTCGGTGAACTGGCGCTTGGTCAGAACATGCGCGTAGCGTTCATGCCGTGGAATGGTTACAACTTCGAAGACTCCATCCTCGTATCCGAGCGTGTTGTTCAGGAAGACCGTTTCACCACCATCCACATTCAGGAACTGGCGTGTGTGTCCCGTGACACCAAGCTGGGTCCGGAAGAGATCACCGCTGACATCCCGAACGTGGGTGAAGCTGCGCTCTCCAAACTGGATGAATCCGGTATCGTTTACATTGGTGCGGAAGTGACCGGTGGCGACATTCTGGTTGGTAAGGTAACGCCGAAAGGTGAAACTCAGCTGACCCCAGAAGAAAAACTGCTGCGTGCGATCTTCGGTGAGAAAGCCTCTGACGTTAAAGACTCTTCTCTGCGCGTACCAAACGGTGTATCCGGTACGGTTATCGACGTTCAGGTCTTTACTCGCGATGGCGTAGAAAAAGACAAACGTGCGCTGGAAATCGAAGAAATGCAGCTCAAACAGGCGAAGAAAGACCTGTCTGAAGAACTGCAGATCCTCGAAGCGGGTCTGTTCAGCCGTATCCGTGCTGTGCTGGTAGCCGGTGGCGTTGAAGCTGAGAAGCTCGACAAACTGCCGCGCGATCGCTGGCTGGAGCTGGGCCTGACAGACGAAGAGAAACAAAATCAGCTGGAACAGCTGGCTGAGCAGTATGACGAACTGAAACACGAGTTCGAGAAGAAACTCGAAGCGAAACGCCGCAAAATCACCCAGGGCGACGATCTGGCACCGGGCGTGCTGAAGATTGTTAAGGTATATCTGGCGGTTAAACGCCGTATCCAGCCTGGTGACAAGATGGCAGGTCGTCACGGTAACAAGGGTGTAATTTCTAAGATCAACCCGATCGAAGATATGCCTTACGATGAAAACGGTACGCCGGTAGACATCGTACTGAACCCGCTGGGCGTACCGTCTCGTATGAACATCGGTCAGATCCTCGAAACCCACCTGGGTATGGCTGCGAAAGGTATCGGCGACAAGATCAACGCCATGCTGAAACAGCAGCAAGAAGTCGCGAAACTGCGCGAATTCATCCAGCGTGCGTACGATCTGGGCGCTGACGTTCGTCAGAAAGTTGACCTGAGTACCTTCAGCGATGAAGAAGTTATGCGTCTGGCTGAAAACCTGCGCAAAGGTATGCCAATCGCAACGCCGGTGTTCGACGGTGCGAAAGAAGCAGAAATTAAAGAGCTGCTGAAACTTGGCGACCTGCCGACTTCCGGTCAGATCCGCCTGTACGACGGCCGCACTGGTGAACAGTTCGAGCGTCCGGTAACCGTTGGTTACATGTACATGCTGAAACTGAACCACCTGGTCGACGACAAGATGCACGCGCGTTCCACCGGTTCTTACAGCCTGGTTACTCAGCAGCCGCTGGGTGGTAAGGCACAGTTCGGTGGTCAGCGTTTCGGGGAGATGGAAGTGTGGGCGCTGGAAGCATACGGCGCAGCATACACCCTGCAGGAAATGCTCACCGTTAAGTCTGATGACGTGAACGGTCGTACCAAGATGTATAAAAACATCGTGGACGGCAACCATCAGATGGAGCCGGGCATGCCAGAATCCTTCAACGTATTGTTGAAAGAGATTCGTTCGCTGGGTATCAACATCGAACTGGAAGACGAGTAATTCTCGCTCAAACAGGTCACTGCTGTCGGGTTAAAACCCGGCAGCGGATTGTGCTAACTCCGACGGGAGCAAATCCGTGAAAGATTTATTAAAGTTTCTGAAAGCGCAGACTAAAACCGAAGAGTTTGATGCGATCAAAATTGCTCTGGCTTCGCCAGACATGATCCGTTCATGGTCTTTCGGTGAAGTTAAAAAGCCGGAAACCATCAACTACCGTACGTTCAAACCAGAACGTGACGGCCTTTTCTGCGCCCGTATCTTTGGGCCGGTAAAAGATTACGAGTGCCTGTGCGGTAAGTACAAGCGCCTGAAACACCGTGGCGTCATCTGTGAGAAGTGCGGCGTTGAAGTGACCCAGACTAAAGTACGCCGTGAGCGTATGGGCCACATCGAACTGGCTTCCCCGACTGCGCACATCTGGTTCCTGAAATCGCTGCCGTCCCGTATCGGTCTGCTGCTCGATATGCCGCTGCGCGATATCGAACGCGTACTGTACTTTGAATCCTATGTGGTTATCGAAGGCGGTATGACCAACCTGGAACGTCAGCAGATCCTGACTGAAGAGCAGTATCTGGACGCGCTGGAAGAGTTCGGTGACGAATTCGACGCGAAGATGGGGGCGGAAGCAATCCAGGCTCTGCTGAAGAGCATGGATCTGGAGCAAGAGTGCGAACAGCTGCGTGAAGAGCTGAACGAAACCAACTCCGAAACCAAGCGTAAAAAGCTGACCAAGCGTATCAAACTGCTGGAAGCGTTCGTTCAGTCTGGTAACAAACCAGAGTGGATGATCCTGACCGTTCTGCCGGTACTGCCGCCAGATCTGCGTCCGCTGGTTCCGCTGGATGGTGGTCGTTTCGCGACTTCTGACCTGAACGATCTGTATCGTCGCGTCATTAACCGTAACAACCGTCTGAAACGTCTGCTGGATCTGGCTGCGCCGGACATCATCGTACGTAACGAAAAACGTATGCTGCAGGAAGCGGTAGACGCCCTGCTGGATAACGGTCGTCGCGGTCGTGCGATCACCGGTTCTAACAAGCGTCCTCTGAAATCTTTGGCCGACATGATCAAAGGTAAACAGGGTCGTTTCCGTCAGAACCTGCTCGGTAAGCGTGTTGACTACTCCGGTCGTTCTGTAATCACCGTAGGTCCATACCTGCGTCTGCATCAGTGCGGTCTGCCGAAGAAAATGGCACTGGAGCTGTTCAAACCGTTCATCTACGGCAAGCTGGAACTGCGTGGTCTTGCTACCACCATTAAAGCTGCGAAGAAAATGGTTGAGCGCGAAGAAGCTGTCGTTTGGGATATCCTGGACGAAGTTATCCGCGAACACCCGGTACTGCTGAACCGTGCACCGACTCTGCACCGTCTGGGTATCCAGGCATTTGAACCGGTACTGATCGAAGGTAAAGCTATCCAGCTGCACCCGCTGGTTTGTGCGGCATATAACGCCGACTTCGATGGTGACCAGATGGCTGTTCACGTACCGCTGACGCTGGAAGCCCAGCTGGAAGCGCGTGCGCTGATGATGTCTACCAACAACATCCTGTCCCCGGCGAACGGCGAACCAATCATCGTTCCGTCTCAGGACGTTGTACTGGGTCTGTACTACATGACCCGTGACTGTGTTAACGCCAAAGGCGAAGGCATGGTGCTGACTGGCCCGAAAGAAGCAGAACGTCTGTATCGCTCTGGTCTGGCTTCTCTGCATGCGCGCGTTAAAGTGCGTATCACCGAGTATGAAAAAGATGCTAACGGTGAATTAGTAGCGAAAACCAGCCTGAAAGACACGACTGTTGGCCGTGCCATTCTGTGGATGATTGTACCGAAAGGTCTGCCTTACTCCATCGTCAACCAGGCGCTGGGTAAAAAAGCAATCTCCAAAATGCTGAACACCTGCTACCGCATTCTCGGTCTGAAACCGACCGTTATTTTTGCGGACCAGATCATGTACACCGGCTTCGCCTATGCAGCGCGTTCTGGTGCATCTGTTGGTATCGATGACATGGTCATCCCGGAGAAGAAACACGAAATCATCTCCGAGGCAGAAGCAGAAGTTGCTGAAATTCAGGAGCAGTTCCAGTCTGGTCTGGTAACTGCGGGCGAACGCTACAACAAAGTTATCGATATCTGGGCTGCGGCGAACGATCGTGTATCCAAAGCGATGATGGATAACCTGCAAACTGAAACCGTGATTAACCGTGACGGTCAGGAAGAGAAGCAGGTTTCCTTCAACAGCATCTACATGATGGCCGACTCCGGTGCGCGTGGTTCTGCGGCACAGATTCGTCAGCTTGCTGGTATGCGTGGTCTGATGGCGAAGCCGGATGGCTCCATCATCGAAACGCCAATCACCGCGAACTTCCGTGAAGGTCTGAACGTACTCCAGTACTTCATCTCCACCCACGGTGCTCGTAAAGGTCTGGCGGATACCGCACTGAAAACTGCGAACTCCGGTTACCTGACTCGTCGTCTGGTTGACGTGGCGCAGGACCTGGTGGTTACCGAAGACGATTGTGGTACCCATGAAGGTATCATGATGACTCCGGTTATCGAGGGTGGTGACGTTAAAGAGCCGCTGCGCGATCGCGTACTGGGTCGTGTAACTGCTGAAGACGTTCTGAAGCCGGGTACTGCTGATATCCTCGTTCCGCGCAACACGCTGCTGCACGAACAGTGGTGTGACCTGCTGGAAGAGAACTCTGTCGACGCGGTTAAAGTACGTTCTGTTGTATCTTGTGACACCGACTTTGGTGTATGTGCGCACTGCTACGGTCGTGACCTGGCGCGTGGCCACATCATCAACAAGGGTGAAGCAATCGGTGTTATCGCGGCACAGTCCATCGGTGAACCGGGTACACAGCTGACCATGCGTACGTTCCACATCGGTGGTGCGGCATCTCGTGCGGCTGCTGAATCCAGCATCCAAGTGAAAAACAAAGGTAGCATCAAGCTCAGCAACGTGAAGTCGGTTGTGAACTCCAGCGGTAAACTGGTTATCACTTCCCGTAATACTGAACTGAAACTGATCGACGAATTCGGTCGTACTAAAGAAAGCTACAAAGTACCTTACGGTGCGGTACTGGCGAAAGGCGATGGCGAACAGGTTGCTGGCGGCGAAACCGTTGCAAACTGGGACCCGCACACCATGCCGGTTATCACCGAAGTAAGCGGTTTTGTACGCTTTACTGACATGATCGACGGCCAGACCATTACGCGTCAGACCGACGAACTGACCGGTCTGTCTTCGCTGGTGGTTCTGGATTCCGCAGAACGTACCGCAGGTGGTAAAGATCTGCGTCCGGCACTGAAAATCGTTGATGCTCAGGGTAACGACGTTCTGATCCCAGGTACCGATATGCCAGCGCAGTACTTCCTGCCGGGTAAAGCGATTGTTCAGCTGGAAGATGGCGTACAGATCAGCTCTGGTGACACCCTGGCGCGTATTCCGCAGGAATCCGGCGGTACCAAGGACATCACCGGTGGTCTGCCGCGCGTTGCGGACCTGTTCGAAGCACGTCGTCCGAAAGAGCCGGCAATCCTGGCTGAAATCAGCGGTATCGTTTCCTTCGGTAAAGAAACCAAAGGTAAACGTCGTCTGGTTATCACCCCGGTAGACGGTAGCGATCCGTACGAAGAGATGATTCCGAAATGGCGTCAGCTCAACGTGTTCGAAGGTGAACGTGTAGAACGTGGTGACGTAATTTCCGACGGTCCGGAAGCGCCGCACGACATTCTGCGTCTGCGTGGTGTTCATGCTGTTACTCGTTACATCGTTAACGAAGTACAGGACGTATACCGTCTGCAGGGCGTTAAGATTAACGATAAACACATCGAAGTTATCGTTCGTCAGATGCTGCGTAAAGCTACCATCGTTAACGCGGGTAGCTCCGACTTCCTGGAAGGCGAACAGGTTGAATACTCTCGCGTCAAGATCGCAAACCGCGAACTGGAAGCGAACGGCAAAGTGGGTGCAACTTACTCCCGCGATCTGCTGGGTATCACCAAAGCGTCTCTGGCAACCGAGTCCTTCATCTCCGCGGCATCGTTCCAGGAGACCACTCGCGTGCTGACCGAAGCAGCCGTTGCGGGCAAACGCGACGAACTGCGCGGCCTGAAAGAGAACGTTATCGTGGGTCGTCTGATCCCGGCAGGTACCGGTTACGCGTACCACCAGGATCGTATGCGTCGCCGTGCTGCGGGTGAAGCTCCGGCTGCACCGCAGGTGACTGCAGAAGACGCATCTGCCAGCCTGGCAGAACTGCTGAACGCAGGTCTGGGCGGTTCTGATAACGAGCTCGAGGTGCACCATCACCATCACCATTAAGGCCTCAAATAACGTAAAAACCCGCTTCGGCGGGTTTTTTTATGGGGGGAGTTTAGGGAAAGAGCATTTGTCAGAATCAAGCTTCAATGACTGCAGACTTAAGAAGGAGATTAATGTATGGCACGCGTAACTGTTCAGGACGCTGTAGAGAAAATTGGTAACCGTTTTGACCTGGTACTGGTCGCCGCGCGTCGCGCTCGTCAGATGCAGGTAGGCGGAAAGGATCCGCTGGTACCGGAAGAAAACGATAAAACCACTGTAATCGCGCTGCGCGAAATCGAAGAAGGTCTGATCAACAACCAGATCCTCGACGTTCGCGAACGCCAGGAACAGCAAGAGCAGGAAGCCGCTGAATTACAAGCCGTTACCGCTATTGCTGAAGGTCGTCGTTAAGCGGCCGCACTCGAGCACCACCACCACCACCACTGAGATCCGGCTGCTAACAAAGCCCGAAAGGAAGCTGAGTTGGCTGCTGCCACCGCTGAGCAATAACTAGCATAACCCCTTGGGGCCTCTAAACGGGTCTTGAGGGGTTTTTTGCTGAAAGGAGGAACTATATCCGGATTGGCGAATGGGACGCGCCCTGTAGCGGCGCATTAAGCGCGGCGGGTGTGGTGGTTACGCGCAGCGTGACCGCTACACTTGCCAGCGCCCTAGCGCCCGCTCCTTTCGCTTTCTTCCCTTCCTTTCTCGCCACGTTCGCCGGCTTTCCCCGTCAAGCTCTAAATCGGGGGCTCCCTTTAGGGTTCCGATTTAGTGCTTTACGGCACCTCGACCCCAAAAAACTTGATTAGGGTGATGGTTCACGTAGTGGGCCATCGCCCTGATAGACGGTTTTTCGCCCTTTGACGTTGGAGTCCACGTTCTTTAATAGTGGACTCTTGTTCCAAACTGGAACAACACTCAACCCTATCTCGGTCTATTCTTTTGATTTATAAGGGATTTTGCCGATTTCGGCCTATTGGTTAAAAAATGAGCTGATTTAACAAAAATTTAACGCGAATTTTAACAAAATATTAACGTTTACAATTTCAGGTGGCACTTTTCGGGGAAATGTGCGCGGAACCCCTATTTGTTTATTTTTCTAAATACATTCAAATATGTATCCGCTCATGAGACAATAACCCTGATAAATGCTTCAATAATATTGAAAAAGGAAGAGTATGAGTATTCAACATTTCCGTGTCGCCCTTATTCCCTTTTTTGCGGCATTTTGCCTTCCTGTTTTTGCTCACCCAGAAACGCTGGTGAAAGTAAAAGATGCTGAAGATCAGTTGGGTGCACGAGTGGGTTACATCGAACTGGATCTCAACAGCGGTAAGATCCTTGAGAGTTTTCGCCCCGAAGAACGTTTTCCAATGATGAGCACTTTTAAAGTTCTGCTATGTGGCGCGGTATTATCCCGTATTGACGCCGGGCAAGAGCAACTCGGTCGCCGCATACACTATTCTCAGAATGACTTGGTTGAGTACTCACCAGTCACAGAAAAGCATCTTACGGATGGCATGACAGTAAGAGAATTATGCAGTGCTGCCATAACCATGAGTGATAACACTGCGGCCAACTTACTTCTGACAACGATCGGAGGACCGAAGGAGCTAACCGCTTTTTTGCACAACATGGGGGATCATGTAACTCGCCTTGATCGTTGGGAACCGGAGCTGAATGAAGCCATACCAAACGACGAGCGTGACACCACGATGCCTGCAGCAATGGCAACAACGTTGCGCAAACTATTAACTGGCGAACTACTTACTCTAGCTTCCCGGCAACAATTAATAGACTGGATGGAGGCGGATAAAGTTGCAGGACCACTTCTGCGCTCGGCCCTTCCGGCTGGCTGGTTTATTGCTGATAAATCTGGAGCCGGTGAGCGTGGGTCTCGCGGTATCATTGCAGCACTGGGGCCAGATGGTAAGCCCTCCCGTATCGTAGTTATCTACACGACGGGGAGTCAGGCAACTATGGATGAACGAAATAGACAGATCGCTGAGATAGGTGCCTCACTGATTAAGCATTGGTAACTGTCAGACCAAGTTTACTCATATATACTTTAGATTGATTTAAAACTTCATTTTTAATTTAAAAGGATCTAGGTGAAGATCCTTTTTGATAATCTCATGACCAAAATCCCTTAACGTGAGTTTTCGTTCCACTGAGCGTCAGACCCCGTAGAAAAGATCAAAGGATCTTCTTGAGATCCTTTTTTTCTGCGCGTAATCTGCTGCTTGCAAACAAAAAAACCACCGCTACCAGCGGTGGTTTGTTTGCCGGATCAAGAGCTACCAACTCTTTTTCCGAAGGTAACTGGCTTCAGCAGAGCGCAGATACCAAATACTGTCCTTCTAGTGTAGCCGTAGTTAGGCCACCACTTCAAGAACTCTGTAGCACCGCCTACATACCTCGCTCTGCTAATCCTGTTACCAGTGGCTGCTGCCAGTGGCGATAAGTCGTGTCTTACCGGGTTGGACTCAAGACGATAGTTACCGGATAAGGCGCAGCGGTCGGGCTGAACGGGGGGTTCGTGCACACAGCCCAGCTTGGAGCGAACGACCTACACCGAACTGAGATACCTACAGCGTGAGCTATGAGAAAGCGCCACGCTTCCCGAAGGGAGAAAGGCGGACAGGTATCCGGTAAGCGGCAGGGTCGGAACAGGAGAGCGCACGAGGGAGCTTCCAGGGGGAAACGCCTGGTATCTTTATAGTCCTGTCGGGTTTCGCCACCTCTGACTTGAGCGTCGATTTTTGTGATGCTCGTCAGGGGGGCGGAGCCTATGGAAAAACGCCAGCAACGCGGCCTTTTTACGGTTCCTGGCCTTTTGCTGGCCTTTTGCTCACATGTTCTTTCCTGCGTTATCCCCTGATTCTGTGGATAACCGTATTACCGCCTTTGAGTGAGCTGATACCGCTCGCCGCAGCCGAACGACCGAGCGCAGCGAGTCAGTGAGCGAGGAAGCGGAAGAGCGCCTGATGCGGTATTTTCTCCTTACGCATCTGTGCGGTATTTCACACCGCATATATGGTGCACTCTCAGTACAATCTGCTCTGATGCCGCATAGTTAAGCCAGTATACACTCCGCTATCGCTACGTGACTGGGTCATGGCTGCGCCCCGACACCCGCCAACACCCGCTGACGCGCCCTGACGGGCTTGTCTGCTCCCGGCATCCGCTTACAGACAAGCTGTGACCGTCTCCGGGAGCTGCATGTGTCAGAGGTTTTCACCGTCATCACCGAAACGCGCGAGGCAGCTGCGGTAAAGCTCATCAGCGTGGTCGTGAAGCGATTCACAGATGTCTGCCTGTTCATCCGCGTCCAGCTCGTTGAGTTTCTCCAGAAGCGTTAATGTCTGGCTTCTGATAAAGCGGGCCATGTTAAGGGCGGTTTTTTCCTGTTTGGTCACTGATGCCTCCGTGTAAGGGGGATTTCTGTTCATGGGGGTAATGATACCGATGAAACGAGAGAGGATGCTCACGATACGGGTTACTGATGATGAACATGCCCGGTTACTGGAACGTTGTGAGGGTAAACAACTGGCGGTATGGATGCGGCGGGACCAGAGAAAAATCACTCAGGGTCAATGCCAGCGCTTCGTTAATACAGATGTAGGTGTTCCACAGGGTAGCCAGCAGCATCCTGCGATGCAGATCCGGAACATAATGGTGCAGGGCGCTGACTTCCGCGTTTCCAGACTTTACGAAACACGGAAACCGAAGACCATTCATGTTGTTGCTCAGGTCGCAGACGTTTTGCAGCAGCAGTCGCTTCACGTTCGCTCGCGTATCGGTGATTCATTCTGCTAACCAGTAAGGCAACCCCGCCAGCCTAGCCGGGTCCTCAACGACAGGAGCACGATCATGCGCACCCGTGGGGCCGCCATGCCGGCGATAATGGCCTGCTTCTCGCCGAAACGTTTGGTGGCGGGACCAGTGACGAAGGCTTGAGCGAGGGCGTGCAAGATTCCGAATACCGCAAGCGACAGGCCGATCATCGTCGCGCTCCAGCGAAAGCGGTCCTCGCCGAAAATGACCCAGAGCGCTGCCGGCACCTGTCCTACGAGTTGCATGATAAAGAAGACAGTCATAAGTGCGGCGACGATAGTCATGCCCCGCGCCCACCGGAAGGAGCTGACTGGGTTGAAGGCTCTCAAGGGCATCGGTCGAGATCCCGGTGCCTAATGAGTGAGCTAACTTACATTAATTGCGTTGCGCTCACTGCCCGCTTTCCAGTCGGGAAACCTGTCGTGCCAGCTGCATTAATGAATCGGCCAACGCGCGGGGAGAGGCGGTTTGCGTATTGGGCGCCAGGGTGGTTTTTCTTTTCACCAGTGAGACGGGCAACAGCTGATTGCCCTTCACCGCCTGGCCCTGAGAGAGTTGCAGCAAGCGGTCCACGCTGGTTTGCCCCAGCAGGCGAAAATCCTGTTTGATGGTGGTTAACGGCGGGATATAACATGAGCTGTCTTCGGTATCGTCGTATCCCACTACCGAGATATCCGCACCAACGCGCAGCCCGGACTCGGTAATGGCGCGCATTGCGCCCAGCGCCATCTGATCGTTGGCAACCAGCATCGCAGTGGGAACGATGCCCTCATTCAGCATTTGCATGGTTTGTTGAAAACCGGACATGGCACTCCAGTCGCCTTCCCGTTCCGCTATCGGCTGAATTTGATTGCGAGTGAGATATTTATGCCAGCCAGCCAGACGCAGACGCGCCGAGACAGAACTTAATGGGCCCGCTAACAGCGCGATTTGCTGGTGACCCAATGCGACCAGATGCTCCACGCCCAGTCGCGTACCGTCTTCATGGGAGAAAATAATACTGTTGATGGGTGTCTGGTCAGAGACATCAAGAAATAACGCCGGAACATTAGTGCAGGCAGCTTCCACAGCAATGGCATCCTGGTCATCCAGCGGATAGTTAATGATCAGCCCACTGACGCGTTGCGCGAGAAGATTGTGCACCGCCGCTTTACAGGCTTCGACGCCGCTTCGTTCTACCATCGACACCACCACGCTGGCACCCAGTTGATCGGCGCGAGATTTAATCGCCGCGACAATTTGCGACGGCGCGTGCAGGGCCAGACTGGAGGTGGCAACGCCAATCAGCAACGACTGTTTGCCCGCCAGTTGTTGTGCCACGCGGTTGGGAATGTAATTCAGCTCCGCCATCGCCGCTTCCACTTTTTCCCGCGTTTTCGCAGAAACGTGGCTGGCCTGGTTCACCACGCGGGAAACGGTCTGATAAGAGACACCGGCATACTCTGCGACATCGTATAACGTTACTGGTTTCACATTCACCACCCTGAATTGACTCTCTTCCGGGCGCTATCATGCCATACCGCGAAAGGTTTTGCGCCATTCGATGGTGTCCGGGATCTCGACGCTCTCCCTTATGCGACTCCTGCATTAGGAAGCAGCCCAGTAGTAGGTTGAGGCCGTTGAGCACCGCCGCCGCAAGGAATGGTGCATGCAAGGAGATGGCGCCCAACAGTCCCCCGGCCACGGGGCCTGCCACCATACCCACGCCGAAACAAGCGCTCATGAGCCCGAAGTGGCGAGCCCGATCTTCCCCATCGGTGATGTCGGCGATATAGGCGCCAGCAACCGCACCTGTGGCGCCGGTGATGCCGGCCACGATGCGTCCGGCGTAGAGGATCGAGATCTCGATCCCGCGAAATTAATACGACTCACTATAGGGGAATTGTGAGCGGATAACAATTCCCC

>pAM012
TCTAGAAATAATTTTGTTTAACTTTAAGAAGGAGATATACATATGCAGGGTTCTGTGACAGAGTTTCTAAAACCGCGCCTGGTTGATATCGAGCAAGTGAGTTCGACGCACGCCAAGGTGACCCTTGAGCCTTTAGAGCGTGGCTTTGGCCATACTCTGGGTAACGCACTGCGCCGTATTCTGCTCTCATCGATGCCGGGTTGCGCGGTGACCGAGGTTGAGATTGATGGTGTACTACATGAGTACAGCACCAAAGAAGGCGTTCAGGAAGATATCCTGGAAATCCTGCTCAACCTGAAAGGGCTGGCGGTGAGAGTTCAGGGCAAAGATGAAGTTATTCTTACCTTGAATAAATCTGGCATTGGCCCTGTGACTGCAGCCGATATCACCCACGACGGTGATGTCGAAATCGTCAAGCCGCAGCACGTGATCTGCCACCTGACCGATGAGAACGCGTCTATTAGCATGCGTATCAAAGTTCAGCGCGGTCGTGGTTATGTGCCGGCTTCTACCCGAATTCATTCGGAAGAAGATGAGCGCCCAATCGGCCGTCTGCTGGTCGACGCATGCTACAGCCCTGTGGAGCGTATTGCCTACAATGTTGAAGCAGCGCGTGTAGAACAGCGTACCGACCTGGACAAGCTGGTCATCGAAATGGAAACCAACGGCACAATCGATCCTGAAGAGGCGATTCGTCGTGCGGCAACCATTCTGGCTGAACAACTGGAGGCTTTCGTTGACTTACGTGATGTACGTCAGCCTGAAGTGAAAGAAGAGAAACCAGAGTTCGATCCGATCCTGCTGCGCCCTGTTGACGATCTGGAATTGACTGTCCGCTCTGCTAACTGCCTTAAAGCAGAAGCTATCCACTATATCGGTGATCTGGTACAGCGTACCGAGGTTGAGCTCCTTAAAACGCCTAACCTTGGTAAAAAATCTCTTACTGAGATTAAAGACGTGCTGGCTTCCCGTGGACTGTCTCTGGGCATGCGCCTGGAAAACTGGCCACCGGCAAGCATCGCTGACGAGTAACCGGATCCCCGATCCGTGGACTTGTCAGCGACTGAGGAAACAGACCATGGATCCCCGATCCGTCGACTTGTCAGCGAGCTGAGGAACCCTATGGTTTACTCCTATACCGAGAAAAAACGTATTCGTAAGGATTTTGGTAAACGTCCACAAGTTCTGGATGTACCTTATCTCCTTTCTATCCAGCTTGACTCGTTTCAGAAATTTATCGAGCAAGATCCTGAAGGGCAGTATGGTCTGGAAGCTGCTTTCCGTTCCGTATTCCCGATTCAGAGCTACAGCGGTAATTCCGAGCTGCAATACGTCAGCTACCGCCTTGGCGAACCGGTGTTTGACGTCCAGGAATGTCAAATCCGTGGCGTGACCTATTCCGCACCGCTGCGCGTTAAACTGCGTCTGGTGATCTATGAGCGCGAAGCGCCGGAAGGCACCGTAAAAGACATTAAAGAACAAGAAGTCTACATGGGCGAAATTCCGCTCATGACAGACAACGGTACCTTTGTTATCAACGGTACTGAGCGTGTTATCGTTTCCCAGCTGCACCGTAGTCCGGGCGTCTTCTTTGACTCCGACAAAGGTAAAACCCACTCTTCGGGTAAAGTGCTGTATAACGCGCGTATCATCCCTTACCGTGGTTCCTGGCTGGACTTCGAATTCGATCCGAAGGACAACCTGTTCGTACGTATCGACCGTCGCCGTAAACTGCCTGCGACCATCATTCTGCGCGCCCTGAACTACACCACAGAGCAGATCCTCGACCTGTTCTTTGAAAAAGTTATCTTTGAAATCCGTGATAACAAGCTGCAGATGGAACTGGTGCCGGAACGCCTGCGTGGTGAAACCGCATCTTTTGACATCGAAGCTAACGGTAAAGTGTACGTAGAAAAAGGCCGCCGTATCACTGCGCGCCACATTCGCCAGCTGGAAAAAGACGACGTCAAACTGATCGAAGTCCCGGTTGAGTACATCGCAGGTAAAGTGGTTGCTAAAGACTATATTGATGAGTCTACCGGCGAGCTGATCTGCGCAGCGAACATGGAGCTGAGCCTGGATCTGCTGGCTAAGCTGAGCCAGTCTGGTCACAAGCGTATCGAAACGCTGTTCACCAACGATCTGGATCACGGCCCATATATCTCTGAAACCTTACGTGTCGACCCAACTAACGACCGTCTGAGCGCACTGGTAGAAATCTACCGCATGATGCGCCCTGGCGAGCCGCCGACTCGTGAAGCAGCTGAAAGCCTGTTCGAGAACCTGTTCTTCTCCGAAGACCGTTATGACTTGTCTGCGGTTGGTCGTATGAAGTTCAACCGTTCTCTGCTGCGCGAAGAAATCGAAGGTTCCGGTATCCTGAGCAAAGACGACATCATTGATGTTATGAAAAAGCTCATCGATATCCGTAACGGTAAAGGCGAAGTCGATGATATCGACCACCTCGGCAACCGTCGTATCCGTTCCGTTGGCGAAATGGCGGAAAACCAGTTCCGCGTTGGCCTGGTACGTGTAGAGCGTGCGGTGAAAGAGCGTCTGTCTCTGGGCGATCTGGATACCCTGATGCCACAGGATATGATCAACGCCAAGCCGATTTCCGCAGCAGTGAAAGAGTTCTTCGGTTCCAGCCAGCTGTCTCAGTTTATGGACCAGAACAACCCGCTGTCTGAGATTACGCACAAACGTCGTATCTCCGCACTCGGCCCAGGCGGTCTGACCCGTGAACGTGCAGGCTTCGAAGTTCGAGACGTACACCCGACTCACTACGGTCGCGTATGTCCAATCGAAACCCCTGAAGGTCCGAACATCGGTCTGATCAACTCTCTGTCCGTGTACGCACAGACTAACGAATACGGCTTCCTTGAGACTCCGTATCGTAAAGTGACCGACGGTGTTGTAACTGACGAAATTCACTACCTGTCTGCTATCGAAGAAGGCAACTACGTTATCGCCCAGGCGAACTCCAACTTGGATGAAGAAGGCCACTTCGTAGAAGACCTGGTAACTTGCCGTAGCAAAGGCGAATCCAGCTTGTTCAGCCGCGACCAGGTTGACTACATGGACGTATCCACCCAGCAGGTGGTATCCGTCGGTGCGTCCCTGATCCCGTTCCTGGAACACGATGACGCCAACCGTGCATTGATGGGTGCGAACATGCAACGTCAGGCCGTTCCGACTCTGCGCGCTGATAAGCCGCTGGTTGGTACTGGTATGGAACGTGCTGTTGCCGTTGACTCCGGTGTAACTGCGGTAGCTAAACGTGGTGGTGTCGTTCAGTACGTGGATGCTTCCCGTATCGTTATCAAAGTTAACGAAGACGAGATGTATCCGGGTGAAGCAGGTATCGACATCTACAACCTGACCAAATACACCCGTTCTAACCAGAACACCTGTATCAACCAGATGCCGTGTGTGTCTCTGGGTGAACCGGTTGAACGTGGCGACGTGCTGGCAGACGGTCCGTCCACCGACCTCGGTGAACTGGCGCTTGGTCAGAACATGCGCGTAGCGTTCATGCCGTGGAATGGTTACAACTTCGAAGACTCCATCCTCGTATCCGAGCGTGTTGTTCAGGAAGACCGTTTCACCACCATCCACATTCAGGAACTGGCGTGTGTGTCCCGTGACACCAAGCTGGGTCCGGAAGAGATCACCGCTGACATCCCGAACGTGGGTGAAGCTGCGCTCTCCAAACTGGATGAATCCGGTATCGTTTACATTGGTGCGGAAGTGACCGGTGGCGACATTCTGGTTGGTAAGGTAACGCCGAAAGGTGAAACTCAGCTGACCCCAGAAGAAAAACTGCTGCGTGCGATCTTCGGTGAGAAAGCCTCTGACGTTAAAGACTCTTCTCTGCGCGTACCAAACGGTGTATCCGGTACGGTTATCGACGTTCAGGTCTTTACTCGCGATGGCGTAGAAAAAGACAAACGTGCGCTGGAAATCGAAGAAATGCAGCTCAAACAGGCGAAGAAAGACCTGTCTGAAGAACTGCAGATCCTCGAAGCGGGTCTGTTCAGCCGTATCCGTGCTGTGCTGGTAGCCGGTGGCGTTGAAGCTGAGAAGCTCGACAAACTGCCGCGCGATCGCTGGCTGGAGCTGGGCCTGACAGACGAAGAGAAACAAAATCAGCTGGAACAGCTGGCTGAGCAGTATGACGAACTGAAACACGAGTTCGAGAAGAAACTCGAAGCGAAACGCCGCAAAATCACCCAGGGCGACGATCTGGCACCGGGCGTGCTGAAGATTGTTAAGGTATATCTGGCGGTTAAACGCCGTATCCAGCCTGGTGACAAGATGGCAGGTCGTCACGGTAACAAGGGTGTAATTTCTAAGATCAACCCGATCGAAGATATGCCTTACGATGAAAACGGTACGCCGGTAGACATCGTACTGAACCCGCTGGGCGTACCGTCTCGTATGAACATCGGTCAGATCCTCGAAACCCACCTGGGTATGGCTGCGAAAGGTATCGGCGACAAGATCAACGCCATGCTGAAACAGCAGCAAGAAGTCGCGAAACTGCGCGAATTCATCCAGCGTGCGTACGATCTGGGCGCTGACGTTCGTCAGAAAGTTGACCTGAGTACCTTCAGCGATGAAGAAGTTATGCGTCTGGCTGAAAACCTGCGCAAAGGTATGCCAATCGCAACGCCGGTGTTCGACGGTGCGAAAGAAGCAGAAATTAAAGAGCTGCTGAAACTTGGCGACCTGCCGACTTCCGGTCAGATCCGCCTGTACGATGGTCGCACTGGTGAACAGTTCGAGCGTCCGGTAACCGTTGGTTACATGTACATGCTGAAACTGAACCACCTGGTCGACGACAAGATGCACGCGCGTTCCACCGGTTCTTACAGCCTGGTTACTCAGCAGCCGCTGGGTGGTAAGGCACAGTTCGGTGGTCAGCGTTTCGGGGAGATGGAAGTGTGGGCGCTGGAAGCATACGGCGCAGCATACACCCTGCAGGAAATGCTCACCGTTAAGTCTGATGACGTGAACGGTCGTACCAAGATGTATAAAAACATCGTGGACGGCAACCATCAGATGGAGCCGGGCATGCCAGAATCCTTCAACGTATTGTTGAAAGAGATTCGTTCGCTGGGTATCAACATCGAACTGGAAGACGAGTAATTCTCGCTCAAACAGGTCACTGCTGTCGGGTTAAAACCCGGCAGCGGATTGTGCTAACTCCGACGGGAGCAAATCCGTGAAAGATTTATTAAAGTTTCTGAAAGCGCAGACTAAAACCGAAGAGTTTGATGCGATCAAAATTGCTCTGGCTTCGCCAGACATGATCCGTTCATGGTCTTTCGGTGAAGTTAAAAAGCCGGAAACCATCAACTACCGTACGTTCAAACCAGAACGTGACGGCCTTTTCTGCGCCCGTATCTTTGGGCCGGTAAAAGATTACGAGTGCCTGTGCGGTAAGTACAAGCGCCTGAAACACCGTGGCGTCATCTGTGAGAAGTGCGGCGTTGAAGTGACCCAGACTAAAGTACGCCGTGAGCGTATGGGCCACATCGAACTGGCTTCCCCGACTGCGCACATCTGGTTCCTGAAATCGCTGCCGTCCCGTATCGGTCTGCTGCTCGATATGCCGCTGCGCGATATCGAACGCGTACTGTACTTTGAATCCTATGTGGTTATCGAAGGCGGTATGACCAACCTGGAACGTCAGCAGATCCTGACTGAAGAGCAGTATCTGGACGCGCTGGAAGAGTTCGGTGACGAATTCGACGCGAAGATGGGGGCGGAAGCAATCCAGGCTCTGCTGAAGAGCATGGATCTGGAGCAAGAGTGCGAACAGCTGCGTGAAGAGCTGAACGAAACCAACTCCGAAACCAAGCGTAAAAAGCTGACCAAGCGTATCAAACTGCTGGAAGCGTTCGTTCAGTCTGGTAACAAACCAGAGTGGATGATCCTGACCGTTCTGCCGGTACTGCCGCCAGATCTGCGTCCGCTGGTTCCGCTGGATGGTGGTCGTTTCGCGACTTCTGACCTGAACGATCTGTATCGTCGCGTCATTAACCGTAACAACCGTCTGAAACGTCTGCTGGATCTGGCTGCGCCGGACATCATCGTACGTAACGAAAAACGTATGCTGCAGGAAGCGGTAGACGCCCTGCTGGATAACGGTCGTCGCGGTCGTGCGATCACCGGTTCTAACAAGCGTCCTCTGAAATCTTTGGCCGACATGATCAAAGGTAAACAGGGTCGTTTCCGTCAGAACCTGCTCGGTAAGCGTGTTGACTACTCCGGTCGTTCTGTAATCACCGTAGGTCCATACCTGCGTCTGCATCAGTGCGGTCTGCCGAAGAAAATGGCACTGGAGCTGTTCAAACCGTTCATCTACGGCAAGCTGGAACTGCGTGGTCTTGCTACCACCATTAAAGCTGCGAAGAAAATGGTTGAGCGCGAAGAAGCTGTCGTTTGGGATATCCTGGACGAAGTTATCCGCGAACACCCGGTACTGCTGAACCGTGCACCGACTCTGCACCGTCTGGGTATCCAGGCATTTGAACCGGTACTGATCGAAGGTAAAGCTATCCAGCTGCACCCGCTGGTTTGTGCGGCATATAACGCCGACTTCGATGGTGACCAGATGGCTGTTCACGTACCGCTGACGCTGGAAGCCCAGCTGGAAGCGCGTGCGCTGATGATGTCTACCAACAACATCCTGTCCCCGGCGAACGGCGAACCAATCATCGTTCCGTCTCAGGACGTTGTACTGGGTCTGTACTACATGACCCGTGACTGTGTTAACGCCAAAGGCGAAGGCATGGTGCTGACTGGCCCGAAAGAAGCAGAACGTCTGTATCGCTCTGGTCTGGCTTCTCTGCATGCGCGCGTTAAAGTGCGTATCACCGAGTATGAAAAAGATGCTAACGGTGAATTAGTAGCGAAAACCAGCCTGAAAGACACGACTGTTGGCCGTGCCATTCTGTGGATGATTGTACCGAAAGGTCTGCCTTACTCCATCGTCAACCAGGCGCTGGGTAAAAAAGCAATCTCCAAAATGCTGAACACCTGCTACCGCATTCTCGGTCTGAAACCGACCGTTATTTTTGCGGACCAGATCATGTACACCGGCTTCGCCTATGCAGCGCGTTCTGGTGCATCTGTTGGTATCGATGACATGGTCATCCCGGAGAAGAAACACGAAATCATCTCCGAGGCAGAAGCAGAAGTTGCTGAAATTCAGGAGCAGTTCCAGTCTGGTCTGGTAACGGCCGGCGAACGCTACAACAAAGTTATCGATATCTGGGCTGCGGCGAACGATCGTGTATCCAAAGCGATGATGGATAACCTGCAAACTGAAACCGTGATTAACCGTGACGGTCAGGAAGAGAAGCAGGTTTCCTTCAACAGCATCTACATGATGGCCGACTCCGGTGCGCGTGGTTCTGCGGCACAGATTCGTCAGCTTGCTGGTATGCGTGGTCTGATGGCGAAGCCGGATGGCTCCATCATCGAAACGCCAATCACCGCGAACTTCCGTGAAGGTCTGAACGTACTCCAGTACTTCATCTCCACCCACGGTGCTCGTAAAGGTCTGGCGGATACCGCACTGAAAACTGCGAACTCCGGTTACCTGACTCGTCGTCTGGTTGACGTGGCGCAGGACCTGGTGGTTACCGAAGACGATTGTGGTACCCATGAAGGTATCATGATGACTCCGGTTATCGAGGGTGGTGACGTTAAAGAGCCGCTGCGCGATCGCGTACTGGGTCGTGTAACTGCTGAAGACGTTCTGAAGCCGGGTACTGCTGATATCCTCGTTCCGCGCAACACGCTGCTGCACGAACAGTGGTGTGACCTGCTGGAAGAGAACTCTGTCGACGCGGTTAAAGTACGTTCTGTTGTATCTTGTGACACCGACTTTGGTGTATGTGCGCACTGCTACGGTCGTGACCTGGCGCGTGGCCACATCATCAACAAGGGTGAAGCAATCGGTGTTATCGCGGCACAGTCCATCGGTGAACCGGGTACACAATTGACCGCGCGTACGTTCCACATCGGTGGTGCGGCATCTCGTGCGGCTGCTGAATCCAGCATCCAAGTGAAAAACAAAGGTAGCATCAAGCTCAGCAACGTGAAGTCGGTTGTGAACTCCAGCGGTAAACTGGTTATCACTTCCCGTAATACTGAACTGAAACTGATCGACGAATTCGGTCGTACTAAAGAAAGCTACAAAGTACCTTACGGTGCGGTACTGGCGAAAGGCGATGGCGAACAGGTTGCTGGCGGCGAAACCGTTGCAAACTGGGACCCGCACACCATGCCGGTTATCACCGAAGTAAGCGGTTTTGTACGCTTTACTGACATGATCGACGGCCAGACCATTACGCGTCAGACCGACGAACTGACCGGTCTGTCTTCGCTGGTGGTTCTGGATTCCGCAGAACGTACCGCAGGTGGTAAAGATCTGCGTCCGGCACTGAAAATCGTTGATGCTCAGGGTAACGACGTTCTGATCCCAGGTACCGATATGCCAGCGCAGTACTTCCTGCCGGGTAAAGCGATTGTTCAGCTGGAAGATGGCGTACAGATCAGCTCTGGTGACACCCTGGCGCGTATTCCGCAGGAATCCGGCGGTACCAAGGACATCACCGGTGGTCTGCCTCGAGTTGCGGACCTGTTCGAAGCACGTCGTCCGAAAGAGCCGGCAATCCTGGCTGAAATCAGCGGTATCGTTTCCTTCGGTAAAGAAACCAAAGGTAAACGTCGTCTGGTTATCACCCCGGTAGACGGTAGCGATCCGTACGAAGAGATGATTCCGAAATGGCGTCAGCTCAACGTGTTCGAAGGTGAACGTGTAGAACGTGGTGACGTAATTTCCGACGGTCCGGAAGCGCCGCACGACATTCTGCGTCTGCGTGGTGTTCATGCTGTTACTCGTTACATCGTTAACGAAGTACAGGACGTATACCGTCTGCAGGGCGTTAAGATTAACGATAAACACATCGAAGTTATCGTTCGTCAGATGCTGCGTAAAGCTACCATCGTTAACGCGGGTAGCTCCGACTTCCTGGAAGGCGAACAGGTTGAATACTCTCGCGTCAAGATCGCAAACCGCGAACTGGAAGCGAACGGCAAAGTGGGTGCAACTTACTCCCGCGATCTGCTGGGTATCACCAAAGCGTCTCTGGCAACCGAGTCCTTCATCTCCGCGGCATCGTTCCAGGAGACCACTCGCGTGCTGACCGAAGCAGCCGTTGCGGGCAAACGCGACGAACTGCGCGGCCTGAAAGAGAACGTTATCGTGGGTCGTCTGATCCCGGCAGGTACCGGTTACGCGTACCACCAGGATCGTATGCGTCGCCGTGCTGCGGGTGAAGCTCCGGCTGCACCGCAGGTGACTGCAGAAGACGCATCTGCCAGCCTGGCAGAACTGCTGAACGCAGGTCTGGGCGGTTCTGATAACGAGCTCGACCGTCGTGCTAGTGAAAACCTGTACTTTCAAGGTCATCACCATCACCACCATCACCATCACCATTAAGGCCTCAAATAACGTAAAAACCCGCTTCGGCGGGTTTTTTTATGGGGGGAGTTTAGGGAAAGAGCATTTGTCAGAATCAAGCTTCAATGACTGCAGACTTAAGAAGGAGATTAATGTATGGCACGCGTAACTGTTCAGGACGCTGTAGAGAAAATTGGTAACCGTTTTGACCTGGTACTGGTCGCCGCGCGTCGCGCTCGTCAGATGCAGGTAGGCGGAAAGGATCCGCTGGTACCGGAAGAAAACGATAAAACCACTGTAATCGCGCTGCGCGAAATCGAAGAAGGTCTGATCAACAACCAGATCCTCGACGTTCGCGAACGCCAGGAACAGCAAGAGCAGGAAGCCGCTGAATTACAAGCCGTTACCGCTATTGCTGAAGGTCGTCGTTAAGCGGCCGCAGTCGAGCACCACCACCACCACCACTGAGATCCGGCTGCTAACAAAGCCCGAAAGGAAGCTGAGTTGGCTGCTGCCACCGCTGAGCAATAACTAGCATAACCCCTTGGGGCCTCTAAACGGGTCTTGAGGGGTTTTTTGCTGAAAGGAGGAACTATATCCGGATTGGCGAATGGGACGCGCCCTGTAGCGGCGCATTAAGCGCGGCGGGTGTGGTGGTTACGCGCAGCGTGACCGCTACACTTGCCAGCGCCCTAGCGCCCGCTCCTTTCGCTTTCTTCCCTTCCTTTCTCGCCACGTTCGCCGGCTTTCCCCGTCAAGCTCTAAATCGGGGGCTCCCTTTAGGGTTCCGATTTAGTGCTTTACGGCACCTCGACCCCAAAAAACTTGATTAGGGTGATGGTTCACGTAGTGGGCCATCGCCCTGATAGACGGTTTTTCGCCCTTTGACGTTGGAGTCCACGTTCTTTAATAGTGGACTCTTGTTCCAAACTGGAACAACACTCAACCCTATCTCGGTCTATTCTTTTGATTTATAAGGGATTTTGCCGATTTCGGCCTATTGGTTAAAAAATGAGCTGATTTAACAAAAATTTAACGCGAATTTTAACAAAATATTAACGTTTACAATTTCAGGTGGCACTTTTCGGGGAAATGTGCGCGGAACCCCTATTTGTTTATTTTTCTAAATACATTCAAATATGTATCCGCTCATGAGACAATAACCCTGATAAATGCTTCAATAATATTGAAAAAGGAAGAGTATGAGTATTCAACATTTCCGTGTCGCCCTTATTCCCTTTTTTGCGGCATTTTGCCTTCCTGTTTTTGCTCACCCAGAAACGCTGGTGAAAGTAAAAGATGCTGAAGATCAGTTGGGTGCACGAGTGGGTTACATCGAACTGGATCTCAACAGCGGTAAGATCCTTGAGAGTTTTCGCCCCGAAGAACGTTTTCCAATGATGAGCACTTTTAAAGTTCTGCTATGTGGCGCGGTATTATCCCGTATTGACGCCGGGCAAGAGCAACTCGGTCGCCGCATACACTATTCTCAGAATGACTTGGTTGAGTACTCACCAGTCACAGAAAAGCATCTTACGGATGGCATGACAGTAAGAGAATTATGCAGTGCTGCCATAACCATGAGTGATAACACTGCGGCCAACTTACTTCTGACAACGATCGGAGGACCGAAGGAGCTAACCGCTTTTTTGCACAACATGGGGGATCATGTAACTCGCCTTGATCGTTGGGAACCGGAGCTGAATGAAGCCATACCAAACGACGAGCGTGACACCACGATGCCTGCAGCAATGGCAACAACGTTGCGCAAACTATTAACTGGCGAACTACTTACTCTAGCTTCCCGGCAACAATTAATAGACTGGATGGAGGCGGATAAAGTTGCAGGACCACTTCTGCGCTCGGCCCTTCCGGCTGGCTGGTTTATTGCTGATAAATCTGGAGCCGGTGAGCGTGGGTCTCGCGGTATCATTGCAGCACTGGGGCCAGATGGTAAGCCCTCCCGTATCGTAGTTATCTACACGACGGGGAGTCAGGCAACTATGGATGAACGAAATAGACAGATCGCTGAGATAGGTGCCTCACTGATTAAGCATTGGTAACTGTCAGACCAAGTTTACTCATATATACTTTAGATTGATTTAAAACTTCATTTTTAATTTAAAAGGATCTAGGTGAAGATCCTTTTTGATAATCTCATGACCAAAATCCCTTAACGTGAGTTTTCGTTCCACTGAGCGTCAGACCCCGTAGAAAAGATCAAAGGATCTTCTTGAGATCCTTTTTTTCTGCGCGTAATCTGCTGCTTGCAAACAAAAAAACCACCGCTACCAGCGGTGGTTTGTTTGCCGGATCAAGAGCTACCAACTCTTTTTCCGAAGGTAACTGGCTTCAGCAGAGCGCAGATACCAAATACTGTCCTTCTAGTGTAGCCGTAGTTAGGCCACCACTTCAAGAACTCTGTAGCACCGCCTACATACCTCGCTCTGCTAATCCTGTTACCAGTGGCTGCTGCCAGTGGCGATAAGTCGTGTCTTACCGGGTTGGACTCAAGACGATAGTTACCGGATAAGGCGCAGCGGTCGGGCTGAACGGGGGGTTCGTGCACACAGCCCAGCTTGGAGCGAACGACCTACACCGAACTGAGATACCTACAGCGTGAGCTATGAGAAAGCGCCACGCTTCCCGAAGGGAGAAAGGCGGACAGGTATCCGGTAAGCGGCAGGGTCGGAACAGGAGAGCGCACGAGGGAGCTTCCAGGGGGAAACGCCTGGTATCTTTATAGTCCTGTCGGGTTTCGCCACCTCTGACTTGAGCGTCGATTTTTGTGATGCTCGTCAGGGGGGCGGAGCCTATGGAAAAACGCCAGCAACGCGGCCTTTTTACGGTTCCTGGCCTTTTGCTGGCCTTTTGCTCACATGTTCTTTCCTGCGTTATCCCCTGATTCTGTGGATAACCGTATTACCGCCTTTGAGTGAGCTGATACCGCTCGCCGCAGCCGAACGACCGAGCGCAGCGAGTCAGTGAGCGAGGAAGCGGAAGAGCGCCTGATGCGGTATTTTCTCCTTACGCATCTGTGCGGTATTTCACACCGCATATATGGTGCACTCTCAGTACAATCTGCTCTGATGCCGCATAGTTAAGCCAGTATACACTCCGCTATCGCTACGTGACTGGGTCATGGCTGCGCCCCGACACCCGCCAACACCCGCTGACGCGCCCTGACGGGCTTGTCTGCTCCCGGCATCCGCTTACAGACAAGCTGTGACCGTCTCCGGGAGCTGCATGTGTCAGAGGTTTTCACCGTCATCACCGAAACGCGCGAGGCAGCTGCGGTAAAGCTCATCAGCGTGGTCGTGAAGCGATTCACAGATGTCTGCCTGTTCATCCGCGTCCAGCTCGTTGAGTTTCTCCAGAAGCGTTAATGTCTGGCTTCTGATAAAGCGGGCCATGTTAAGGGCGGTTTTTTCCTGTTTGGTCACTGATGCCTCCGTGTAAGGGGGATTTCTGTTCATGGGGGTAATGATACCGATGAAACGAGAGAGGATGCTCACGATACGGGTTACTGATGATGAACATGCCCGGTTACTGGAACGTTGTGAGGGTAAACAACTGGCGGTATGGATGCGGCGGGACCAGAGAAAAATCACTCAGGGTCAATGCCAGCGCTTCGTTAATACAGATGTAGGTGTTCCACAGGGTAGCCAGCAGCATCCTGCGATGCAGATCCGGAACATAATGGTGCAGGGCGCTGACTTCCGCGTTTCCAGACTTTACGAAACACGGAAACCGAAGACCATTCATGTTGTTGCTCAGGTCGCAGACGTTTTGCAGCAGCAGTCGCTTCACGTTCGCTCGCGTATCGGTGATTCATTCTGCTAACCAGTAAGGCAACCCCGCCAGCCTAGCCGGGTCCTCAACGACAGGAGCACGATCATGCGCACCCGTGGGGCCGCCATGCCGGCGATAATGGCCTGCTTCTCGCCGAAACGTTTGGTGGCGGGACCAGTGACGAAGGCTTGAGCGAGGGCGTGCAAGATTCCGAATACCGCAAGCGACAGGCCGATCATCGTCGCGCTCCAGCGAAAGCGGTCCTCGCCGAAAATGACCCAGAGCGCTGCCGGCACCTGTCCTACGAGTTGCATGATAAAGAAGACAGTCATAAGTGCGGCGACGATAGTCATGCCCCGCGCCCACCGGAAGGAGCTGACTGGGTTGAAGGCTCTCAAGGGCATCGGTCGAGATCCCGGTGCCTAATGAGTGAGCTAACTTACATTAATTGCGTTGCGCTCACTGCCCGCTTTCCAGTCGGGAAACCTGTCGTGCCAGCTGCATTAATGAATCGGCCAACGCGCGGGGAGAGGCGGTTTGCGTATTGGGCGCCAGGGTGGTTTTTCTTTTCACCAGTGAGACGGGCAACAGCTGATTGCCCTTCACCGCCTGGCCCTGAGAGAGTTGCAGCAAGCGGTCCACGCTGGTTTGCCCCAGCAGGCGAAAATCCTGTTTGATGGTGGTTAACGGCGGGATATAACATGAGCTGTCTTCGGTATCGTCGTATCCCACTACCGAGATATCCGCACCAACGCGCAGCCCGGACTCGGTAATGGCGCGCATTGCGCCCAGCGCCATCTGATCGTTGGCAACCAGCATCGCAGTGGGAACGATGCCCTCATTCAGCATTTGCATGGTTTGTTGAAAACCGGACATGGCACTCCAGTCGCCTTCCCGTTCCGCTATCGGCTGAATTTGATTGCGAGTGAGATATTTATGCCAGCCAGCCAGACGCAGACGCGCCGAGACAGAACTTAATGGGCCCGCTAACAGCGCGATTTGCTGGTGACCCAATGCGACCAGATGCTCCACGCCCAGTCGCGTACCGTCTTCATGGGAGAAAATAATACTGTTGATGGGTGTCTGGTCAGAGACATCAAGAAATAACGCCGGAACATTAGTGCAGGCAGCTTCCACAGCAATGGCATCCTGGTCATCCAGCGGATAGTTAATGATCAGCCCACTGACGCGTTGCGCGAGAAGATTGTGCACCGCCGCTTTACAGGCTTCGACGCCGCTTCGTTCTACCATCGACACCACCACGCTGGCACCCAGTTGATCGGCGCGAGATTTAATCGCCGCGACAATTTGCGACGGCGCGTGCAGGGCCAGACTGGAGGTGGCAACGCCAATCAGCAACGACTGTTTGCCCGCCAGTTGTTGTGCCACGCGGTTGGGAATGTAATTCAGCTCCGCCATCGCCGCTTCCACTTTTTCCCGCGTTTTCGCAGAAACGTGGCTGGCCTGGTTCACCACGCGGGAAACGGTCTGATAAGAGACACCGGCATACTCTGCGACATCGTATAACGTTACTGGTTTCACATTCACCACCCTGAATTGACTCTCTTCCGGGCGCTATCATGCCATACCGCGAAAGGTTTTGCGCCATTCGATGGTGTCCGGGATCTCGACGCTCTCCCTTATGCGACTCCTGCATTAGGAAGCAGCCCAGTAGTAGGTTGAGGCCGTTGAGCACCGCCGCCGCAAGGAATGGTGCATGCAAGGAGATGGCGCCCAACAGTCCCCCGGCCACGGGGCCTGCCACCATACCCACGCCGAAACAAGCGCTCATGAGCCCGAAGTGGCGAGCCCGATCTTCCCCATCGGTGATGTCGGCGATATAGGCGCCAGCAACCGCACCTGTGGCGCCGGTGATGCCGGCCACGATGCGTCCGGCGTAGAGGATCGAGATCTCGATCCCGCGAAATTAATACGACTCACTATAGGGGAATTGTGAGCGGATAACAATTCCCC

>pAM017
TCTAGAAATAATTTTGTTTAACTTTAAGAAGGAGATATACATATGCAGGGTTCTGTGACAGAGTTTCTAAAACCGCGCCTGGTTGATATCGAGCAAGTGAGTTCGACGCACGCCAAGGTGACCCTTGAGCCTTTAGAGCGTGGCTTTGGCCATACTCTGGGTAACGCACTGCGCCGTATTCTGCTCTCATCGATGCCGGGTTGCGCGGTGACCGAGGTTGAGATTGATGGTGTACTACATGAGTACAGCACCAAAGAAGGCGTTCAGGAAGATATCCTGGAAATCCTGCTCAACCTGAAAGGGCTGGCGGTGAGAGTTCAGGGCAAAGATGAAGTTATTCTTACCTTGAATAAATCTGGCATTGGCCCTGTGACTGCAGCCGATATCACCCACGACGGTGATGTCGAAATCGTCAAGCCGCAGCACGTGATCTGCCACCTGACCGATGAGAACGCGTCTATTAGCATGCGTATCAAAGTTCAGCGCGGTCGTGGTTATGTGCCGGCTTCTACCCGAATTCATTCGGAAGAAGATGAGCGCCCAATCGGCCGTCTGCTGGTCGACGCATGCTACAGCCCTGTGGAGCGTATTGCCTACAATGTTGAAGCAGCGCGTGTAGAACAGCGTACCGACCTGGACAAGCTGGTCATCGAAATGGAAACCAACGGCACAATCGATCCTGAAGAGGCGATTCGTCGTGCGGCAACCATTCTGGCTGAACAACTGGAGGCTTTCGTTGACTTACGTGATGTACGTCAGCCTGAAGTGAAAGAAGAGAAACCAGAGTTCGATCCGATCCTGCTGCGCCCTGTTGACGATCTGGAATTGACTGTCCGCTCTGCTAACTGCCTTAAAGCAGAAGCTATCCACTATATCGGTGATCTGGTACAGCGTACCGAGGTTGAGCTCCTTAAAACGCCTAACCTTGGTAAAAAATCTCTTACTGAGATTAAAGACGTGCTGGCTTCCCGTGGACTGTCTCTGGGCATGCGCCTGGAAAACTGGCCACCGGCAAGCATCGCTGACGAGTAACCGGATCCCCGATCCGTGGACTTGTCAGCGACTGAGGAAACAGACCATGGATCCCCGATCCGTCGACTTGTCAGCGAGCTGAGGAACCCTATGGTTTACTCCTATACCGAGAAAAAACGTATTCGTAAGGATTTTGGTAAACGTCCACAAGTTCTGGATGTACCTTATCTCCTTTCTATCCAGCTTGACTCGTTTCAGAAATTTATCGAGCAAGATCCTGAAGGGCAGTATGGTCTGGAAGCTGCTTTCCGTTCCGTATTCCCGATTCAGAGCTACAGCGGTAATTCCGAGCTGCAATACGTCAGCTACCGCCTTGGCGAACCGGTGTTTGACGTCCAGGAATGTCAAATCCGTGGCGTGACCTATTCCGCACCGCTGCGCGTTAAACTGCGTCTGGTGATCTATGAGCGCGAAGCGCCGGAAGGCACCGTAAAAGACATTAAAGAACAAGAAGTCTACATGGGCGAAATTCCGCTCATGACAGACAACGGTACCTTTGTTATCAACGGTACTGAGCGTGTTATCGTTTCCCAGCTGCACCGTAGTCCGGGCGTCTTCTTTGACTCCGACAAAGGTAAAACCCACTCTTCGGGTAAAGTGCTGTATAACGCGCGTATCATCCCTTACCGTGGTTCCTGGCTGGACTTCGAATTCGATCCGAAGGACAACCTGTTCGTACGTATCGACCGTCGCCGTAAACTGCCTGCGACCATCATTCTGCGCGCCCTGAACTACACCACAGAGCAGATCCTCGACCTGTTCTTTGAAAAAGTTATCTTTGAAATCCGTGATAACAAGCTGCAGATGGAACTGGTGCCGGAACGCCTGCGTGGTGAAACCGCATCTTTTGACATCGAAGCTAACGGTAAAGTGTACGTAGAAAAAGGCCGCCGTATCACTGCGCGCCACATTCGCCAGCTGGAAAAAGACGACGTCAAACTGATCGAAGTCCCGGTTGAGTACATCGCAGGTAAAGTGGTTGCTAAAGACTATATTGATGAGTCTACCGGCGAGCTGATCTGCGCAGCGAACATGGAGCTGAGCCTGGATCTGCTGGCTAAGCTGAGCCAGTCTGGTCACAAGCGTATCGAAACGCTGTTCACCAACGATCTGGATCACGGCCCATATATCTCTGAAACCTTACGTGTCGACCCAACTAACGACCGTCTGAGCGCACTGGTAGAAATCTACCGCATGATGCGCCCTGGCGAGCCGCCGACTCGTGAAGCAGCTGAAAGCCTGTTCGAGAACCTGTTCTTCTCCGAAGACCGTTATGACTTGTCTGCGGTTGGTCGTATGAAGTTCAACCGTTCTCTGCTGCGCGAAGAAATCGAAGGTTCCGGTATCCTGAGCAAAGACGACATCATTGATGTTATGAAAAAGCTCATCGATATCCGTAACGGTAAAGGCGAAGTCGATGATATCGACCACCTCGGCAACCGTCGTATCCGTTCCGTTGGCGAAATGGCGGAAAACCAGTTCCGCGTTGGCCTGGTACGTGTAGAGCGTGCGGTGAAAGAGCGTCTGTCTCTGGGCGATCTGGATACCCTGATGCCACAGGATATGATCAACGCCAAGCCGATTTCCGCAGCAGTGAAAGAGTTCTTCGGTTCCAGCCAGCTGTCTCAGTTTATGGACCAGAACAACCCGCTGTCTGAGATTACGCACAAACGTCGTATCTCCGCACTCGGCCCAGGCGGTCTGACCCGTGAACGTGCAGGCTTCGAAGTTCGAGACGTACACCCGACTCACTACGGTCGCGTATGTCCAATCGAAACCCCTGAAGGTCCGAACATCGGTCTGATCAACTCTCTGTCCGTGTACGCACAGACTAACGAATACGGCTTCCTTGAGACTCCGTATCGTAAAGTGACCGACGGTGTTGTAACTGACGAAATTCACTACCTGTCTGCTATCGAAGAAGGCAACTACGTTATCGCCCAGGCGAACTCCAACTTGGATGAAGAAGGCCACTTCGTAGAAGACCTGGTAACTTGCCGTAGCAAAGGCGAATCCAGCTTGTTCAGCCGCGACCAGGTTGACTACATGGACGTATCCACCCAGCAGGTGGTATCCGTCGGTGCGTCCCTGATCCCGTTCCTGGAACACGATGACGCCAACCGTGCATTGATGGGTGCGAACATGCAACGTCAGGCCGTTCCGACTCTGCGCGCTGATAAGCCGCTGGTTGGTACTGGTATGGAACGTGCTGTTGCCGTTGACTCCGGTGTAACTGCGGTAGCTAAACGTGGTGGTGTCGTTCAGTACGTGGATGCTTCCCGTATCGTTATCAAAGTTAACGAAGACGAGATGTATCCGGGTGAAGCAGGTATCGACATCTACAACCTGACCAAATACACCCGTTCTAACCAGAACACCTGTATCAACCAGATGCCGTGTGTGTCTCTGGGTGAACCGGTTGAACGTGGCGACGTGCTGGCAGACGGTCCGTCCACCGACCTCGGTGAACTGGCGCTTGGTCAGAACATGCGCGTAGCGTTCATGCCGTGGAATGGTTACAACTTCGAAGACTCCATCCTCGTATCCGAGCGTGTTGTTCAGGAAGACCGTTTCACCACCATCCACATTCAGGAACTGGCGTGTGTGTCCCGTGACACCAAGCTGGGTCCGGAAGAGATCACCGCTGACATCCCGAACGTGGGTGAAGCTGCGCTCTCCAAACTGGATGAATCCGGTATCGTTTACATTGGTGCGGAAGTGACCGGTGGCGACATTCTGGTTGGTAAGGTAACGCCGAAAGGTGAAACTCAGCTGACCCCAGAAGAAAAACTGCTGCGTGCGATCTTCGGTGAGAAAGCCTCTGACGTTAAAGACTCTTCTCTGCGCGTACCAAACGGTGTATCCGGTACGGTTATCGACGTTCAGGTCTTTACTCGCGATGGCGTAGAAAAAGACAAACGTGCGCTGGAAATCGAAGAAATGCAGCTCAAACAGGCGAAGAAAGACCTGTCTGAAGAACTGCAGATCCTCGAAGCGGGTCTGTTCAGCCGTATCCGTGCTGTGCTGGTAGCCGGTGGCGTTGAAGCTGAGAAGCTCGACAAACTGCCGCGCGATCGCTGGCTGGAGCTGGGCCTGACAGACGAAGAGAAACAAAATCAGCTGGAACAGCTGGCTGAGCAGTATGACGAACTGAAACACGAGTTCGAGAAGAAACTCGAAGCGAAACGCCGCAAAATCACCCAGGGCGACGATCTGGCACCGGGCGTGCTGAAGATTGTTAAGGTATATCTGGCGGTTAAACGCCGTATCCAGCCTGGTGACAAGATGGCAGGTCGTCACGGTAACAAGGGTGTAATTTCTAAGATCAACCCGATCGAAGATATGCCTTACGATGAAAACGGTACGCCGGTAGACATCGTACTGAACCCGCTGGGCGTACCGTCTCGTATGAACATCGGTCAGATCCTCGAAACCCACCTGGGTATGGCTGCGAAAGGTATCGGCGACAAGATCAACGCCATGCTGAAACAGCAGCAAGAAGTCGCGAAACTGCGCGAATTCATCCAGCGTGCGTACGATCTGGGCGCTGACGTTCGTCAGAAAGTTGACCTGAGTACCTTCAGCGATGAAGAAGTTATGCGTCTGGCTGAAAACCTGCGCAAAGGTATGCCAATCGCAACGCCGGTGTTCGACGGTGCGAAAGAAGCAGAAATTAAAGAGCTGCTGAAACTTGGCGACCTGCCGACTTCCGGTCAGATCCGCCTGTACGATGGTCGCACTGGTGAACAGTTCGAGCGTCCGGTAACCGTTGGTTACATGTACATGCTGAAACTGAACCACCTGGTCGACGACAAGATGCACGCGCGTTCCACCGGTTCTTACAGCCTGGTTACTCAGCAGCCGCTGGGTGGTAAGGCACAGTTCGGTGGTCAGCGTTTCGGGGAGATGGAAGTGTGGGCGCTGGAAGCATACGGCGCAGCATACACCCTGCAGGAAATGCTCACCGTTAAGTCTGATGACGTGAACGGTCGTACCAAGATGTATAAAAACATCGTGGACGGCAACCATCAGATGGAGCCGGGCATGCCAGAATCCTTCAACGTATTGTTGAAAGAGATTCGTTCGCTGGGTATCAACATCGAACTGGAAGACGAGTAATTCTCGCTCAAACAGGTCACTAGTGTCGGGTTAAAACCCGGCAGCGGATTGTGCTAACTCCGACGGGAGCAAATCCGTGAAAGATTTATTAAAGTTTCTGAAAGCGCAGACTAAAACCGAAGAGTTTGATGCGATCAAAATTGCTCTGGCTTCGCCAGACATGATCCGTTCATGGTCTTTCGGTGAAGTTAAAAAGCCGGAAACCATCAACTACCGTACGTTCAAACCAGAACGTGACGGCCTTTTCTGCGCCCGTATCTTTGGGCCGGTAAAAGATTACGAGTGCCTGTGCGGTAAGTACAAGCGCCTGAAACACCGTGGCGTCATCTGTGAGAAGTGCGGCGTTGAAGTGACCCAGACTAAAGTACGCCGTGAGCGTATGGGCCACATCGAACTGGCTTCCCCGACTGCGCACATCTGGTTCCTGAAATCGCTGCCGTCCCGTATCGGTCTGCTGCTCGATATGCCGCTGCGCGATATCGAACGCGTACTGTACTTTGAATCCTATGTGGTTATCGAAGGCGGTATGACCAACCTGGAACGTCAGCAGATCCTGACTGAAGAGCAGTATCTGGACGCGCTGGAAGAGTTCGGTGACGAATTCGACGCGAAGATGGGGGCGGAAGCAATCCAGGCTCTGCTGAAGAGCATGGATCTGGAGCAAGAGTGCGAACAGCTGCGTGAAGAGCTGAACGAAACCAACTCCGAAACCAAGCGTAAAAAGCTGACCAAGCGTATCAAACTGCTGGAAGCGTTCGTTCAGTCTGGTAACAAACCAGAGTGGATGATCCTGACCGTTCTGCCGGTACTGCCGCCAGATCTGCGTCCGCTGGTTCCGCTGGATGGTGGTCGTTTCGCGACTTCTGACCTGAACGATCTGTATCGTCGCGTCATTAACCGTAACAACCGTCTGAAACGTCTGCTGGATCTGGCTGCGCCGGACATCATCGTACGTAACGAAAAACGTATGCTGCAGGAAGCGGTAGACGCCCTGCTGGATAACGGTCGTCGCGGTCGTGCGATCACCGGTTCTAACAAGCGTCCTCTGAAATCTTTGGCCGACATGATCAAAGGTAAACAGGGTCGTTTCCGTCAGAACCTGCTCGGTAAGCGTGTTGACTACTCCGGTCGTTCTGTAATCACCGTAGGTCCATACCTGCGTCTGCATCAGTGCGGTCTGCCGAAGAAAATGGCACTGGAGCTGTTCAAACCGTTCATCTACGGCAAGCTGGAACTGCGTGGTCTTGCTACCACCATTAAAGCTGCGAAGAAAATGGTTGAGCGCGAAGAAGCTGTCGTTTGGGATATCCTGGACGAAGTTATCCGCGAACACCCGGTACTGCTGAACCTGGCACCGACTCTGCACCGTCTGGGTATCCAGGCATTTGAACCGGTACTGATCGAAGGTAAAGCTATCCAGCTGCACCCGCTGGTTTGTGCGGCATATAACGCCGACTTCGATGGTGACCAGATGGCTGTTCACGTACCGCTGACGCTGGAAGCCCAGCTGGAAGCGCGTGCGCTGATGATGTCTACCAACAACATCCTGTCCCCGGCGAACGGCGAACCAATCATCGTTCCGTCTCAGGACGTTGTACTGGGTCTGTACTACATGACCCGTGACTGTGTTAACGCCAAAGGCGAAGGCATGGTGCTGACTGGCCCGAAAGAAGCAGAACGTCTGTATCGCTCTGGTCTGGCTTCTCTGCATGCGCGCGTTAAAGTGCGTATCACCGAGTATGAAAAAGATGCTAACGGTGAATTAGTAGCGAAAACCAGCCTGAAAGACACGACTGTTGGCCGTGCCATTCTGTGGATGATTGTACCGAAAGGTCTGCCTTACTCCATCGTCAACCAGGCGCTGGGTAAAAAAGCAATCTCCAAAATGCTGAACACCTGCTACCGCATTCTCGGTCTGAAACCGACCGTTATTTTTGCGGACCAGATCATGTACACCGGCTTCGCCTATGCAGCGCGTTCTGGTGCATCTGTTGGTATCGATGACATGGTCATCCCGGAGAAGAAACACGAAATCATCTCCGAGGCAGAAGCAGAAGTTGCTGAAATTCAGGAGCAGTTCCAGTCTGGTCTGGTAACGGCCGGCGAACGCTACAACAAAGTTATCGATATCTGGGCTGCGGCGAACGATCGTGTATCCAAAGCGATGATGGATAACCTGCAAACTGAAACCGTGATTAACCGTGACGGTCAGGAAGAGAAGCAGGTTTCCTTCAACAGCATCTACATGATGGCCGACTCCGGTGCGCGTGGTTCTGCGGCACAGATTCGTCAGCTTGCTGGTATGCGTGGTCTGATGGCGAAGCCGGATGGCTCCATCATCGAAACGCCAATCACCGCGAACTTCCGTGAAGGTCTGAACGTACTCCAGTACTTCATCTCCACCCACGGTGCTCGTAAAGGTCTGGCGGATACCGCACTGAAAACTGCGAACTCCGGTTACCTGACTCGTCGTCTGGTTGACGTGGCGCAGGACCTGGTGGTTACCGAAGACGATTGTGGTACCCATGAAGGTATCATGATGACTCCGGTTATCGAGGGTGGTGACGTTAAAGAGCCGCTGCGCGATCGCGTACTGGGTCGTGTAACTGCTGAAGACGTTCTGAAGCCGGGTACTGCTGATATCCTCGTTCCGCGCAACACGCTGCTGCACGAACAGTGGTGTGACCTGCTGGAAGAGAACTCTGTCGACGCGGTTAAAGTACGTTCTGTTGTATCTTGTGACACCGACTTTGGTGTATGTGCGCACTGCTACGGTCGTGACCTGGCGCGTGGCCACATCATCAACAAGGGTGAAGCAATCGGTGTTATCGCGGCACAGTCCATCGGTGAACCGGGTACACAATTGACCATGCGTACGTTCCACATCGGTGGTGCGGCATCTCGTGCGGCTGCTGAATCCAGCATCCAAGTGAAAAACAAAGGTAGCATCAAGCTCAGCAACGTGAAGTCGGTTGTGAACTCCAGCGGTAAACTGGTTATCACTTCCCGTAATACTGAACTGAAACTGATCGACGAATTCGGTCGTACTAAAGAAAGCTACAAAGTACCTTACGGTGCGGTACTGGCGAAAGGCGATGGCGAACAGGTTGCTGGCGGCGAAACCGTTGCAAACTGGGACCCGCACACCATGCCGGTTATCACCGAAGTAAGCGGTTTTGTACGCTTTACTGACATGATCGACGGCCAGACCATTACGCGTCAGACCGACGAACTGACCGGTCTGTCTTCGCTGGTGGTTCTGGATTCCGCAGAACGTACCGCAGGTGGTAAAGATCTGCGTCCGGCACTGAAAATCGTTGATGCTCAGGGTAACGACGTTCTGATCCCAGGTACCGATATGCCAGCGCAGTACTTCCTGCCGGGTAAAGCGATTGTTCAGCTGGAAGATGGCGTACAGATCAGCTCTGGTGACACCCTGGCGCGTATTCCGCAGGAATCCGGCGGTACCAAGGACATCACCGGTGGTCTGCCTCGAGTTGCGGACCTGTTCGAAGCACGTCGTCCGAAAGAGCCGGCAATCCTGGCTGAAATCAGCGGTATCGTTTCCTTCGGTAAAGAAACCAAAGGTAAACGTCGTCTGGTTATCACCCCGGTAGACGGTAGCGATCCGTACGAAGAGATGATTCCGAAATGGCGTCAGCTCAACGTGTTCGAAGGTGAACGTGTAGAACGTGGTGACGTAATTTCCGACGGTCCGGAAGCGCCGCACGACATTCTGCGTCTGCGTGGTGTTCATGCTGTTACTCGTTACATCGTTAACGAAGTACAGGACGTATACCGTCTGCAGGGCGTTAAGATTAACGATAAACACATCGAAGTTATCGTTCGTCAGATGCTGCGTAAAGCTACCATCGTTAACGCGGGTAGCTCCGACTTCCTGGAAGGCGAACAGGTTGAATACTCTCGCGTCAAGATCGCAAACCGCGAACTGGAAGCGAACGGCAAAGTGGGTGCAACTTACTCCCGCGATCTGCTGGGTATCACCAAAGCGTCTCTGGCAACCGAGTCCTTCATCTCCGCGGCATCGTTCCAGGAGACCACTCGCGTGCTGACCGAAGCAGCCGTTGCGGGCAAACGCGACGAACTGCGCGGCCTGAAAGAGAACGTTATCGTGGGTCGTCTGATCCCGGCAGGTACCGGTTACGCGTACCACCAGGATCGTATGCGTCGCCGTGCTGCGGGTGAAGCTCCGGCTGCACCGCAGGTGACTGCAGAAGACGCATCTGCCAGCCTGGCAGAACTGCTGAACGCAGGTCTGGGCGGTTCTGATAACGAGCTCGACCGTCGTGCTAGTGAAAACCTGTACTTTCAAGGTCATCACCATCACCACCATCACCATCACCATTAAGGCCTCAAATAACGTAAAAACCCGCTTCGGCGGGTTTTTTTATGGGGGGAGTTTAGGGAAAGAGCATTTGTCAGAATCAAGCTTCAATGACTGCAGACTTAAGAAGGAGATTAATGTATGGCACGCGTAACTGTTCAGGACGCTGTAGAGAAAATTGGTAACCGTTTTGACCTGGTACTGGTCGCCGCGCGTCGCGCTCGTCAGATGCAGGTAGGCGGAAAGGATCCGCTGGTACCGGAAGAAAACGATAAAACCACTGTAATCGCGCTGCGCGAAATCGAAGAAGGTCTGATCAACAACCAGATCCTCGACGTTCGCGAACGCCAGGAACAGCAAGAGCAGGAAGCCGCTGAATTACAAGCCGTTACCGCTATTGCTGAAGGTCGTCGTTAAGCGGCCGCAGTCGAGCACCACCACCACCACCACTGAGATCCGGCTGCTAACAAAGCCCGAAAGGAAGCTGAGTTGGCTGCTGCCACCGCTGAGCAATAACTAGCATAACCCCTTGGGGCCTCTAAACGGGTCTTGAGGGGTTTTTTGCTGAAAGGAGGAACTATATCCGGATTGGCGAATGGGACGCGCCCTGTAGCGGCGCATTAAGCGCGGCGGGTGTGGTGGTTACGCGCAGCGTGACCGCTACACTTGCCAGCGCCCTAGCGCCCGCTCCTTTCGCTTTCTTCCCTTCCTTTCTCGCCACGTTCGCCGGCTTTCCCCGTCAAGCTCTAAATCGGGGGCTCCCTTTAGGGTTCCGATTTAGTGCTTTACGGCACCTCGACCCCAAAAAACTTGATTAGGGTGATGGTTCACGTAGTGGGCCATCGCCCTGATAGACGGTTTTTCGCCCTTTGACGTTGGAGTCCACGTTCTTTAATAGTGGACTCTTGTTCCAAACTGGAACAACACTCAACCCTATCTCGGTCTATTCTTTTGATTTATAAGGGATTTTGCCGATTTCGGCCTATTGGTTAAAAAATGAGCTGATTTAACAAAAATTTAACGCGAATTTTAACAAAATATTAACGTTTACAATTTCAGGTGGCACTTTTCGGGGAAATGTGCGCGGAACCCCTATTTGTTTATTTTTCTAAATACATTCAAATATGTATCCGCTCATGAGACAATAACCCTGATAAATGCTTCAATAATATTGAAAAAGGAAGAGTATGAGTATTCAACATTTCCGTGTCGCCCTTATTCCCTTTTTTGCGGCATTTTGCCTTCCTGTTTTTGCTCACCCAGAAACGCTGGTGAAAGTAAAAGATGCTGAAGATCAGTTGGGTGCACGAGTGGGTTACATCGAACTGGATCTCAACAGCGGTAAGATCCTTGAGAGTTTTCGCCCCGAAGAACGTTTTCCAATGATGAGCACTTTTAAAGTTCTGCTATGTGGCGCGGTATTATCCCGTATTGACGCCGGGCAAGAGCAACTCGGTCGCCGCATACACTATTCTCAGAATGACTTGGTTGAGTACTCACCAGTCACAGAAAAGCATCTTACGGATGGCATGACAGTAAGAGAATTATGCAGTGCTGCCATAACCATGAGTGATAACACTGCGGCCAACTTACTTCTGACAACGATCGGAGGACCGAAGGAGCTAACCGCTTTTTTGCACAACATGGGGGATCATGTAACTCGCCTTGATCGTTGGGAACCGGAGCTGAATGAAGCCATACCAAACGACGAGCGTGACACCACGATGCCTGCAGCAATGGCAACAACGTTGCGCAAACTATTAACTGGCGAACTACTTACTCTAGCTTCCCGGCAACAATTAATAGACTGGATGGAGGCGGATAAAGTTGCAGGACCACTTCTGCGCTCGGCCCTTCCGGCTGGCTGGTTTATTGCTGATAAATCTGGAGCCGGTGAGCGTGGGTCTCGCGGTATCATTGCAGCACTGGGGCCAGATGGTAAGCCCTCCCGTATCGTAGTTATCTACACGACGGGGAGTCAGGCAACTATGGATGAACGAAATAGACAGATCGCTGAGATAGGTGCCTCACTGATTAAGCATTGGTAACTGTCAGACCAAGTTTACTCATATATACTTTAGATTGATTTAAAACTTCATTTTTAATTTAAAAGGATCTAGGTGAAGATCCTTTTTGATAATCTCATGACCAAAATCCCTTAACGTGAGTTTTCGTTCCACTGAGCGTCAGACCCCGTAGAAAAGATCAAAGGATCTTCTTGAGATCCTTTTTTTCTGCGCGTAATCTGCTGCTTGCAAACAAAAAAACCACCGCTACCAGCGGTGGTTTGTTTGCCGGATCAAGAGCTACCAACTCTTTTTCCGAAGGTAACTGGCTTCAGCAGAGCGCAGATACCAAATACTGTCCTTCTAGTGTAGCCGTAGTTAGGCCACCACTTCAAGAACTCTGTAGCACCGCCTACATACCTCGCTCTGCTAATCCTGTTACCAGTGGCTGCTGCCAGTGGCGATAAGTCGTGTCTTACCGGGTTGGACTCAAGACGATAGTTACCGGATAAGGCGCAGCGGTCGGGCTGAACGGGGGGTTCGTGCACACAGCCCAGCTTGGAGCGAACGACCTACACCGAACTGAGATACCTACAGCGTGAGCTATGAGAAAGCGCCACGCTTCCCGAAGGGAGAAAGGCGGACAGGTATCCGGTAAGCGGCAGGGTCGGAACAGGAGAGCGCACGAGGGAGCTTCCAGGGGGAAACGCCTGGTATCTTTATAGTCCTGTCGGGTTTCGCCACCTCTGACTTGAGCGTCGATTTTTGTGATGCTCGTCAGGGGGGCGGAGCCTATGGAAAAACGCCAGCAACGCGGCCTTTTTACGGTTCCTGGCCTTTTGCTGGCCTTTTGCTCACATGTTCTTTCCTGCGTTATCCCCTGATTCTGTGGATAACCGTATTACCGCCTTTGAGTGAGCTGATACCGCTCGCCGCAGCCGAACGACCGAGCGCAGCGAGTCAGTGAGCGAGGAAGCGGAAGAGCGCCTGATGCGGTATTTTCTCCTTACGCATCTGTGCGGTATTTCACACCGCATATATGGTGCACTCTCAGTACAATCTGCTCTGATGCCGCATAGTTAAGCCAGTATACACTCCGCTATCGCTACGTGACTGGGTCATGGCTGCGCCCCGACACCCGCCAACACCCGCTGACGCGCCCTGACGGGCTTGTCTGCTCCCGGCATCCGCTTACAGACAAGCTGTGACCGTCTCCGGGAGCTGCATGTGTCAGAGGTTTTCACCGTCATCACCGAAACGCGCGAGGCAGCTGCGGTAAAGCTCATCAGCGTGGTCGTGAAGCGATTCACAGATGTCTGCCTGTTCATCCGCGTCCAGCTCGTTGAGTTTCTCCAGAAGCGTTAATGTCTGGCTTCTGATAAAGCGGGCCATGTTAAGGGCGGTTTTTTCCTGTTTGGTCACTGATGCCTCCGTGTAAGGGGGATTTCTGTTCATGGGGGTAATGATACCGATGAAACGAGAGAGGATGCTCACGATACGGGTTACTGATGATGAACATGCCCGGTTACTGGAACGTTGTGAGGGTAAACAACTGGCGGTATGGATGCGGCGGGACCAGAGAAAAATCACTCAGGGTCAATGCCAGCGCTTCGTTAATACAGATGTAGGTGTTCCACAGGGTAGCCAGCAGCATCCTGCGATGCAGATCCGGAACATAATGGTGCAGGGCGCTGACTTCCGCGTTTCCAGACTTTACGAAACACGGAAACCGAAGACCATTCATGTTGTTGCTCAGGTCGCAGACGTTTTGCAGCAGCAGTCGCTTCACGTTCGCTCGCGTATCGGTGATTCATTCTGCTAACCAGTAAGGCAACCCCGCCAGCCTAGCCGGGTCCTCAACGACAGGAGCACGATCATGCGCACCCGTGGGGCCGCCATGCCGGCGATAATGGCCTGCTTCTCGCCGAAACGTTTGGTGGCGGGACCAGTGACGAAGGCTTGAGCGAGGGCGTGCAAGATTCCGAATACCGCAAGCGACAGGCCGATCATCGTCGCGCTCCAGCGAAAGCGGTCCTCGCCGAAAATGACCCAGAGCGCTGCCGGCACCTGTCCTACGAGTTGCATGATAAAGAAGACAGTCATAAGTGCGGCGACGATAGTCATGCCCCGCGCCCACCGGAAGGAGCTGACTGGGTTGAAGGCTCTCAAGGGCATCGGTCGAGATCCCGGTGCCTAATGAGTGAGCTAACTTACATTAATTGCGTTGCGCTCACTGCCCGCTTTCCAGTCGGGAAACCTGTCGTGCCAGCTGCATTAATGAATCGGCCAACGCGCGGGGAGAGGCGGTTTGCGTATTGGGCGCCAGGGTGGTTTTTCTTTTCACCAGTGAGACGGGCAACAGCTGATTGCCCTTCACCGCCTGGCCCTGAGAGAGTTGCAGCAAGCGGTCCACGCTGGTTTGCCCCAGCAGGCGAAAATCCTGTTTGATGGTGGTTAACGGCGGGATATAACATGAGCTGTCTTCGGTATCGTCGTATCCCACTACCGAGATATCCGCACCAACGCGCAGCCCGGACTCGGTAATGGCGCGCATTGCGCCCAGCGCCATCTGATCGTTGGCAACCAGCATCGCAGTGGGAACGATGCCCTCATTCAGCATTTGCATGGTTTGTTGAAAACCGGACATGGCACTCCAGTCGCCTTCCCGTTCCGCTATCGGCTGAATTTGATTGCGAGTGAGATATTTATGCCAGCCAGCCAGACGCAGACGCGCCGAGACAGAACTTAATGGGCCCGCTAACAGCGCGATTTGCTGGTGACCCAATGCGACCAGATGCTCCACGCCCAGTCGCGTACCGTCTTCATGGGAGAAAATAATACTGTTGATGGGTGTCTGGTCAGAGACATCAAGAAATAACGCCGGAACATTAGTGCAGGCAGCTTCCACAGCAATGGCATCCTGGTCATCCAGCGGATAGTTAATGATCAGCCCACTGACGCGTTGCGCGAGAAGATTGTGCACCGCCGCTTTACAGGCTTCGACGCCGCTTCGTTCTACCATCGACACCACCACGCTGGCACCCAGTTGATCGGCGCGAGATTTAATCGCCGCGACAATTTGCGACGGCGCGTGCAGGGCCAGACTGGAGGTGGCAACGCCAATCAGCAACGACTGTTTGCCCGCCAGTTGTTGTGCCACGCGGTTGGGAATGTAATTCAGCTCCGCCATCGCCGCTTCCACTTTTTCCCGCGTTTTCGCAGAAACGTGGCTGGCCTGGTTCACCACGCGGGAAACGGTCTGATAAGAGACACCGGCATACTCTGCGACATCGTATAACGTTACTGGTTTCACATTCACCACCCTGAATTGACTCTCTTCCGGGCGCTATCATGCCATACCGCGAAAGGTTTTGCGCCATTCGATGGTGTCCGGGATCTCGACGCTCTCCCTTATGCGACTCCTGCATTAGGAAGCAGCCCAGTAGTAGGTTGAGGCCGTTGAGCACCGCCGCCGCAAGGAATGGTGCATGCAAGGAGATGGCGCCCAACAGTCCCCCGGCCACGGGGCCTGCCACCATACCCACGCCGAAACAAGCGCTCATGAGCCCGAAGTGGCGAGCCCGATCTTCCCCATCGGTGATGTCGGCGATATAGGCGCCAGCAACCGCACCTGTGGCGCCGGTGATGCCGGCCACGATGCGTCCGGCGTAGAGGATCGAGATCTCGATCCCGCGAAATTAATACGACTCACTATAGGGGAATTGTGAGCGGATAACAATTCCCC

>pAM018
TCTAGAAATAATTTTGTTTAACTTTAAGAAGGAGATATACATATGCAGGGTTCTGTGACAGAGTTTCTAAAACCGCGCCTGGTTGATATCGAGCAAGTGAGTTCGACGCACGCCAAGGTGACCCTTGAGCCTTTAGAGCGTGGCTTTGGCCATACTCTGGGTAACGCACTGCGCCGTATTCTGCTCTCATCGATGCCGGGTTGCGCGGTGACCGAGGTTGAGATTGATGGTGTACTACATGAGTACAGCACCAAAGAAGGCGTTCAGGAAGATATCCTGGAAATCCTGCTCAACCTGAAAGGGCTGGCGGTGAGAGTTCAGGGCAAAGATGAAGTTATTCTTACCTTGAATAAATCTGGCATTGGCCCTGTGACTGCAGCCGATATCACCCACGACGGTGATGTCGAAATCGTCAAGCCGCAGCACGTGATCTGCCACCTGACCGATGAGAACGCGTCTATTAGCATGCGTATCAAAGTTCAGCGCGGTCGTGGTTATGTGCCGGCTTCTACCCGAATTCATTCGGAAGAAGATGAGCGCCCAATCGGCCGTCTGCTGGTCGACGCATGCTACAGCCCTGTGGAGCGTATTGCCTACAATGTTGAAGCAGCGCGTGTAGAACAGCGTACCGACCTGGACAAGCTGGTCATCGAAATGGAAACCAACGGCACAATCGATCCTGAAGAGGCGATTCGTCGTGCGGCAACCATTCTGGCTGAACAACTGGAGGCTTTCGTTGACTTACGTGATGTACGTCAGCCTGAAGTGAAAGAAGAGAAACCAGAGTTCGATCCGATCCTGCTGCGCCCTGTTGACGATCTGGAATTGACTGTCCGCTCTGCTAACTGCCTTAAAGCAGAAGCTATCCACTATATCGGTGATCTGGTACAGCGTACCGAGGTTGAGCTCCTTAAAACGCCTAACCTTGGTAAAAAATCTCTTACTGAGATTAAAGACGTGCTGGCTTCCCGTGGACTGTCTCTGGGCATGCGCCTGGAAAACTGGCCACCGGCAAGCATCGCTGACGAGTAACCGGATCCCCGATCCGTGGACTTGTCAGCGACTGAGGAAACAGACCATGGATCCCCGATCCGTCGACTTGTCAGCGAGCTGAGGAACCCTATGGTTTACTCCTATACCGAGAAAAAACGTATTCGTAAGGATTTTGGTAAACGTCCACAAGTTCTGGATGTACCTTATCTCCTTTCTATCCAGCTTGACTCGTTTCAGAAATTTATCGAGCAAGATCCTGAAGGGCAGTATGGTCTGGAAGCTGCTTTCCGTTCCGTATTCCCGATTCAGAGCTACAGCGGTAATTCCGAGCTGCAATACGTCAGCTACCGCCTTGGCGAACCGGTGTTTGACGTCCAGGAATGTCAAATCCGTGGCGTGACCTATTCCGCACCGCTGCGCGTTAAACTGCGTCTGGTGATCTATGAGCGCGAAGCGCCGGAAGGCACCGTAAAAGACATTAAAGAACAAGAAGTCTACATGGGCGAAATTCCGCTCATGACAGACAACGGTACCTTTGTTATCAACGGTACTGAGCGTGTTATCGTTTCCCAGCTGCACCGTAGTCCGGGCGTCTTCTTTGACTCCGACAAAGGTAAAACCCACTCTTCGGGTAAAGTGCTGTATAACGCGCGTATCATCCCTTACCGTGGTTCCTGGCTGGACTTCGAATTCGATCCGAAGGACAACCTGTTCGTACGTATCGACCGTCGCCGTAAACTGCCTGCGACCATCATTCTGCGCGCCCTGAACTACACCACAGAGCAGATCCTCGACCTGTTCTTTGAAAAAGTTATCTTTGAAATCCGTGATAACAAGCTGCAGATGGAACTGGTGCCGGAACGCCTGCGTGGTGAAACCGCATCTTTTGACATCGAAGCTAACGGTAAAGTGTACGTAGAAAAAGGCCGCCGTATCACTGCGCGCCACATTCGCCAGCTGGAAAAAGACGACGTCAAACTGATCGAAGTCCCGGTTGAGTACATCGCAGGTAAAGTGGTTGCTAAAGACTATATTGATGAGTCTACCGGCGAGCTGATCTGCGCAGCGAACATGGAGCTGAGCCTGGATCTGCTGGCTAAGCTGAGCCAGTCTGGTCACAAGCGTATCGAAACGCTGTTCACCAACGATCTGGATCACGGCCCATATATCTCTGAAACCTTACGTGTCGACCCAACTAACGACCGTCTGAGCGCACTGGTAGAAATCTACCGCATGATGCGCCCTGGCGAGCCGCCGACTCGTGAAGCAGCTGAAAGCCTGTTCGAGAACCTGTTCTTCTCCGAAGACCGTTATGACTTGTCTGCGGTTGGTCGTATGAAGTTCAACCGTTCTCTGCTGCGCGAAGAAATCGAAGGTTCCGGTATCCTGAGCAAAGACGACATCATTGATGTTATGAAAAAGCTCATCGATATCCGTAACGGTAAAGGCGAAGTCGATGATATCGACCACCTCGGCAACCGTCGTATCCGTTCCGTTGGCGAAATGGCGGAAAACCAGTTCCGCGTTGGCCTGGTACGTGTAGAGCGTGCGGTGAAAGAGCGTCTGTCTCTGGGCGATCTGGATACCCTGATGCCACAGGATATGATCAACGCCAAGCCGATTTCCGCAGCAGTGAAAGAGTTCTTCGGTTCCAGCCAGCTGTCTCAGTTTATGGACCAGAACAACCCGCTGTCTGAGATTACGCACAAACGTCGTATCTCCGCACTCGGCCCAGGCGGTCTGACCCGTGAACGTGCAGGCTTCGAAGTTCGAGACGTACACCCGACTCACTACGGTCGCGTATGTCCAATCGAAACCCCTGAAGGTCCGAACATCGGTCTGATCAACTCTCTGTCCGTGTACGCACAGACTAACGAATACGGCTTCCTTGAGACTCCGTATCGTAAAGTGACCGACGGTGTTGTAACTGACGAAATTCACTACCTGTCTGCTATCGAAGAAGGCAACTACGTTATCGCCCAGGCGAACTCCAACTTGGATGAAGAAGGCCACTTCGTAGAAGACCTGGTAACTTGCCGTAGCAAAGGCGAATCCAGCTTGTTCAGCCGCGACCAGGTTGACTACATGGACGTATCCACCCAGCAGGTGGTATCCGTCGGTGCGTCCCTGATCCCGTTCCTGGAACACGATGACGCCAACCGTGCATTGATGGGTGCGAACATGCAACGTCAGGCCGTTCCGACTCTGCGCGCTGATAAGCCGCTGGTTGGTACTGGTATGGAACGTGCTGTTGCCGTTGACTCCGGTGTAACTGCGGTAGCTAAACGTGGTGGTGTCGTTCAGTACGTGGATGCTTCCCGTATCGTTATCAAAGTTAACGAAGACGAGATGTATCCGGGTGAAGCAGGTATCGACATCTACAACCTGACCAAATACACCCGTTCTAACCAGAACACCTGTATCAACCAGATGCCGTGTGTGTCTCTGGGTGAACCGGTTGAACGTGGCGACGTGCTGGCAGACGGTCCGTCCACCGACCTCGGTGAACTGGCGCTTGGTCAGAACATGCGCGTAGCGTTCATGCCGTGGAATGGTTACAACTTCGAAGACTCCATCCTCGTATCCGAGCGTGTTGTTCAGGAAGACCGTTTCACCACCATCCACATTCAGGAACTGGCGTGTGTGTCCCGTGACACCAAGCTGGGTCCGGAAGAGATCACCGCTGACATCCCGAACGTGGGTGAAGCTGCGCTCTCCAAACTGGATGAATCCGGTATCGTTTACATTGGTGCGGAAGTGACCGGTGGCGACATTCTGGTTGGTAAGGTAACGCCGAAAGGTGAAACTCAGCTGACCCCAGAAGAAAAACTGCTGCGTGCGATCTTCGGTGAGAAAGCCTCTGACGTTAAAGACTCTTCTCTGCGCGTACCAAACGGTGTATCCGGTACGGTTATCGACGTTCAGGTCTTTACTCGCGATGGCGTAGAAAAAGACAAACGTGCGCTGGAAATCGAAGAAATGCAGCTCAAACAGGCGAAGAAAGACCTGTCTGAAGAACTGCAGATCCTCGAAGCGGGTCTGTTCAGCCGTATCCGTGCTGTGCTGGTAGCCGGTGGCGTTGAAGCTGAGAAGCTCGACAAACTGCCGCGCGATCGCTGGCTGGAGCTGGGCCTGACAGACGAAGAGAAACAAAATCAGCTGGAACAGCTGGCTGAGCAGTATGACGAACTGAAACACGAGTTCGAGAAGAAACTCGAAGCGAAACGCCGCAAAATCACCCAGGGCGACGATCTGGCACCGGGCGTGCTGAAGATTGTTAAGGTATATCTGGCGGTTAAACGCCGTATCCAGCCTGGTGACAAGATGGCAGGTCGTCACGGTAACAAGGGTGTAATTTCTAAGATCAACCCGATCGAAGATATGCCTTACGATGAAAACGGTACGCCGGTAGACATCGTACTGAACCCGCTGGGCGTACCGTCTCGTATGAACATCGGTCAGATCCTCGAAACCCACCTGGGTATGGCTGCGAAAGGTATCGGCGACAAGATCAACGCCATGCTGAAACAGCAGCAAGAAGTCGCGAAACTGCGCGAATTCATCCAGCGTGCGTACGATCTGGGCGCTGACGTTCGTCAGAAAGTTGACCTGAGTACCTTCAGCGATGAAGAAGTTATGCGTCTGGCTGAAAACCTGCGCAAAGGTATGCCAATCGCAACGCCGGTGTTCGACGGTGCGAAAGAAGCAGAAATTAAAGAGCTGCTGAAACTTGGCGACCTGCCGACTTCCGGTCAGATCCGCCTGTACGATGGTCGCACTGGTGAACAGTTCGAGCGTCCGGTAACCGTTGGTTACATGTACATGCTGAAACTGAACCACCTGGTCGACGACAAGATGCACGCGCGTTCCACCGGTTCTTACAGCCTGGTTACTCAGCAGCCGCTGGGTGGTAAGGCACAGTTCGGTGGTCAGCGTTTCGGGGAGATGGAAGTGTGGGCGCTGGAAGCATACGGCGCAGCATACACCCTGCAGGAAATGCTCACCGTTAAGTCTGATGACGTGAACGGTCGTACCAAGATGTATAAAAACATCGTGGACGGCAACCATCAGATGGAGCCGGGCATGCCAGAATCCTTCAACGTATTGTTGAAAGAGATTCGTTCGCTGGGTATCAACATCGAACTGGAAGACGAGTAATTCTCGCTCAAACAGGTCACTAGTGTCGGGTTAAAACCCGGCAGCGGATTGTGCTAACTCCGACGGGAGCAAATCCGTGAAAGATTTATTAAAGTTTCTGAAAGCGCAGACTAAAACCGAAGAGTTTGATGCGATCAAAATTGCTCTGGCTTCGCCAGACATGATCCGTTCATGGTCTTTCGGTGAAGTTAAAAAGCCGGAAACCATCAACTACCGTACGTTCAAACCAGAACGTGACGGCCTTTTCTGCGCCCGTATCTTTGGGCCGGTAAAAGATTACGAGTGCCTGTGCGGTAAGTACAAGCGCCTGAAACACCGTGGCGTCATCTGTGAGAAGTGCGGCGTTGAAGTGACCCAGACTAAAGTACGCCGTGAGCGTATGGGCCACATCGAACTGGCTTCCCCGACTGCGCACATCTGGTTCCTGAAATCGCTGCCGTCCCGTATCGGTCTGCTGCTCGATATGCCGCTGCGCGATATCGAACGCGTACTGTACTTTGAATCCTATGTGGTTATCGAAGGCGGTATGACCAACCTGGAACGTCAGCAGATCCTGACTGAAGAGCAGTATCTGGACGCGCTGGAAGAGTTCGGTGACGAATTCGACGCGAAGATGGGGGCGGAAGCAATCCAGGCTCTGCTGAAGAGCATGGATCTGGAGCAAGAGTGCGAACAGCTGCGTGAAGAGCTGAACGAAACCAACTCCGAAACCAAGCGTAAAAAGCTGACCAAGCGTATCAAACTGCTGGAAGCGTTCGTTCAGTCTGGTAACAAACCAGAGTGGATGATCCTGACCGTTCTGCCGGTACTGCCGCCAGATCTGCGTCCGCTGGTTCCGCTGGATGGTGGTCGTTTCGCGACTTCTGACCTGAACGATCTGTATCGTCGCGTCATTAACCGTAACAACCGTCTGAAACGTCTGCTGGATCTGGCTGCGCCGGACATCATCGTACGTAACGAAAAACGTATGCTGCAGGAAGCGGTAGACGCCCTGCTGGATAACGGTCGTCGCGGTCGTGCGATCACCGGTTCTAACAAGCGTCCTCTGAAATCTTTGGCCGACATGATCAAAGGTAAACAGGGTCGTTTCCGTCAGAACCTGCTCGGTAAGCGTGTTGACTACTCCGGTCGTTCTGTAATCACCGTAGGTCCATACCTGCGTCTGCATCAGTGCGGTCTGCCGAAGAAAATGGCACTGGAGCTGTTCAAACCGTTCATCTACGGCAAGCTGGAACTGCGTGGTCTTGCTACCACCATTAAAGCTGCGAAGAAAATGGTTGAGCGCGAAGAAGCTGTCGTTTGGGATATCCTGGACGAAGTTATCCGCGAACACCCGGTACTGCTGAACAAAGCACCGACTCTGCACCGTCTGGGTATCCAGGCATTTGAACCGGTACTGATCGAAGGTAAAGCTATCCAGCTGCACCCGCTGGTTTGTGCGGCATATAACGCCGACTTCGATGGTGACCAGATGGCTGTTCACGTACCGCTGACGCTGGAAGCCCAGCTGGAAGCGCGTGCGCTGATGATGTCTACCAACAACATCCTGTCCCCGGCGAACGGCGAACCAATCATCGTTCCGTCTCAGGACGTTGTACTGGGTCTGTACTACATGACCCGTGACTGTGTTAACGCCAAAGGCGAAGGCATGGTGCTGACTGGCCCGAAAGAAGCAGAACGTCTGTATCGCTCTGGTCTGGCTTCTCTGCATGCGCGCGTTAAAGTGCGTATCACCGAGTATGAAAAAGATGCTAACGGTGAATTAGTAGCGAAAACCAGCCTGAAAGACACGACTGTTGGCCGTGCCATTCTGTGGATGATTGTACCGAAAGGTCTGCCTTACTCCATCGTCAACCAGGCGCTGGGTAAAAAAGCAATCTCCAAAATGCTGAACACCTGCTACCGCATTCTCGGTCTGAAACCGACCGTTATTTTTGCGGACCAGATCATGTACACCGGCTTCGCCTATGCAGCGCGTTCTGGTGCATCTGTTGGTATCGATGACATGGTCATCCCGGAGAAGAAACACGAAATCATCTCCGAGGCAGAAGCAGAAGTTGCTGAAATTCAGGAGCAGTTCCAGTCTGGTCTGGTAACGGCCGGCGAACGCTACAACAAAGTTATCGATATCTGGGCTGCGGCGAACGATCGTGTATCCAAAGCGATGATGGATAACCTGCAAACTGAAACCGTGATTAACCGTGACGGTCAGGAAGAGAAGCAGGTTTCCTTCAACAGCATCTACATGATGGCCGACTCCGGTGCGCGTGGTTCTGCGGCACAGATTCGTCAGCTTGCTGGTATGCGTGGTCTGATGGCGAAGCCGGATGGCTCCATCATCGAAACGCCAATCACCGCGAACTTCCGTGAAGGTCTGAACGTACTCCAGTACTTCATCTCCACCCACGGTGCTCGTAAAGGTCTGGCGGATACCGCACTGAAAACTGCGAACTCCGGTTACCTGACTCGTCGTCTGGTTGACGTGGCGCAGGACCTGGTGGTTACCGAAGACGATTGTGGTACCCATGAAGGTATCATGATGACTCCGGTTATCGAGGGTGGTGACGTTAAAGAGCCGCTGCGCGATCGCGTACTGGGTCGTGTAACTGCTGAAGACGTTCTGAAGCCGGGTACTGCTGATATCCTCGTTCCGCGCAACACGCTGCTGCACGAACAGTGGTGTGACCTGCTGGAAGAGAACTCTGTCGACGCGGTTAAAGTACGTTCTGTTGTATCTTGTGACACCGACTTTGGTGTATGTGCGCACTGCTACGGTCGTGACCTGGCGCGTGGCCACATCATCAACAAGGGTGAAGCAATCGGTGTTATCGCGGCACAGTCCATCGGTGAACCGGGTACACAATTGACCATGCGTACGTTCCACATCGGTGGTGCGGCATCTCGTGCGGCTGCTGAATCCAGCATCCAAGTGAAAAACAAAGGTAGCATCAAGCTCAGCAACGTGAAGTCGGTTGTGAACTCCAGCGGTAAACTGGTTATCACTTCCCGTAATACTGAACTGAAACTGATCGACGAATTCGGTCGTACTAAAGAAAGCTACAAAGTACCTTACGGTGCGGTACTGGCGAAAGGCGATGGCGAACAGGTTGCTGGCGGCGAAACCGTTGCAAACTGGGACCCGCACACCATGCCGGTTATCACCGAAGTAAGCGGTTTTGTACGCTTTACTGACATGATCGACGGCCAGACCATTACGCGTCAGACCGACGAACTGACCGGTCTGTCTTCGCTGGTGGTTCTGGATTCCGCAGAACGTACCGCAGGTGGTAAAGATCTGCGTCCGGCACTGAAAATCGTTGATGCTCAGGGTAACGACGTTCTGATCCCAGGTACCGATATGCCAGCGCAGTACTTCCTGCCGGGTAAAGCGATTGTTCAGCTGGAAGATGGCGTACAGATCAGCTCTGGTGACACCCTGGCGCGTATTCCGCAGGAATCCGGCGGTACCAAGGACATCACCGGTGGTCTGCCTCGAGTTGCGGACCTGTTCGAAGCACGTCGTCCGAAAGAGCCGGCAATCCTGGCTGAAATCAGCGGTATCGTTTCCTTCGGTAAAGAAACCAAAGGTAAACGTCGTCTGGTTATCACCCCGGTAGACGGTAGCGATCCGTACGAAGAGATGATTCCGAAATGGCGTCAGCTCAACGTGTTCGAAGGTGAACGTGTAGAACGTGGTGACGTAATTTCCGACGGTCCGGAAGCGCCGCACGACATTCTGCGTCTGCGTGGTGTTCATGCTGTTACTCGTTACATCGTTAACGAAGTACAGGACGTATACCGTCTGCAGGGCGTTAAGATTAACGATAAACACATCGAAGTTATCGTTCGTCAGATGCTGCGTAAAGCTACCATCGTTAACGCGGGTAGCTCCGACTTCCTGGAAGGCGAACAGGTTGAATACTCTCGCGTCAAGATCGCAAACCGCGAACTGGAAGCGAACGGCAAAGTGGGTGCAACTTACTCCCGCGATCTGCTGGGTATCACCAAAGCGTCTCTGGCAACCGAGTCCTTCATCTCCGCGGCATCGTTCCAGGAGACCACTCGCGTGCTGACCGAAGCAGCCGTTGCGGGCAAACGCGACGAACTGCGCGGCCTGAAAGAGAACGTTATCGTGGGTCGTCTGATCCCGGCAGGTACCGGTTACGCGTACCACCAGGATCGTATGCGTCGCCGTGCTGCGGGTGAAGCTCCGGCTGCACCGCAGGTGACTGCAGAAGACGCATCTGCCAGCCTGGCAGAACTGCTGAACGCAGGTCTGGGCGGTTCTGATAACGAGCTCGACCGTCGTGCTAGTGAAAACCTGTACTTTCAAGGTCATCACCATCACCACCATCACCATCACCATTAAGGCCTCAAATAACGTAAAAACCCGCTTCGGCGGGTTTTTTTATGGGGGGAGTTTAGGGAAAGAGCATTTGTCAGAATCAAGCTTCAATGACTGCAGACTTAAGAAGGAGATTAATGTATGGCACGCGTAACTGTTCAGGACGCTGTAGAGAAAATTGGTAACCGTTTTGACCTGGTACTGGTCGCCGCGCGTCGCGCTCGTCAGATGCAGGTAGGCGGAAAGGATCCGCTGGTACCGGAAGAAAACGATAAAACCACTGTAATCGCGCTGCGCGAAATCGAAGAAGGTCTGATCAACAACCAGATCCTCGACGTTCGCGAACGCCAGGAACAGCAAGAGCAGGAAGCCGCTGAATTACAAGCCGTTACCGCTATTGCTGAAGGTCGTCGTTAAGCGGCCGCAGTCGAGCACCACCACCACCACCACTGAGATCCGGCTGCTAACAAAGCCCGAAAGGAAGCTGAGTTGGCTGCTGCCACCGCTGAGCAATAACTAGCATAACCCCTTGGGGCCTCTAAACGGGTCTTGAGGGGTTTTTTGCTGAAAGGAGGAACTATATCCGGATTGGCGAATGGGACGCGCCCTGTAGCGGCGCATTAAGCGCGGCGGGTGTGGTGGTTACGCGCAGCGTGACCGCTACACTTGCCAGCGCCCTAGCGCCCGCTCCTTTCGCTTTCTTCCCTTCCTTTCTCGCCACGTTCGCCGGCTTTCCCCGTCAAGCTCTAAATCGGGGGCTCCCTTTAGGGTTCCGATTTAGTGCTTTACGGCACCTCGACCCCAAAAAACTTGATTAGGGTGATGGTTCACGTAGTGGGCCATCGCCCTGATAGACGGTTTTTCGCCCTTTGACGTTGGAGTCCACGTTCTTTAATAGTGGACTCTTGTTCCAAACTGGAACAACACTCAACCCTATCTCGGTCTATTCTTTTGATTTATAAGGGATTTTGCCGATTTCGGCCTATTGGTTAAAAAATGAGCTGATTTAACAAAAATTTAACGCGAATTTTAACAAAATATTAACGTTTACAATTTCAGGTGGCACTTTTCGGGGAAATGTGCGCGGAACCCCTATTTGTTTATTTTTCTAAATACATTCAAATATGTATCCGCTCATGAGACAATAACCCTGATAAATGCTTCAATAATATTGAAAAAGGAAGAGTATGAGTATTCAACATTTCCGTGTCGCCCTTATTCCCTTTTTTGCGGCATTTTGCCTTCCTGTTTTTGCTCACCCAGAAACGCTGGTGAAAGTAAAAGATGCTGAAGATCAGTTGGGTGCACGAGTGGGTTACATCGAACTGGATCTCAACAGCGGTAAGATCCTTGAGAGTTTTCGCCCCGAAGAACGTTTTCCAATGATGAGCACTTTTAAAGTTCTGCTATGTGGCGCGGTATTATCCCGTATTGACGCCGGGCAAGAGCAACTCGGTCGCCGCATACACTATTCTCAGAATGACTTGGTTGAGTACTCACCAGTCACAGAAAAGCATCTTACGGATGGCATGACAGTAAGAGAATTATGCAGTGCTGCCATAACCATGAGTGATAACACTGCGGCCAACTTACTTCTGACAACGATCGGAGGACCGAAGGAGCTAACCGCTTTTTTGCACAACATGGGGGATCATGTAACTCGCCTTGATCGTTGGGAACCGGAGCTGAATGAAGCCATACCAAACGACGAGCGTGACACCACGATGCCTGCAGCAATGGCAACAACGTTGCGCAAACTATTAACTGGCGAACTACTTACTCTAGCTTCCCGGCAACAATTAATAGACTGGATGGAGGCGGATAAAGTTGCAGGACCACTTCTGCGCTCGGCCCTTCCGGCTGGCTGGTTTATTGCTGATAAATCTGGAGCCGGTGAGCGTGGGTCTCGCGGTATCATTGCAGCACTGGGGCCAGATGGTAAGCCCTCCCGTATCGTAGTTATCTACACGACGGGGAGTCAGGCAACTATGGATGAACGAAATAGACAGATCGCTGAGATAGGTGCCTCACTGATTAAGCATTGGTAACTGTCAGACCAAGTTTACTCATATATACTTTAGATTGATTTAAAACTTCATTTTTAATTTAAAAGGATCTAGGTGAAGATCCTTTTTGATAATCTCATGACCAAAATCCCTTAACGTGAGTTTTCGTTCCACTGAGCGTCAGACCCCGTAGAAAAGATCAAAGGATCTTCTTGAGATCCTTTTTTTCTGCGCGTAATCTGCTGCTTGCAAACAAAAAAACCACCGCTACCAGCGGTGGTTTGTTTGCCGGATCAAGAGCTACCAACTCTTTTTCCGAAGGTAACTGGCTTCAGCAGAGCGCAGATACCAAATACTGTCCTTCTAGTGTAGCCGTAGTTAGGCCACCACTTCAAGAACTCTGTAGCACCGCCTACATACCTCGCTCTGCTAATCCTGTTACCAGTGGCTGCTGCCAGTGGCGATAAGTCGTGTCTTACCGGGTTGGACTCAAGACGATAGTTACCGGATAAGGCGCAGCGGTCGGGCTGAACGGGGGGTTCGTGCACACAGCCCAGCTTGGAGCGAACGACCTACACCGAACTGAGATACCTACAGCGTGAGCTATGAGAAAGCGCCACGCTTCCCGAAGGGAGAAAGGCGGACAGGTATCCGGTAAGCGGCAGGGTCGGAACAGGAGAGCGCACGAGGGAGCTTCCAGGGGGAAACGCCTGGTATCTTTATAGTCCTGTCGGGTTTCGCCACCTCTGACTTGAGCGTCGATTTTTGTGATGCTCGTCAGGGGGGCGGAGCCTATGGAAAAACGCCAGCAACGCGGCCTTTTTACGGTTCCTGGCCTTTTGCTGGCCTTTTGCTCACATGTTCTTTCCTGCGTTATCCCCTGATTCTGTGGATAACCGTATTACCGCCTTTGAGTGAGCTGATACCGCTCGCCGCAGCCGAACGACCGAGCGCAGCGAGTCAGTGAGCGAGGAAGCGGAAGAGCGCCTGATGCGGTATTTTCTCCTTACGCATCTGTGCGGTATTTCACACCGCATATATGGTGCACTCTCAGTACAATCTGCTCTGATGCCGCATAGTTAAGCCAGTATACACTCCGCTATCGCTACGTGACTGGGTCATGGCTGCGCCCCGACACCCGCCAACACCCGCTGACGCGCCCTGACGGGCTTGTCTGCTCCCGGCATCCGCTTACAGACAAGCTGTGACCGTCTCCGGGAGCTGCATGTGTCAGAGGTTTTCACCGTCATCACCGAAACGCGCGAGGCAGCTGCGGTAAAGCTCATCAGCGTGGTCGTGAAGCGATTCACAGATGTCTGCCTGTTCATCCGCGTCCAGCTCGTTGAGTTTCTCCAGAAGCGTTAATGTCTGGCTTCTGATAAAGCGGGCCATGTTAAGGGCGGTTTTTTCCTGTTTGGTCACTGATGCCTCCGTGTAAGGGGGATTTCTGTTCATGGGGGTAATGATACCGATGAAACGAGAGAGGATGCTCACGATACGGGTTACTGATGATGAACATGCCCGGTTACTGGAACGTTGTGAGGGTAAACAACTGGCGGTATGGATGCGGCGGGACCAGAGAAAAATCACTCAGGGTCAATGCCAGCGCTTCGTTAATACAGATGTAGGTGTTCCACAGGGTAGCCAGCAGCATCCTGCGATGCAGATCCGGAACATAATGGTGCAGGGCGCTGACTTCCGCGTTTCCAGACTTTACGAAACACGGAAACCGAAGACCATTCATGTTGTTGCTCAGGTCGCAGACGTTTTGCAGCAGCAGTCGCTTCACGTTCGCTCGCGTATCGGTGATTCATTCTGCTAACCAGTAAGGCAACCCCGCCAGCCTAGCCGGGTCCTCAACGACAGGAGCACGATCATGCGCACCCGTGGGGCCGCCATGCCGGCGATAATGGCCTGCTTCTCGCCGAAACGTTTGGTGGCGGGACCAGTGACGAAGGCTTGAGCGAGGGCGTGCAAGATTCCGAATACCGCAAGCGACAGGCCGATCATCGTCGCGCTCCAGCGAAAGCGGTCCTCGCCGAAAATGACCCAGAGCGCTGCCGGCACCTGTCCTACGAGTTGCATGATAAAGAAGACAGTCATAAGTGCGGCGACGATAGTCATGCCCCGCGCCCACCGGAAGGAGCTGACTGGGTTGAAGGCTCTCAAGGGCATCGGTCGAGATCCCGGTGCCTAATGAGTGAGCTAACTTACATTAATTGCGTTGCGCTCACTGCCCGCTTTCCAGTCGGGAAACCTGTCGTGCCAGCTGCATTAATGAATCGGCCAACGCGCGGGGAGAGGCGGTTTGCGTATTGGGCGCCAGGGTGGTTTTTCTTTTCACCAGTGAGACGGGCAACAGCTGATTGCCCTTCACCGCCTGGCCCTGAGAGAGTTGCAGCAAGCGGTCCACGCTGGTTTGCCCCAGCAGGCGAAAATCCTGTTTGATGGTGGTTAACGGCGGGATATAACATGAGCTGTCTTCGGTATCGTCGTATCCCACTACCGAGATATCCGCACCAACGCGCAGCCCGGACTCGGTAATGGCGCGCATTGCGCCCAGCGCCATCTGATCGTTGGCAACCAGCATCGCAGTGGGAACGATGCCCTCATTCAGCATTTGCATGGTTTGTTGAAAACCGGACATGGCACTCCAGTCGCCTTCCCGTTCCGCTATCGGCTGAATTTGATTGCGAGTGAGATATTTATGCCAGCCAGCCAGACGCAGACGCGCCGAGACAGAACTTAATGGGCCCGCTAACAGCGCGATTTGCTGGTGACCCAATGCGACCAGATGCTCCACGCCCAGTCGCGTACCGTCTTCATGGGAGAAAATAATACTGTTGATGGGTGTCTGGTCAGAGACATCAAGAAATAACGCCGGAACATTAGTGCAGGCAGCTTCCACAGCAATGGCATCCTGGTCATCCAGCGGATAGTTAATGATCAGCCCACTGACGCGTTGCGCGAGAAGATTGTGCACCGCCGCTTTACAGGCTTCGACGCCGCTTCGTTCTACCATCGACACCACCACGCTGGCACCCAGTTGATCGGCGCGAGATTTAATCGCCGCGACAATTTGCGACGGCGCGTGCAGGGCCAGACTGGAGGTGGCAACGCCAATCAGCAACGACTGTTTGCCCGCCAGTTGTTGTGCCACGCGGTTGGGAATGTAATTCAGCTCCGCCATCGCCGCTTCCACTTTTTCCCGCGTTTTCGCAGAAACGTGGCTGGCCTGGTTCACCACGCGGGAAACGGTCTGATAAGAGACACCGGCATACTCTGCGACATCGTATAACGTTACTGGTTTCACATTCACCACCCTGAATTGACTCTCTTCCGGGCGCTATCATGCCATACCGCGAAAGGTTTTGCGCCATTCGATGGTGTCCGGGATCTCGACGCTCTCCCTTATGCGACTCCTGCATTAGGAAGCAGCCCAGTAGTAGGTTGAGGCCGTTGAGCACCGCCGCCGCAAGGAATGGTGCATGCAAGGAGATGGCGCCCAACAGTCCCCCGGCCACGGGGCCTGCCACCATACCCACGCCGAAACAAGCGCTCATGAGCCCGAAGTGGCGAGCCCGATCTTCCCCATCGGTGATGTCGGCGATATAGGCGCCAGCAACCGCACCTGTGGCGCCGGTGATGCCGGCCACGATGCGTCCGGCGTAGAGGATCGAGATCTCGATCCCGCGAAATTAATACGACTCACTATAGGGGAATTGTGAGCGGATAACAATTCCCC

>pJM017
TCTAGAAATAATTTTGTTTAACTTTAAGAAGGAGATATACATATGCAGGGTTCTGTGACAGAGTTTCTAAAACCGCGCCTGGTTGATATCGAGCAAGTGAGTTCGACGCACGCCAAGGTGACCCTTGAGCCTTTAGAGCGTGGCTTTGGCCATACTCTGGGTAACGCACTGCGCCGTATTCTGCTCTCATCGATGCCGGGTTGCGCGGTGACCGAGGTTGAGATTGATGGTGTACTACATGAGTACAGCACCAAAGAAGGCGTTCAGGAAGATATCCTGGAAATCCTGCTCAACCTGAAAGGGCTGGCGGTGAGAGTTCAGGGCAAAGATGAAGTTATTCTTACCTTGAATAAATCTGGCATTGGCCCTGTGACTGCAGCCGATATCACCCACGACGGTGATGTCGAAATCGTCAAGCCGCAGCACGTGATCTGCCACCTGACCGATGAGAACGCGTCTATTAGCATGCGTATCAAAGTTCAGCGCGGTCGTGGTTATGTGCCGGCTTCTACCCGAATTCATTCGGAAGAAGATGAGCGCCCAATCGGCCGTCTGCTGGTCGACGCATGCTACAGCCCTGTGGAGCGTATTGCCTACAATGTTGAAGCAGCGCGTGTAGAACAGCGTACCGACCTGGACAAGCTGGTCATCGAAATGGAAACCAACGGCACAATCGATCCTGAAGAGGCGATTCGTCGTGCGGCAACCATTCTGGCTGAACAACTGGAGGCTTTCGTTGACTTACGTGATGTACGTCAGCCTGAAGTGAAAGAAGAGAAACCAGAGTTCGATCCGATCCTGCTGCGCCCTGTTGACGATCTGGAATTGACTGTCCGCTCTGCTAACTGCCTTAAAGCAGAAGCTATCCACTATATCGGTGATCTGGTACAGCGTACCGAGGTTGAGCTCCTTAAAACGCCTAACCTTGGTAAAAAATCTCTTACTGAGATTAAAGACGTGCTGGCTTCCCGTGGACTGTCTCTGGGCATGCGCCTGGAAAACTGGCCACCGGCAAGCATCGCTGACGAGTAACCGGATCCCCGATCCGTGGACTTGTCAGCGACTGAGGAAACAGACCATGGATCCCCGATCCGTCGACTTGTCAGCGAGCTGAGGAACCCTATGGTTTACTCCTATACCGAGAAAAAACGTATTCGTAAGGATTTTGGTAAACGTCCACAAGTTCTGGATGTACCTTATCTCCTTTCTATCCAGCTTGACTCGTTTCAGAAATTTATCGAGCAAGATCCTGAAGGGCAGTATGGTCTGGAAGCTGCTTTCCGTTCCGTATTCCCGATTCAGAGCTACAGCGGTAATTCCGAGCTGCAATACGTCAGCTACCGCCTTGGCGAACCGGTGTTTGACGTCCAGGAATGTCAAATCCGTGGCGTGACCTATTCCGCACCGCTGCGCGTTAAACTGCGTCTGGTGATCTATGAGCGCGAAGCGCCGGAAGGCACCGTAAAAGACATTAAAGAACAAGAAGTCTACATGGGCGAAATTCCGCTCATGACAGACAACGGTACCTTTGTTATCAACGGTACTGAGCGTGTTATCGTTTCCCAGCTGCACCGTAGTCCGGGCGTCTTCTTTGACTCCGACAAAGGTAAAACCCACTCTTCGGGTAAAGTGCTGTATAACGCGCGTATCATCCCTTACCGTGGTTCCTGGCTGGACTTCGAATTCGATCCGAAGGACAACCTGTTCGTACGTATCGACCGTCGCCGTAAACTGCCTGCGACCATCATTCTGCGCGCCCTGAACTACACCACAGAGCAGATCCTCGACCTGTTCTTTGAAAAAGTTATCTTTGAAATCCGTGATAACAAGCTGCAGATGGAACTGGTGCCGGAACGCCTGCGTGGTGAAACCGCATCTTTTGACATCGAAGCTAACGGTAAAGTGTACGTAGAAAAAGGCCGCCGTATCACTGCGCGCCACATTCGCCAGCTGGAAAAAGACGACGTCAAACTGATCGAAGTCCCGGTTGAGTACATCGCAGGTAAAGTGGTTGCTAAAGACTATATTGATGAGTCTACCGGCGAGCTGATCTGCGCAGCGAACATGGAGCTGAGCCTGGATCTGCTGGCTAAGCTGAGCCAGTCTGGTCACAAGCGTATCGAAACGCTGTTCACCAACGATCTGGATCACGGCCCATATATCTCTGAAACCTTACGTGTCGACCCAACTAACGACCGTCTGAGCGCACTGGTAGAAATCTACCGCATGATGCGCCCTGGCGAGCCGCCGACTCGTGAAGCAGCTGAAAGCCTGTTCGAGAACCTGTTCTTCTCCGAAGACCGTTATGACTTGTCTGCGGTTGGTCGTATGAAGTTCAACCGTTCTCTGCTGCGCGAAGAAATCGAAGGTTCCGGTATCCTGAGCAAAGACGACATCATTGATGTTATGAAAAAGCTCATCGATATCCGTAACGGTAAAGGCGAAGTCGATGATATCGACCACCTCGGCAACCGTCGTATCCGTTCCGTTGGCGAAATGGCGGAAAACCAGTTCCGCGTTGGCCTGGTACGTGTAGAGCGTGCGGTGAAAGAGCGTCTGTCTCTGGGCGATCTGGATACCCTGATGCCACAGGATATGATCAACGCCAAGCCGATTTCCGCAGCAGTGAAAGAGTTCTTCGGTTCCAGCCAGCTGTCTCAGTTTATGGACCAGAACAACCCGCTGTCTGAGATTACGCACAAACGTCGTATCTCCGCACTCGGCCCAGGCGGTCTGACCCGTGAACGTGCAGGCTTCGAAGTTCGAGACGTACACCCGACTCACTACGGTCGCGTATGTCCAATCGAAACCCCTGAAGGTCCGAACATCGGTCTGATCAACTCTCTGTCCGTGTACGCACAGACTAACGAATACGGCTTCCTTGAGACTCCGTATCGTAAAGTGACCGACGGTGTTGTAACTGACGAAATTCACTACCTGTCTGCTATCGAAGAAGGCAACTACGTTATCGCCCAGGCGAACTCCAACTTGGATGAAGAAGGCCACTTCGTAGAAGACCTGGTAACTTGCCGTAGCAAAGGCGAATCCAGCTTGTTCAGCCGCGACCAGGTTGACTACATGGACGTATCCACCCAGCAGGTGGTATCCGTCGGTGCGTCCCTGATCCCGTTCCTGGAACACGATGACGCCAACCGTGCATTGATGGGTGCGAACATGCAACGTCAGGCCGTTCCGACTCTGCGCGCTGATAAGCCGCTGGTTGGTACTGGTATGGAACGTGCTGTTGCCGTTGACTCCGGTGTAACTGCGGTAGCTAAACGTGGTGGTGTCGTTCAGTACGTGGATGCTTCCCGTATCGTTATCAAAGTTAACGAAGACGAGATGTATCCGGGTGAAGCAGGTATCGACATCTACAACCTGACCAAATACACCCGTTCTAACCAGAACACCTGTATCAACCAGATGCCGTGTGTGTCTCTGGGTGAACCGGTTGAACGTGGCGACGTGCTGGCAGACGGTCCGTCCACCGACCTCGGTGAACTGGCGCTTGGTCAGAACATGCGCGTAGCGTTCATGCCGTGGAATGGTTACAACTTCGAAGACTCCATCCTCGTATCCGAGCGTGTTGTTCAGGAAGACCGTTTCACCACCATCCACATTCAGGAACTGGCGTGTGTGTCCCGTGACACCAAGCTGGGTCCGGAAGAGATCACCGCTGACATCCCGAACGTGGGTGAAGCTGCGCTCTCCAAACTGGATGAATCCGGTATCGTTTACATTGGTGCGGAAGTGACCGGTGGCGACATTCTGGTTGGTAAGGTAACGCCGAAAGGTGAAACTCAGCTGACCCCAGAAGAAAAACTGCTGCGTGCGATCTTCGGTGAGAAAGCCTCTGACGTTAAAGACTCTTCTCTGCGCGTACCAAACGGTGTATCCGGTACGGTTATCGACGTTCAGGTCTTTACTCGCGATGGCGTAGAAAAAGACAAACGTGCGCTGGAAATCGAAGAAATGCAGCTCAAACAGGCGAAGAAAGACCTGTCTGAAGAACTGCAGATCCTCGAAGCGGGTCTGTTCAGCCGTATCCGTGCTGTGCTGGTAGCCGGTGGCGTTGAAGCTGAGAAGCTCGACAAACTGCCGCGCGATCGCTGGCTGGAGCTGGGCCTGACAGACGAAGAGAAACAAAATCAGCTGGAACAGCTGGCTGAGCAGTATGACGAACTGAAACACGAGTTCGAGAAGAAACTCGAAGCGAAACGCCGCAAAATCACCCAGGGCGACGATCTGGCACCGGGCGTGCTGAAGATTGTTAAGGTATATCTGGCGGTTAAACGCCGTATCCAGCCTGGTGACAAGATGGCAGGTCGTCACGGTAACAAGGGTGTAATTTCTAAGATCAACCCGATCGAAGATATGCCTTACGATGAAAACGGTACGCCGGTAGACATCGTACTGAACCCGCTGGGCGTACCGTCTCGTATGAACATCGGTCAGATCCTCGAAACCCACCTGGGTATGGCTGCGAAAGGTATCGGCGACAAGATCAACGCCATGCTGAAACAGCAGCAAGAAGTCGCGAAACTGCGCGAATTCATCCAGCGTGCGTACGATCTGGGCGCTGACGTTCGTCAGAAAGTTGACCTGAGTACCTTCAGCGATGAAGAAGTTATGCGTCTGGCTGAAAACCTGCGCAAAGGTATGCCAATCGCAACGCCGGTGTTCGACGGTGCGAAAGAAGCAGAAATTAAAGAGCTGCTGAAACTTGGCGACCTGCCGACTTCCGGTCAGATCCGCCTGTACGATGGTCGCACTGGTGAACAGTTCGAGCGTCCGGTAACCGTTGGTTACATGTACATGCTGAAACTGAACCACCTGGTCGACGACAAGATGCACGCGCGTTCCACCGGTTCTTACAGCCTGGTTACTCAGCAGCCGCTGGGTGGTAAGGCACAGTTCGGTGGTCAGCGTTTCGGGGAGATGGAAGTGTGGGCGCTGGAAGCATACGGCGCAGCATACACCCTGCAGGAAATGCTCACCGTTAAGTCTGATGACGTGAACGGTCGTACCAAGATGTATAAAAACATCGTGGACGGCAACCATCAGATGGAGCCGGGCATGCCAGAATCCTTCAACGTATTGTTGAAAGAGATTCGTTCGCTGGGTATCAACATCGAACTGGAAGACGAGTAATTCTCGCTCAAACAGGTCACTGCTGTCGGGTTAAAACCCGGCAGCGGATTGTGCTAACTCCGACGGGAGCAAATCCGTGAAAGATTTATTAAAGTTTCTGAAAGCGCAGACTAAAACCGAAGAGTTTGATGCGATCAAAATTGCTCTGGCTTCGCCAGACATGATCCGTTCATGGTCTTTCGGTGAAGTTAAAAAGCCGGAAACCATCAACTACCGTACGTTCAAACCAGAACGTGACGGCCTTTTCTGCGCCCGTATCTTTGGGCCGGTAAAAGATTACGAGTGCCTGTGCGGTAAGTACAAGCGCCTGAAACACCGTGGCGTCATCTGTGAGAAGTGCGGCGTTGAAGTGACCCAGACTAAAGTACGCCGTGAGCGTATGGGCCACATCGAACTGGCTTCCCCGACTGCGCACATCTGGTTCCTGAAATCGCTGCCGTCCCGTATCGGTCTGCTGCTCGATATGCCGCTGCGCGATATCGAACGCGTACTGTACTTTGAATCCTATGTGGTTATCGAAGGCGGTATGACCAACCTGGAACGTCAGCAGATCCTGACTGAAGAGCAGTATCTGGACGCGCTGGAAGAGTTCGGTGACGAATTCGACGCGAAGATGGGGGCGGAAGCAATCCAGGCTCTGCTGAAGAGCATGGATCTGGAGCAAGAGTGCGAACAGCTGCGTGAAGAGCTGAACGAAACCAACTCCGAAACCAAGCGTAAAAAGCTGACCAAGCGTATCAAACTGCTGGAAGCGTTCGTTCAGTCTGGTAACAAACCAGAGTGGATGATCCTGACCGTTCTGCCGGTACTGCCGCCAGATCTGCGTCCGCTGGTTCCGCTGGATGGTGGTCGTTTCGCGACTTCTGACCTGAACGATCTGTATCGTCGCGTCATTAACCGTAACAACCGTCTGAAACGTCTGCTGGATCTGGCTGCGCCGGACATCATCGTACGTAACGAAAAACGTATGCTGCAGGAAGCGGTAGACGCCCTGCTGGATAACGGTCGTCGCGGTCGTGCGATCACCGGTTCTAACAAGCGTCCTCTGAAATCTTTGGCCGACATGATCAAAGGTAAACAGGGTCGTTTCCGTCAGAACCTGCTCGGTAAGCGTGTTGACTACTCCGGTCGTTCTGTAATCACCGTAGGTCCATACCTGCGTCTGCATCAGTGCGGTCTGCCGAAGAAAATGGCACTGGAGCTGTTCAAACCGTTCATCTACGGCAAGCTGGAACTGCGTGGTCTTGCTACCACCATTAAAGCTGCGAAGAAAATGGTTGAGCGCGAAGAAGCTGTCGTTTGGGATATCCTGGACGAAGTTATCCGCGAACACCCGGTACTGCTGAACCGTGCACCGACTCTGCACCGTCTGGGTATCCAGGCATTTGAACCGGTACTGATCGAAGGTAAAGCTATCCAGCTGCACCCGCTGGTTTGTGCGGCATATAACGCCGACTTCGATGGTGACCAGATGGCTGTTCACGTACCGCTGACGCTGGAAGCCCAGCTGGAAGCGCGTGCGCTGATGATGTCTACCAACAACATCCTGTCCCCGGCGAACGGCGAACCAATCATCGTTCCGTCTCAGGACGTTGTACTGGGTCTGTACTACATGACCCGTGACTGTGTTAACGCCAAAGGCGAAGGCATGGTGCTGACTGGCCCGAAAGAAGCAGAACGTCTGTATCGCTCTGGTCTGGCTTCTCTGCATGCGCGCGTTAAAGTGCGTATCACCGAGTATGAAAAAGATGCTAACGGTGAATTAGTAGCGAAAACCAGCCTGAAAGACACGACTGTTGGCCGTGCCATTCTGTGGATGATTGTACCGAAAGGTCTGCCTTACTCCATCGTCAACCAGGCGCTGGGTAAAAAAGCAATCTCCAAAATGCTGAACACCTGCTACCGCATTCTCGGTCTGAAACCGACCGTTATTTTTGCAGATCAGATTATGTATACCGGCTTTGCCTATGCAGCACGTAGCGGTGCAAGCGTTGGTATTGATGATATGGTTATCCCGGAAAAAAAGCACGAAATTATCAGCGAAGCAGAAGCCGAAGTTGCAGAAATTCAAGAACAGTTTCAGAGCGGTCTGGTTACCGCAGGCGAACGTTATAACAAAGTTATTGATATTTGGGCAGCAGCCAATGATCGTGTTAGCAAAGCAATGATGGATAATCTGCAGACCGAAACCGTTATTAATCGTGATGGTCAAGAAGAGAAACAGGTCAGCTTTAACAGCATTTATATGATGGCAGATAGCGGTGCCCGTGGTAGCGCAGCACAGATTCGTCAGCTGGCAGGTATGCGTGGTCTGATGGCAAAACCGGATGGTAGCATTATTGAAACCCCGATTACCGCAAATTTTCGCGAAGGTCTGAATGTTCTGCAGTATTTCATTAGCACACATGGTGCACGTAAAGGTCTGGCAGATACCGCACTGAAAACCGCAAATAGCGGTTATCTGACCCGTCGTCTGGTTGATGTTGCACAGGATCTGGTTGTTACCGAAGATGATTGTGGCACCCATGAAGGTATTATGATGACACCGGTTATTGAAGGTGGTGATGTTAAAGAACCGCTGCGTGATCGTGTGCTGGGTCGTGTGACCGCAGAAGATGTTCTGAAACCTGGCACCGCAGATATTCTGGTTCCGCGTAATACCCTGCTGCATGAACAGTGGTGTGATCTGCTGGAAGAAAATAGCGTTGATGCAGTTAAAGTTCGTAGCGTTGTTAGCTGTGATACCGATTTTGGTGTTTGTGCACATTGTTATGGTCGTGATCTGGCACGTGGTCATATTATCAATAAAGGTGAAGCCATTGGTGTTATTGCAGCCCAGAGCATTGGTGAACCGGGTACAATGCTGACCATGCGTACCTTTCATATTGGTGGTGCAGCAAGCCGTGCAGCAGCAGAAAGCAGTATTCAGGTTAAAAACAAAGGCAGCATCAAACTGAGCAATGTTAAAAGCGTTGTGAATAGCAGCGGTAAACTGGTTATTACCAGCCGTAATACAGAACTGAAACTGATCGATGAATTTGGTCGTACCAAAGAAAGCTATAAAGTTCCGTATGGTGCAGTTCTGGCAAAAGGTGATGGTGAACAGGTTGCCGGTGGTGAAACCGTTGCAAATTGGGATCCGCATACCATGCCGGTGATTACCGAAGTTAGCGGTTTTGTTCGTTTTACCGATATGATTGATGGTCAGACCATTACACGTCAGACCGATGAACTGACCGGTCTGAGCAGCCTGGTTGTTCTGGATAGCGCAGAACGTACAGCCGGTGGTAAAGATCTGCGTCCTGCGCTGAAAATTGTTGATGCCCAGGGTAATGATGTGCTGATTCCGGGTACAGATATGCCTGCACAGTATTTTCTGCCTGGTAAAGCCATTGTTCAGCTGGAAGATGGTGTTCAGATTAGCAGTGGTGATACCCTGGCACGTATTCCGCAAGAAAGCGGTGGCACCAAAGATATTACCGGTGGTCTGCCTCGAGTTGCGGACCTGTTCGAAGCACGTCGTCCGAAAGAGCCGGCAATCCTGGCTGAAATCAGCGGTATCGTTTCCTTCGGTAAAGAAACCAAAGGTAAACGTCGTCTGGTTATCACCCCGGTAGACGGTAGCGATCCGTACGAAGAGATGATTCCGAAATGGCGTCAGCTCAACGTGTTCGAAGGTGAACGTGTAGAACGTGGTGACGTAATTTCCGACGGTCCGGAAGCGCCGCACGACATTCTGCGTCTGCGTGGTGTTCATGCTGTTACTCGTTACATCGTTAACGAAGTACAGGACGTATACCGTCTGCAGGGCGTTAAGATTAACGATAAACACATCGAAGTTATCGTTCGTCAGATGCTGCGTAAAGCTACCATCGTTAACGCGGGTAGCTCCGACTTCCTGGAAGGCGAACAGGTTGAATACTCTCGCGTCAAGATCGCAAACCGCGAACTGGAAGCGAACGGCAAAGTGGGTGCAACTTACTCCCGCGATCTGCTGGGTATCACCAAAGCGTCTCTGGCAACCGAGTCCTTCATCTCCGCGGCATCGTTCCAGGAGACCACTCGCGTGCTGACCGAAGCAGCCGTTGCGGGCAAACGCGACGAACTGCGCGGCCTGAAAGAGAACGTTATCGTGGGTCGTCTGATCCCGGCAGGTACCGGTTACGCGTACCACCAGGATCGTATGCGTCGCCGTGCTGCGGGTGAAGCTCCGGCTGCACCGCAGGTGACTGCAGAAGACGCATCTGCCAGCCTGGCAGAACTGCTGAACGCAGGTCTGGGCGGTTCTGATAACGAGCTCGACCGTCGTGCTAGTGAAAACCTGTACTTTCAAGGTCATCACCATCACCACCATCACCATCACCATTAAGGCCTCAAATAACGTAAAAACCCGCTTCGGCGGGTTTTTTTATGGGGGGAGTTTAGGGAAAGAGCATTTGTCAGAATCAAGCTTCAATGACTGCAGACTTAAGAAGGAGATTAATGTATGGCACGCGTAACTGTTCAGGACGCTGTAGAGAAAATTGGTAACCGTTTTGACCTGGTACTGGTCGCCGCGCGTCGCGCTCGTCAGATGCAGGTAGGCGGAAAGGATCCGCTGGTACCGGAAGAAAACGATAAAACCACTGTAATCGCGCTGCGCGAAATCGAAGAAGGTCTGATCAACAACCAGATCCTCGACGTTCGCGAACGCCAGGAACAGCAAGAGCAGGAAGCCGCTGAATTACAAGCCGTTACCGCTATTGCTGAAGGTCGTCGTTAAGCGGCCGCAGTCGAGCACCACCACCACCACCACTGAGATCCGGCTGCTAACAAAGCCCGAAAGGAAGCTGAGTTGGCTGCTGCCACCGCTGAGCAATAACTAGCATAACCCCTTGGGGCCTCTAAACGGGTCTTGAGGGGTTTTTTGCTGAAAGGAGGAACTATATCCGGATTGGCGAATGGGACGCGCCCTGTAGCGGCGCATTAAGCGCGGCGGGTGTGGTGGTTACGCGCAGCGTGACCGCTACACTTGCCAGCGCCCTAGCGCCCGCTCCTTTCGCTTTCTTCCCTTCCTTTCTCGCCACGTTCGCCGGCTTTCCCCGTCAAGCTCTAAATCGGGGGCTCCCTTTAGGGTTCCGATTTAGTGCTTTACGGCACCTCGACCCCAAAAAACTTGATTAGGGTGATGGTTCACGTAGTGGGCCATCGCCCTGATAGACGGTTTTTCGCCCTTTGACGTTGGAGTCCACGTTCTTTAATAGTGGACTCTTGTTCCAAACTGGAACAACACTCAACCCTATCTCGGTCTATTCTTTTGATTTATAAGGGATTTTGCCGATTTCGGCCTATTGGTTAAAAAATGAGCTGATTTAACAAAAATTTAACGCGAATTTTAACAAAATATTAACGTTTACAATTTCAGGTGGCACTTTTCGGGGAAATGTGCGCGGAACCCCTATTTGTTTATTTTTCTAAATACATTCAAATATGTATCCGCTCATGAGACAATAACCCTGATAAATGCTTCAATAATATTGAAAAAGGAAGAGTATGAGTATTCAACATTTCCGTGTCGCCCTTATTCCCTTTTTTGCGGCATTTTGCCTTCCTGTTTTTGCTCACCCAGAAACGCTGGTGAAAGTAAAAGATGCTGAAGATCAGTTGGGTGCACGAGTGGGTTACATCGAACTGGATCTCAACAGCGGTAAGATCCTTGAGAGTTTTCGCCCCGAAGAACGTTTTCCAATGATGAGCACTTTTAAAGTTCTGCTATGTGGCGCGGTATTATCCCGTATTGACGCCGGGCAAGAGCAACTCGGTCGCCGCATACACTATTCTCAGAATGACTTGGTTGAGTACTCACCAGTCACAGAAAAGCATCTTACGGATGGCATGACAGTAAGAGAATTATGCAGTGCTGCCATAACCATGAGTGATAACACTGCGGCCAACTTACTTCTGACAACGATCGGAGGACCGAAGGAGCTAACCGCTTTTTTGCACAACATGGGGGATCATGTAACTCGCCTTGATCGTTGGGAACCGGAGCTGAATGAAGCCATACCAAACGACGAGCGTGACACCACGATGCCTGCAGCAATGGCAACAACGTTGCGCAAACTATTAACTGGCGAACTACTTACTCTAGCTTCCCGGCAACAATTAATAGACTGGATGGAGGCGGATAAAGTTGCAGGACCACTTCTGCGCTCGGCCCTTCCGGCTGGCTGGTTTATTGCTGATAAATCTGGAGCCGGTGAGCGTGGGTCTCGCGGTATCATTGCAGCACTGGGGCCAGATGGTAAGCCCTCCCGTATCGTAGTTATCTACACGACGGGGAGTCAGGCAACTATGGATGAACGAAATAGACAGATCGCTGAGATAGGTGCCTCACTGATTAAGCATTGGTAACTGTCAGACCAAGTTTACTCATATATACTTTAGATTGATTTAAAACTTCATTTTTAATTTAAAAGGATCTAGGTGAAGATCCTTTTTGATAATCTCATGACCAAAATCCCTTAACGTGAGTTTTCGTTCCACTGAGCGTCAGACCCCGTAGAAAAGATCAAAGGATCTTCTTGAGATCCTTTTTTTCTGCGCGTAATCTGCTGCTTGCAAACAAAAAAACCACCGCTACCAGCGGTGGTTTGTTTGCCGGATCAAGAGCTACCAACTCTTTTTCCGAAGGTAACTGGCTTCAGCAGAGCGCAGATACCAAATACTGTCCTTCTAGTGTAGCCGTAGTTAGGCCACCACTTCAAGAACTCTGTAGCACCGCCTACATACCTCGCTCTGCTAATCCTGTTACCAGTGGCTGCTGCCAGTGGCGATAAGTCGTGTCTTACCGGGTTGGACTCAAGACGATAGTTACCGGATAAGGCGCAGCGGTCGGGCTGAACGGGGGGTTCGTGCACACAGCCCAGCTTGGAGCGAACGACCTACACCGAACTGAGATACCTACAGCGTGAGCTATGAGAAAGCGCCACGCTTCCCGAAGGGAGAAAGGCGGACAGGTATCCGGTAAGCGGCAGGGTCGGAACAGGAGAGCGCACGAGGGAGCTTCCAGGGGGAAACGCCTGGTATCTTTATAGTCCTGTCGGGTTTCGCCACCTCTGACTTGAGCGTCGATTTTTGTGATGCTCGTCAGGGGGGCGGAGCCTATGGAAAAACGCCAGCAACGCGGCCTTTTTACGGTTCCTGGCCTTTTGCTGGCCTTTTGCTCACATGTTCTTTCCTGCGTTATCCCCTGATTCTGTGGATAACCGTATTACCGCCTTTGAGTGAGCTGATACCGCTCGCCGCAGCCGAACGACCGAGCGCAGCGAGTCAGTGAGCGAGGAAGCGGAAGAGCGCCTGATGCGGTATTTTCTCCTTACGCATCTGTGCGGTATTTCACACCGCATATATGGTGCACTCTCAGTACAATCTGCTCTGATGCCGCATAGTTAAGCCAGTATACACTCCGCTATCGCTACGTGACTGGGTCATGGCTGCGCCCCGACACCCGCCAACACCCGCTGACGCGCCCTGACGGGCTTGTCTGCTCCCGGCATCCGCTTACAGACAAGCTGTGACCGTCTCCGGGAGCTGCATGTGTCAGAGGTTTTCACCGTCATCACCGAAACGCGCGAGGCAGCTGCGGTAAAGCTCATCAGCGTGGTCGTGAAGCGATTCACAGATGTCTGCCTGTTCATCCGCGTCCAGCTCGTTGAGTTTCTCCAGAAGCGTTAATGTCTGGCTTCTGATAAAGCGGGCCATGTTAAGGGCGGTTTTTTCCTGTTTGGTCACTGATGCCTCCGTGTAAGGGGGATTTCTGTTCATGGGGGTAATGATACCGATGAAACGAGAGAGGATGCTCACGATACGGGTTACTGATGATGAACATGCCCGGTTACTGGAACGTTGTGAGGGTAAACAACTGGCGGTATGGATGCGGCGGGACCAGAGAAAAATCACTCAGGGTCAATGCCAGCGCTTCGTTAATACAGATGTAGGTGTTCCACAGGGTAGCCAGCAGCATCCTGCGATGCAGATCCGGAACATAATGGTGCAGGGCGCTGACTTCCGCGTTTCCAGACTTTACGAAACACGGAAACCGAAGACCATTCATGTTGTTGCTCAGGTCGCAGACGTTTTGCAGCAGCAGTCGCTTCACGTTCGCTCGCGTATCGGTGATTCATTCTGCTAACCAGTAAGGCAACCCCGCCAGCCTAGCCGGGTCCTCAACGACAGGAGCACGATCATGCGCACCCGTGGGGCCGCCATGCCGGCGATAATGGCCTGCTTCTCGCCGAAACGTTTGGTGGCGGGACCAGTGACGAAGGCTTGAGCGAGGGCGTGCAAGATTCCGAATACCGCAAGCGACAGGCCGATCATCGTCGCGCTCCAGCGAAAGCGGTCCTCGCCGAAAATGACCCAGAGCGCTGCCGGCACCTGTCCTACGAGTTGCATGATAAAGAAGACAGTCATAAGTGCGGCGACGATAGTCATGCCCCGCGCCCACCGGAAGGAGCTGACTGGGTTGAAGGCTCTCAAGGGCATCGGTCGAGATCCCGGTGCCTAATGAGTGAGCTAACTTACATTAATTGCGTTGCGCTCACTGCCCGCTTTCCAGTCGGGAAACCTGTCGTGCCAGCTGCATTAATGAATCGGCCAACGCGCGGGGAGAGGCGGTTTGCGTATTGGGCGCCAGGGTGGTTTTTCTTTTCACCAGTGAGACGGGCAACAGCTGATTGCCCTTCACCGCCTGGCCCTGAGAGAGTTGCAGCAAGCGGTCCACGCTGGTTTGCCCCAGCAGGCGAAAATCCTGTTTGATGGTGGTTAACGGCGGGATATAACATGAGCTGTCTTCGGTATCGTCGTATCCCACTACCGAGATATCCGCACCAACGCGCAGCCCGGACTCGGTAATGGCGCGCATTGCGCCCAGCGCCATCTGATCGTTGGCAACCAGCATCGCAGTGGGAACGATGCCCTCATTCAGCATTTGCATGGTTTGTTGAAAACCGGACATGGCACTCCAGTCGCCTTCCCGTTCCGCTATCGGCTGAATTTGATTGCGAGTGAGATATTTATGCCAGCCAGCCAGACGCAGACGCGCCGAGACAGAACTTAATGGGCCCGCTAACAGCGCGATTTGCTGGTGACCCAATGCGACCAGATGCTCCACGCCCAGTCGCGTACCGTCTTCATGGGAGAAAATAATACTGTTGATGGGTGTCTGGTCAGAGACATCAAGAAATAACGCCGGAACATTAGTGCAGGCAGCTTCCACAGCAATGGCATCCTGGTCATCCAGCGGATAGTTAATGATCAGCCCACTGACGCGTTGCGCGAGAAGATTGTGCACCGCCGCTTTACAGGCTTCGACGCCGCTTCGTTCTACCATCGACACCACCACGCTGGCACCCAGTTGATCGGCGCGAGATTTAATCGCCGCGACAATTTGCGACGGCGCGTGCAGGGCCAGACTGGAGGTGGCAACGCCAATCAGCAACGACTGTTTGCCCGCCAGTTGTTGTGCCACGCGGTTGGGAATGTAATTCAGCTCCGCCATCGCCGCTTCCACTTTTTCCCGCGTTTTCGCAGAAACGTGGCTGGCCTGGTTCACCACGCGGGAAACGGTCTGATAAGAGACACCGGCATACTCTGCGACATCGTATAACGTTACTGGTTTCACATTCACCACCCTGAATTGACTCTCTTCCGGGCGCTATCATGCCATACCGCGAAAGGTTTTGCGCCATTCGATGGTGTCCGGGATCTCGACGCTCTCCCTTATGCGACTCCTGCATTAGGAAGCAGCCCAGTAGTAGGTTGAGGCCGTTGAGCACCGCCGCCGCAAGGAATGGTGCATGCAAGGAGATGGCGCCCAACAGTCCCCCGGCCACGGGGCCTGCCACCATACCCACGCCGAAACAAGCGCTCATGAGCCCGAAGTGGCGAGCCCGATCTTCCCCATCGGTGATGTCGGCGATATAGGCGCCAGCAACCGCACCTGTGGCGCCGGTGATGCCGGCCACGATGCGTCCGGCGTAGAGGATCGAGATCTCGATCCCGCGAAATTAATACGACTCACTATAGGGGAATTGTGAGCGGATAACAATTCCCC
>pIA839
TCGGTACCCGGGGATCCTCTAGAGTCGACCTGCAGACTTAAGAAGGAGATTAATGTATGGCACGCGTAACTGTTCAGGACGCTGTAGAGAAAATTGGTAACCGTTTTGACCTGGTACTGGTCGCCGCGCGTCGCGCTCGTCAGATGCAGGTAGGCGGAAAGGATCCGCTGGTACCGGAAGAAAACGATAAAACCACTGTAATCGCGCTGCGCGAAATCGAAGAAGGTCTGATCAACAACCAGATCCTCGACGTTCGCGAACGCCAGGAACAGCAAGAGCAGGAAGCCGCTGAATTACAAGCCGTTACCGCTATTGCTGAAGGTCGTCGTTAAGCTTGGCTGTTTTGGCGGATGAGAGAAGATTTTCAGCCTGATACAGATTAAATCAGAACGCAGAAGCGGTCTGATAAAACAGAATTTGCCTGGCGGCAGTAGCGCGGTGGTCCCACCTGACCCCATGCCGAACTCAGAAGTGAAACGCCGTAGCGCCGATGGTAGTGTGGGGTCTCCCCATGCGAGAGTAGGGAACTGCCAGGCATCAAATAAAACGAAAGGCTCAGTCGAAAGACTGGGCCTTTCGTTTTATCTGTTGTTTGTCGGTGAACGCTCTCCTGAGTAGGACAAATCCGCCGGGAGCGGATTTGAACGTTGCGAAGCAACGGCCCGGAGGGTGGCGGGCAGGACGCCCGCCATAAACTGCCAGGCATCAAATTAAGCAGAAGGCCATCCTGACGGATGGCCTTTTTGCGTTTCTACAAACTCTTTTGTTTATTTTTCTAAATACATTCAAATATGTATCCGCTCATGAGACAATAACCCTGATAAATGCTTCAATAATATTGAAAAAGGAAGAGTATGAGTATTCAACATTTCCGTGTCGCCCTTATTCCCTTTTTTGCGGCATTTTGCCTTCCTGTTTTTGCTCACCCAGAAACGCTGGTGAAAGTAAAAGATGCTGAAGATCAGTTGGGTGCAGCAAACTATTAACTGGCGAACTACTTACTCTAGCTTCCCGGCAACAATTAATAGACTGGATGGAGGCGGATAAAGTTGCAGGACCACTTCTGCGCTCGGCCCTTCCGGCTGGCTGGTTTATTGCTGATAAATCTGGAGCCGGTGAGCGTGGGTCTCGCGGTATCATTGCAGCACTGGGGCCAGATGGTAAGCCCTCCCGTATCGTAGTTATCTACACGACGGGGAGTCAGGCAACTATGGATGAACGAAATAGACAGATCGCTGAGATAGGTGCCTCACTGATTAAGCATTGGTAACTGTCAGACCAAGTTTACTCATATATACTTTAGATTGATTTACGCGCCCTGTAGCGGCGCATTAAGCGCGGCGGGTGTGGTGGTTACGCGCAGCGTGACCGCTACACTTGCCAGCGCCCTAGCGCCCGCTCCTTTCGCTTTCTTCCCTTCCTTTCTCGCCACGTTCGCCGGCTTTCCCCGTCAAGCTCTAAATCGGGGGCTCCCTTTAGGGTTCCGATTTAGTGCTTTACGGCACCTCGACCCCAAAAAACTTGATTTGGGTGATGGTTCACGTAGTGGGCCATCGCCCTGATAGACGGTTTTTCGCCCTTTGACGTTGGAGTCCACGTTCTTTAATAGTGGACTCTTGTTCCAAACTTGAACAACACTCAACCCTATCTCGGGCTATTCTTTTGATTTATAAGGGATTTTGCCGATTTCGGCCTATTGGTTAAAAAATGAGCTGATTTAACAAAAATTTAACGCGAATTTTAACAAAATATTAACGTTTACAATTTAAAAGGATCTAGGTGAAGATCCTTTTTGATAATCTCATGACCAAAATCCCTTAACGTGAGTTTTCGTTCCACTGAGCGTCAGACCCCGTAGAAAAGATCAAAGGATCTTCTTGAGATCCTTTTTTTCTGCGCGTAATCTGCTGCTTGCAAACAAAAAAACCACCGCTACCAGCGGTGGTTTGTTTGCCGGATCAAGAGCTACCAACTCTTTTTCCGAAGGTAACTGGCTTCAGCAGAGCGCAGATACCAAATACTGTCCTTCTAGTGTAGCCGTAGTTAGGCCACCACTTCAAGAACTCTGTAGCACCGCCTACATACCTCGCTCTGCTAATCCTGTTACCAGTCAGGCATTTGAGAAGCACACGGTCACACTGCTTCCGGTAGTCAATAAACCGGTAAACCAGCAATAGACATAAGCGGCTATTTAACGACCCTGCCCTGAACCGACGACCGGGTCGAATTTGCTTTCGAATTTCTGCCATTCATCCGCTTATTATCACTTATTCAGGCGTAGCACCAGGCGTTTAAGGGCACCAATAACTGCCTTAAAAAAATTACGCCCCGCCCTGCCACTCATCGCAGTACTGTTGTAATTCATTAAGCATTCTGCCGACATGGAAGCCATCACAGACGGCATGATGAACCTGAATCGCCAGCGGCATCAGCACCTTGTCGCCTTGCGTATAATATTTGCCCATGGTGAAAACGGGGGCGAAGAAGTTGTCCATATTGGCCACGTTTAAATCAAAACTGGTGAAACTCACCCAGGGATTGGCTGAGACGAAAAACATATTCTCAATAAACCCTTTAGGGAAATAGGCCAGGTTTTCACCGTAACACGCCACATCTTGCGAATATATGTGTAGAAACTGCCGGAAATCGTCGTGGTATTCACTCCAGAGCGATGAAAACGTTTCAGTTTGCTCATGGAAAACGGTGTAACAAGGGTGAACACTATCCCATATCACCAGCTCACCGTCTTTCATTGCCATACGGAATTCCGGATGAGCATTCATCAGGCGGGCAAGAATGTGAATAAAGGCCGGATAAAACTTGTGCTTATTTTTCTTTACGGTCTTTAAAAAGGCCGTAATATCCAGCTGAACGGTCTGGTTATAGGTACATTGAGCAACTGACTGAAATGCCTCAAAATGTTCTTTACGATGCCATTGGGATATATCAACGGTGGTATATCCAGTGATTTTTTTCTCCATTTTAGCTTCCTTAGCTCCTGAAAATCTCGATAACTCAAAAAATACGCCCGGTAGTGATCTTATTTCATTATGGTGAAAGTTGGAACCTCTTACGTGCCGATCAACGTCTCATTTTCGCCAAAAGTTGGCCCAGGGCTTCCCGGTATCAACAGGGACACCAGGATTTATTTATTCTGCGAAGTGATCTTCCGTCACAGGTATTTATTCGGCGCAAAGTGCGTCGGGTGATGCTGCCAACTTACTGATTTAGTGTATGATGGTGTTTTTGAGGTGCTCCAGTGGCTTCTGTTTCTATCAGCTGTCCCTCCTGTTCAGCTACTGACGGGGTGGTGCGTAACGGCAAAAGCACCGCCGGACATCAGCGCTAGCGGAGTGTATACTGGCTTACTATGTTGGCACTGATGAGGGTGTCAGTGAAGTGCTTCATGTGGCAGGAGAAAAAAGGCTGCACCGGTGCGTCAGCAGAATATGTGATACAGGATATATTCCGCTTCCTCGCTCACTGACTCGCTACGCTCGGTCGTTCGACTGCGGCGAGCGGAAATGGCTTACGAACGGGGCGGAGATTTCCTGGAAGATGCCAGGAAGATACTTAACAGGGAAGTGAGAGGGCCGCGGCAAAGCCGTTTTTCCATAGGCTCCGCCCCCCTGACAAGCATCACGAAATCTGACGCTCAAATCAGTGGTGGCGAAACCCGACAGGACTATAAAGATACCAGGCGTTTCCCCTGGCGGCTCCCTCGTGCGCTCTCCTGTTCCTGCCTTTCGGTTTACCGGTGTCATTCCGCTGTTATGGCCGCGTTTGTCTCATTCCACGCCTGACACTCAGTTCCGGGTAGGCAGTTCGCTCCAAGCTGGACTGTATGCACGAACCCCCCGTTCAGTCCGACCGCTGCGCCTTATCCGGTAACTATCGTCTTGAGTCCAACCCGGAAAGACATGCAAAAGCACCACTGGCAGCAGCCACTGGTAATTGATTTAGAGGAGTTAGTCTTGAAGTCATGCGCCGGTTAAGGCTAAACTGAAAGGACAAGTTTTGGTGACTGCGCTCCTCCAAGCCAGTTACCTCGGTTCAAAGAGTTGGTAGCTCAGAGAACCTTCGAAAAACCGCCCTGCAAGGCGGTTTTTTCGTTTTCAGAGCAAGAGATTACGCGCAGACCAAAACGATCTCAAGAAGATCATCTTATTAATCAGATAAAATATTTCTAGGCTCATGAGCCCGAAGTGGCGAGCCCGATCTTCCCCATCGGTGATGTCGGCGATATAGGCGCCAGCAACCGCACCTGTGGCGCCGGTGATGCCGGCCACGATGCGTCCGGCGTAGAGGATCTGCTCATGTTTGACAGCTTATCATCGATGCATAATGTGCCTGTCAAATGGACGAAGCAGGGATTCTGCAAACCCTATGCTACTCCGTCAAGCCGTCAATTGTCTGATTCGTTACCAATTATGACAACTTGACGGCTACATCATTCACTTTTTCTTCACAACCGGCACGGAACTCGCTCGGGCTGGCCCCGGTGCATTTTTTAAATACCCGCGAGAAATAGAGTTGATCGTCAAAACCAACATTGCGACCGACGGTGGCGATAGGCATCCGGGTGGTGCTCAAAAGCAGCTTCGCCTGGCTGATACGTTGGTCCTCGCGCCAGCTTAAGACGCTAATCCCTAACTGCTGGCGGAAAAGATGTGACAGACGCGACGGCGACAAGCAAACATGCTGTGCGACGCTGGCGATATCAAAATTGCTGTCTGCCAGGTGATCGCTGATGTACTGACAAGCCTCGCGTACCCGATTATCCATCGGTGGATGGAGCGACTCGTTAATCGCTTCCATGCGCCGCAGTAACAATTGCTCAAGCAGATTTATCGCCAGCAGCTCCGAATAGCGCCCTTCCCCTTGCCCGGCGTTAATGATTTGCCCAAACAGGTCGCTGAAATGCGGCTGGTGCGCTTCATCCGGGCGAAAGAACCCCGTATTGGCAAATATTGACGGCCAGTTAAGCCATTCATGCCAGTAGGCGCGCGGACGAAAGTAAACCCACTGGTGATACCATTCGCGAGCCTCCGGATGACGACCGTAGTGATGAATCTCTCCTGGCGGGAACAGCAAAATATCACCCGGTCGGCAAACAAATTCTCGTCCCTGATTTTTCACCACCCCCTGACCGCGAATGGTGAGATTGAGAATATAACCTTTCATTCCCAGCGGTCGGTCGATAAAAAAATCGAGATAACCGTTGGCCTCAATCGGCGTTAAACCCGCCACCAGATGGGCATTAAACGAGTATCCCGGCAGCAGGGGATCATTTTGCGCTTCAGCCATACTTTTCATACTCCCGCCATTCAGAGAAGAAACCAATTGTCCATATTGCATCAGACATTGCCGTCACTGCGTCTTTTACTGGCTCTTCTCGCTAACCAAACCGGTAACCCCGCTTATTAAAAGCATTCTGTAACAAAGCGGGACCAAAGCCATGACAAAAACGCGTAACAAAAGTGTCTATAATCACGGCAGAAAAGTCCACATTGATTATTTGCACGGCGTCACACTTTGCTATGCCATAGCATTTTTATCCATAAGATTAGCGGATCCTACCTGACGCTTTTTATCGCAACTCTCTACTGTTTCTCCATACCCGTTTTTTTGGGCTAGCGAATTCGAGC
